# Supplementary material for: PARP-1 is a transcriptional rheostat of metabolic and bivalent genes during development
Source: Life Sci Alliance. 2023 Nov 27;7(2):e202302369. doi: 10.26508/lsa.202302369 (PMC10682175; doi:10.26508/lsa.202302369)
Supplement: Supplementary file 1 [file LSA-2023-02369_TableS1.xlsx]

## Sheet: Note
The file contains PARP-1 peaks from third-instar larvae ChIP-seq generated using MACS2 and annotated with ChIPseeker. Promoters are defined as ±500bp from the TSS

## Sheet: PARP1_Annotated_Peaks
Chrom	Start	End	Name_of_peak	Integer score	strand	fold_change	neglog10pvalue	neglog10qvalue	relative summit position to start peak	annotation	geneChr	geneStart	geneEnd	geneLength	geneStrand	transcriptId	distanceToTSS	geneName	geneId
chrX	21357739	21358790	PARP_1_MarkDuplicates_BAM__peak_12868	222	.	2.25546	24.3766	22.2817	568	Promoter	6	21358286	21361688	3403	1	FBtr0077198	0	2023-09-01	FBgn0011710
chr3R	20588011	20589492	PARP_1_MarkDuplicates_BAM__peak_9859	198	.	2.1773	21.9034	19.8849	342	Promoter	4	20586129	20588356	2228	2	FBtr0083945	0	2023-09-02	FBgn0014029
chrX	16694013	16694310	PARP_1_MarkDuplicates_BAM__peak_12493	103	.	1.81693	11.9733	10.3051	177	5' UTR	6	16684216	16695144	10929	2	FBtr0074366	834	2023-09-04	FBgn0259923
chrX	16694789	16695289	PARP_1_MarkDuplicates_BAM__peak_12494	57	.	1.59669	7.18441	5.71811	389	Promoter	6	16684216	16695144	10929	2	FBtr0074366	0	2023-09-04	FBgn0259923
chr2R	7961591	7963385	PARP_1_MarkDuplicates_BAM__peak_2775	374	.	2.69092	39.9704	37.4345	1101	Promoter	2	7960133	7961921	1789	2	FBtr0088876	0	2023-09-05	FBgn0026361
chr2R	12036870	12037852	PARP_1_MarkDuplicates_BAM__peak_3335	340	.	2.6016	36.5347	34.0909	440	Promoter	2	12037298	12038851	1554	1	FBtr0087976	0	128up	FBgn0010339
chr3R	14125276	14126468	PARP_1_MarkDuplicates_BAM__peak_9058	166	.	2.06564	18.5581	16.6472	480	Promoter	4	14124163	14125548	1386	2	FBtr0337095	0	140up	FBgn0010340
chr3R	18241988	18245411	PARP_1_MarkDuplicates_BAM__peak_9581	857	.	3.76282	89.2267	85.7494	606	Promoter	4	18242531	18250279	7749	1	FBtr0083566	0	14-3-3epsilon	FBgn0020238
chr2R	10099243	10102596	PARP_1_MarkDuplicates_BAM__peak_3070	273	.	2.41178	29.6315	27.3829	2652	Promoter	2	10099677	10108474	8798	1	FBtr0088416	0	14-3-3zeta	FBgn0004907
chrX	23282067	23283219	PARP_1_MarkDuplicates_BAM__peak_12941	3288	.	2.81187	333.333	328.81	365	Promoter	6	23280998	23282931	1934	2	FBtr0346900	0	18SrRNA-Psi:CR45861	FBgn0267521
chr2R	20105634	20106761	PARP_1_MarkDuplicates_BAM__peak_4377	69	.	1.66368	8.52121	6.99121	839	Distal Intergenic	2	20111511	20116932	5422	1	FBtr0086309	-4750	18w	FBgn0004364
chr2R	20111063	20112581	PARP_1_MarkDuplicates_BAM__peak_4378	357	.	2.64626	38.2381	35.7483	491	Promoter	2	20111511	20116932	5422	1	FBtr0086309	0	18w	FBgn0004364
chr2R	20114956	20115258	PARP_1_MarkDuplicates_BAM__peak_4379	17	.	1.32871	2.92761	1.75087	47	Exon (FBtr0086309/FBgn0004364, exon 1 of 1)	2	20111511	20116932	5422	1	FBtr0086309	3446	18w	FBgn0004364
chr2R	20115788	20116181	PARP_1_MarkDuplicates_BAM__peak_4380	48	.	1.47256	6.22043	4.80674	105	3' UTR	2	20111511	20116932	5422	1	FBtr0086309	4278	18w	FBgn0004364
chr3L	13993961	13994504	PARP_1_MarkDuplicates_BAM__peak_6634	172	.	2.08798	19.209	17.2765	301	Promoter	3	13994231	13996571	2341	1	FBtr0075766	0	26-29-p	FBgn0250848
chrX	23227603	23228716	PARP_1_MarkDuplicates_BAM__peak_12930	4775	.	2.92675	482.483	477.573	959	Distal Intergenic	6	23239718	23240975	1258	1	FBtr0346896	-11002	28SrRNA-Psi:CR40741	FBgn0085771
chrX	23234063	23234960	PARP_1_MarkDuplicates_BAM__peak_12931	279	.	1.66326	30.2041	27.943	235	Distal Intergenic	6	23239718	23240975	1258	1	FBtr0346896	-4758	28SrRNA-Psi:CR40741	FBgn0085771
chrX	23239920	23240607	PARP_1_MarkDuplicates_BAM__peak_12932	6456	.	2.25682	651.202	645.612	510	Promoter	6	23239718	23240975	1258	1	FBtr0346896	203	28SrRNA-Psi:CR40741	FBgn0085771
chrX	23253200	23253758	PARP_1_MarkDuplicates_BAM__peak_12933	6280	.	2.11019	633.597	628.075	427	Distal Intergenic	6	23261772	23262666	895	2	FBtr0346904	8908	28SrRNA-Psi:CR41609	FBgn0085819
chrX	23261536	23261881	PARP_1_MarkDuplicates_BAM__peak_12934	1011	.	1.79606	104.828	101.182	112	Exon (FBtr0346904/FBgn0085819, exon 1 of 1)	6	23261772	23262666	895	2	FBtr0346904	785	28SrRNA-Psi:CR41609	FBgn0085819
chrX	23205829	23206103	PARP_1_MarkDuplicates_BAM__peak_12924	1912	.	2.06207	195.441	191.274	140	Promoter	6	23205822	23206525	704	1	FBtr0346891	8	28SrRNA-Psi:CR45855	FBgn0267515
chrX	23215539	23217879	PARP_1_MarkDuplicates_BAM__peak_12926	6061	.	2.31769	611.617	606.18	1493	Exon (FBtr0346895/FBgn0267519, exon 1 of 1)	6	23214452	23217140	2689	1	FBtr0346895	1088	28SrRNA-Psi:CR45859	FBgn0267519
chrX	23220376	23221857	PARP_1_MarkDuplicates_BAM__peak_12927	225	.	1.35928	24.6048	22.5083	1239	Distal Intergenic	6	23214452	23217140	2689	1	FBtr0346895	5925	28SrRNA-Psi:CR45859	FBgn0267519
chrX	23222133	23223573	PARP_1_MarkDuplicates_BAM__peak_12928	159	.	1.28797	17.7987	15.9185	172	Distal Intergenic	6	23214452	23217140	2689	1	FBtr0346895	7682	28SrRNA-Psi:CR45859	FBgn0267519
chrX	23225927	23226673	PARP_1_MarkDuplicates_BAM__peak_12929	8779	.	4.05001	885.753	877.916	539	Distal Intergenic	6	23214452	23217140	2689	1	FBtr0346895	11476	28SrRNA-Psi:CR45859	FBgn0267519
chrX	23272549	23272890	PARP_1_MarkDuplicates_BAM__peak_12935	396	.	1.96416	42.262	39.6683	115	Distal Intergenic	6	23270802	23271158	357	2	FBtr0346903	-1392	28SrRNA-Psi:CR45860	FBgn0267520
chrX	23274127	23274451	PARP_1_MarkDuplicates_BAM__peak_12936	169	.	1.3476	18.8484	16.935	79	Distal Intergenic	6	23270802	23271158	357	2	FBtr0346903	-2970	28SrRNA-Psi:CR45860	FBgn0267520
chrX	23278034	23278531	PARP_1_MarkDuplicates_BAM__peak_12937	807	.	1.94368	84.1353	80.7174	390	Exon (FBtr0346902/FBgn0267522, exon 1 of 1)	6	23278007	23280010	2004	2	FBtr0346902	1479	28SrRNA-Psi:CR45862	FBgn0267522
chrX	23278913	23279825	PARP_1_MarkDuplicates_BAM__peak_12938	2980	.	2.42377	302.501	298.058	302	Promoter	6	23278007	23280010	2004	2	FBtr0346902	185	28SrRNA-Psi:CR45862	FBgn0267522
chr3R	13118724	13119228	PARP_1_MarkDuplicates_BAM__peak_8935	113	.	1.80682	13.0721	11.3614	312	Intron (FBtr0082712/FBgn0038118, intron 11 of 17)	4	13124219	13132416	8198	2	FBtr0344730	13188	2mit	FBgn0260793
chrX	23402715	23403264	PARP_1_MarkDuplicates_BAM__peak_12944	61	.	1.32452	7.65421	6.16588	400	Distal Intergenic	6	23291700	23291729	30	1	FBtr0346898	111016	2SrRNA:CR45864	FBgn0267524
chrX	23430984	23431674	PARP_1_MarkDuplicates_BAM__peak_12945	2196	.	2.14092	223.923	219.668	490	Distal Intergenic	6	23291700	23291729	30	1	FBtr0346898	139285	2SrRNA:CR45864	FBgn0267524
chrX	23432011	23433491	PARP_1_MarkDuplicates_BAM__peak_12946	2379	.	1.85499	242.304	238	994	Distal Intergenic	6	23291700	23291729	30	1	FBtr0346898	140312	2SrRNA:CR45864	FBgn0267524
chrX	23438796	23439270	PARP_1_MarkDuplicates_BAM__peak_12947	5294	.	2.76691	534.583	529.498	244	Distal Intergenic	6	23291700	23291729	30	1	FBtr0346898	147097	2SrRNA:CR45864	FBgn0267524
chrX	23440373	23441059	PARP_1_MarkDuplicates_BAM__peak_12948	1222	.	2.91604	126.101	122.275	415	Distal Intergenic	6	23291700	23291729	30	1	FBtr0346898	148674	2SrRNA:CR45864	FBgn0267524
chrX	23441660	23442197	PARP_1_MarkDuplicates_BAM__peak_12949	713	.	2.0616	74.6639	71.3837	193	Distal Intergenic	6	23291700	23291729	30	1	FBtr0346898	149961	2SrRNA:CR45864	FBgn0267524
chrX	23456012	23456316	PARP_1_MarkDuplicates_BAM__peak_12950	1788	.	3.02363	182.971	178.846	206	Distal Intergenic	6	23291700	23291729	30	1	FBtr0346898	164313	2SrRNA:CR45864	FBgn0267524
chrX	23525511	23525822	PARP_1_MarkDuplicates_BAM__peak_12951	173	.	1.67152	19.2881	17.3549	260	Distal Intergenic	6	23291700	23291729	30	1	FBtr0346898	233812	2SrRNA:CR45864	FBgn0267524
chrX	23527256	23527540	PARP_1_MarkDuplicates_BAM__peak_12952	81	.	1.43139	9.70024	8.12535	191	Distal Intergenic	6	23291700	23291729	30	1	FBtr0346898	235557	2SrRNA:CR45864	FBgn0267524
chrX	23535255	23535556	PARP_1_MarkDuplicates_BAM__peak_12953	2852	.	2.07263	289.645	285.225	136	Distal Intergenic	6	23291700	23291729	30	1	FBtr0346898	243556	2SrRNA:CR45864	FBgn0267524
chrX	23537961	23538505	PARP_1_MarkDuplicates_BAM__peak_12954	241	.	1.5374	26.3013	24.1512	95	Distal Intergenic	6	23291700	23291729	30	1	FBtr0346898	246262	2SrRNA:CR45864	FBgn0267524
chrX	23205219	23205503	PARP_1_MarkDuplicates_BAM__peak_12923	401	.	1.92203	42.7316	40.1264	187	Promoter	6	23205409	23205438	30	1	FBtr0346890	0	2SrRNA-Psi:CR40677	FBgn0085765
chr3R	24108144	24109348	PARP_1_MarkDuplicates_BAM__peak_10293	116	.	1.87583	13.4079	11.6787	808	Promoter	4	24063077	24108960	45884	2	FBtr0084587	0	4EHP	FBgn0053100
chrX	23280200	23280489	PARP_1_MarkDuplicates_BAM__peak_12939	363	.	1.89419	38.8938	36.3913	208	Promoter	6	23280155	23280277	123	2	FBtr0346901	0	5.8SrRNA:CR40454	FBgn0250731
chrX	23280924	23281214	PARP_1_MarkDuplicates_BAM__peak_12940	3178	.	3.55676	322.294	317.806	92	Exon (FBtr0346899/FBgn0267516, exon 1 of 1)	6	23280155	23280277	123	2	FBtr0346901	-648	5.8SrRNA:CR40454	FBgn0250731
chrX	23212253	23213076	PARP_1_MarkDuplicates_BAM__peak_12925	5693	.	2.0928	574.656	569.365	505	Exon (FBtr0346892/FBgn0085813, exon 1 of 1)	6	23213889	23214011	123	1	FBtr0346893	-813	5.8SrRNA-Psi:CR45857	FBgn0267517
chrX	23291456	23291935	PARP_1_MarkDuplicates_BAM__peak_12943	204	.	1.55194	22.5181	20.4866	91	Promoter	6	23291549	23291671	123	1	FBtr0346897	0	5.8SrRNA-Psi:CR45863	FBgn0267523
chr2R	19069459	19069991	PARP_1_MarkDuplicates_BAM__peak_4281	67	.	1.61667	8.24543	6.73373	334	Intron (FBtr0086577/FBgn0004168, intron 1 of 10)	2	19067155	19121958	54804	1	FBtr0086577	2305	5-HT1A	FBgn0004168
chr3R	4619040	4619510	PARP_1_MarkDuplicates_BAM__peak_7946	58	.	1.60251	7.35981	5.89082	334	Promoter	4	4619253	4633304	14052	1	FBtr0339395	0	5-HT2A	FBgn0087012
chr3R	4623544	4623835	PARP_1_MarkDuplicates_BAM__peak_7947	20	.	1.34361	3.25865	2.05161	19	Exon (FBtr0300474/FBgn0087012, exon 2 of 5)	4	4619253	4633304	14052	1	FBtr0339395	4292	5-HT2A	FBgn0087012
chr3R	31019963	31021385	PARP_1_MarkDuplicates_BAM__peak_10997	55	.	1.54631	7.01044	5.55393	1266	Distal Intergenic	4	30969142	31016875	47734	2	FBtr0085746	-3089	5-HT7	FBgn0004573
chr3R	25044633	25045475	PARP_1_MarkDuplicates_BAM__peak_10410	212	.	2.22196	23.3037	21.2414	449	Promoter	4	25040427	25045151	4725	2	FBtr0299660	0	5PtaseI	FBgn0259178
chr3R	5379051	5379338	PARP_1_MarkDuplicates_BAM__peak_8065	44	.	1.48233	5.80523	4.41432	188	Exon (FBtr0078798/FBgn0001311, exon 9 of 12)	4	5376780	5377975	1196	1	FBtr0301640	2272	7B2	FBgn0041707
chr2R	22136810	22137193	PARP_1_MarkDuplicates_BAM__peak_4588	270	.	2.40061	29.2429	27.0053	186	Promoter	2	22136968	22172834	35867	1	FBtr0071763	0	a	FBgn0000008
chr2L	13020583	13021696	PARP_1_MarkDuplicates_BAM__peak_1503	247	.	2.33362	26.9537	24.7821	783	Promoter	1	13019575	13021312	1738	2	FBtr0080427	0	A16	FBgn0028965
chr2L	13033184	13033634	PARP_1_MarkDuplicates_BAM__peak_1504	108	.	1.81482	12.5854	10.8879	200	Intron (FBtr0310277/FBgn0262160, intron 2 of 6)	1	13019575	13021312	1738	2	FBtr0080427	-11873	A16	FBgn0028965
chr3L	10513405	10513746	PARP_1_MarkDuplicates_BAM__peak_6200	88	.	1.65844	10.4708	8.85747	178	Intron (FBtr0305097/FBgn0052062, intron 2 of 13)	3	10516003	10590925	74923	1	FBtr0305094	-2257	A2bp1	FBgn0052062
chr3L	10515687	10516921	PARP_1_MarkDuplicates_BAM__peak_6201	1017	.	4.0643	105.383	101.732	298	Promoter	3	10516003	10590925	74923	1	FBtr0305094	0	A2bp1	FBgn0052062
chr3L	10517533	10517883	PARP_1_MarkDuplicates_BAM__peak_6202	61	.	1.61902	7.61852	6.13075	188	Intron (FBtr0305097/FBgn0052062, intron 2 of 13)	3	10516003	10594012	78010	1	FBtr0332985	1531	A2bp1	FBgn0052062
chr3L	10521643	10522033	PARP_1_MarkDuplicates_BAM__peak_6203	111	.	1.8535	12.8488	11.1408	234	Intron (FBtr0305097/FBgn0052062, intron 2 of 13)	3	10516003	10594012	78010	1	FBtr0332985	5641	A2bp1	FBgn0052062
chr3L	10522434	10522710	PARP_1_MarkDuplicates_BAM__peak_6204	53	.	1.57436	6.76199	5.31702	91	Intron (FBtr0305097/FBgn0052062, intron 2 of 13)	3	10516003	10594012	78010	1	FBtr0332985	6432	A2bp1	FBgn0052062
chr3L	10533718	10534184	PARP_1_MarkDuplicates_BAM__peak_6205	51	.	1.56319	6.55524	5.12114	206	Intron (FBtr0305097/FBgn0052062, intron 2 of 13)	3	10516003	10594012	78010	1	FBtr0332985	17716	A2bp1	FBgn0052062
chrX	1694988	1696250	PARP_1_MarkDuplicates_BAM__peak_11348	382	.	2.71325	40.8474	38.2883	864	Promoter	6	1693615	1695889	2275	2	FBtr0070279	0	a6	FBgn0023130
chr2L	17477414	17478047	PARP_1_MarkDuplicates_BAM__peak_1931	169	.	2.07681	18.8824	16.9608	450	Promoter	1	17474912	17477888	2977	2	FBtr0081001	0	Aac11	FBgn0027885
chr2L	6255743	6256032	PARP_1_MarkDuplicates_BAM__peak_683	18	.	1.32476	3.00438	1.82364	259	Promoter	1	6255859	6256715	857	1	FBtr0079243	0	AANATL2	FBgn0031791
chr2L	6716811	6717991	PARP_1_MarkDuplicates_BAM__peak_741	317	.	2.50979	34.1327	31.758	310	Promoter	1	6717625	6719389	1765	1	FBtr0079299	0	Aatf	FBgn0031851
chr2L	8381121	8384974	PARP_1_MarkDuplicates_BAM__peak_972	179	.	2.11031	19.8692	17.9148	646	Promoter	1	8378262	8381588	3327	2	FBtr0079722	0	Aats-ala	FBgn0027094
chr3L	5145552	5146548	PARP_1_MarkDuplicates_BAM__peak_5602	144	.	1.94597	16.3151	14.4875	537	Promoter	3	5146098	5149852	3755	1	FBtr0077168	0	Aats-ala-m	FBgn0028962
chrX	15843971	15844743	PARP_1_MarkDuplicates_BAM__peak_12417	255	.	2.35595	27.7087	25.5149	219	Promoter	6	15841769	15844145	2377	2	FBtr0074178	0	Aats-arg	FBgn0027093
chr2R	12879348	12880991	PARP_1_MarkDuplicates_BAM__peak_3450	340	.	2.6016	36.5347	34.0909	938	Promoter	2	12880284	12883168	2885	1	FBtr0087784	0	Aats-asp	FBgn0002069
chr2R	16142121	16143783	PARP_1_MarkDuplicates_BAM__peak_3901	192	.	2.15497	21.2164	19.2193	1010	Promoter	2	16143147	16145906	2760	1	FBtr0087234	0	Aats-cys	FBgn0027091
chr3R	25265315	25266481	PARP_1_MarkDuplicates_BAM__peak_10443	1060	.	4.14246	109.716	106.026	465	Promoter	4	25263267	25265721	2455	2	FBtr0084866	0	Aats-gln	FBgn0027090
chr3R	23955244	23955678	PARP_1_MarkDuplicates_BAM__peak_10269	95	.	1.7865	11.2333	9.58865	164	Promoter	4	23952136	23955499	3364	2	FBtr0084512	0	Aats-glupro	FBgn0005674
chr3R	23957822	23959094	PARP_1_MarkDuplicates_BAM__peak_10270	320	.	2.54577	34.4471	32.0615	503	Promoter	4	23952136	23958391	6256	2	FBtr0084511	0	Aats-glupro	FBgn0005674
chr3L	15093791	15095575	PARP_1_MarkDuplicates_BAM__peak_6785	444	.	2.86957	47.1818	44.4626	897	Promoter	3	15095142	15097686	2545	1	FBtr0075632	0	Aats-gly	FBgn0027088
chrX	18515227	18516299	PARP_1_MarkDuplicates_BAM__peak_12649	370	.	2.67976	39.5347	37.0103	220	Promoter	6	18515428	18520445	5018	1	FBtr0074593	0	Aats-his	FBgn0027087
chr3L	4825432	4826103	PARP_1_MarkDuplicates_BAM__peak_5583	255	.	2.35595	27.7087	25.5149	383	Promoter	3	4825853	4829038	3186	1	FBtr0073348	0	Aats-leu	FBgn0027085
chrX	9608569	9609363	PARP_1_MarkDuplicates_BAM__peak_11973	382	.	2.71325	40.8474	38.2883	312	Promoter	6	9606363	9608841	2479	2	FBtr0071367	0	Aats-lys	FBgn0027084
chr3R	14259408	14260540	PARP_1_MarkDuplicates_BAM__peak_9065	374	.	2.69092	39.9704	37.4345	591	Promoter	4	14249043	14259991	10949	2	FBtr0347148	0	Aats-met	FBgn0027083
chr2R	13968036	13969154	PARP_1_MarkDuplicates_BAM__peak_3594	509	.	3.02589	53.8451	50.971	355	Promoter	2	13968308	13969902	1595	1	FBtr0087594	0	Aats-phe	FBgn0020766
chr3L	2651277	2652408	PARP_1_MarkDuplicates_BAM__peak_5300	81	.	1.71951	9.71295	8.13089	901	Promoter	3	2650161	2651850	1690	2	FBtr0072948	0	Aats-pro	FBgn0027082
chr3R	15340381	15341414	PARP_1_MarkDuplicates_BAM__peak_9214	253	.	2.31785	27.5467	25.3623	271	Promoter	4	15340667	15342145	1479	1	FBtr0083086	0	Aats-ser	FBgn0021750
chr2L	12102886	12104827	PARP_1_MarkDuplicates_BAM__peak_1417	301	.	2.45565	32.5234	30.1947	1035	Promoter	1	12103751	12106894	3144	1	FBtr0080331	0	Aats-thr	FBgn0027081
chr3R	9266379	9267372	PARP_1_MarkDuplicates_BAM__peak_8518	356	.	2.58241	38.1189	35.6385	603	Promoter	4	9265027	9266904	1878	2	FBtr0081981	0	Aats-trp	FBgn0010803
chr3L	16418678	16419973	PARP_1_MarkDuplicates_BAM__peak_6975	127	.	1.90848	14.5499	12.7847	807	Promoter	3	16417349	16419302	1954	2	FBtr0075410	0	Aats-tyr	FBgn0027080
chr2R	24783229	24784297	PARP_1_MarkDuplicates_BAM__peak_4929	163	.	2.05448	18.2361	16.3361	229	Promoter	2	24781726	24783500	1775	2	FBtr0072429	0	Aats-tyr-m	FBgn0035064
chr2R	13198881	13199570	PARP_1_MarkDuplicates_BAM__peak_3505	69	.	1.64528	8.45756	6.93638	191	Promoter	2	13198940	13202709	3770	1	FBtr0087735	0	Aats-val	FBgn0027079
chr3L	9421586	9422069	PARP_1_MarkDuplicates_BAM__peak_6088	21	.	1.36221	3.35922	2.14085	37	Intron (FBtr0076481/FBgn0035989, intron 1 of 6)	3	9423253	9424781	1529	1	FBtr0076457	-1184	aay	FBgn0023129
chr3L	9423162	9424541	PARP_1_MarkDuplicates_BAM__peak_6089	160	.	2.04331	17.9164	16.0272	435	Promoter	3	9423253	9424781	1529	1	FBtr0076457	0	aay	FBgn0023129
chr2L	11210251	11211694	PARP_1_MarkDuplicates_BAM__peak_1338	472	.	2.93657	49.9983	47.2122	337	Promoter	1	11210678	11260808	50131	1	FBtr0332557	0	ab	FBgn0264442
chr2L	11221021	11222181	PARP_1_MarkDuplicates_BAM__peak_1339	349	.	2.62393	37.3827	34.9157	632	Intron (FBtr0332557/FBgn0264442, intron 2 of 8)	1	11211797	11257466	45670	1	FBtr0332561	9225	ab	FBgn0264442
chr2L	11236484	11236805	PARP_1_MarkDuplicates_BAM__peak_1340	64	.	1.45206	7.97298	6.47303	241	Exon (FBtr0332557/FBgn0264442, exon 5 of 9)	1	11234851	11260808	25958	1	FBtr0332562	1634	ab	FBgn0264442
chr2L	11250381	11250935	PARP_1_MarkDuplicates_BAM__peak_1341	72	.	1.63706	8.783	7.24213	388	Intron (FBtr0332557/FBgn0264442, intron 7 of 8)	1	11234851	11260808	25958	1	FBtr0332562	15531	ab	FBgn0264442
chr3R	16829846	16830236	PARP_1_MarkDuplicates_BAM__peak_9413	21	.	1.36221	3.35922	2.14085	294	Promoter	4	16807214	16830049	22836	2	FBtr0306337	0	abd-A	FBgn0000014
chr3R	16932940	16933763	PARP_1_MarkDuplicates_BAM__peak_9419	40	.	1.44536	5.45161	4.08278	154	5' UTR	4	16927673	16934576	6904	2	FBtr0083384	813	Abd-B	FBgn0000015
chr3R	16934034	16935081	PARP_1_MarkDuplicates_BAM__peak_9420	225	.	2.23365	24.6621	22.5651	327	Promoter	4	16927673	16934576	6904	2	FBtr0083384	0	Abd-B	FBgn0000015
chr3R	16948583	16948998	PARP_1_MarkDuplicates_BAM__peak_9421	247	.	2.33362	26.9537	24.7821	167	Intron (FBtr0083385/FBgn0000015, intron 1 of 6)	4	16927673	16944269	16597	2	FBtr0083383	-4315	Abd-B	FBgn0000015
chr3R	16957806	16958067	PARP_1_MarkDuplicates_BAM__peak_9422	148	.	1.99865	16.661	14.8148	131	Intron (FBtr0083385/FBgn0000015, intron 1 of 6)	4	16927673	16960506	32834	2	FBtr0083382	2439	Abd-B	FBgn0000015
chr3R	16969450	16970520	PARP_1_MarkDuplicates_BAM__peak_9423	377	.	2.68327	40.2505	37.7128	250	Intron (FBtr0083385/FBgn0000015, intron 1 of 6)	4	16927210	16972236	45027	2	FBtr0083385	1716	Abd-B	FBgn0000015
chr3R	14120709	14121318	PARP_1_MarkDuplicates_BAM__peak_9056	34	.	1.43267	4.77691	3.45339	551	Exon (FBtr0112896/FBgn0020510, exon 2 of 5)	4	14119262	14122249	2988	2	FBtr0112896	931	Abi	FBgn0020510
chr3R	14121732	14122988	PARP_1_MarkDuplicates_BAM__peak_9057	192	.	2.15497	21.2164	19.2193	685	Promoter	4	14119262	14122249	2988	2	FBtr0112896	0	Abi	FBgn0020510
chr3L	16646681	16648287	PARP_1_MarkDuplicates_BAM__peak_7000	467	.	2.52839	49.5433	46.7682	315	Promoter	3	16615866	16647882	32017	2	FBtr0112790	0	Abl	FBgn0000017
chr3L	13485688	13487455	PARP_1_MarkDuplicates_BAM__peak_6597	262	.	2.37828	28.4717	26.2559	544	Promoter	3	13483533	13486280	2748	2	FBtr0075819	0	Abp1	FBgn0036372
chr3R	4231565	4234047	PARP_1_MarkDuplicates_BAM__peak_7893	182	.	2.12147	20.2026	18.2375	1364	Promoter	4	4233047	4235041	1995	1	FBtr0078967	0	abs	FBgn0015331
chrX	369866	370292	PARP_1_MarkDuplicates_BAM__peak_11243	43	.	1.51853	5.75801	4.3683	189	Promoter	6	370031	370947	917	1	FBtr0070072	0	ac	FBgn0000022
chrX	15554098	15554749	PARP_1_MarkDuplicates_BAM__peak_12381	215	.	2.23313	23.6592	21.5861	274	Promoter	6	15511237	15554278	43042	2	FBtr0332497	0	Ac13E	FBgn0022710
chr2L	21633558	21633960	PARP_1_MarkDuplicates_BAM__peak_2348	67	.	1.61419	8.24664	6.73481	171	5' UTR	1	21632587	21647964	15378	1	FBtr0085897	972	Ac3	FBgn0023416
chr2L	21639847	21640124	PARP_1_MarkDuplicates_BAM__peak_2349	45	.	1.51401	5.96623	4.56487	107	Exon (FBtr0085897/FBgn0023416, exon 12 of 19)	1	21632587	21647964	15378	1	FBtr0085897	7261	Ac3	FBgn0023416
chr3L	19939004	19939496	PARP_1_MarkDuplicates_BAM__peak_7434	413	.	2.79141	43.9723	41.3334	289	Promoter	3	19939287	19977960	38674	1	FBtr0074897	0	Ac76E	FBgn0004852
chr3L	19939922	19940306	PARP_1_MarkDuplicates_BAM__peak_7435	59	.	1.60785	7.4	5.92298	326	Intron (FBtr0074897/FBgn0004852, intron 1 of 19)	3	19939287	19977960	38674	1	FBtr0304746	636	Ac76E	FBgn0004852
chr3L	21151657	21151980	PARP_1_MarkDuplicates_BAM__peak_7583	43	.	1.51853	5.75801	4.3683	162	Intron (FBtr0301701/FBgn0024150, intron 2 of 23)	3	21136447	21150643	14197	2	FBtr0330066	-1015	Ac78C	FBgn0024150
chr3L	21164323	21164711	PARP_1_MarkDuplicates_BAM__peak_7584	160	.	2.00064	17.8915	16.0104	147	Intron (FBtr0301701/FBgn0024150, intron 1 of 23)	3	21136447	21171930	35484	2	FBtr0301701	7219	Ac78C	FBgn0024150
chr3L	21171718	21172485	PARP_1_MarkDuplicates_BAM__peak_7585	449	.	2.88074	47.647	44.9162	420	Promoter	3	21136447	21171930	35484	2	FBtr0301701	0	Ac78C	FBgn0024150
chr2R	7983403	7984455	PARP_1_MarkDuplicates_BAM__peak_2778	190	.	2.10673	21.0484	19.0605	668	Promoter	2	7974115	7984063	9949	2	FBtr0339123	0	ACC	FBgn0033246
chr2R	7989018	7990434	PARP_1_MarkDuplicates_BAM__peak_2780	638	.	3.29975	67.0145	63.8778	797	Promoter	2	7974115	7989714	15600	2	FBtr0339124	0	ACC	FBgn0033246
chr3L	21274577	21274867	PARP_1_MarkDuplicates_BAM__peak_7608	17	.	1.32621	2.91773	1.74862	182	Intron (FBtr0078413/FBgn0012034, intron 1 of 5)	3	21271209	21276345	5137	2	FBtr0078414	1478	AcCoAS	FBgn0012034
chr3L	21276675	21277433	PARP_1_MarkDuplicates_BAM__peak_7609	277	.	2.42295	30.0221	27.7622	459	Promoter	3	21271209	21276345	5137	2	FBtr0078414	-331	AcCoAS	FBgn0012034
chr3L	21278075	21278342	PARP_1_MarkDuplicates_BAM__peak_7610	30	.	1.4292	4.31099	3.01523	109	Intron (FBtr0078413/FBgn0012034, intron 1 of 5)	3	21271209	21279981	8773	2	FBtr0333126	1639	AcCoAS	FBgn0012034
chr3L	21278994	21280434	PARP_1_MarkDuplicates_BAM__peak_7611	139	.	1.96515	15.7445	13.9302	1119	Promoter	3	21270722	21280243	9522	2	FBtr0078413	0	AcCoAS	FBgn0012034
chr3R	13239665	13240025	PARP_1_MarkDuplicates_BAM__peak_8944	100	.	1.77117	11.6842	10.0267	207	Intron (FBtr0335223/FBgn0000024, intron 5 of 9)	4	13222951	13258777	35827	2	FBtr0335223	18752	Ace	FBgn0000024
chr3R	13258483	13259822	PARP_1_MarkDuplicates_BAM__peak_8945	98	.	1.79767	11.496	9.84086	1060	Promoter	4	13222951	13258777	35827	2	FBtr0335223	0	Ace	FBgn0000024
chr2L	8521819	8522642	PARP_1_MarkDuplicates_BAM__peak_993	296	.	2.47877	32.0045	29.688	245	Promoter	1	8521933	8524884	2952	1	FBtr0079685	0	Acer	FBgn0016122
chr3R	31793294	31795169	PARP_1_MarkDuplicates_BAM__peak_11083	453	.	2.88966	48.0556	45.3225	1480	Promoter	4	31793981	31799799	5819	1	FBtr0085845	0	Acf1	FBgn0027620
chr2R	12513740	12515670	PARP_1_MarkDuplicates_BAM__peak_3405	413	.	2.79141	43.9723	41.3334	1010	Promoter	2	12511534	12514398	2865	2	FBtr0339635	0	achi	FBgn0033749
chr3L	4108178	4109021	PARP_1_MarkDuplicates_BAM__peak_5494	142	.	1.97632	16.0476	14.2227	203	Promoter	3	4108186	4114157	5972	1	FBtr0073211	0	Ack	FBgn0028484
chr2R	13152028	13153119	PARP_1_MarkDuplicates_BAM__peak_3496	224	.	2.20411	24.5156	22.4197	595	Promoter	2	13142834	13152677	9844	2	FBtr0330329	0	Ack-like	FBgn0263998
chr2L	21167831	21169507	PARP_1_MarkDuplicates_BAM__peak_2309	528	.	3.07055	55.807	52.8908	658	Promoter	1	21168570	21173184	4615	1	FBtr0346587	0	Acon	FBgn0010100
chr2R	21389280	21389597	PARP_1_MarkDuplicates_BAM__peak_4508	53	.	1.57436	6.76199	5.31702	216	Promoter	2	21389405	21392439	3035	1	FBtr0071607	0	Acox57D-d	FBgn0034629
chr2L	7740939	7741512	PARP_1_MarkDuplicates_BAM__peak_872	93	.	1.77534	10.9732	9.33901	56	Promoter	1	7740562	7741537	976	2	FBtr0079500	25	Acp1	FBgn0014454
chr2L	11014178	11014481	PARP_1_MarkDuplicates_BAM__peak_1305	26	.	1.31485	3.94979	2.68739	217	3' UTR	1	11015620	11016571	952	1	FBtr0080158	-1139	Acp32CD	FBgn0023415
chr2L	18345685	18346243	PARP_1_MarkDuplicates_BAM__peak_1975	23	.	1.35058	3.60887	2.37305	79	Intron (FBtr0112804/FBgn0000636, intron 1 of 4)	1	18356047	18359026	2980	2	FBtr0340581	12783	Acp36DE	FBgn0011559
chr2L	18347916	18348256	PARP_1_MarkDuplicates_BAM__peak_1976	15	.	1.27584	2.68752	1.53822	196	Intron (FBtr0112804/FBgn0000636, intron 1 of 4)	1	18356047	18359026	2980	2	FBtr0340581	10770	Acp36DE	FBgn0011559
chr2L	18355292	18355636	PARP_1_MarkDuplicates_BAM__peak_1977	24	.	1.36407	3.64481	2.40758	61	Intron (FBtr0112804/FBgn0000636, intron 1 of 4)	1	18356047	18359026	2980	2	FBtr0340581	3390	Acp36DE	FBgn0011559
chr2L	18365615	18365914	PARP_1_MarkDuplicates_BAM__peak_1978	40	.	1.4962	5.37762	4.01068	172	Intron (FBtr0112804/FBgn0000636, intron 1 of 4)	1	18356125	18359026	2902	2	FBtr0081054	-6590	Acp36DE	FBgn0011559
chr3L	2743884	2744238	PARP_1_MarkDuplicates_BAM__peak_5307	34	.	1.4627	4.83019	3.49817	105	Intron (FBtr0306331/FBgn0052296, intron 1 of 4)	3	2739750	2740228	479	1	FBtr0072943	4135	Acp62F	FBgn0020509
chr3L	2744970	2745331	PARP_1_MarkDuplicates_BAM__peak_5308	13	.	1.27366	2.47966	1.35787	359	Intron (FBtr0306331/FBgn0052296, intron 1 of 4)	3	2739750	2740228	479	1	FBtr0072943	5221	Acp62F	FBgn0020509
chr3L	3816661	3817040	PARP_1_MarkDuplicates_BAM__peak_5459	31	.	1.39384	4.437	3.13739	165	Promoter	3	3815924	3816354	431	2	FBtr0346805	-308	Acp63F	FBgn0015585
chr3R	29992891	29993544	PARP_1_MarkDuplicates_BAM__peak_10885	198	.	2.1773	21.9034	19.8849	411	Promoter	4	29991144	29993276	2133	2	FBtr0085610	0	Acph-1	FBgn0000032
chr2R	8663860	8664494	PARP_1_MarkDuplicates_BAM__peak_2862	123	.	1.71588	14.1073	12.3557	340	3' UTR	2	8665813	8683022	17210	1	FBtr0100427	-1319	Acsl	FBgn0263120
chr2R	8665535	8667212	PARP_1_MarkDuplicates_BAM__peak_2863	244	.	2.32245	26.5793	24.4188	683	Promoter	2	8665813	8683022	17210	1	FBtr0100427	0	Acsl	FBgn0263120
chr2R	8667537	8668059	PARP_1_MarkDuplicates_BAM__peak_2864	127	.	1.92049	14.5564	12.7847	232	Intron (FBtr0100427/FBgn0263120, intron 2 of 10)	2	8666171	8682791	16621	1	FBtr0100426	1367	Acsl	FBgn0263120
chr2R	8668675	8669111	PARP_1_MarkDuplicates_BAM__peak_2865	41	.	1.50736	5.56629	4.18782	136	Intron (FBtr0100427/FBgn0263120, intron 2 of 10)	2	8670723	8682791	12069	1	FBtr0100428	-1612	Acsl	FBgn0263120
chr2R	8670052	8670604	PARP_1_MarkDuplicates_BAM__peak_2866	78	.	1.70834	9.46908	7.89743	207	Promoter	2	8670723	8682791	12069	1	FBtr0100428	-119	Acsl	FBgn0263120
chr2R	8671245	8672291	PARP_1_MarkDuplicates_BAM__peak_2867	145	.	1.98749	16.3531	14.5177	239	Promoter	2	8672056	8682791	10736	1	FBtr0100429	0	Acsl	FBgn0263120
chr2R	8673555	8673992	PARP_1_MarkDuplicates_BAM__peak_2868	106	.	1.83117	12.2999	10.6132	177	Intron (FBtr0100427/FBgn0263120, intron 2 of 10)	2	8672056	8682791	10736	1	FBtr0100430	1500	Acsl	FBgn0263120
chr2R	6013284	6013836	PARP_1_MarkDuplicates_BAM__peak_2514	29	.	1.40448	4.2611	2.97401	148	Downstream (<1kb)	2	6013910	6015689	1780	2	FBtr0086029	1853	Act42A	FBgn0000043
chr2R	6014497	6016487	PARP_1_MarkDuplicates_BAM__peak_2515	568	.	3.15988	59.8058	56.8068	1402	Promoter	2	6013910	6015689	1780	2	FBtr0086029	0	Act42A	FBgn0000043
chr2R	20935687	20936498	PARP_1_MarkDuplicates_BAM__peak_4438	232	.	2.00997	25.3904	23.2715	555	Exon (FBtr0342783/FBgn0020617, exon 5 of 6)	2	20944021	20946431	2411	1	FBtr0071519	-7523	Act57B	FBgn0000044
chr2R	20938049	20938697	PARP_1_MarkDuplicates_BAM__peak_4439	361	.	2.65742	38.6684	36.1674	156	Distal Intergenic	2	20944021	20946431	2411	1	FBtr0071519	-5324	Act57B	FBgn0000044
chrX	5900672	5901016	PARP_1_MarkDuplicates_BAM__peak_11652	67	.	1.65252	8.29126	6.77176	218	Promoter	6	5900861	5904173	3313	1	FBtr0070822	0	Act5C	FBgn0000042
chrX	5901634	5902401	PARP_1_MarkDuplicates_BAM__peak_11653	119	.	1.88699	13.6913	11.9516	336	Promoter	6	5901982	5905227	3246	1	FBtr0070823	0	Act5C	FBgn0000042
chrX	5903140	5903446	PARP_1_MarkDuplicates_BAM__peak_11654	33	.	1.45153	4.65397	3.33402	142	Exon (FBtr0070822/FBgn0000042, exon 2 of 2)	6	5901982	5905227	3246	1	FBtr0070823	1159	Act5C	FBgn0000042
chr3L	21982034	21982413	PARP_1_MarkDuplicates_BAM__peak_7706	66	.	1.53425	8.20498	6.69441	281	3' UTR	3	21985210	21987190	1981	1	FBtr0078478	-2797	Act79B	FBgn0000045
chr3R	15437484	15438351	PARP_1_MarkDuplicates_BAM__peak_9241	459	.	2.86641	48.6781	45.9244	682	Distal Intergenic	4	15439969	15442177	2209	1	FBtr0083143	-1618	Act88F	FBgn0000047
chr4	1084325	1084976	PARP_1_MarkDuplicates_BAM__peak_11205	51	.	1.56319	6.55524	5.12114	537	Promoter	5	1077331	1084796	7466	2	FBtr0089209	0	Actbeta	FBgn0024913
chrX	2032575	2033250	PARP_1_MarkDuplicates_BAM__peak_11383	83	.	1.73068	9.95956	8.36715	407	Intron (FBtr0070345/FBgn0000667, intron 2 of 9)	6	2025116	2036466	11351	2	FBtr0303048	3216	Actn	FBgn0000667
chrX	2036388	2036830	PARP_1_MarkDuplicates_BAM__peak_11384	81	.	1.71951	9.71295	8.13089	221	Promoter	6	2025116	2036466	11351	2	FBtr0303048	0	Actn	FBgn0000667
chrX	2040250	2042514	PARP_1_MarkDuplicates_BAM__peak_11385	208	.	2.2108	22.9504	20.8991	1588	Promoter	6	2023822	2042311	18490	2	FBtr0070345	0	Actn	FBgn0000667
chr2L	13912120	13912470	PARP_1_MarkDuplicates_BAM__peak_1617	95	.	1.72466	11.2417	9.59698	182	Promoter	1	13912083	13912652	570	1	FBtr0343668	38	Acyp	FBgn0025115
chr3R	9068383	9069215	PARP_1_MarkDuplicates_BAM__peak_8489	152	.	2.00406	17.1113	15.2531	338	3' UTR	4	9065183	9066303	1121	1	FBtr0081971	3201	Ada	FBgn0037661
chr3R	9082355	9082658	PARP_1_MarkDuplicates_BAM__peak_8490	53	.	1.53303	6.82536	5.37913	124	Intron (FBtr0333668/FBgn0003165, intron 1 of 5)	4	9065183	9066303	1121	1	FBtr0081971	17173	Ada	FBgn0037661
chr3R	9102976	9103243	PARP_1_MarkDuplicates_BAM__peak_8491	26	.	1.38428	3.94702	2.68467	44	Intron (FBtr0333668/FBgn0003165, intron 1 of 5)	4	9065183	9066303	1121	1	FBtr0081971	37794	Ada	FBgn0037661
chr3R	9104935	9105283	PARP_1_MarkDuplicates_BAM__peak_8492	92	.	1.74899	10.8552	9.22986	171	Intron (FBtr0333668/FBgn0003165, intron 1 of 5)	4	9065183	9066303	1121	1	FBtr0081971	39753	Ada	FBgn0037661
chr2L	11996093	11996517	PARP_1_MarkDuplicates_BAM__peak_1396	59	.	1.60785	7.4	5.92298	64	Promoter	1	11996809	11997965	1157	1	FBtr0080289	-292	Ada1-1	FBgn0051865
chr2L	11992906	11993354	PARP_1_MarkDuplicates_BAM__peak_1395	101	.	1.65318	11.7933	10.1273	375	Promoter	1	11992902	11994054	1153	1	FBtr0080287	5	Ada1-2	FBgn0051866
chr3R	8239230	8239822	PARP_1_MarkDuplicates_BAM__peak_8380	179	.	2.11031	19.8692	17.9148	359	Exon (FBtr0334315/FBgn0037555, exon 2 of 4)	4	8236632	8240515	3884	2	FBtr0334315	693	Ada2b	FBgn0037555
chr3R	8240204	8240641	PARP_1_MarkDuplicates_BAM__peak_8381	357	.	2.64626	38.2381	35.7483	202	Promoter	4	8236632	8240515	3884	2	FBtr0334315	0	Ada2b	FBgn0037555
chr2R	9968821	9969555	PARP_1_MarkDuplicates_BAM__peak_3048	304	.	2.50111	32.811	30.4717	255	Promoter	2	9968929	9970897	1969	1	FBtr0088387	0	Adam	FBgn0027619
chr3R	15457974	15458455	PARP_1_MarkDuplicates_BAM__peak_9242	36	.	1.47387	5.00955	3.6658	104	Intron (FBtr0339398/FBgn0038341, intron 1 of 16)	4	15442246	15461081	18836	2	FBtr0339398	2626	AdamTS-A	FBgn0038341
chr3R	15463121	15463883	PARP_1_MarkDuplicates_BAM__peak_9243	120	.	1.82437	13.8256	12.0844	366	Promoter	4	15442246	15463509	21264	2	FBtr0334629	0	AdamTS-A	FBgn0038341
chr3R	15466367	15466983	PARP_1_MarkDuplicates_BAM__peak_9244	21	.	1.345	3.31247	2.10318	428	Intron (FBtr0083160/FBgn0038341, intron 1 of 16)	4	15442246	15463509	21264	2	FBtr0334629	-2859	AdamTS-A	FBgn0038341
chr3R	15468156	15468431	PARP_1_MarkDuplicates_BAM__peak_9245	54	.	1.578	6.93813	5.49008	67	Intron (FBtr0083160/FBgn0038341, intron 1 of 16)	4	15442246	15463509	21264	2	FBtr0334629	-4648	AdamTS-A	FBgn0038341
chr3R	15473332	15473702	PARP_1_MarkDuplicates_BAM__peak_9246	33	.	1.45153	4.65397	3.33402	115	Intron (FBtr0083160/FBgn0038341, intron 1 of 16)	4	15442246	15476193	33948	2	FBtr0083160	2491	AdamTS-A	FBgn0038341
chr3R	15475694	15476598	PARP_1_MarkDuplicates_BAM__peak_9247	198	.	2.1773	21.9034	19.8849	477	Promoter	4	15442246	15476193	33948	2	FBtr0083160	0	AdamTS-A	FBgn0038341
chrX	1773603	1774543	PARP_1_MarkDuplicates_BAM__peak_11350	122	.	1.89816	13.9772	12.2269	189	Promoter	6	1773725	1781160	7436	1	FBtr0309962	0	Adar	FBgn0026086
chr2L	13811041	13811774	PARP_1_MarkDuplicates_BAM__peak_1608	157	.	2.01434	17.5821	15.7116	459	Promoter	1	13808360	13811474	3115	2	FBtr0080573	0	adat	FBgn0028658
chr2R	11970547	11971291	PARP_1_MarkDuplicates_BAM__peak_3325	81	.	1.71951	9.71295	8.13089	264	Promoter	2	11970686	11975268	4583	1	FBtr0088041	0	ADD1	FBgn0026573
chr2L	6045388	6046375	PARP_1_MarkDuplicates_BAM__peak_659	120	.	1.8834	13.7679	12.0275	635	Promoter	1	6041181	6045596	4416	2	FBtr0079221	0	ade2	FBgn0000052
chr2L	7023152	7023982	PARP_1_MarkDuplicates_BAM__peak_776	78	.	1.70834	9.46908	7.89743	486	Promoter	1	7014623	7023898	9276	2	FBtr0339663	0	ade3	FBgn0000053
chrX	12760507	12760773	PARP_1_MarkDuplicates_BAM__peak_12196	72	.	1.67485	8.75401	7.21342	132	Promoter	6	12757036	12760617	3582	2	FBtr0333799	0	ade5	FBgn0020513
chr3L	13021308	13023921	PARP_1_MarkDuplicates_BAM__peak_6548	316	.	2.5346	34.0353	31.6613	2047	Promoter	3	13019715	13022688	2974	2	FBtr0346531	0	AdenoK	FBgn0036337
chr2R	6661462	6664046	PARP_1_MarkDuplicates_BAM__peak_2586	664	.	3.37203	69.6893	66.4961	1668	Promoter	2	6662265	6668085	5821	1	FBtr0086111	0	Adf1	FBgn0000054
chr2R	14653673	14654097	PARP_1_MarkDuplicates_BAM__peak_3701	21	.	1.31965	3.3927	2.17278	18	Downstream (2-3kb)	2	14656798	14658755	1958	2	FBtr0087482	4658	Adgf-E	FBgn0033952
chr2R	14655639	14659346	PARP_1_MarkDuplicates_BAM__peak_3702	116	.	1.67698	13.3623	11.641	1545	Promoter	2	14656798	14658755	1958	2	FBtr0087482	0	Adgf-E	FBgn0033952
chr2R	14660993	14661876	PARP_1_MarkDuplicates_BAM__peak_3703	169	.	2.00429	18.8243	16.911	203	Downstream (2-3kb)	2	14656798	14658755	1958	2	FBtr0087482	-2239	Adgf-E	FBgn0033952
chr2L	14616037	14617130	PARP_1_MarkDuplicates_BAM__peak_1707	51	.	1.55177	6.53642	5.10958	88	Promoter	1	14616267	14617402	1136	1	FBtr0100590	0	Adh	FBgn0000055
chr2L	14622560	14622925	PARP_1_MarkDuplicates_BAM__peak_1708	23	.	1.35222	3.55347	2.31973	119	Intron (FBtr0301496/FBgn0003016, intron 3 of 11)	1	14617511	14618902	1392	1	FBtr0343699	5050	Adhr	FBgn0000056
chr2L	14634560	14635637	PARP_1_MarkDuplicates_BAM__peak_1709	59	.	1.57845	7.38922	5.91923	156	Intron (FBtr0301496/FBgn0003016, intron 3 of 11)	1	14617511	14618902	1392	1	FBtr0343699	17050	Adhr	FBgn0000056
chr2L	14639777	14640209	PARP_1_MarkDuplicates_BAM__peak_1710	26	.	1.38711	3.89501	2.63438	256	Intron (FBtr0301496/FBgn0003016, intron 1 of 11)	1	14617511	14618902	1392	1	FBtr0343699	22267	Adhr	FBgn0000056
chr2L	14642179	14642524	PARP_1_MarkDuplicates_BAM__peak_1711	212	.	2.22196	23.3037	21.2414	224	Intron (FBtr0301496/FBgn0003016, intron 1 of 11)	1	14617511	14618902	1392	1	FBtr0343699	24669	Adhr	FBgn0000056
chr2L	14651860	14652261	PARP_1_MarkDuplicates_BAM__peak_1712	143	.	1.91543	16.1266	14.3009	197	Intron (FBtr0301496/FBgn0003016, intron 1 of 11)	1	14617511	14618902	1392	1	FBtr0343699	34350	Adhr	FBgn0000056
chr3R	22546895	22548132	PARP_1_MarkDuplicates_BAM__peak_10115	718	.	3.48368	75.1009	71.8118	972	Promoter	4	22543693	22547198	3506	2	FBtr0084283	0	AdipoR	FBgn0038984
chr3R	22548883	22549215	PARP_1_MarkDuplicates_BAM__peak_10116	13	.	1.27417	2.52434	1.39392	167	Downstream (<1kb)	4	22544117	22547846	3730	2	FBtr0308848	-1038	AdipoR	FBgn0038984
chr3L	12203671	12204098	PARP_1_MarkDuplicates_BAM__peak_6458	78	.	1.70834	9.46908	7.89743	278	Promoter	3	12200322	12204082	3761	2	FBtr0076018	0	Adk1	FBgn0022709
chr2R	24023480	24025265	PARP_1_MarkDuplicates_BAM__peak_4827	378	.	2.70209	40.408	37.8606	892	Promoter	2	24024207	24025877	1671	1	FBtr0072163	0	Adk2	FBgn0022708
chr3R	10888766	10889364	PARP_1_MarkDuplicates_BAM__peak_8704	111	.	1.8535	12.8488	11.1408	398	Promoter	4	10887345	10889281	1937	2	FBtr0339379	0	Adk3	FBgn0042094
chr3R	30150396	30150988	PARP_1_MarkDuplicates_BAM__peak_10909	278	.	2.38032	30.1534	27.8925	321	Downstream (2-3kb)	4	30134856	30149606	14751	2	FBtr0334658	-791	AdoR	FBgn0039747
chr2R	18150810	18152213	PARP_1_MarkDuplicates_BAM__peak_4144	304	.	2.50111	32.811	30.4717	856	Promoter	2	18151704	18154060	2357	1	FBtr0086744	0	adp	FBgn0000057
chr3R	17019163	17019606	PARP_1_MarkDuplicates_BAM__peak_9430	33	.	1.45153	4.65397	3.33402	43	3' UTR	4	17018780	17021120	2341	2	FBtr0083373	1514	AdSL	FBgn0038467
chr3R	17020077	17021417	PARP_1_MarkDuplicates_BAM__peak_9431	751	.	3.54559	78.5084	75.1686	1034	Promoter	4	17018780	17021120	2341	2	FBtr0083373	0	AdSL	FBgn0038467
chr3R	20828654	20829332	PARP_1_MarkDuplicates_BAM__peak_9885	88	.	1.75301	10.461	8.84793	552	Intron (FBtr0083991/FBgn0027493, intron 1 of 4)	4	20824667	20830580	5914	2	FBtr0083991	1248	AdSS	FBgn0027493
chr3R	20829739	20833805	PARP_1_MarkDuplicates_BAM__peak_9886	761	.	3.57301	79.5301	76.1745	887	Promoter	4	20824667	20830580	5914	2	FBtr0083991	0	AdSS	FBgn0027493
chr2R	7243492	7247754	PARP_1_MarkDuplicates_BAM__peak_2661	1054	.	4.13129	109.093	105.41	1889	Promoter	2	7243024	7245776	2753	2	FBtr0089050	0	Ady43A	FBgn0026602
chr3L	21432665	21434385	PARP_1_MarkDuplicates_BAM__peak_7633	480	.	2.94009	50.8208	48.0215	505	Promoter	3	21433422	21437491	4070	1	FBtr0078349	0	Aef1	FBgn0005694
chr2R	17785894	17786526	PARP_1_MarkDuplicates_BAM__peak_4109	169	.	2.07681	18.8824	16.9608	190	Promoter	2	17786135	17788556	2422	1	FBtr0089549	0	aft	FBgn0026309
chrX	14798799	14799415	PARP_1_MarkDuplicates_BAM__peak_12327	41	.	1.50736	5.56629	4.18782	131	Exon (FBtr0333655/FBgn0003301, exon 5 of 16)	6	14784664	14786551	1888	2	FBtr0333658	-12249	Ag5r	FBgn0015010
chr2R	13171086	13172094	PARP_1_MarkDuplicates_BAM__peak_3500	378	.	2.70209	40.408	37.8606	715	Promoter	2	13171401	13174796	3396	1	FBtr0087732	0	AGBE	FBgn0053138
chr2R	13952757	13953066	PARP_1_MarkDuplicates_BAM__peak_3588	53	.	1.57436	6.76199	5.31702	206	Exon (FBtr0087614/FBgn0262739, exon 2 of 7)	2	13945409	13954025	8617	2	FBtr0087614	959	AGO1	FBgn0262739
chr2R	13955372	13956291	PARP_1_MarkDuplicates_BAM__peak_3590	25	.	1.37357	3.80775	2.55725	40	Promoter	2	13947537	13955680	8144	2	FBtr0087613	0	AGO1	FBgn0262739
chr2R	13956822	13958338	PARP_1_MarkDuplicates_BAM__peak_3591	324	.	2.55693	34.8609	32.4637	177	Promoter	2	13943387	13958089	14703	2	FBtr0305592	0	AGO1	FBgn0262739
chr3L	15544676	15545388	PARP_1_MarkDuplicates_BAM__peak_6840	59	.	1.60785	7.4	5.92298	127	Intron (FBtr0075557/FBgn0004396, intron 1 of 5)	3	15554113	15561042	6930	1	FBtr0075559	-8725	AGO2	FBgn0087035
chr3L	15548419	15548975	PARP_1_MarkDuplicates_BAM__peak_6841	47	.	1.54086	6.1506	4.73852	249	Intron (FBtr0075557/FBgn0004396, intron 2 of 5)	3	15554113	15561042	6930	1	FBtr0075559	-5138	AGO2	FBgn0087035
chr3L	15553945	15554679	PARP_1_MarkDuplicates_BAM__peak_6842	449	.	2.88074	47.647	44.9162	474	Promoter	3	15554113	15561042	6930	1	FBtr0075559	0	AGO2	FBgn0087035
chr3L	23551447	23551975	PARP_1_MarkDuplicates_BAM__peak_7807	103	.	1.7534	11.9877	10.3193	312	Distal Intergenic	3	23554593	23689640	135048	1	FBtr0299881	-2618	AGO3	FBgn0250816
chr3L	23552376	23553355	PARP_1_MarkDuplicates_BAM__peak_7808	71	.	1.63165	8.68714	7.15551	462	Distal Intergenic	3	23554593	23689640	135048	1	FBtr0299881	-1238	AGO3	FBgn0250816
chr3R	6659507	6660380	PARP_1_MarkDuplicates_BAM__peak_8213	723	.	3.49485	75.6498	72.3523	607	Promoter	4	6659408	6660100	693	2	FBtr0081697	0	agt	FBgn0024912
chrX	15449206	15450603	PARP_1_MarkDuplicates_BAM__peak_12367	222	.	2.25546	24.3766	22.2817	402	Promoter	6	15450261	15452646	2386	1	FBtr0074030	0	Ahcy13	FBgn0014455
chr3R	16981448	16982476	PARP_1_MarkDuplicates_BAM__peak_9424	45	.	1.52969	5.95281	4.55182	134	Promoter	4	16978439	16982035	3597	2	FBtr0083378	0	Ahcy89E	FBgn0015011
chr2L	2151133	2152521	PARP_1_MarkDuplicates_BAM__peak_225	300	.	2.48994	32.4068	30.0789	835	Promoter	1	2151754	2155105	3352	1	FBtr0077831	0	AIF	FBgn0031392
chr2R	12569671	12570032	PARP_1_MarkDuplicates_BAM__peak_3412	151	.	2.00982	16.9713	15.1144	222	Promoter	2	12569014	12569847	834	2	FBtr0087891	0	Ak6	FBgn0033754
chr2L	8414707	8417094	PARP_1_MarkDuplicates_BAM__peak_976	361	.	2.65742	38.6684	36.1674	474	Promoter	1	8415690	8430977	15288	1	FBtr0079667	0	Akap200	FBgn0027932
chr2L	8417561	8417867	PARP_1_MarkDuplicates_BAM__peak_977	40	.	1.4962	5.37762	4.01068	153	Intron (FBtr0079667/FBgn0027932, intron 1 of 4)	1	8415743	8431297	15555	1	FBtr0340240	1819	Akap200	FBgn0027932
chr2L	8419273	8420559	PARP_1_MarkDuplicates_BAM__peak_978	157	.	2.03215	17.599	15.7206	301	Promoter	1	8419872	8430977	11106	1	FBtr0079665	0	Akap200	FBgn0027932
chr2L	8424053	8425095	PARP_1_MarkDuplicates_BAM__peak_979	47	.	1.52269	6.16609	4.75359	878	Intron (FBtr0079667/FBgn0027932, intron 1 of 4)	1	8426773	8430977	4205	1	FBtr0079666	-1678	Akap200	FBgn0027932
chr2L	8425724	8426000	PARP_1_MarkDuplicates_BAM__peak_980	31	.	1.44037	4.48088	3.17301	57	Intron (FBtr0079667/FBgn0027932, intron 1 of 4)	1	8426773	8430977	4205	1	FBtr0079666	-773	Akap200	FBgn0027932
chr3L	7369722	7370850	PARP_1_MarkDuplicates_BAM__peak_5815	296	.	2.38281	31.9774	29.67	806	Promoter	3	7369843	7372783	2941	1	FBtr0076848	0	akirin	FBgn0082598
chr3R	16097313	16100581	PARP_1_MarkDuplicates_BAM__peak_9304	505	.	2.776	53.3919	50.5281	2599	Promoter	4	16099228	16104515	5288	1	FBtr0083226	0	Akt1	FBgn0010379
chr3R	16105843	16106203	PARP_1_MarkDuplicates_BAM__peak_9305	37	.	1.42843	5.10426	3.75796	181	Distal Intergenic	4	16100760	16104515	3756	1	FBtr0344470	5084	Akt1	FBgn0010379
chr2L	377534	378420	PARP_1_MarkDuplicates_BAM__peak_53	223	.	2.21978	24.4509	22.3556	497	Promoter	1	378112	387439	9328	1	FBtr0078053	0	al	FBgn0000061
chr2R	23964308	23965328	PARP_1_MarkDuplicates_BAM__peak_4817	256	.	2.33417	27.8123	25.6178	482	Promoter	2	23964772	23966757	1986	1	FBtr0072151	0	Alas	FBgn0020764
chr2R	9137037	9138150	PARP_1_MarkDuplicates_BAM__peak_2932	316	.	2.5346	34.0353	31.6613	417	Promoter	2	9135375	9137370	1996	2	FBtr0088625	0	alc	FBgn0260972
chr3R	17670098	17671710	PARP_1_MarkDuplicates_BAM__peak_9505	524	.	3.05939	55.3142	52.4083	698	Promoter	4	17671271	17673828	2558	1	FBtr0083478	0	ald	FBgn0000063
chr3R	26253250	26254273	PARP_1_MarkDuplicates_BAM__peak_10550	300	.	2.48994	32.4068	30.0789	760	3' UTR	4	26255204	26258279	3076	2	FBtr0084999	4006	Ald	FBgn0000064
chr3R	26257286	26258000	PARP_1_MarkDuplicates_BAM__peak_10551	30	.	1.38351	4.30862	3.01523	173	Promoter	4	26255204	26258279	3076	2	FBtr0084999	279	Ald	FBgn0000064
chr3R	26259089	26259392	PARP_1_MarkDuplicates_BAM__peak_10552	78	.	1.70834	9.46908	7.89743	164	Promoter	4	26255204	26259213	4010	2	FBtr0310660	0	Ald	FBgn0000064
chr3R	26260809	26261798	PARP_1_MarkDuplicates_BAM__peak_10553	251	.	2.34479	27.3302	25.1474	748	Promoter	4	26254069	26261591	7523	2	FBtr0084994	0	Ald	FBgn0000064
chr2L	9385834	9386604	PARP_1_MarkDuplicates_BAM__peak_1085	215	.	2.23313	23.6592	21.5861	586	Intron (FBtr0332598/FBgn0085395, intron 2 of 10)	1	9387389	9391567	4179	1	FBtr0079806	-785	Aldh	FBgn0012036
chr2L	9387541	9388526	PARP_1_MarkDuplicates_BAM__peak_1086	251	.	2.34479	27.3302	25.1474	669	Promoter	1	9387559	9391567	4009	1	FBtr0332597	0	Aldh	FBgn0012036
chr2R	7473193	7474996	PARP_1_MarkDuplicates_BAM__peak_2696	486	.	2.97006	51.4287	48.6089	961	Promoter	2	7466879	7474130	7252	2	FBtr0088993	0	Aldh-III	FBgn0010548
chr2R	7477707	7479403	PARP_1_MarkDuplicates_BAM__peak_2697	142	.	1.97632	16.0476	14.2227	1130	3' UTR	2	7466879	7477162	10284	2	FBtr0308198	-546	Aldh-III	FBgn0010548
chr3L	11164411	11165373	PARP_1_MarkDuplicates_BAM__peak_6307	315	.	2.44701	33.9023	31.5378	626	Promoter	3	11164971	11166620	1650	1	FBtr0076217	0	Alg10	FBgn0052076
chr3R	3621574	3622109	PARP_1_MarkDuplicates_BAM__peak_7866	53	.	1.57436	6.76199	5.31702	156	Distal Intergenic	4	3623143	3627690	4548	1	FBtr0301810	-1034	Alg-2	FBgn0086378
chr3R	3622857	3623691	PARP_1_MarkDuplicates_BAM__peak_7867	142	.	1.97632	16.0476	14.2227	395	Promoter	4	3623143	3627690	4548	1	FBtr0301810	0	Alg-2	FBgn0086378
chr3R	7103125	7103888	PARP_1_MarkDuplicates_BAM__peak_8258	53	.	1.57436	6.76199	5.31702	180	Intron (FBtr0300494/FBgn0261238, intron 1 of 9)	4	7094596	7108424	13829	2	FBtr0300494	4536	Alh	FBgn0261238
chr3R	7107080	7108755	PARP_1_MarkDuplicates_BAM__peak_8259	150	.	2.00037	16.8656	15.0175	453	Promoter	4	7094596	7108424	13829	2	FBtr0300494	0	Alh	FBgn0261238
chr2L	8996983	8998191	PARP_1_MarkDuplicates_BAM__peak_1046	633	.	3.30503	66.5108	63.3772	546	Promoter	1	8993818	8997379	3562	2	FBtr0339550	0	alien	FBgn0013746
chrX	15858779	15859062	PARP_1_MarkDuplicates_BAM__peak_12421	57	.	1.59669	7.18441	5.71811	128	Promoter	6	15858134	15859379	1246	2	FBtr0074168	317	AlkB	FBgn0065035
chr3R	29591597	29592721	PARP_1_MarkDuplicates_BAM__peak_10837	696	.	3.43902	72.9194	69.6679	207	Promoter	4	29591831	29598942	7112	1	FBtr0309241	0	alph	FBgn0086361
chr2L	3022925	3023760	PARP_1_MarkDuplicates_BAM__peak_332	272	.	2.28491	29.5378	27.2981	261	Promoter	1	3021309	3023141	1833	2	FBtr0077670	0	alpha4GT1	FBgn0031491
chr3L	23337888	23339629	PARP_1_MarkDuplicates_BAM__peak_7806	114	.	1.86466	13.1271	11.4085	166	Promoter	3	23318646	23338100	19455	2	FBtr0070038	0	alpha-Cat	FBgn0010215
chr3L	1644536	1646256	PARP_1_MarkDuplicates_BAM__peak_5197	148	.	1.99754	16.6388	14.8006	698	Promoter	3	1641066	1645199	4134	2	FBtr0072811	0	alphaCOP	FBgn0025725
chr3R	7548881	7549735	PARP_1_MarkDuplicates_BAM__peak_8314	588	.	3.20454	61.8419	58.8018	636	Promoter	4	7545733	7549124	3392	2	FBtr0081544	0	alpha-Est1	FBgn0015568
chr3R	7484824	7485331	PARP_1_MarkDuplicates_BAM__peak_8303	300	.	2.48994	32.4068	30.0789	234	Downstream (1-2kb)	4	7486583	7488751	2169	2	FBtr0305911	3420	alpha-Est10	FBgn0015569
chr3R	7491185	7491816	PARP_1_MarkDuplicates_BAM__peak_8304	244	.	2.32245	26.5793	24.4188	387	Promoter	4	7486583	7491603	5021	2	FBtr0289953	0	alpha-Est10	FBgn0015569
chr3R	7495082	7495464	PARP_1_MarkDuplicates_BAM__peak_8305	63	.	1.56318	7.87403	6.37516	235	Exon (FBtr0302355/FBgn0015577, exon 4 of 4)	4	7486583	7493845	7263	2	FBtr0305910	-1238	alpha-Est10	FBgn0015569
chr3R	7540817	7541533	PARP_1_MarkDuplicates_BAM__peak_8313	160	.	2.04331	17.9164	16.0272	350	Promoter	4	7538972	7541222	2251	2	FBtr0339708	0	alpha-Est3	FBgn0015571
chr3R	7535789	7536554	PARP_1_MarkDuplicates_BAM__peak_8311	160	.	2.04331	17.9164	16.0272	524	Promoter	4	7533496	7536390	2895	2	FBtr0307274	0	alpha-Est5	FBgn0261393
chr3R	7537153	7537492	PARP_1_MarkDuplicates_BAM__peak_8312	27	.	1.4009	4.00146	2.73	163	Exon (FBtr0081546/FBgn0015572, exon 4 of 4)	4	7534229	7536390	2162	2	FBtr0081547	-764	alpha-Est5	FBgn0261393
chr3R	7523503	7524859	PARP_1_MarkDuplicates_BAM__peak_8309	126	.	1.90027	14.4628	12.6997	149	Promoter	4	7519563	7523753	4191	2	FBtr0081550	0	alpha-Est7	FBgn0015575
chr3R	7515525	7516027	PARP_1_MarkDuplicates_BAM__peak_8308	114	.	1.86466	13.1271	11.4085	246	Promoter	4	7509343	7515670	6328	2	FBtr0081553	0	alpha-Est8	FBgn0015576
chr3R	7504747	7505289	PARP_1_MarkDuplicates_BAM__peak_8306	142	.	1.97632	16.0476	14.2227	332	Promoter	4	7493921	7505098	11178	2	FBtr0302355	0	alpha-Est9	FBgn0015577
chr3R	7508414	7509080	PARP_1_MarkDuplicates_BAM__peak_8307	490	.	2.98123	51.9087	49.078	240	Downstream (<1kb)	4	7494097	7505098	11002	2	FBtr0302354	-3317	alpha-Est9	FBgn0015577
chr3R	12472722	12473614	PARP_1_MarkDuplicates_BAM__peak_8884	1628	.	3.36969	166.904	162.843	615	Downstream (1-2kb)	4	12475336	12478267	2932	2	FBtr0082678	4653	alphagamma-element:CR32865	FBgn0052865
chr3R	12477750	12478115	PARP_1_MarkDuplicates_BAM__peak_8885	76	.	1.69718	9.22792	7.66659	190	Promoter	4	12475336	12478267	2932	2	FBtr0082678	152	alphagamma-element:CR32865	FBgn0052865
chr3L	6011483	6011907	PARP_1_MarkDuplicates_BAM__peak_5693	139	.	1.96515	15.7445	13.9302	245	Promoter	3	6009446	6011021	1576	2	FBtr0077069	-463	alphaKap4	FBgn0035657
chrX	10290022	10290300	PARP_1_MarkDuplicates_BAM__peak_12011	83	.	1.73068	9.95956	8.36715	153	Promoter	6	10276618	10290074	13457	2	FBtr0331759	0	alpha-Man-I	FBgn0259170
chrX	10307825	10309431	PARP_1_MarkDuplicates_BAM__peak_12012	851	.	3.75166	88.6459	85.1745	344	Promoter	6	10276055	10309107	33053	2	FBtr0299633	0	alpha-Man-I	FBgn0259170
chrX	10318458	10319551	PARP_1_MarkDuplicates_BAM__peak_12013	215	.	2.23313	23.6592	21.5861	843	Intron (FBtr0300511/FBgn0259170, intron 2 of 7)	6	10266792	10325958	59167	2	FBtr0300511	6407	alpha-Man-I	FBgn0259170
chrX	10323702	10323992	PARP_1_MarkDuplicates_BAM__peak_12014	22	.	1.37337	3.5097	2.27783	120	Exon (FBtr0300511/FBgn0259170, exon 2 of 8)	6	10266792	10325958	59167	2	FBtr0300511	1966	alpha-Man-I	FBgn0259170
chr3R	29112083	29113588	PARP_1_MarkDuplicates_BAM__peak_10791	261	.	2.32175	28.3563	26.1496	1019	Promoter	4	29109053	29112822	3770	2	FBtr0085416	0	alpha-Man-Ib	FBgn0039634
chr3R	9412062	9413025	PARP_1_MarkDuplicates_BAM__peak_8533	182	.	2.07536	20.2492	18.2836	465	Promoter	4	9412548	9417264	4717	1	FBtr0082031	0	alpha-Man-II	FBgn0011740
chr3R	15803187	15805316	PARP_1_MarkDuplicates_BAM__peak_9270	750	.	3.55068	78.4146	75.0753	1008	Promoter	4	15804248	15824118	19871	1	FBtr0083179	0	alpha-Man-IIb	FBgn0026616
chr3R	15808023	15808586	PARP_1_MarkDuplicates_BAM__peak_9271	18	.	1.30274	3.01557	1.83437	445	Intron (FBtr0083179/FBgn0026616, intron 1 of 4)	4	15810593	15824118	13526	1	FBtr0334593	-2007	alpha-Man-IIb	FBgn0026616
chr3R	15810512	15811081	PARP_1_MarkDuplicates_BAM__peak_9272	33	.	1.42081	4.63397	3.3214	432	Promoter	4	15810593	15824118	13526	1	FBtr0334593	0	alpha-Man-IIb	FBgn0026616
chr3L	20313279	20314096	PARP_1_MarkDuplicates_BAM__peak_7474	435	.	2.84724	46.2563	43.56	359	Promoter	3	20313632	20316577	2946	1	FBtr0074840	0	alphaSnap	FBgn0250791
chr2R	11344289	11345188	PARP_1_MarkDuplicates_BAM__peak_3238	97	.	1.65915	11.3558	9.70976	310	Promoter	2	11344260	11345119	860	2	FBtr0088161	0	alphaTry	FBgn0003863
chr3R	7085228	7090761	PARP_1_MarkDuplicates_BAM__peak_8256	422	.	2.81374	44.8807	42.219	1269	Promoter	4	7086599	7088839	2241	1	FBtr0081639	0	alphaTub84B	FBgn0003884
chr3R	7530172	7531459	PARP_1_MarkDuplicates_BAM__peak_8310	361	.	2.65742	38.6684	36.1674	192	Promoter	4	7530753	7532732	1980	1	FBtr0081538	0	alphaTub84D	FBgn0003885
chrX	19748439	19749021	PARP_1_MarkDuplicates_BAM__peak_12772	289	.	2.45644	31.2057	28.912	254	Promoter	6	19748923	19750167	1245	1	FBtr0074794	0	Alr	FBgn0031068
chr3R	25378360	25378997	PARP_1_MarkDuplicates_BAM__peak_10453	87	.	1.71084	10.3214	8.71709	220	Intron (FBtr0089982/FBgn0004509, intron 4 of 11)	4	25381065	25382781	1717	2	FBtr0084846	3784	alrm	FBgn0039332
chr3L	21678959	21680449	PARP_1_MarkDuplicates_BAM__peak_7669	121	.	1.87229	13.911	12.1689	796	Promoter	3	21674394	21679755	5362	2	FBtr0078462	0	Als2	FBgn0037116
chr3R	17678571	17678850	PARP_1_MarkDuplicates_BAM__peak_9506	24	.	1.38454	3.66349	2.41855	196	Promoter	4	17674186	17678703	4518	2	FBtr0089416	0	alt	FBgn0038535
chr3R	17680311	17680924	PARP_1_MarkDuplicates_BAM__peak_9507	45	.	1.52969	5.95281	4.55182	408	Promoter	4	17673732	17679876	6145	2	FBtr0335026	-436	alt	FBgn0038535
chr3R	17681704	17683204	PARP_1_MarkDuplicates_BAM__peak_9508	222	.	2.25546	24.3766	22.2817	921	Promoter	4	17673732	17682515	8784	2	FBtr0335027	0	alt	FBgn0038535
chr2L	19111748	19112418	PARP_1_MarkDuplicates_BAM__peak_2076	43	.	1.46436	5.78752	4.39701	416	Promoter	1	19111841	19114110	2270	1	FBtr0081154	0	amd	FBgn0000075
chr3R	26713071	26713615	PARP_1_MarkDuplicates_BAM__peak_10588	126	.	1.82914	14.4574	12.6943	155	Exon (FBtr0085048/FBgn0023179, exon 1 of 12)	4	26697697	26714159	16463	2	FBtr0085048	544	amon	FBgn0023179
chrX	13839443	13839824	PARP_1_MarkDuplicates_BAM__peak_12288	49	.	1.55203	6.3514	4.92827	176	Promoter	6	13830749	13840011	9263	2	FBtr0301045	187	AMPdeam	FBgn0052626
chrX	13845354	13846175	PARP_1_MarkDuplicates_BAM__peak_12289	431	.	2.83607	45.7961	43.1113	603	Promoter	6	13830741	13845866	15126	2	FBtr0309245	0	AMPdeam	FBgn0052626
chrX	13854673	13855086	PARP_1_MarkDuplicates_BAM__peak_12290	244	.	2.16208	26.5909	24.4304	252	Exon (FBtr0346001/FBgn0267033, exon 10 of 11)	6	13830749	13845866	15118	2	FBtr0301044	-8808	AMPdeam	FBgn0052626
chrX	13870450	13871369	PARP_1_MarkDuplicates_BAM__peak_12291	93	.	1.5632	11.0301	9.39529	192	Exon (FBtr0346003/FBgn0267033, exon 6 of 8)	6	13830749	13845866	15118	2	FBtr0301044	-24585	AMPdeam	FBgn0052626
chrX	13879314	13879857	PARP_1_MarkDuplicates_BAM__peak_12292	116	.	1.87583	13.4079	11.6787	133	Intron (FBtr0346001/FBgn0267033, intron 7 of 10)	6	13830749	13845866	15118	2	FBtr0301044	-33449	AMPdeam	FBgn0052626
chrX	13880251	13880561	PARP_1_MarkDuplicates_BAM__peak_12293	83	.	1.73068	9.95956	8.36715	97	Intron (FBtr0346001/FBgn0267033, intron 7 of 10)	6	13830749	13845866	15118	2	FBtr0301044	-34386	AMPdeam	FBgn0052626
chrX	13881072	13881505	PARP_1_MarkDuplicates_BAM__peak_12294	258	.	2.36712	28.0892	25.8844	294	Intron (FBtr0346001/FBgn0267033, intron 7 of 10)	6	13830749	13845866	15118	2	FBtr0301044	-35207	AMPdeam	FBgn0052626
chrX	13884950	13885345	PARP_1_MarkDuplicates_BAM__peak_12295	163	.	1.87705	18.2263	16.3342	114	Exon (FBtr0346001/FBgn0267033, exon 5 of 11)	6	13830749	13845866	15118	2	FBtr0301044	-39085	AMPdeam	FBgn0052626
chr2R	12593368	12594286	PARP_1_MarkDuplicates_BAM__peak_3416	289	.	2.45644	31.2057	28.912	208	Promoter	2	12593604	12612068	18465	1	FBtr0087828	0	Amph	FBgn0027356
chrX	1375272	1375936	PARP_1_MarkDuplicates_BAM__peak_11307	130	.	1.93166	14.8498	13.0675	184	Promoter	6	1375536	1378857	3322	1	FBtr0070216	0	AMPKalpha	FBgn0023169
chrX	1377273	1377657	PARP_1_MarkDuplicates_BAM__peak_11308	16	.	1.31755	2.79044	1.62826	55	Exon (FBtr0070216/FBgn0023169, exon 3 of 3)	6	1375536	1378896	3361	1	FBtr0070218	1738	AMPKalpha	FBgn0023169
chrX	11714356	11717391	PARP_1_MarkDuplicates_BAM__peak_12130	151	.	2.00982	16.9713	15.1144	2730	Promoter	6	11710120	11715030	4911	2	FBtr0073615	0	Amun	FBgn0030328
chrX	9247010	9247919	PARP_1_MarkDuplicates_BAM__peak_11947	160	.	2.04331	17.9164	16.0272	610	Promoter	6	9245915	9247125	1211	2	FBtr0307281	0	amx	FBgn0000077
chr2R	17119014	17119294	PARP_1_MarkDuplicates_BAM__peak_4028	18	.	1.30279	3.00098	1.82045	7	Exon (FBtr0345521/FBgn0000079, exon 1 of 1)	2	17118636	17120303	1668	2	FBtr0345521	1009	Amy-p	FBgn0000079
chr2R	9068106	9068761	PARP_1_MarkDuplicates_BAM__peak_2916	96	.	1.73771	11.2736	9.62855	510	Promoter	2	9069097	9077554	8458	1	FBtr0088559	-336	ana	FBgn0011746
chr2R	8900023	8900353	PARP_1_MarkDuplicates_BAM__peak_2890	51	.	1.44032	6.62768	5.19211	148	Promoter	2	8898729	8900211	1483	2	FBtr0088685	0	ana2	FBgn0027513
chr2L	13905150	13905780	PARP_1_MarkDuplicates_BAM__peak_1616	55	.	1.58552	6.97172	5.51601	518	Promoter	1	13905645	13909170	3526	1	FBtr0080552	0	Ance	FBgn0012037
chr2R	23693623	23694275	PARP_1_MarkDuplicates_BAM__peak_4768	100	.	1.78148	11.6971	10.0394	333	Promoter	2	23694003	23695232	1230	1	FBtr0072083	0	angel	FBgn0016762
chr4	113940	114392	PARP_1_MarkDuplicates_BAM__peak_11123	47	.	1.54086	6.1506	4.73852	252	3' UTR	5	116389	129452	13064	2	FBtr0089173	15060	Ank	FBgn0011747
chr3R	6923263	6923683	PARP_1_MarkDuplicates_BAM__peak_8241	58	.	1.60514	7.35782	5.88894	225	Intron (FBtr0081648/FBgn0260642, intron 1 of 5)	4	6896253	6932840	36588	2	FBtr0081648	9157	Antp	FBgn0260642
chr3R	6932651	6932980	PARP_1_MarkDuplicates_BAM__peak_8242	47	.	1.54086	6.1506	4.73852	155	Promoter	4	6896253	6932840	36588	2	FBtr0081648	0	Antp	FBgn0260642
chr3R	6935587	6936216	PARP_1_MarkDuplicates_BAM__peak_8243	52	.	1.52014	6.64546	5.20959	308	Intron (FBtr0081647/FBgn0260642, intron 2 of 6)	4	6907018	6932840	25823	2	FBtr0081646	-2748	Antp	FBgn0260642
chr3R	6936549	6936812	PARP_1_MarkDuplicates_BAM__peak_8244	15	.	1.2757	2.67275	1.52434	215	Intron (FBtr0081647/FBgn0260642, intron 2 of 6)	4	6907018	6932840	25823	2	FBtr0081646	-3710	Antp	FBgn0260642
chr3R	6966627	6966956	PARP_1_MarkDuplicates_BAM__peak_8245	100	.	1.80884	11.7614	10.0957	147	Intron (FBtr0081647/FBgn0260642, intron 2 of 6)	4	6896253	6999228	102976	2	FBtr0081647	32272	Antp	FBgn0260642
chr3R	6969878	6970849	PARP_1_MarkDuplicates_BAM__peak_8246	53	.	1.57436	6.76199	5.31702	876	5' UTR	4	6896253	6999228	102976	2	FBtr0081647	28379	Antp	FBgn0260642
chr3R	6973103	6973623	PARP_1_MarkDuplicates_BAM__peak_8247	69	.	1.66368	8.52121	6.99121	353	Intron (FBtr0081647/FBgn0260642, intron 1 of 6)	4	6896253	6999228	102976	2	FBtr0081647	25605	Antp	FBgn0260642
chrX	20173289	20173980	PARP_1_MarkDuplicates_BAM__peak_12805	31	.	1.44037	4.48088	3.17301	610	Promoter	6	20171445	20173514	2070	2	FBtr0070025	0	AnxB10	FBgn0000084
chr3R	21063759	21065886	PARP_1_MarkDuplicates_BAM__peak_9913	408	.	2.78025	43.5206	40.8933	631	Promoter	4	21065241	21069754	4514	1	FBtr0089519	0	AnxB9	FBgn0000083
chr2L	2161046	2162069	PARP_1_MarkDuplicates_BAM__peak_226	382	.	2.71325	40.8474	38.2883	663	Promoter	1	2156484	2161527	5044	2	FBtr0077851	0	aop	FBgn0000097
chr2L	2162341	2164124	PARP_1_MarkDuplicates_BAM__peak_227	125	.	1.90933	14.2655	12.5045	1338	Intron (FBtr0077850/FBgn0000097, intron 1 of 3)	1	2156792	2161527	4736	2	FBtr0330659	-815	aop	FBgn0000097
chr2L	2164555	2165213	PARP_1_MarkDuplicates_BAM__peak_228	69	.	1.64018	8.46548	6.94391	203	Intron (FBtr0077850/FBgn0000097, intron 1 of 3)	1	2156792	2161527	4736	2	FBtr0330659	-3029	aop	FBgn0000097
chr2L	2165788	2166358	PARP_1_MarkDuplicates_BAM__peak_229	52	.	1.5717	6.72198	5.28493	440	Intron (FBtr0077850/FBgn0000097, intron 1 of 3)	1	2156792	2161527	4736	2	FBtr0330659	-4262	aop	FBgn0000097
chr2L	2175275	2175942	PARP_1_MarkDuplicates_BAM__peak_230	90	.	1.76417	10.7157	9.09212	516	Intron (FBtr0077850/FBgn0000097, intron 1 of 3)	1	2156484	2178754	22271	2	FBtr0077850	2812	aop	FBgn0000097
chr2L	2176320	2176677	PARP_1_MarkDuplicates_BAM__peak_231	30	.	1.4292	4.31099	3.01523	130	Intron (FBtr0077850/FBgn0000097, intron 1 of 3)	1	2156484	2178754	22271	2	FBtr0077850	2077	aop	FBgn0000097
chr2L	2177832	2179003	PARP_1_MarkDuplicates_BAM__peak_232	247	.	2.33362	26.9537	24.7821	497	Promoter	1	2156484	2178754	22271	2	FBtr0077850	0	aop	FBgn0000097
chr3L	16469745	16470398	PARP_1_MarkDuplicates_BAM__peak_6977	119	.	1.88699	13.6913	11.9516	475	3' UTR	3	16470386	16483650	13265	2	FBtr0075408	13252	aos	FBgn0004569
chr3L	16477050	16478201	PARP_1_MarkDuplicates_BAM__peak_6978	52	.	1.52014	6.64546	5.20959	835	Intron (FBtr0075390/FBgn0053158, intron 3 of 5)	3	16470386	16483650	13265	2	FBtr0075408	5449	aos	FBgn0004569
chr3L	16480756	16481059	PARP_1_MarkDuplicates_BAM__peak_6979	25	.	1.39171	3.81759	2.56272	131	Intron (FBtr0075390/FBgn0053158, intron 3 of 5)	3	16470386	16483650	13265	2	FBtr0075408	2591	aos	FBgn0004569
chr3L	16483201	16483798	PARP_1_MarkDuplicates_BAM__peak_6980	233	.	2.28896	25.4685	23.3408	357	Promoter	3	16470386	16483650	13265	2	FBtr0075408	0	aos	FBgn0004569
chr3L	16484127	16484568	PARP_1_MarkDuplicates_BAM__peak_6981	130	.	1.93166	14.8498	13.0675	199	Promoter	3	16470386	16483650	13265	2	FBtr0075408	-478	aos	FBgn0004569
chr3L	16488366	16489677	PARP_1_MarkDuplicates_BAM__peak_6982	127	.	1.86485	14.4677	12.7045	393	Intron (FBtr0075390/FBgn0053158, intron 4 of 5)	3	16470386	16483650	13265	2	FBtr0075408	-4717	aos	FBgn0004569
chr3R	12433181	12435461	PARP_1_MarkDuplicates_BAM__peak_8873	130	.	1.93166	14.8498	13.0675	492	Promoter	4	12432533	12433822	1290	2	FBtr0082593	0	Aos1	FBgn0029512
chr3R	15536262	15536523	PARP_1_MarkDuplicates_BAM__peak_9250	65	.	1.59948	8.03475	6.5332	70	Exon (FBtr0083154/FBgn0267408, exon 2 of 6)	4	15532137	15537292	5156	2	FBtr0083154	769	AOX1	FBgn0267408
chr3R	15537002	15537315	PARP_1_MarkDuplicates_BAM__peak_9251	45	.	1.51155	5.99694	4.59491	228	Promoter	4	15532137	15537292	5156	2	FBtr0083154	0	AOX1	FBgn0267408
chr3R	15546632	15546900	PARP_1_MarkDuplicates_BAM__peak_9252	47	.	1.54086	6.1506	4.73852	187	Exon (FBtr0083151/FBgn0038349, exon 3 of 8)	4	15542748	15547736	4989	2	FBtr0083151	836	AOX3	FBgn0038349
chr3R	15547476	15547850	PARP_1_MarkDuplicates_BAM__peak_9253	33	.	1.45153	4.65397	3.33402	247	Promoter	4	15542748	15547736	4989	2	FBtr0083151	0	AOX3	FBgn0038349
chr3R	15553695	15554222	PARP_1_MarkDuplicates_BAM__peak_9254	55	.	1.5789	6.99237	5.53621	123	Distal Intergenic	4	15548628	15552833	4206	2	FBtr0083150	-863	AOX4	FBgn0038350
chr3R	15582917	15583367	PARP_1_MarkDuplicates_BAM__peak_9255	30	.	1.4292	4.31099	3.01523	246	Distal Intergenic	4	15548628	15552833	4206	2	FBtr0083150	-30085	AOX4	FBgn0038350
chr3R	15589008	15589355	PARP_1_MarkDuplicates_BAM__peak_9256	33	.	1.44159	4.68715	3.36602	184	Distal Intergenic	4	15548628	15552833	4206	2	FBtr0083150	-36176	AOX4	FBgn0038350
chr2R	5709903	5710163	PARP_1_MarkDuplicates_BAM__peak_2489	47	.	1.51749	6.12139	4.71693	112	Intron (FBtr0086058/FBgn0000099, intron 4 of 7)	2	5706202	5709292	3091	2	FBtr0086059	-612	ap	FBgn0000099
chr2R	5710999	5711655	PARP_1_MarkDuplicates_BAM__peak_2490	27	.	1.34001	4.06773	2.79409	300	Intron (FBtr0086058/FBgn0000099, intron 4 of 7)	2	5706202	5709292	3091	2	FBtr0086059	-1708	ap	FBgn0000099
chr2R	5726587	5727416	PARP_1_MarkDuplicates_BAM__peak_2491	543	.	3.07673	57.3419	54.3944	344	Promoter	2	5706202	5726832	20631	2	FBtr0086058	0	ap	FBgn0000099
chrX	19730833	19731328	PARP_1_MarkDuplicates_BAM__peak_12767	154	.	2.02098	17.284	15.4163	245	Promoter	6	19731004	19734581	3578	1	FBtr0074789	0	AP-1-2beta	FBgn0010380
chrX	9109018	9110044	PARP_1_MarkDuplicates_BAM__peak_11928	119	.	1.88699	13.6913	11.9516	547	Promoter	6	9109550	9117739	8190	1	FBtr0071295	0	AP-1gamma	FBgn0030089
chr3R	9559179	9560603	PARP_1_MarkDuplicates_BAM__peak_8556	212	.	2.22196	23.3037	21.2414	600	Promoter	4	9557712	9559525	1814	2	FBtr0082114	0	AP-1mu	FBgn0024833
chr3R	28844008	28846202	PARP_1_MarkDuplicates_BAM__peak_10761	472	.	2.93657	49.9983	47.2122	705	Promoter	4	28832301	28844748	12448	2	FBtr0085351	0	Apc	FBgn0015589
chr2R	17517474	17518792	PARP_1_MarkDuplicates_BAM__peak_4069	208	.	2.2108	22.9504	20.8991	642	Promoter	2	17517261	17518186	926	2	FBtr0086951	0	APC10	FBgn0034231
chr3R	24163901	24164293	PARP_1_MarkDuplicates_BAM__peak_10306	37	.	1.46126	5.07231	3.72679	216	Promoter	4	24163966	24167763	3798	1	FBtr0084552	0	Apc2	FBgn0026598
chr2L	16909749	16910474	PARP_1_MarkDuplicates_BAM__peak_1913	161	.	2.00139	18.0781	16.1874	361	Promoter	1	16908229	16910418	2190	2	FBtr0080956	0	ApepP	FBgn0026150
chr2R	14958332	14958600	PARP_1_MarkDuplicates_BAM__peak_3743	125	.	1.90933	14.2655	12.5045	112	Promoter	2	14945114	14958456	13343	2	FBtr0329887	0	aPKC	FBgn0261854
chr2R	14960810	14961171	PARP_1_MarkDuplicates_BAM__peak_3744	72	.	1.67485	8.75401	7.21342	211	Intron (FBtr0303434/FBgn0261854, intron 3 of 10)	2	14944458	14962969	18512	2	FBtr0303434	1798	aPKC	FBgn0261854
chr2L	9633423	9633694	PARP_1_MarkDuplicates_BAM__peak_1124	24	.	1.36522	3.72047	2.47329	153	Promoter	1	9634179	9656026	21848	1	FBtr0303874	-485	Apoltp	FBgn0032136
chr2L	9634048	9634470	PARP_1_MarkDuplicates_BAM__peak_1125	86	.	1.65701	10.2483	8.64506	200	Promoter	1	9634179	9656026	21848	1	FBtr0303874	0	Apoltp	FBgn0032136
chr3L	12212025	12212560	PARP_1_MarkDuplicates_BAM__peak_6460	59	.	1.42303	7.4267	5.94919	119	Exon (FBtr0301054/FBgn0260941, exon 11 of 11)	3	12206238	12214450	8213	2	FBtr0334103	1890	app	FBgn0260941
chr3L	12230284	12231043	PARP_1_MarkDuplicates_BAM__peak_6461	119	.	1.78778	13.6769	11.9447	516	Intron (FBtr0339925/FBgn0260941, intron 2 of 10)	3	12206238	12224275	18038	2	FBtr0334102	-6010	app	FBgn0260941
chr3L	1884432	1885908	PARP_1_MarkDuplicates_BAM__peak_5226	262	.	2.37828	28.4717	26.2559	526	Promoter	3	1883795	1884892	1098	2	FBtr0346440	0	Aprt	FBgn0000109
chr3L	10897919	10899575	PARP_1_MarkDuplicates_BAM__peak_6275	568	.	3.15988	59.8058	56.8068	1447	Promoter	3	10894776	10898573	3798	2	FBtr0076250	0	Aps	FBgn0036111
chr3L	10927693	10927999	PARP_1_MarkDuplicates_BAM__peak_6276	18	.	1.31111	3.02504	1.84347	291	Distal Intergenic	3	10895447	10899123	3677	2	FBtr0076251	-28571	Aps	FBgn0036111
chr2R	23564273	23565341	PARP_1_MarkDuplicates_BAM__peak_4754	717	.	3.40077	75.0012	71.7194	548	Promoter	2	23564891	23599526	34636	1	FBtr0072066	0	apt	FBgn0015903
chr2R	23573057	23573385	PARP_1_MarkDuplicates_BAM__peak_4755	67	.	1.61667	8.24543	6.73373	158	Intron (FBtr0072066/FBgn0015903, intron 1 of 4)	2	23568058	23599526	31469	1	FBtr0072069	5000	apt	FBgn0015903
chr2R	23580175	23581252	PARP_1_MarkDuplicates_BAM__peak_4756	253	.	2.34298	27.5324	25.3481	825	Promoter	2	23581090	23599526	18437	1	FBtr0072070	0	apt	FBgn0015903
chr2R	23587206	23587478	PARP_1_MarkDuplicates_BAM__peak_4757	22	.	1.37337	3.5097	2.27783	160	Intron (FBtr0072066/FBgn0015903, intron 1 of 4)	2	23581090	23599526	18437	1	FBtr0072070	6117	apt	FBgn0015903
chr2R	23588335	23588612	PARP_1_MarkDuplicates_BAM__peak_4758	33	.	1.45153	4.65397	3.33402	136	Intron (FBtr0072066/FBgn0015903, intron 1 of 4)	2	23581090	23599526	18437	1	FBtr0072070	7246	apt	FBgn0015903
chr2R	13214286	13215306	PARP_1_MarkDuplicates_BAM__peak_3508	527	.	2.97612	55.6807	52.7729	355	Promoter	2	13212405	13214496	2092	2	FBtr0300286	0	AQP	FBgn0033807
chr3L	12579959	12581088	PARP_1_MarkDuplicates_BAM__peak_6503	426	.	2.82491	45.3376	42.6644	674	Promoter	3	12580672	12596018	15347	1	FBtr0075908	0	ara	FBgn0015904
chr3R	30449555	30450532	PARP_1_MarkDuplicates_BAM__peak_10949	281	.	2.43411	30.4146	28.1434	752	Promoter	4	30445635	30450406	4772	2	FBtr0085694	0	aralar1	FBgn0028646
chr3R	30454437	30454813	PARP_1_MarkDuplicates_BAM__peak_10950	78	.	1.69517	9.4039	7.84	194	Intron (FBtr0085692/FBgn0028646, intron 1 of 9)	4	30445635	30453780	8146	2	FBtr0085693	-658	aralar1	FBgn0028646
chr2R	14359777	14360333	PARP_1_MarkDuplicates_BAM__peak_3663	429	.	2.83129	45.673	42.9979	361	Promoter	2	14357927	14360297	2371	2	FBtr0087560	0	Arc1	FBgn0033926
chr2R	14361895	14363506	PARP_1_MarkDuplicates_BAM__peak_3664	467	.	2.9254	49.5247	46.7497	1204	Promoter	2	14361924	14362825	902	1	FBtr0087547	0	Arc2	FBgn0033928
chr2L	12175347	12175782	PARP_1_MarkDuplicates_BAM__peak_1425	37	.	1.40999	5.08424	3.73842	243	Promoter	1	12175004	12312311	137308	1	FBtr0331998	344	aret	FBgn0000114
chr4	1124489	1124865	PARP_1_MarkDuplicates_BAM__peak_11209	30	.	1.4292	4.31099	3.01523	308	Promoter	5	1124167	1125325	1159	1	FBtr0089192	323	Arf102F	FBgn0013749
chr2R	15321650	15323433	PARP_1_MarkDuplicates_BAM__peak_3791	365	.	2.66859	39.1007	36.5881	1302	Promoter	2	15322501	15324892	2392	1	FBtr0087376	0	Arf51F	FBgn0013750
chr3L	22870203	22873418	PARP_1_MarkDuplicates_BAM__peak_7781	449	.	2.88074	47.647	44.9162	938	Promoter	3	22868380	22872052	3673	2	FBtr0299906	0	Arf79F	FBgn0010348
chr3L	12417273	12417778	PARP_1_MarkDuplicates_BAM__peak_6481	179	.	2.11031	19.8692	17.9148	317	Promoter	3	12415026	12417580	2555	2	FBtr0075981	0	ArfGAP1	FBgn0020655
chr3L	22716703	22718380	PARP_1_MarkDuplicates_BAM__peak_7757	462	.	2.87885	49.0108	46.2553	508	Promoter	3	22714313	22717577	3265	2	FBtr0078539	0	ArfGAP3	FBgn0037182
chr3R	11234475	11236491	PARP_1_MarkDuplicates_BAM__peak_8729	718	.	3.48368	75.1009	71.8118	633	Promoter	4	11232429	11235013	2585	2	FBtr0082364	0	Arfip	FBgn0037884
chr3L	9051016	9051282	PARP_1_MarkDuplicates_BAM__peak_6041	59	.	1.59241	7.36952	5.9001	116	5' UTR	3	9048812	9051901	3090	2	FBtr0076546	619	Argk	FBgn0000116
chr3L	9054651	9055607	PARP_1_MarkDuplicates_BAM__peak_6042	57	.	1.59669	7.18441	5.71811	190	Intron (FBtr0076544/FBgn0000116, intron 2 of 2)	3	9048880	9053561	4682	2	FBtr0331550	-1091	Argk	FBgn0000116
chr3L	9056194	9056729	PARP_1_MarkDuplicates_BAM__peak_6043	45	.	1.52969	5.95281	4.55182	474	Intron (FBtr0076544/FBgn0000116, intron 2 of 2)	3	9048880	9057581	8702	2	FBtr0076545	852	Argk	FBgn0000116
chr3L	9063987	9065003	PARP_1_MarkDuplicates_BAM__peak_6044	573	.	3.17104	60.3125	57.3033	431	5' UTR	3	9048880	9066027	17148	2	FBtr0076543	1024	Argk	FBgn0000116
chr3L	9065288	9067114	PARP_1_MarkDuplicates_BAM__peak_6045	191	.	2.11999	21.1506	19.1618	1468	Promoter	3	9048880	9066027	17148	2	FBtr0076543	0	Argk	FBgn0000116
chrX	18136543	18138766	PARP_1_MarkDuplicates_BAM__peak_12620	553	.	3.12638	58.2946	55.3266	1364	Promoter	6	18130392	18137685	7294	2	FBtr0306057	0	ari-1	FBgn0017418
chr2R	22212441	22213769	PARP_1_MarkDuplicates_BAM__peak_4599	236	.	2.30012	25.8367	23.6981	576	Promoter	2	22212835	22217264	4430	1	FBtr0071774	0	ari-2	FBgn0025186
chr3L	15982121	15983585	PARP_1_MarkDuplicates_BAM__peak_6895	502	.	2.9652	53.1505	50.2965	801	Promoter	3	15983135	15984362	1228	1	FBtr0075517	0	Arl1	FBgn0000115
chr3R	8340515	8341631	PARP_1_MarkDuplicates_BAM__peak_8396	374	.	2.69092	39.9704	37.4345	392	Promoter	4	8341100	8341872	773	1	FBtr0081838	0	Arl2	FBgn0004908
chr4	179146	179641	PARP_1_MarkDuplicates_BAM__peak_11126	142	.	1.97632	16.0476	14.2227	317	Promoter	5	177348	179389	2042	2	FBtr0308248	0	Arl4	FBgn0039889
chrX	1899135	1900943	PARP_1_MarkDuplicates_BAM__peak_11364	160	.	2.04331	17.9164	16.0272	811	Promoter	6	1891401	1899524	8124	2	FBtr0089988	0	arm	FBgn0000117
chrX	19645694	19646190	PARP_1_MarkDuplicates_BAM__peak_12750	127	.	1.92049	14.5564	12.7847	305	Promoter	6	19644531	19646014	1484	2	FBtr0074760	0	Arp10	FBgn0031050
chrX	16552723	16554013	PARP_1_MarkDuplicates_BAM__peak_12477	543	.	3.10405	57.2949	54.3477	450	Promoter	6	16548290	16553951	5662	2	FBtr0112868	0	Arp2	FBgn0011742
chrX	17860104	17861882	PARP_1_MarkDuplicates_BAM__peak_12605	251	.	2.17981	27.2767	25.1027	1356	Promoter	6	17858379	17860800	2422	2	FBtr0074544	0	Arp8	FBgn0030877
chr2L	13827117	13830457	PARP_1_MarkDuplicates_BAM__peak_1610	240	.	2.31129	26.207	24.0575	2686	Promoter	1	13827941	13829741	1801	2	FBtr0080569	0	Arpc1	FBgn0001961
chr3R	15834147	15835477	PARP_1_MarkDuplicates_BAM__peak_9274	100	.	1.75397	11.7654	10.0997	864	Promoter	4	15834648	15835712	1065	1	FBtr0300570	0	Arpc3A	FBgn0038369
chrX	17106280	17106567	PARP_1_MarkDuplicates_BAM__peak_12537	72	.	1.67485	8.75401	7.21342	128	Promoter	6	17104571	17105852	1282	2	FBtr0334462	-429	Arpc3B	FBgn0065032
chr2L	6124745	6126983	PARP_1_MarkDuplicates_BAM__peak_674	308	.	2.51227	33.2172	30.8663	377	Promoter	1	6125132	6125911	780	1	FBtr0079200	0	Arpc4	FBgn0031781
chr2R	13482397	13483395	PARP_1_MarkDuplicates_BAM__peak_3535	308	.	2.51227	33.2172	30.8663	600	Promoter	2	13453640	13483229	29590	2	FBtr0087702	0	arr	FBgn0000119
chr2L	18064214	18064487	PARP_1_MarkDuplicates_BAM__peak_1946	42	.	1.45428	5.62334	4.24346	199	Intron (FBtr0081029/FBgn0243486, intron 6 of 14)	1	18078269	18080415	2147	1	FBtr0081030	-13782	Arr1	FBgn0000120
chr2L	18068987	18069448	PARP_1_MarkDuplicates_BAM__peak_1947	50	.	1.50463	6.48672	5.061	127	3' UTR	1	18078269	18080415	2147	1	FBtr0081030	-8821	Arr1	FBgn0000120
chr2R	6084858	6086024	PARP_1_MarkDuplicates_BAM__peak_2521	205	.	2.19963	22.5992	20.559	509	Promoter	2	6080828	6085436	4609	2	FBtr0086020	0	Ars2	FBgn0033062
chr2R	6089003	6089470	PARP_1_MarkDuplicates_BAM__peak_2522	81	.	1.71951	9.71295	8.13089	206	3' UTR	2	6080828	6085625	4798	2	FBtr0310667	-3379	Ars2	FBgn0033062
chr2R	6102634	6102978	PARP_1_MarkDuplicates_BAM__peak_2523	40	.	1.45745	5.36138	4.00167	97	Intron (FBtr0302439/FBgn0000546, intron 2 of 5)	2	6080828	6085625	4798	2	FBtr0310667	-17010	Ars2	FBgn0033062
chr3R	15228643	15230277	PARP_1_MarkDuplicates_BAM__peak_9190	296	.	2.47877	32.0045	29.688	729	Promoter	4	15227605	15229408	1804	2	FBtr0083134	0	Art3	FBgn0038306
chr3R	9961050	9962309	PARP_1_MarkDuplicates_BAM__peak_8609	63	.	1.62743	7.79627	6.30618	805	Intron (FBtr0112576/FBgn0267336, intron 4 of 6)	4	9982816	9986060	3245	2	FBtr0333687	23751	Art4	FBgn0037770
chr3R	9969179	9969558	PARP_1_MarkDuplicates_BAM__peak_8610	72	.	1.67485	8.75401	7.21342	241	Intron (FBtr0112576/FBgn0267336, intron 4 of 6)	4	9982816	9986060	3245	2	FBtr0333687	16502	Art4	FBgn0037770
chr3R	9970826	9971454	PARP_1_MarkDuplicates_BAM__peak_8611	36	.	1.44151	4.95733	3.62191	210	Intron (FBtr0112576/FBgn0267336, intron 4 of 6)	4	9982816	9986060	3245	2	FBtr0333687	14606	Art4	FBgn0037770
chr3R	9977154	9977495	PARP_1_MarkDuplicates_BAM__peak_8612	80	.	1.69357	9.63746	8.06343	221	Intron (FBtr0112576/FBgn0267336, intron 4 of 6)	4	9982816	9986060	3245	2	FBtr0333687	8565	Art4	FBgn0037770
chr3R	9977805	9978078	PARP_1_MarkDuplicates_BAM__peak_8613	32	.	1.40221	4.60651	3.29486	228	Intron (FBtr0112576/FBgn0267336, intron 4 of 6)	4	9982816	9986060	3245	2	FBtr0333687	7982	Art4	FBgn0037770
chr3R	9978390	9979088	PARP_1_MarkDuplicates_BAM__peak_8614	96	.	1.77007	11.3018	9.65637	395	Intron (FBtr0112576/FBgn0267336, intron 4 of 6)	4	9982816	9986060	3245	2	FBtr0333687	6972	Art4	FBgn0037770
chr3R	9985526	9987606	PARP_1_MarkDuplicates_BAM__peak_8615	160	.	2.03919	17.9212	16.0319	734	Promoter	4	9982816	9986060	3245	2	FBtr0333687	0	Art4	FBgn0037770
chr3R	9987981	9988434	PARP_1_MarkDuplicates_BAM__peak_8616	35	.	1.37459	4.89089	3.55721	130	3' UTR	4	9983186	9986060	2875	2	FBtr0082150	-1922	Art4	FBgn0037770
chr2R	23078238	23079643	PARP_1_MarkDuplicates_BAM__peak_4710	269	.	2.39065	29.1378	26.9092	1076	Promoter	2	23076688	23079038	2351	2	FBtr0114564	0	Art7	FBgn0034817
chr2L	11010748	11012034	PARP_1_MarkDuplicates_BAM__peak_1304	212	.	2.19735	23.2933	21.2395	600	Promoter	1	11009821	11011086	1266	2	FBtr0080162	0	Art8	FBgn0032329
chr2L	865803	866206	PARP_1_MarkDuplicates_BAM__peak_114	40	.	1.4962	5.37762	4.01068	238	Promoter	1	861849	865861	4013	2	FBtr0078033	0	aru	FBgn0029095
chr2L	866880	868464	PARP_1_MarkDuplicates_BAM__peak_115	288	.	2.42464	31.1048	28.8204	338	Promoter	1	861849	868013	6165	2	FBtr0078032	0	aru	FBgn0029095
chr3L	18900951	18902481	PARP_1_MarkDuplicates_BAM__peak_7293	195	.	2.16614	21.5588	19.5511	656	Promoter	3	18900595	18901554	960	2	FBtr0075075	0	arx	FBgn0036826
chr4	481293	482104	PARP_1_MarkDuplicates_BAM__peak_11150	44	.	1.48653	5.87105	4.47882	251	Promoter	5	471286	481970	10685	2	FBtr0300342	0	Asator	FBgn0039908
chr4	482600	482995	PARP_1_MarkDuplicates_BAM__peak_11151	57	.	1.59669	7.18441	5.71811	82	Promoter	5	471286	482720	11435	2	FBtr0332905	0	Asator	FBgn0039908
chr4	486377	486959	PARP_1_MarkDuplicates_BAM__peak_11152	435	.	2.84724	46.2563	43.56	368	Promoter	5	472895	486033	13139	2	FBtr0332907	-345	Asator	FBgn0039908
chr4	488780	489654	PARP_1_MarkDuplicates_BAM__peak_11153	84	.	1.69135	10.0654	8.47157	599	Promoter	5	472895	488994	16100	2	FBtr0344869	0	Asator	FBgn0039908
chr4	490152	490414	PARP_1_MarkDuplicates_BAM__peak_11154	47	.	1.54086	6.1506	4.73852	191	Distal Intergenic	5	472895	488994	16100	2	FBtr0344869	-1159	Asator	FBgn0039908
chr4	490836	491296	PARP_1_MarkDuplicates_BAM__peak_11155	80	.	1.65232	9.58065	8.00784	274	Distal Intergenic	5	472895	488994	16100	2	FBtr0344869	-1843	Asator	FBgn0039908
chr3L	3164647	3165861	PARP_1_MarkDuplicates_BAM__peak_5364	289	.	2.45644	31.2057	28.912	484	Promoter	3	3163786	3165088	1303	2	FBtr0073112	0	Asciz	FBgn0035407
chr3L	19618169	19619592	PARP_1_MarkDuplicates_BAM__peak_7388	335	.	2.49654	36.0109	33.5882	384	Promoter	3	19618894	19620022	1129	1	FBtr0302381	0	asf1	FBgn0029094
chr3L	19598445	19599449	PARP_1_MarkDuplicates_BAM__peak_7386	362	.	2.50526	38.738	36.2364	676	Promoter	3	19590773	19598755	7983	2	FBtr0306009	0	ash1	FBgn0005386
chr3R	24649546	24651521	PARP_1_MarkDuplicates_BAM__peak_10361	322	.	2.42867	34.6023	32.2156	599	Promoter	4	24650125	24653376	3252	1	FBtr0084660	0	ash2	FBgn0000139
chr3R	5606172	5606913	PARP_1_MarkDuplicates_BAM__peak_8099	411	.	2.74441	43.7495	41.1208	364	Promoter	4	5603236	5606543	3308	2	FBtr0078743	0	asl	FBgn0261004
chr3R	24753202	24754261	PARP_1_MarkDuplicates_BAM__peak_10372	467	.	2.77923	49.495	46.7283	651	Promoter	4	24753849	24760513	6665	1	FBtr0084692	0	asp	FBgn0000140
chr3L	21172999	21173470	PARP_1_MarkDuplicates_BAM__peak_7586	41	.	1.50736	5.56629	4.18782	187	Promoter	3	21173118	21174973	1856	1	FBtr0089463	0	asparagine-synthetase	FBgn0041607
chr2R	16108893	16111489	PARP_1_MarkDuplicates_BAM__peak_3895	422	.	2.81374	44.8807	42.219	1603	Promoter	2	16110331	16116996	6666	1	FBtr0336734	0	Asph	FBgn0034075
chr2R	21223015	21223721	PARP_1_MarkDuplicates_BAM__peak_4485	90	.	1.59835	10.7114	9.09212	161	Promoter	2	21217856	21223854	5999	2	FBtr0071623	133	ASPP	FBgn0034606
chr2R	21235684	21236032	PARP_1_MarkDuplicates_BAM__peak_4486	97	.	1.7821	11.401	9.75425	185	Intron (FBtr0071622/FBgn0034606, intron 2 of 7)	2	21217856	21223854	5999	2	FBtr0071623	-11831	ASPP	FBgn0034606
chr2R	21237789	21238451	PARP_1_MarkDuplicates_BAM__peak_4487	26	.	1.36751	3.95499	2.69233	534	Intron (FBtr0071622/FBgn0034606, intron 2 of 7)	2	21217856	21250959	33104	2	FBtr0071622	12508	ASPP	FBgn0034606
chr2R	21248012	21248477	PARP_1_MarkDuplicates_BAM__peak_4488	49	.	1.55203	6.3514	4.92827	354	Intron (FBtr0071622/FBgn0034606, intron 1 of 7)	2	21217856	21250959	33104	2	FBtr0071622	2482	ASPP	FBgn0034606
chr2R	21248753	21249185	PARP_1_MarkDuplicates_BAM__peak_4489	81	.	1.71951	9.71295	8.13089	179	Intron (FBtr0071622/FBgn0034606, intron 1 of 7)	2	21217856	21250959	33104	2	FBtr0071622	1774	ASPP	FBgn0034606
chr2R	21249589	21252159	PARP_1_MarkDuplicates_BAM__peak_4490	413	.	2.79141	43.9723	41.3334	1415	Promoter	2	21217856	21250959	33104	2	FBtr0071622	0	ASPP	FBgn0034606
chr3R	24764147	24764461	PARP_1_MarkDuplicates_BAM__peak_10373	30	.	1.4292	4.31099	3.01523	42	Intron (FBtr0084744/FBgn0015591, intron 1 of 2)	4	24760530	24765071	4542	2	FBtr0084744	610	AstA	FBgn0015591
chrX	3591906	3592450	PARP_1_MarkDuplicates_BAM__peak_11504	65	.	1.64135	8.06416	6.55515	385	Intron (FBtr0070575/FBgn0266429, intron 1 of 10)	6	3574536	3666724	92189	1	FBtr0333798	17371	AstA-R1	FBgn0266429
chr3R	28728694	28728965	PARP_1_MarkDuplicates_BAM__peak_10751	24	.	1.34757	3.71985	2.47269	196	Exon (FBtr0085310/FBgn0027655, exon 27 of 29)	4	28737109	28744782	7674	2	FBtr0085316	15817	AstA-R2	FBgn0039595
chr3R	28745562	28746145	PARP_1_MarkDuplicates_BAM__peak_10752	29	.	1.37042	4.26383	2.97666	145	Downstream (2-3kb)	4	28737388	28744782	7395	2	FBtr0336790	-781	AstA-R2	FBgn0039595
chr2L	11081981	11082525	PARP_1_MarkDuplicates_BAM__peak_1319	340	.	2.49723	36.4427	34.0083	239	Downstream (<1kb)	1	11076165	11081399	5235	2	FBtr0301761	-583	AstC	FBgn0032336
chr3L	18549271	18549582	PARP_1_MarkDuplicates_BAM__peak_7236	95	.	1.7865	11.2333	9.58865	116	Distal Intergenic	3	18560258	18576326	16069	1	FBtr0089578	-10676	AstC-R1	FBgn0036790
chr3L	18554299	18555003	PARP_1_MarkDuplicates_BAM__peak_7237	69	.	1.66368	8.52121	6.99121	232	Distal Intergenic	3	18560258	18576326	16069	1	FBtr0089578	-5255	AstC-R1	FBgn0036790
chr3L	18564678	18565031	PARP_1_MarkDuplicates_BAM__peak_7238	26	.	1.36907	3.91472	2.65346	116	Intron (FBtr0089578/FBgn0036790, intron 1 of 3)	3	18560258	18576326	16069	1	FBtr0089578	4421	AstC-R1	FBgn0036790
chr3L	18500616	18501279	PARP_1_MarkDuplicates_BAM__peak_7233	269	.	2.28771	29.1484	26.9197	288	Intron (FBtr0332867/FBgn0036789, intron 1 of 3)	3	18485137	18502557	17421	2	FBtr0332867	1278	AstC-R2	FBgn0036789
chr3L	18513029	18513352	PARP_1_MarkDuplicates_BAM__peak_7234	14	.	1.29322	2.60808	1.47084	294	Distal Intergenic	3	18486502	18502557	16056	2	FBtr0330088	-10473	AstC-R2	FBgn0036789
chr3L	18513919	18514344	PARP_1_MarkDuplicates_BAM__peak_7235	138	.	1.91451	15.6527	13.8468	248	Distal Intergenic	3	18486502	18502557	16056	2	FBtr0330088	-11363	AstC-R2	FBgn0036789
chr3R	16263671	16264868	PARP_1_MarkDuplicates_BAM__peak_9351	164	.	2.044	18.3791	16.4778	358	Promoter	4	16264271	16266891	2621	1	FBtr0083259	0	asun	FBgn0020407
chr2R	14505428	14505918	PARP_1_MarkDuplicates_BAM__peak_3680	82	.	1.57773	9.86239	8.27828	283	Promoter	2	14505085	14510700	5616	1	FBtr0100154	344	Asx	FBgn0261823
chr2L	6959879	6961365	PARP_1_MarkDuplicates_BAM__peak_769	131	.	1.93051	14.9051	13.1222	291	Promoter	1	6959099	6960328	1230	2	FBtr0079362	0	Atac1	FBgn0031876
chr3L	327266	328363	PARP_1_MarkDuplicates_BAM__peak_5032	219	.	2.2443	24.0168	21.9328	832	Promoter	3	324985	327769	2785	2	FBtr0299838	0	Atac3	FBgn0052343
chrX	23101622	23102262	PARP_1_MarkDuplicates_BAM__peak_12921	61	.	1.61902	7.61852	6.13075	136	Distal Intergenic	6	23106003	23108331	2329	1	FBtr0301978	-3741	ATbp	FBgn0039946
chrX	23105588	23106576	PARP_1_MarkDuplicates_BAM__peak_12922	328	.	2.5681	35.2765	32.8678	402	Promoter	6	23106003	23108331	2329	1	FBtr0301978	0	ATbp	FBgn0039946
chr2R	20256801	20258475	PARP_1_MarkDuplicates_BAM__peak_4391	208	.	2.2108	22.9504	20.8991	548	Promoter	2	20254966	20257390	2425	2	FBtr0086317	0	Ate1	FBgn0025720
chr2L	4331394	4332394	PARP_1_MarkDuplicates_BAM__peak_468	22	.	1.3189	3.46439	2.24156	29	3' UTR	1	4333913	4345411	11499	1	FBtr0077426	-1519	Atet	FBgn0020762
chr2L	4332787	4334735	PARP_1_MarkDuplicates_BAM__peak_469	345	.	2.61276	36.9578	34.5023	1149	Promoter	1	4333913	4345411	11499	1	FBtr0077426	0	Atet	FBgn0020762
chr2L	4339931	4340713	PARP_1_MarkDuplicates_BAM__peak_470	98	.	1.77281	11.4736	9.82595	668	Intron (FBtr0077426/FBgn0020762, intron 2 of 6)	1	4338724	4345776	7053	1	FBtr0112898	1208	Atet	FBgn0020762
chr2R	24869526	24870716	PARP_1_MarkDuplicates_BAM__peak_4937	322	.	2.5128	34.6259	32.239	297	Promoter	2	24870108	24871509	1402	1	FBtr0339096	0	Atf-2	FBgn0265193
chrX	1274937	1275968	PARP_1_MarkDuplicates_BAM__peak_11297	316	.	2.5346	34.0353	31.6613	360	Promoter	6	1242740	1275284	32545	2	FBtr0070244	0	Atf3	FBgn0028550
chrX	1276344	1276877	PARP_1_MarkDuplicates_BAM__peak_11298	133	.	1.94282	15.1456	13.3526	197	Distal Intergenic	6	1242740	1275284	32545	2	FBtr0345507	-1061	Atf3	FBgn0028550
chr2R	5144472	5144768	PARP_1_MarkDuplicates_BAM__peak_2467	18	.	1.33988	3.06819	1.87735	12	Promoter	2	5144733	5154194	9462	1	FBtr0086081	0	Atf6	FBgn0033010
chr2R	5174300	5174716	PARP_1_MarkDuplicates_BAM__peak_2468	35	.	1.4017	4.92594	3.59127	309	Distal Intergenic	2	5147166	5154756	7591	1	FBtr0086080	27135	Atf6	FBgn0033010
chr2R	5177018	5177532	PARP_1_MarkDuplicates_BAM__peak_2469	13	.	1.25878	2.49795	1.37486	253	Downstream (<1kb)	2	5147166	5154756	7591	1	FBtr0086080	29853	Atf6	FBgn0033010
chr3L	12804390	12805317	PARP_1_MarkDuplicates_BAM__peak_6524	312	.	2.52344	33.6253	31.2629	699	Promoter	3	12784429	12805116	20688	2	FBtr0075945	0	Atg1	FBgn0260945
chr3R	8348821	8350320	PARP_1_MarkDuplicates_BAM__peak_8398	426	.	2.82491	45.3376	42.6644	958	Promoter	4	8349815	8352817	3003	1	FBtr0081843	0	Atg13	FBgn0261108
chr3R	29115943	29117070	PARP_1_MarkDuplicates_BAM__peak_10792	123	.	1.82869	14.1155	12.3638	437	Promoter	4	29116391	29118390	2000	1	FBtr0085370	0	Atg14	FBgn0039636
chr3R	29829153	29829632	PARP_1_MarkDuplicates_BAM__peak_10869	111	.	1.82101	12.9017	11.1931	252	Intron (FBtr0085530/FBgn0039705, intron 3 of 6)	4	29827281	29833380	6100	2	FBtr0085530	3748	Atg16	FBgn0039705
chr3R	29834658	29835676	PARP_1_MarkDuplicates_BAM__peak_10870	210	.	2.20166	23.0704	21.0183	327	Promoter	4	29827281	29835101	7821	2	FBtr0085528	0	Atg16	FBgn0039705
chr3R	5672342	5673173	PARP_1_MarkDuplicates_BAM__peak_8112	95	.	1.7865	11.2333	9.58865	402	5' UTR	4	5669713	5679930	10218	1	FBtr0334946	2630	Atg17	FBgn0037363
chr2L	21219615	21220712	PARP_1_MarkDuplicates_BAM__peak_2317	182	.	2.12147	20.2026	18.2375	500	Promoter	1	21212322	21220572	8251	2	FBtr0331678	0	Atg18b	FBgn0032935
chr2L	1080604	1081334	PARP_1_MarkDuplicates_BAM__peak_132	69	.	1.64119	8.43588	6.91488	607	Promoter	1	1080911	1083378	2468	1	FBtr0077953	0	Atg4a	FBgn0031298
chr2L	1089542	1089979	PARP_1_MarkDuplicates_BAM__peak_133	101	.	1.76461	11.7976	10.1315	235	Intron (FBtr0332570/FBgn0031299, intron 2 of 8)	1	1080911	1085380	4470	1	FBtr0332569	8632	Atg4a	FBgn0031298
chr3R	15356309	15357667	PARP_1_MarkDuplicates_BAM__peak_9220	279	.	2.40856	30.2	27.9389	901	Promoter	4	15353720	15356924	3205	2	FBtr0083115	0	Atg4b	FBgn0038325
chrX	7318724	7319022	PARP_1_MarkDuplicates_BAM__peak_11781	22	.	1.37337	3.5097	2.27783	26	Intron (FBtr0339821/FBgn0265457, intron 2 of 3)	6	7314622	7323770	9149	2	FBtr0071065	4748	Atg5	FBgn0029943
chrX	7323481	7325242	PARP_1_MarkDuplicates_BAM__peak_11782	145	.	1.98749	16.3531	14.5177	273	Promoter	6	7314622	7323770	9149	2	FBtr0071065	0	Atg5	FBgn0029943
chr2R	18624519	18625641	PARP_1_MarkDuplicates_BAM__peak_4221	208	.	2.2108	22.9504	20.8991	721	Promoter	2	18620466	18625044	4579	2	FBtr0086711	0	Atg7	FBgn0034366
chr2L	12176791	12177141	PARP_1_MarkDuplicates_BAM__peak_1426	50	.	1.5583	6.52084	5.09445	69	Exon (FBtr0331999/FBgn0032422, exon 2 of 3)	1	12175451	12177752	2302	2	FBtr0331999	611	atilla	FBgn0032422
chr2L	12177526	12177985	PARP_1_MarkDuplicates_BAM__peak_1427	95	.	1.7865	11.2333	9.58865	188	Promoter	1	12175451	12177752	2302	2	FBtr0331999	0	atilla	FBgn0032422
chr2L	12179613	12179899	PARP_1_MarkDuplicates_BAM__peak_1428	30	.	1.4292	4.31099	3.01523	182	Intron (FBtr0331998/FBgn0000114, intron 1 of 8)	1	12175451	12177886	2436	2	FBtr0273342	-1728	atilla	FBgn0032422
chr3R	24627333	24628099	PARP_1_MarkDuplicates_BAM__peak_10359	38	.	1.41751	5.25692	3.89973	286	3' UTR	4	24625671	24634714	9044	1	FBtr0084656	1663	atl	FBgn0039213
chr3R	24629242	24630762	PARP_1_MarkDuplicates_BAM__peak_10360	208	.	2.2108	22.9504	20.8991	1072	Promoter	4	24630291	24634714	4424	1	FBtr0084657	0	atl	FBgn0039213
chr3R	4753113	4753396	PARP_1_MarkDuplicates_BAM__peak_7968	86	.	1.74184	10.2089	8.60619	182	Exon (FBtr0334965/FBgn0264907, exon 3 of 5)	4	4750035	4777490	27456	1	FBtr0334899	3079	atms	FBgn0010750
chr3R	4775361	4775936	PARP_1_MarkDuplicates_BAM__peak_7971	489	.	2.94251	51.7989	48.977	257	Promoter	4	4775605	4777490	1886	1	FBtr0078868	0	atms	FBgn0010750
chr3R	8277829	8278289	PARP_1_MarkDuplicates_BAM__peak_8386	29	.	1.38536	4.26966	2.98235	356	Promoter	4	8278052	8279274	1223	1	FBtr0081828	0	ato	FBgn0010433
chr3L	21640411	21641477	PARP_1_MarkDuplicates_BAM__peak_7665	1257	.	4.48859	129.577	125.726	494	Promoter	3	21640995	21642599	1605	1	FBtr0078426	0	Atox1	FBgn0052446
chr3R	12079849	12080277	PARP_1_MarkDuplicates_BAM__peak_8838	38	.	1.44143	5.22669	3.87023	138	Promoter	4	12068375	12079928	11554	2	FBtr0300351	0	ATP8B	FBgn0037989
chr3R	12090251	12090919	PARP_1_MarkDuplicates_BAM__peak_8839	108	.	1.84233	12.5731	10.8758	461	Promoter	4	12068375	12090612	22238	2	FBtr0307015	0	ATP8B	FBgn0037989
chr3R	20947893	20950090	PARP_1_MarkDuplicates_BAM__peak_9899	548	.	3.11522	57.794	54.8362	294	Promoter	4	20948714	20976239	27526	1	FBtr0333324	0	Atpalpha	FBgn0002921
chr3R	20956725	20958398	PARP_1_MarkDuplicates_BAM__peak_9900	686	.	3.41669	71.8371	68.6048	1090	Promoter	4	20957734	20974337	16604	1	FBtr0089511	0	Atpalpha	FBgn0002921
chr3R	20958801	20959181	PARP_1_MarkDuplicates_BAM__peak_9901	26	.	1.38567	3.92095	2.65945	86	Intron (FBtr0333324/FBgn0002921, intron 1 of 9)	4	20957734	20975284	17551	1	FBtr0089516	1068	Atpalpha	FBgn0002921
chr3R	20960109	20961338	PARP_1_MarkDuplicates_BAM__peak_9902	122	.	1.89816	13.9772	12.2269	1006	5' UTR	4	20957734	20975284	17551	1	FBtr0089516	2376	Atpalpha	FBgn0002921
chr2R	15999534	16000474	PARP_1_MarkDuplicates_BAM__peak_3879	198	.	2.14157	21.8313	19.8213	805	Promoter	2	15993803	16000287	6485	2	FBtr0300598	0	ATPCL	FBgn0020236
chr2R	16000739	16001302	PARP_1_MarkDuplicates_BAM__peak_3880	60	.	1.59974	7.48686	6.00849	266	Promoter	2	15993531	16001290	7760	2	FBtr0300597	0	ATPCL	FBgn0020236
chr3L	9729810	9731015	PARP_1_MarkDuplicates_BAM__peak_6136	435	.	2.82024	46.2424	43.5552	230	Promoter	3	9729999	9731224	1226	1	FBtr0076405	0	ATPsyn-b	FBgn0019644
chr4	1031301	1032051	PARP_1_MarkDuplicates_BAM__peak_11201	285	.	2.44528	30.8092	28.5268	479	Promoter	5	1031484	1034557	3074	1	FBtr0333672	0	ATPsyn-beta	FBgn0010217
chr3R	23355492	23356964	PARP_1_MarkDuplicates_BAM__peak_10203	340	.	2.6016	36.5347	34.0909	1116	Promoter	4	23355220	23356064	845	2	FBtr0333777	0	ATPsyn-Cf6	FBgn0016119
chr3R	29747777	29750083	PARP_1_MarkDuplicates_BAM__peak_10850	333	.	2.54785	35.7864	33.3653	1096	Promoter	4	29747704	29748869	1166	2	FBtr0085541	0	ATPsyn-gamma	FBgn0020235
chr3R	20555921	20556274	PARP_1_MarkDuplicates_BAM__peak_9849	61	.	1.61902	7.61852	6.13075	234	Intron (FBtr0344280/FBgn0067783, intron 1 of 5)	4	20552391	20557654	5264	2	FBtr0344282	1380	att-ORFA	FBgn0067783
chr3R	15407934	15410047	PARP_1_MarkDuplicates_BAM__peak_9235	999	.	4.0308	103.544	99.9112	511	Promoter	4	15408423	15416128	7706	1	FBtr0083099	0	Atx2	FBgn0041188
chr3R	15410634	15411636	PARP_1_MarkDuplicates_BAM__peak_9236	95	.	1.7865	11.2333	9.58865	668	Promoter	4	15410892	15417277	6386	1	FBtr0344377	0	Atx2	FBgn0041188
chr2L	2375114	2376642	PARP_1_MarkDuplicates_BAM__peak_255	638	.	3.3162	67.0369	63.8929	1276	Promoter	1	2375841	2380268	4428	1	FBtr0331438	0	Atxn7	FBgn0031420
chr3R	11962675	11963408	PARP_1_MarkDuplicates_BAM__peak_8823	519	.	3.04822	54.8229	51.9277	449	Promoter	4	11963124	11964826	1703	1	FBtr0082483	0	aurA	FBgn0000147
chr2L	10857230	10858167	PARP_1_MarkDuplicates_BAM__peak_1289	106	.	1.83117	12.2999	10.6132	698	Promoter	1	10856797	10858094	1298	2	FBtr0080180	0	aurB	FBgn0024227
chr2L	9250338	9250648	PARP_1_MarkDuplicates_BAM__peak_1075	61	.	1.54895	7.68863	6.19984	234	Promoter	1	9250048	9251042	995	2	FBtr0343928	394	aust	FBgn0032104
chr3R	4220111	4221625	PARP_1_MarkDuplicates_BAM__peak_7891	618	.	3.27046	64.9115	61.8167	833	Promoter	4	4220986	4227518	6533	1	FBtr0078966	0	aux	FBgn0037218
chrX	12629177	12630223	PARP_1_MarkDuplicates_BAM__peak_12177	51	.	1.56319	6.55524	5.12114	831	Promoter	6	12628370	12629598	1229	2	FBtr0073709	0	Aven	FBgn0030410
chr3R	31745259	31746178	PARP_1_MarkDuplicates_BAM__peak_11077	370	.	2.67976	39.5347	37.0103	593	Promoter	4	31745172	31745928	757	2	FBtr0346611	0	awd	FBgn0000150
chr3L	3845620	3846638	PARP_1_MarkDuplicates_BAM__peak_5462	346	.	2.55519	37.1221	34.6654	336	Promoter	3	3846206	3861692	15487	1	FBtr0073155	0	Awh	FBgn0013751
chr3R	30020892	30023570	PARP_1_MarkDuplicates_BAM__peak_10890	933	.	3.90798	96.8932	93.333	1852	Promoter	4	30022842	30034919	12078	1	FBtr0085554	0	Axn	FBgn0026597
chrX	16683272	16684226	PARP_1_MarkDuplicates_BAM__peak_12492	1954	.	5.59399	199.596	195.417	703	Promoter	6	16680089	16683895	3807	2	FBtr0074372	0	Axs	FBgn0000152
chr2R	7512300	7512845	PARP_1_MarkDuplicates_BAM__peak_2704	61	.	1.61902	7.61852	6.13075	467	Promoter	2	7510622	7512749	2128	2	FBtr0088980	0	az2	FBgn0025185
chr2L	13546809	13547150	PARP_1_MarkDuplicates_BAM__peak_1578	53	.	1.57436	6.76199	5.31702	162	5' UTR	1	13502656	13547771	45116	2	FBtr0080514	621	B4	FBgn0023407
chr2L	13547714	13549757	PARP_1_MarkDuplicates_BAM__peak_1579	400	.	2.75792	42.6226	40.0181	1519	Promoter	1	13500624	13549328	48705	2	FBtr0332509	0	B4	FBgn0023407
chr3L	1090386	1090665	PARP_1_MarkDuplicates_BAM__peak_5133	45	.	1.52969	5.95281	4.55182	159	Intron (FBtr0072642/FBgn0004870, intron 1 of 3)	3	1036369	1101089	64721	2	FBtr0072642	10424	bab1	FBgn0004870
chr3L	1091001	1091568	PARP_1_MarkDuplicates_BAM__peak_5134	34	.	1.4627	4.83019	3.49817	273	Intron (FBtr0072642/FBgn0004870, intron 1 of 3)	3	1036369	1101089	64721	2	FBtr0072642	9521	bab1	FBgn0004870
chr3L	1092908	1093992	PARP_1_MarkDuplicates_BAM__peak_5135	133	.	1.94282	15.1456	13.3526	270	Intron (FBtr0072642/FBgn0004870, intron 1 of 3)	3	1036369	1101089	64721	2	FBtr0072642	7097	bab1	FBgn0004870
chr3L	1098455	1099668	PARP_1_MarkDuplicates_BAM__peak_5136	85	.	1.57113	10.1048	8.51038	887	Exon (FBtr0072642/FBgn0004870, exon 1 of 4)	3	1036369	1101089	64721	2	FBtr0072642	1421	bab1	FBgn0004870
chr3L	1100558	1101923	PARP_1_MarkDuplicates_BAM__peak_5137	40	.	1.45067	5.3977	4.03013	165	Promoter	3	1036369	1101089	64721	2	FBtr0072642	0	bab1	FBgn0004870
chr3L	1102318	1102830	PARP_1_MarkDuplicates_BAM__peak_5138	52	.	1.53798	6.72669	5.28948	108	Distal Intergenic	3	1036369	1101089	64721	2	FBtr0333270	-1230	bab1	FBgn0004870
chr3L	1142063	1142592	PARP_1_MarkDuplicates_BAM__peak_5139	37	.	1.34998	5.04773	3.70282	435	Exon (FBtr0072639/FBgn0025525, exon 5 of 5)	3	1140429	1177276	36848	2	FBtr0072639	34684	bab2	FBgn0025525
chr3L	1151253	1151610	PARP_1_MarkDuplicates_BAM__peak_5140	25	.	1.38678	3.84629	2.58749	190	Intron (FBtr0072639/FBgn0025525, intron 2 of 4)	3	1140429	1177276	36848	2	FBtr0072639	25666	bab2	FBgn0025525
chr3L	1172805	1173113	PARP_1_MarkDuplicates_BAM__peak_5141	142	.	1.69427	16.0403	14.2227	169	Exon (FBtr0072639/FBgn0025525, exon 2 of 5)	3	1140429	1177276	36848	2	FBtr0072639	4163	bab2	FBgn0025525
chr3L	1176412	1177414	PARP_1_MarkDuplicates_BAM__peak_5142	169	.	2.07681	18.8824	16.9608	758	Promoter	3	1140429	1177276	36848	2	FBtr0072639	0	bab2	FBgn0025525
chr3L	1177937	1178812	PARP_1_MarkDuplicates_BAM__peak_5143	292	.	2.46761	31.6041	29.2992	325	Distal Intergenic	3	1140429	1177276	36848	2	FBtr0333271	-662	bab2	FBgn0025525
chr2R	8950432	8953439	PARP_1_MarkDuplicates_BAM__peak_2903	345	.	2.61276	36.9578	34.5023	1955	Promoter	2	8952339	8962796	10458	1	FBtr0088658	0	babo	FBgn0011300
chr2R	22397444	22398050	PARP_1_MarkDuplicates_BAM__peak_4622	31	.	1.44037	4.48088	3.17301	286	Intron (FBtr0339539/FBgn0034724, intron 1 of 2)	2	22393876	22402059	8184	2	FBtr0339539	4009	babos	FBgn0034724
chr2R	22399318	22400160	PARP_1_MarkDuplicates_BAM__peak_4623	25	.	1.37239	3.83444	2.57603	589	Intron (FBtr0339539/FBgn0034724, intron 1 of 2)	2	22393876	22402059	8184	2	FBtr0339539	1899	babos	FBgn0034724
chr2R	22401445	22401729	PARP_1_MarkDuplicates_BAM__peak_4624	17	.	1.31328	2.97108	1.79206	277	Promoter	2	22393876	22402059	8184	2	FBtr0339539	330	babos	FBgn0034724
chr2L	2749320	2755703	PARP_1_MarkDuplicates_BAM__peak_288	211	.	1.91804	23.1624	21.1095	6152	Promoter	1	2752445	2757920	5476	1	FBtr0335125	0	Bacc	FBgn0031453
chr2L	8029295	8030278	PARP_1_MarkDuplicates_BAM__peak_919	147	.	1.98827	16.62	14.7819	261	Promoter	1	8029462	8030150	689	1	FBtr0079535	0	baf	FBgn0031977
chr3L	16659995	16663033	PARP_1_MarkDuplicates_BAM__peak_7001	486	.	2.97006	51.4287	48.6089	1570	Promoter	3	16648442	16661615	13174	2	FBtr0075355	0	Baldspot	FBgn0260960
chr3R	25245480	25245887	PARP_1_MarkDuplicates_BAM__peak_10438	157	.	2.03215	17.599	15.7206	134	Promoter	4	25243039	25245057	2019	2	FBtr0084869	-424	bam	FBgn0000158
chr3L	641405	641770	PARP_1_MarkDuplicates_BAM__peak_5072	53	.	1.57436	6.76199	5.31702	152	Promoter	3	642208	642288	81	1	FBtr0304468	-438	ban	FBgn0262451
chr3R	21385810	21386417	PARP_1_MarkDuplicates_BAM__peak_9964	142	.	1.96318	16.1106	14.2851	460	Distal Intergenic	4	21388880	21390449	1570	1	FBtr0084087	-2463	bap	FBgn0004862
chr2R	17430185	17431787	PARP_1_MarkDuplicates_BAM__peak_4055	202	.	2.18847	22.2503	20.2209	751	Promoter	2	17429353	17430963	1611	2	FBtr0086960	0	Bap55	FBgn0025716
chrX	13159101	13160171	PARP_1_MarkDuplicates_BAM__peak_12226	391	.	2.73558	41.7315	39.1493	616	Promoter	6	13157445	13159508	2064	2	FBtr0073741	0	Bap60	FBgn0025463
chr2L	20060423	20061914	PARP_1_MarkDuplicates_BAM__peak_2176	568	.	3.15988	59.8058	56.8068	836	Promoter	1	20058163	20060977	2815	2	FBtr0081348	0	barr	FBgn0014127
chrX	17159803	17160713	PARP_1_MarkDuplicates_BAM__peak_12544	417	.	2.80258	44.4257	41.7754	222	Promoter	6	17160006	17200705	40700	1	FBtr0074388	0	baz	FBgn0000163
chr2R	13494101	13495457	PARP_1_MarkDuplicates_BAM__peak_3537	458	.	2.90307	48.5825	45.8294	893	Promoter	2	13486634	13494862	8229	2	FBtr0087699	0	bbc	FBgn0033844
chr3L	14426695	14427757	PARP_1_MarkDuplicates_BAM__peak_6689	1166	.	4.33227	120.474	116.685	693	Promoter	3	14412828	14427378	14551	2	FBtr0273424	0	bbg	FBgn0087007
chr3L	14445384	14446442	PARP_1_MarkDuplicates_BAM__peak_6690	613	.	3.26037	64.4209	61.3286	508	Intron (FBtr0273428/FBgn0087007, intron 1 of 6)	3	14412828	14448573	35746	2	FBtr0273428	2131	bbg	FBgn0087007
chr3L	14448512	14448832	PARP_1_MarkDuplicates_BAM__peak_6691	83	.	1.73068	9.95956	8.36715	130	Promoter	3	14412828	14448573	35746	2	FBtr0273428	0	bbg	FBgn0087007
chr3L	14449769	14450029	PARP_1_MarkDuplicates_BAM__peak_6692	41	.	1.50482	5.53059	4.16	119	Intron (FBtr0273423/FBgn0087007, intron 1 of 5)	3	14412828	14448573	35746	2	FBtr0273428	-1197	bbg	FBgn0087007
chr3L	14452751	14453280	PARP_1_MarkDuplicates_BAM__peak_6693	28	.	1.39593	4.07716	2.80323	389	Intron (FBtr0273423/FBgn0087007, intron 1 of 5)	3	14412828	14448573	35746	2	FBtr0273428	-4179	bbg	FBgn0087007
chr3L	14456101	14456402	PARP_1_MarkDuplicates_BAM__peak_6694	56	.	1.59145	7.14567	5.68719	124	Intron (FBtr0273423/FBgn0087007, intron 1 of 5)	3	14412828	14448573	35746	2	FBtr0273428	-7529	bbg	FBgn0087007
chr3L	14456924	14457292	PARP_1_MarkDuplicates_BAM__peak_6695	129	.	1.87938	14.77	12.996	164	Intron (FBtr0273423/FBgn0087007, intron 1 of 5)	3	14412828	14448573	35746	2	FBtr0273428	-8352	bbg	FBgn0087007
chr3L	14463452	14463848	PARP_1_MarkDuplicates_BAM__peak_6696	44	.	1.48653	5.87105	4.47882	187	Intron (FBtr0273423/FBgn0087007, intron 1 of 5)	3	14412991	14476688	63698	2	FBtr0273423	12840	bbg	FBgn0087007
chr3L	14476512	14477365	PARP_1_MarkDuplicates_BAM__peak_6697	233	.	2.28896	25.4685	23.3408	343	Promoter	3	14412991	14476688	63698	2	FBtr0273423	0	bbg	FBgn0087007
chr3L	14487088	14487528	PARP_1_MarkDuplicates_BAM__peak_6698	22	.	1.37337	3.5097	2.27783	379	Intron (FBtr0273427/FBgn0087007, intron 2 of 6)	3	14412991	14476688	63698	2	FBtr0273423	-10401	bbg	FBgn0087007
chr3L	14487944	14488406	PARP_1_MarkDuplicates_BAM__peak_6699	43	.	1.51596	5.7216	4.33964	394	Intron (FBtr0273427/FBgn0087007, intron 2 of 6)	3	14412991	14476688	63698	2	FBtr0273423	-11257	bbg	FBgn0087007
chr3L	14488730	14489560	PARP_1_MarkDuplicates_BAM__peak_6700	148	.	1.99865	16.661	14.8148	516	Intron (FBtr0273427/FBgn0087007, intron 2 of 6)	3	14412991	14476688	63698	2	FBtr0273423	-12043	bbg	FBgn0087007
chr3L	14489951	14490314	PARP_1_MarkDuplicates_BAM__peak_6701	65	.	1.64135	8.06416	6.55515	94	Intron (FBtr0273427/FBgn0087007, intron 2 of 6)	3	14412991	14476688	63698	2	FBtr0273423	-13264	bbg	FBgn0087007
chr3L	14496735	14497156	PARP_1_MarkDuplicates_BAM__peak_6702	73	.	1.67987	8.93837	7.39492	182	Intron (FBtr0273427/FBgn0087007, intron 2 of 6)	3	14412991	14510074	97084	2	FBtr0273427	12918	bbg	FBgn0087007
chr3L	14512884	14513533	PARP_1_MarkDuplicates_BAM__peak_6703	467	.	2.9254	49.5247	46.7497	357	5' UTR	3	14412991	14510074	97084	2	FBtr0273427	-2811	bbg	FBgn0087007
chr3L	14536025	14536423	PARP_1_MarkDuplicates_BAM__peak_6705	58	.	1.51924	7.35153	5.88281	235	Promoter	3	14412991	14536276	123286	2	FBtr0273422	0	bbg	FBgn0087007
chr2R	11133007	11133410	PARP_1_MarkDuplicates_BAM__peak_3202	45	.	1.51053	5.98159	4.57984	100	Distal Intergenic	2	11135923	11139315	3393	1	FBtr0088202	-2513	BBS4	FBgn0033578
chr2R	11134434	11134734	PARP_1_MarkDuplicates_BAM__peak_3203	222	.	2.25546	24.3766	22.2817	125	Distal Intergenic	2	11135923	11139315	3393	1	FBtr0088202	-1189	BBS4	FBgn0033578
chr2L	426432	426829	PARP_1_MarkDuplicates_BAM__peak_59	100	.	1.80884	11.7614	10.0957	234	Distal Intergenic	1	422873	425321	2449	1	FBtr0078058	3560	BBS8	FBgn0031255
chrX	21368301	21368870	PARP_1_MarkDuplicates_BAM__peak_12870	76	.	1.69718	9.22792	7.66659	231	Promoter	6	21368614	21373145	4532	1	FBtr0331745	0	bbx	FBgn0024251
chrX	21369517	21369865	PARP_1_MarkDuplicates_BAM__peak_12871	67	.	1.65252	8.29126	6.77176	94	Promoter	6	21369634	21373145	3512	1	FBtr0331744	0	bbx	FBgn0024251
chr3L	5564676	5565885	PARP_1_MarkDuplicates_BAM__peak_5642	623	.	3.2827	65.4629	62.3507	582	Promoter	3	5565231	5566765	1535	1	FBtr0077084	0	bc10	FBgn0040239
chr3R	6759148	6759892	PARP_1_MarkDuplicates_BAM__peak_8222	533	.	3.08172	56.3014	53.3745	516	Promoter	4	6755842	6759466	3625	2	FBtr0081664	0	bcd	FBgn0000166
chr2L	5906904	5907896	PARP_1_MarkDuplicates_BAM__peak_639	222	.	2.22505	24.3548	22.2682	202	Promoter	1	5907169	5922776	15608	1	FBtr0079144	0	bchs	FBgn0043362
chr2L	5908306	5908894	PARP_1_MarkDuplicates_BAM__peak_640	59	.	1.55231	7.44971	5.97184	238	5' UTR	1	5907169	5922776	15608	1	FBtr0079144	1138	bchs	FBgn0043362
chrX	9355745	9357177	PARP_1_MarkDuplicates_BAM__peak_11960	300	.	2.48994	32.4068	30.0789	725	Promoter	6	9356634	9358594	1961	1	FBtr0071358	0	BCL7-like	FBgn0026149
chrX	9375053	9375633	PARP_1_MarkDuplicates_BAM__peak_11961	65	.	1.64135	8.06416	6.55515	463	Exon (FBtr0343369/FBgn0261260, exon 5 of 15)	6	9356634	9358594	1961	1	FBtr0071358	18420	BCL7-like	FBgn0026149
chrX	2149419	2149808	PARP_1_MarkDuplicates_BAM__peak_11405	151	.	2.00982	16.9713	15.1144	256	Promoter	6	2148463	2149647	1185	2	FBtr0070431	0	bcn92	FBgn0013432
chr3R	21118587	21119247	PARP_1_MarkDuplicates_BAM__peak_9922	141	.	1.92791	16.0118	14.1948	292	Promoter	4	21117857	21118856	1000	2	FBtr0084033	0	Bdbt	FBgn0038857
chr2R	15929907	15930360	PARP_1_MarkDuplicates_BAM__peak_3871	22	.	1.37337	3.5097	2.27783	354	Intron (FBtr0087298/FBgn0034049, intron 1 of 7)	2	15923040	15931935	8896	2	FBtr0087298	1575	bdg	FBgn0034049
chr2R	15930675	15932282	PARP_1_MarkDuplicates_BAM__peak_3872	408	.	2.78025	43.5206	40.8933	1253	Promoter	2	15923040	15931935	8896	2	FBtr0087298	0	bdg	FBgn0034049
chrX	15004104	15004586	PARP_1_MarkDuplicates_BAM__peak_12343	23	.	1.28204	3.60574	2.3701	452	Exon (FBtr0073955/FBgn0000535, exon 17 of 17)	6	15024436	15034414	9979	1	FBtr0310270	-19850	be	FBgn0052594
chrX	15005010	15005318	PARP_1_MarkDuplicates_BAM__peak_12344	52	.	1.47768	6.67277	5.23649	134	3' UTR	6	15024436	15034414	9979	1	FBtr0310270	-19118	be	FBgn0052594
chrX	15024406	15024905	PARP_1_MarkDuplicates_BAM__peak_12345	47	.	1.54086	6.1506	4.73852	269	Promoter	6	15024436	15034414	9979	1	FBtr0310270	0	be	FBgn0052594
chr2R	14768267	14772266	PARP_1_MarkDuplicates_BAM__peak_3714	481	.	2.9589	50.9502	48.1417	3211	Promoter	2	14770469	14772630	2162	1	FBtr0087441	0	BEAF-32	FBgn0015602
chr2R	14775576	14775837	PARP_1_MarkDuplicates_BAM__peak_3715	23	.	1.31806	3.55029	2.31675	94	Exon (FBtr0329882/FBgn0001319, exon 8 of 11)	2	14771301	14772630	1330	1	FBtr0087442	4276	BEAF-32	FBgn0015602
chr3R	9064634	9065714	PARP_1_MarkDuplicates_BAM__peak_8488	281	.	2.43411	30.4146	28.1434	473	Promoter	4	9063132	9065078	1947	2	FBtr0081995	0	beag	FBgn0037660
chr2L	16049647	16049978	PARP_1_MarkDuplicates_BAM__peak_1798	151	.	2.00982	16.9713	15.1144	128	Promoter	1	16049965	16081684	31720	1	FBtr0080806	0	beat-Ia	FBgn0013433
chr3R	17332637	17332917	PARP_1_MarkDuplicates_BAM__peak_9464	21	.	1.35729	3.40158	2.18118	157	Exon (FBtr0339170/FBgn0038498, exon 2 of 6)	4	17320004	17346333	26330	2	FBtr0339170	13416	beat-IIa	FBgn0038498
chr3R	17249367	17249715	PARP_1_MarkDuplicates_BAM__peak_9463	17	.	1.32871	2.92761	1.75087	132	Intron (FBtr0339173/FBgn0038494, intron 1 of 6)	4	17232253	17247877	15625	2	FBtr0083411	-1491	beat-IIb	FBgn0038494
chr2L	17260710	17260974	PARP_1_MarkDuplicates_BAM__peak_1915	122	.	1.89816	13.9772	12.2269	133	Promoter	1	17187637	17260734	73098	2	FBtr0080972	0	beat-IIIc	FBgn0032629
chr3R	12914971	12915356	PARP_1_MarkDuplicates_BAM__peak_8911	21	.	1.34313	3.38265	2.16315	69	Distal Intergenic	4	12916056	12934813	18758	1	FBtr0337087	-700	beat-Vb	FBgn0038092
chr3R	12915734	12916084	PARP_1_MarkDuplicates_BAM__peak_8912	69	.	1.66368	8.52121	6.99121	127	Promoter	4	12916056	12934813	18758	1	FBtr0337087	0	beat-Vb	FBgn0038092
chr3R	12780534	12781174	PARP_1_MarkDuplicates_BAM__peak_8905	229	.	2.21707	25.0382	22.9301	244	Intron (FBtr0082658/FBgn0038084, intron 1 of 6)	4	12746036	12783192	37157	2	FBtr0082658	2018	beat-Vc	FBgn0038084
chr3R	12787191	12787686	PARP_1_MarkDuplicates_BAM__peak_8906	108	.	1.84233	12.5731	10.8758	177	Distal Intergenic	4	12746036	12783192	37157	2	FBtr0082658	-4000	beat-Vc	FBgn0038084
chr3R	28396230	28396670	PARP_1_MarkDuplicates_BAM__peak_10732	78	.	1.70834	9.46908	7.89743	341	Distal Intergenic	4	28418208	28473189	54982	1	FBtr0085289	-21538	beat-VI	FBgn0039584
chr3L	17035511	17036261	PARP_1_MarkDuplicates_BAM__peak_7060	233	.	2.20762	25.4567	23.3373	282	Promoter	3	17035668	17036865	1198	1	FBtr0075278	0	beg	FBgn0036691
chr3R	8659475	8660797	PARP_1_MarkDuplicates_BAM__peak_8419	658	.	3.35675	69.0415	65.8658	1025	Promoter	4	8654975	8660761	5787	2	FBtr0334319	0	bel	FBgn0263231
chr2L	2987223	2988451	PARP_1_MarkDuplicates_BAM__peak_327	185	.	2.09827	20.4758	18.5082	373	Promoter	1	2988116	2990075	1960	1	FBtr0077643	0	Bem46	FBgn0025109
chrX	13994883	13995383	PARP_1_MarkDuplicates_BAM__peak_12302	65	.	1.64135	8.06416	6.55515	179	Distal Intergenic	6	13996345	13998767	2423	1	FBtr0300566	-962	ben	FBgn0000173
chrX	13995901	13997355	PARP_1_MarkDuplicates_BAM__peak_12303	296	.	2.47877	32.0045	29.688	155	Promoter	6	13996345	13998767	2423	1	FBtr0300566	0	ben	FBgn0000173
chr3R	10170009	10170936	PARP_1_MarkDuplicates_BAM__peak_8643	444	.	2.86957	47.1818	44.4626	394	Promoter	4	10161464	10170487	9024	2	FBtr0114590	0	Best1	FBgn0040238
chr3L	6253614	6254152	PARP_1_MarkDuplicates_BAM__peak_5725	76	.	1.69431	9.17995	7.62607	145	5' UTR	3	6245933	6256665	10733	2	FBtr0077010	2513	Best2	FBgn0035696
chr3L	6255972	6256876	PARP_1_MarkDuplicates_BAM__peak_5726	293	.	2.3696	31.6343	29.3291	624	Promoter	3	6245933	6256665	10733	2	FBtr0077010	0	Best2	FBgn0035696
chr3L	6257502	6257778	PARP_1_MarkDuplicates_BAM__peak_5727	63	.	1.63018	7.83989	6.34154	138	3' UTR	3	6245933	6256665	10733	2	FBtr0077010	-838	Best2	FBgn0035696
chr3L	15268080	15268772	PARP_1_MarkDuplicates_BAM__peak_6820	136	.	1.95399	15.4438	13.6401	152	Distal Intergenic	3	15298958	15300942	1985	1	FBtr0113172	-30186	Best4	FBgn0036491
chr3L	19261123	19261490	PARP_1_MarkDuplicates_BAM__peak_7346	59	.	1.60785	7.4	5.92298	193	Promoter	3	19261394	19262154	761	1	FBtr0074989	0	Bet1	FBgn0260857
chr3R	30179375	30180481	PARP_1_MarkDuplicates_BAM__peak_10915	374	.	2.69092	39.9704	37.4345	807	Promoter	4	30180232	30181486	1255	1	FBtr0085570	0	Bet5	FBgn0260860
chr2R	8627179	8628300	PARP_1_MarkDuplicates_BAM__peak_2852	226	.	2.26663	24.7385	22.6326	757	Promoter	2	8626181	8627611	1431	2	FBtr0088728	0	beta3GalTII	FBgn0033315
chr2R	14258474	14259601	PARP_1_MarkDuplicates_BAM__peak_3645	553	.	3.12638	58.2946	55.3266	519	Promoter	2	14259030	14261150	2121	1	FBtr0087539	0	beta4GalNAcTA	FBgn0027538
chr3R	25023153	25023667	PARP_1_MarkDuplicates_BAM__peak_10406	70	.	1.64619	8.56736	7.03687	127	Promoter	4	25023256	25024482	1227	1	FBtr0084755	0	beta4GalT7	FBgn0039258
chrX	18384950	18385616	PARP_1_MarkDuplicates_BAM__peak_12640	957	.	3.95264	99.2946	95.7077	352	Promoter	6	18381549	18385242	3694	2	FBtr0074576	0	betaCOP	FBgn0008635
chr2L	13377965	13379623	PARP_1_MarkDuplicates_BAM__peak_1559	524	.	3.05939	55.3142	52.4083	861	Promoter	1	13378902	13382382	3481	1	FBtr0080469	0	beta'COP	FBgn0025724
chr2L	4944957	4946226	PARP_1_MarkDuplicates_BAM__peak_519	118	.	1.86545	13.5649	11.834	463	Promoter	1	4945579	4948324	2746	1	FBtr0078991	0	betaggt-I	FBgn0015000
chr2L	2877663	2879742	PARP_1_MarkDuplicates_BAM__peak_307	304	.	2.50111	32.811	30.4717	1327	Promoter	1	2879112	2880708	1597	1	FBtr0077631	0	betaggt-II	FBgn0028970
chrX	17657220	17658055	PARP_1_MarkDuplicates_BAM__peak_12580	86	.	1.74184	10.2089	8.60619	142	Promoter	6	17657372	17669371	12000	1	FBtr0074454	0	beta-Spec	FBgn0250788
chr2R	19449373	19450383	PARP_1_MarkDuplicates_BAM__peak_4327	100	.	1.80884	11.7614	10.0957	423	Promoter	2	19447319	19449599	2281	2	FBtr0086537	0	betaTub56D	FBgn0003887
chr2R	19450798	19451801	PARP_1_MarkDuplicates_BAM__peak_4328	316	.	2.5346	34.0353	31.6613	681	Promoter	2	19447319	19451600	4282	2	FBtr0086536	0	betaTub56D	FBgn0003887
chr2R	24305549	24306610	PARP_1_MarkDuplicates_BAM__peak_4874	400	.	2.73898	42.6306	40.0261	266	Promoter	2	24305881	24313099	7219	1	FBtr0072270	0	betaTub60D	FBgn0003888
chr3R	27984552	27984827	PARP_1_MarkDuplicates_BAM__peak_10712	45	.	1.52969	5.95281	4.55182	123	Intron (FBtr0300611/FBgn0003890, intron 1 of 6)	4	27967008	27988384	21377	2	FBtr0300611	3557	betaTub97EF	FBgn0003890
chr3R	27987597	27988563	PARP_1_MarkDuplicates_BAM__peak_10713	222	.	2.25546	24.3766	22.2817	763	Promoter	4	27967008	27988384	21377	2	FBtr0300611	0	betaTub97EF	FBgn0003890
chr3R	27989036	27989355	PARP_1_MarkDuplicates_BAM__peak_10714	53	.	1.57436	6.76199	5.31702	178	Downstream (<1kb)	4	27967008	27988384	21377	2	FBtr0334906	-653	betaTub97EF	FBgn0003890
chr2L	11956041	11956303	PARP_1_MarkDuplicates_BAM__peak_1387	41	.	1.50736	5.56629	4.18782	118	Exon (FBtr0306899/FBgn0263019, exon 2 of 2)	1	11953410	11953503	94	2	FBtr0304300	-2539	bft	FBgn0263107
chr3L	1638665	1640293	PARP_1_MarkDuplicates_BAM__peak_5196	535	.	3.02409	56.4666	53.5388	664	Promoter	3	1639711	1640952	1242	1	FBtr0072758	0	Bgb	FBgn0013753
chr2R	23858006	23858947	PARP_1_MarkDuplicates_BAM__peak_4794	280	.	2.4046	30.362	28.0997	765	Promoter	2	23853270	23858921	5652	2	FBtr0072232	0	bgcn	FBgn0004581
chrX	17397103	17397631	PARP_1_MarkDuplicates_BAM__peak_12562	262	.	2.37828	28.4717	26.2559	188	Promoter	6	17397478	17403278	5801	1	FBtr0074430	0	B-H1	FBgn0011758
chrX	17398075	17398567	PARP_1_MarkDuplicates_BAM__peak_12563	244	.	2.13649	26.5972	24.4366	254	Exon (FBtr0074430/FBgn0011758, exon 1 of 3)	6	17397478	17403278	5801	1	FBtr0334459	598	B-H1	FBgn0011758
chrX	17401901	17402459	PARP_1_MarkDuplicates_BAM__peak_12564	30	.	1.3448	4.34468	3.04784	189	3' UTR	6	17397478	17403278	5801	1	FBtr0334459	4424	B-H1	FBgn0011758
chrX	17313378	17313719	PARP_1_MarkDuplicates_BAM__peak_12557	130	.	1.93166	14.8498	13.0675	180	Distal Intergenic	6	17314581	17324175	9595	1	FBtr0074429	-862	B-H2	FBgn0004854
chrX	17314204	17315655	PARP_1_MarkDuplicates_BAM__peak_12558	289	.	2.21586	31.2788	28.9846	828	Promoter	6	17314581	17324175	9595	1	FBtr0074429	0	B-H2	FBgn0004854
chrX	17322665	17323266	PARP_1_MarkDuplicates_BAM__peak_12559	132	.	1.71667	14.9951	13.2113	273	Exon (FBtr0074429/FBgn0004854, exon 3 of 3)	6	17314581	17324175	9595	1	FBtr0334458	8085	B-H2	FBgn0004854
chrX	17332089	17332446	PARP_1_MarkDuplicates_BAM__peak_12560	65	.	1.64135	8.06416	6.55515	225	Distal Intergenic	6	17314581	17324175	9595	1	FBtr0334458	17509	B-H2	FBgn0004854
chr3L	7238514	7239043	PARP_1_MarkDuplicates_BAM__peak_5798	127	.	1.92049	14.5564	12.7847	134	Promoter	3	7238542	7240245	1704	1	FBtr0076834	0	BHD	FBgn0261111
chrX	4411324	4411842	PARP_1_MarkDuplicates_BAM__peak_11553	308	.	2.51227	33.2172	30.8663	260	Intron (FBtr0344480/FBgn0052773, intron 3 of 4)	6	4412856	4484452	71597	1	FBtr0070672	-1014	bi	FBgn0000179
chrX	4425035	4425323	PARP_1_MarkDuplicates_BAM__peak_11554	67	.	1.65252	8.29126	6.77176	146	Intron (FBtr0070672/FBgn0000179, intron 1 of 7)	6	4427135	4484452	57318	1	FBtr0300609	-1812	bi	FBgn0000179
chrX	4426739	4427253	PARP_1_MarkDuplicates_BAM__peak_11555	100	.	1.80884	11.7614	10.0957	142	Promoter	6	4427135	4484452	57318	1	FBtr0300609	0	bi	FBgn0000179
chrX	4428886	4429451	PARP_1_MarkDuplicates_BAM__peak_11556	82	.	1.60171	9.81719	8.2339	282	Exon (FBtr0070672/FBgn0000179, exon 2 of 8)	6	4427135	4485647	58513	1	FBtr0308915	1752	bi	FBgn0000179
chr3L	8308389	8309446	PARP_1_MarkDuplicates_BAM__peak_5932	135	.	1.92299	15.3714	13.5761	888	Promoter	3	8307145	8308941	1797	2	FBtr0076711	0	BI-1	FBgn0035871
chr2L	9984399	9985123	PARP_1_MarkDuplicates_BAM__peak_1175	92	.	1.73815	10.8277	9.20265	272	Promoter	1	9984645	9995538	10894	1	FBtr0079929	0	bib	FBgn0000180
chr2R	12868879	12871142	PARP_1_MarkDuplicates_BAM__peak_3447	365	.	2.66859	39.1007	36.5881	558	Promoter	2	12870249	12871240	992	1	FBtr0087783	0	bic	FBgn0000181
chr2L	17471867	17474354	PARP_1_MarkDuplicates_BAM__peak_1930	800	.	3.65117	83.4767	80.067	1412	Promoter	1	17459605	17473215	13611	2	FBtr0330225	0	BicD	FBgn0000183
chrX	11677952	11679769	PARP_1_MarkDuplicates_BAM__peak_12124	266	.	2.38945	28.8563	26.6296	1100	Promoter	6	11678970	11694740	15771	1	FBtr0073526	0	bif	FBgn0014133
chrX	11681579	11684034	PARP_1_MarkDuplicates_BAM__peak_12125	122	.	1.89816	13.9772	12.2269	1944	Exon (FBtr0073526/FBgn0014133, exon 3 of 6)	6	11678970	11694740	15771	1	FBtr0334465	2610	bif	FBgn0014133
chr3R	14674472	14674781	PARP_1_MarkDuplicates_BAM__peak_9122	30	.	1.41938	4.36266	3.06514	146	Intron (FBtr0301498/FBgn0265140, intron 1 of 7)	4	14663450	14664822	1373	1	FBtr0082969	11023	BigH1	FBgn0038252
chr3R	14677785	14678307	PARP_1_MarkDuplicates_BAM__peak_9123	51	.	1.53037	6.60334	5.16819	131	Intron (FBtr0301498/FBgn0265140, intron 1 of 7)	4	14663450	14664822	1373	1	FBtr0082969	14336	BigH1	FBgn0038252
chr3R	25131219	25131674	PARP_1_MarkDuplicates_BAM__peak_10426	43	.	1.51853	5.75801	4.3683	42	Promoter	4	25131306	25136709	5404	1	FBtr0301670	0	Bili	FBgn0039282
chr3L	6988857	6989207	PARP_1_MarkDuplicates_BAM__peak_5781	110	.	1.79262	12.7831	11.0834	213	Distal Intergenic	3	6990622	6994447	3826	1	FBtr0076900	-1415	bin	FBgn0045759
chr3L	6994514	6994822	PARP_1_MarkDuplicates_BAM__peak_5782	148	.	1.99865	16.661	14.8148	121	Distal Intergenic	3	6990622	6994447	3826	1	FBtr0076900	3893	bin	FBgn0045759
chr3R	16186445	16187717	PARP_1_MarkDuplicates_BAM__peak_9313	772	.	3.59534	80.651	77.2795	550	Promoter	4	16186156	16186897	742	2	FBtr0083279	0	Bin1	FBgn0024491
chr2R	6220376	6222117	PARP_1_MarkDuplicates_BAM__peak_2549	476	.	2.94773	50.4734	47.6761	788	Promoter	2	6221040	6240602	19563	1	FBtr0085993	0	bin3	FBgn0263144
chr2R	6233796	6234325	PARP_1_MarkDuplicates_BAM__peak_2550	52	.	1.50354	6.73101	5.29364	421	Exon (FBtr0085992/FBgn0263144, exon 2 of 7)	2	6229516	6239809	10294	1	FBtr0336519	4281	bin3	FBgn0263144
chr2R	6234766	6236382	PARP_1_MarkDuplicates_BAM__peak_2551	588	.	3.20454	61.8419	58.8018	1138	Exon (FBtr0085992/FBgn0263144, exon 3 of 7)	2	6229516	6239809	10294	1	FBtr0336519	5251	bin3	FBgn0263144
chr3L	8055841	8056613	PARP_1_MarkDuplicates_BAM__peak_5894	86	.	1.74184	10.2089	8.60619	545	Promoter	3	8054333	8056375	2043	2	FBtr0302329	0	bip1	FBgn0026263
chr3L	8057200	8058875	PARP_1_MarkDuplicates_BAM__peak_5895	139	.	1.96515	15.7445	13.9302	1486	Promoter	3	8054333	8058713	4381	2	FBtr0076745	0	bip1	FBgn0026263
chr4	466438	467039	PARP_1_MarkDuplicates_BAM__peak_11149	154	.	2.02098	17.284	15.4163	222	Promoter	5	459887	466828	6942	2	FBtr0089110	0	bip2	FBgn0026262
chr2L	9894289	9895959	PARP_1_MarkDuplicates_BAM__peak_1160	205	.	2.19963	22.5992	20.559	727	Promoter	1	9895287	9896104	818	1	FBtr0079874	0	Bka	FBgn0010520
chr2R	20602763	20603748	PARP_1_MarkDuplicates_BAM__peak_4414	338	.	2.52184	36.2565	33.8234	561	Promoter	2	20602982	20605932	2951	1	FBtr0086222	0	bl	FBgn0267791
chr3L	5621728	5622393	PARP_1_MarkDuplicates_BAM__peak_5651	114	.	1.86466	13.1271	11.4085	348	Distal Intergenic	3	5630983	5648936	17954	1	FBtr0077089	-8590	Blimp-1	FBgn0035625
chr3L	5627990	5628329	PARP_1_MarkDuplicates_BAM__peak_5652	76	.	1.69092	9.17512	7.62136	228	Distal Intergenic	3	5630983	5648936	17954	1	FBtr0077089	-2654	Blimp-1	FBgn0035625
chr3L	5630513	5631136	PARP_1_MarkDuplicates_BAM__peak_5653	111	.	1.79695	12.8081	11.108	192	Promoter	3	5630983	5648936	17954	1	FBtr0077089	0	Blimp-1	FBgn0035625
chr3L	5633492	5634592	PARP_1_MarkDuplicates_BAM__peak_5654	166	.	2.04128	18.5902	16.6791	933	Intron (FBtr0077089/FBgn0035625, intron 1 of 4)	3	5636015	5648936	12922	1	FBtr0331807	-1423	Blimp-1	FBgn0035625
chr3L	5639816	5640412	PARP_1_MarkDuplicates_BAM__peak_5655	66	.	1.6302	8.11408	6.60446	183	Intron (FBtr0077089/FBgn0035625, intron 1 of 4)	3	5642003	5648936	6934	1	FBtr0331808	-1591	Blimp-1	FBgn0035625
chr3R	11741367	11742480	PARP_1_MarkDuplicates_BAM__peak_8790	120	.	1.85628	13.8039	12.063	532	Promoter	4	11736810	11741783	4974	2	FBtr0082434	0	Blm	FBgn0002906
chr3L	11061449	11062938	PARP_1_MarkDuplicates_BAM__peak_6287	130	.	1.93166	14.8498	13.0675	1235	Promoter	3	11061571	11062215	645	1	FBtr0076202	0	Blos2	FBgn0036118
chr3L	17403221	17404004	PARP_1_MarkDuplicates_BAM__peak_7080	61	.	1.61902	7.61852	6.13075	252	Promoter	3	17396031	17403734	7704	2	FBtr0075235	0	blot	FBgn0027660
chr3L	17406345	17406643	PARP_1_MarkDuplicates_BAM__peak_7081	25	.	1.39571	3.8205	2.56272	262	Promoter	3	17396031	17406521	10491	2	FBtr0075234	0	blot	FBgn0027660
chr3L	17416372	17416638	PARP_1_MarkDuplicates_BAM__peak_7082	22	.	1.37337	3.5097	2.27783	136	Intron (FBtr0075232/FBgn0027660, intron 1 of 5)	3	17396031	17415811	19781	2	FBtr0075233	-562	blot	FBgn0027660
chr3L	17419046	17419509	PARP_1_MarkDuplicates_BAM__peak_7083	59	.	1.57196	7.40123	5.92416	242	Intron (FBtr0075232/FBgn0027660, intron 1 of 5)	3	17396031	17421514	25484	2	FBtr0075232	2005	blot	FBgn0027660
chr3L	17420450	17421678	PARP_1_MarkDuplicates_BAM__peak_7084	353	.	2.63509	37.8095	35.3311	989	Promoter	3	17396031	17421514	25484	2	FBtr0075232	0	blot	FBgn0027660
chr2R	7585500	7586135	PARP_1_MarkDuplicates_BAM__peak_2714	34	.	1.41371	4.7296	3.40731	115	Promoter	2	7580488	7585485	4998	2	FBtr0310050	-16	blow	FBgn0004133
chr2R	7586696	7587575	PARP_1_MarkDuplicates_BAM__peak_2715	114	.	1.70039	13.1846	11.4653	150	Promoter	2	7580488	7587079	6592	2	FBtr0088952	0	blow	FBgn0004133
chr2R	22798261	22800185	PARP_1_MarkDuplicates_BAM__peak_4678	362	.	2.59995	38.7229	36.2215	747	Promoter	2	22799099	22802180	3082	1	FBtr0071883	0	blw	FBgn0011211
chr3R	26869361	26870006	PARP_1_MarkDuplicates_BAM__peak_10598	28	.	1.31357	4.1488	2.86544	407	3' UTR	4	26869238	26870567	1330	2	FBtr0334309	561	BM-40-SPARC	FBgn0026562
chr3R	26871903	26872202	PARP_1_MarkDuplicates_BAM__peak_10599	51	.	1.56319	6.55524	5.12114	158	Promoter	4	26869238	26871995	2758	2	FBtr0085094	0	BM-40-SPARC	FBgn0026562
chr3L	11719702	11720293	PARP_1_MarkDuplicates_BAM__peak_6402	29	.	1.40796	4.21169	2.92608	196	Distal Intergenic	3	11720934	11723325	2392	1	FBtr0076114	-641	Bmcp	FBgn0036199
chr3L	11720683	11721609	PARP_1_MarkDuplicates_BAM__peak_6403	332	.	2.57926	35.6941	33.2737	291	Promoter	3	11720934	11723325	2392	1	FBtr0076114	0	Bmcp	FBgn0036199
chr3L	14785244	14787099	PARP_1_MarkDuplicates_BAM__peak_6753	251	.	2.34479	27.3302	25.1474	1146	Promoter	3	14776496	14786412	9917	2	FBtr0075699	0	bmm	FBgn0036449
chrX	18795843	18796222	PARP_1_MarkDuplicates_BAM__peak_12674	41	.	1.50736	5.56629	4.18782	279	Promoter	6	18794520	18796580	2061	2	FBtr0074659	358	bnb	FBgn0001090
chr3R	31188001	31188360	PARP_1_MarkDuplicates_BAM__peak_11010	53	.	1.50215	6.73925	5.30171	120	Intron (FBtr0344066/FBgn0051004, intron 3 of 12)	4	31193362	31194389	1028	1	FBtr0085754	-5002	bnk	FBgn0004389
chr3R	19823601	19824027	PARP_1_MarkDuplicates_BAM__peak_9783	14	.	1.27449	2.55409	1.42013	414	Intron (FBtr0083795/FBgn0014135, intron 2 of 4)	4	19794073	19836817	42745	2	FBtr0083795	12790	bnl	FBgn0014135
chr3R	19836534	19837233	PARP_1_MarkDuplicates_BAM__peak_9784	707	.	3.46135	74.0074	70.7366	329	Promoter	4	19794073	19836817	42745	2	FBtr0083795	0	bnl	FBgn0014135
chr2R	7564861	7567450	PARP_1_MarkDuplicates_BAM__peak_2713	400	.	2.75792	42.6226	40.0181	2037	Promoter	2	7565873	7566738	866	2	FBtr0088953	0	boca	FBgn0004132
chr3R	9590596	9592102	PARP_1_MarkDuplicates_BAM__peak_8564	413	.	2.79141	43.9723	41.3334	741	Promoter	4	9589468	9591002	1535	2	FBtr0082105	0	bocksbeutel	FBgn0037719
chrX	2469701	2470218	PARP_1_MarkDuplicates_BAM__peak_11432	328	.	2.5681	35.2765	32.8678	297	Promoter	6	2444167	2470043	25877	2	FBtr0070457	0	boi	FBgn0040388
chr3L	9124604	9125649	PARP_1_MarkDuplicates_BAM__peak_6051	208	.	2.2108	22.9504	20.8991	667	Promoter	3	9101641	9125313	23673	2	FBtr0076540	0	bol	FBgn0011206
chr3L	9127665	9128090	PARP_1_MarkDuplicates_BAM__peak_6052	41	.	1.50736	5.56629	4.18782	356	Intron (FBtr0331858/FBgn0011206, intron 1 of 7)	3	9097629	9130355	32727	2	FBtr0331858	2265	bol	FBgn0011206
chr3L	9134380	9135331	PARP_1_MarkDuplicates_BAM__peak_6053	353	.	2.63509	37.8095	35.3311	186	Promoter	3	9106548	9134405	27858	2	FBtr0076539	0	bol	FBgn0011206
chr3R	20591919	20594400	PARP_1_MarkDuplicates_BAM__peak_9860	361	.	2.65742	38.6684	36.1674	1233	Promoter	4	20593139	20611624	18486	1	FBtr0300617	0	bon	FBgn0023097
chr3R	22550475	22550768	PARP_1_MarkDuplicates_BAM__peak_10117	78	.	1.57905	9.41129	7.84726	139	Promoter	4	22550680	22556494	5815	1	FBtr0084261	0	bond	FBgn0260942
chr3R	22557097	22557484	PARP_1_MarkDuplicates_BAM__peak_10118	41	.	1.4685	5.50075	4.1308	291	Downstream (<1kb)	4	22554537	22556494	1958	1	FBtr0084263	2561	bond	FBgn0260942
chr3R	16253823	16255599	PARP_1_MarkDuplicates_BAM__peak_9346	166	.	2.06564	18.5581	16.6472	1146	Intron (FBtr0083257/FBgn0040071, intron 1 of 1)	4	16261355	16264095	2741	2	FBtr0083276	8496	bor	FBgn0040237
chr3R	16256085	16256423	PARP_1_MarkDuplicates_BAM__peak_9347	43	.	1.51853	5.75801	4.3683	69	Intron (FBtr0083257/FBgn0040071, intron 1 of 1)	4	16261355	16264095	2741	2	FBtr0083276	7672	bor	FBgn0040237
chr3R	16257418	16258097	PARP_1_MarkDuplicates_BAM__peak_9348	35	.	1.41097	4.93115	3.59639	592	Exon (FBtr0083257/FBgn0040071, exon 2 of 2)	4	16261355	16264095	2741	2	FBtr0083276	5998	bor	FBgn0040237
chr3R	16258401	16258663	PARP_1_MarkDuplicates_BAM__peak_9349	21	.	1.29418	3.4133	2.19248	249	Exon (FBtr0083257/FBgn0040071, exon 2 of 2)	4	16261355	16264095	2741	2	FBtr0083276	5432	bor	FBgn0040237
chr3R	16260301	16261248	PARP_1_MarkDuplicates_BAM__peak_9350	670	.	3.38319	70.2241	67.021	208	3' UTR	4	16261355	16264095	2741	2	FBtr0083276	2847	bor	FBgn0040237
chr2L	9252006	9253265	PARP_1_MarkDuplicates_BAM__peak_1076	353	.	2.63509	37.8095	35.3311	1060	Promoter	1	9251472	9253118	1647	2	FBtr0079817	0	borr	FBgn0032105
chr2R	19128973	19129947	PARP_1_MarkDuplicates_BAM__peak_4285	723	.	3.49485	75.6498	72.3523	651	Promoter	2	19129589	19133706	4118	1	FBtr0086579	0	botv	FBgn0027535
chrX	6986459	6986996	PARP_1_MarkDuplicates_BAM__peak_11754	69	.	1.66368	8.52121	6.99121	221	Promoter	6	6986486	6987188	703	1	FBtr0071004	0	bou	FBgn0261284
chr2L	3770885	3772388	PARP_1_MarkDuplicates_BAM__peak_414	435	.	2.84724	46.2563	43.56	277	Promoter	1	3771700	3784121	12422	1	FBtr0077490	0	bowl	FBgn0004893
chr2L	3772650	3773239	PARP_1_MarkDuplicates_BAM__peak_415	100	.	1.80884	11.7614	10.0957	461	5' UTR	1	3772026	3784121	12096	1	FBtr0077492	625	bowl	FBgn0004893
chr2L	3773643	3774006	PARP_1_MarkDuplicates_BAM__peak_416	76	.	1.69092	9.17512	7.62136	146	Intron (FBtr0077490/FBgn0004893, intron 2 of 3)	1	3772026	3784121	12096	1	FBtr0077492	1618	bowl	FBgn0004893
chr2L	3778231	3779060	PARP_1_MarkDuplicates_BAM__peak_417	136	.	1.95399	15.4438	13.6401	392	Promoter	1	3778938	3784121	5184	1	FBtr0077493	0	bowl	FBgn0004893
chr2L	3780907	3781358	PARP_1_MarkDuplicates_BAM__peak_418	59	.	1.60785	7.4	5.92298	215	Intron (FBtr0077490/FBgn0004893, intron 3 of 3)	1	3778938	3784121	5184	1	FBtr0077493	1970	bowl	FBgn0004893
chrX	1572248	1572769	PARP_1_MarkDuplicates_BAM__peak_11331	92	.	1.76429	10.897	9.27106	280	Intron (FBtr0303587/FBgn0025390, intron 3 of 7)	6	1575132	1645162	70031	1	FBtr0303564	-2363	br	FBgn0000210
chrX	1574122	1574521	PARP_1_MarkDuplicates_BAM__peak_11332	30	.	1.4292	4.31099	3.01523	36	Intron (FBtr0303587/FBgn0025390, intron 3 of 7)	6	1575132	1645162	70031	1	FBtr0303564	-611	br	FBgn0000210
chrX	1578093	1578945	PARP_1_MarkDuplicates_BAM__peak_11333	119	.	1.88699	13.6913	11.9516	218	Intron (FBtr0303564/FBgn0000210, intron 1 of 7)	6	1575149	1645162	70014	1	FBtr0308319	2945	br	FBgn0000210
chrX	1606889	1607579	PARP_1_MarkDuplicates_BAM__peak_11334	36	.	1.47387	5.00955	3.6658	519	Intron (FBtr0303564/FBgn0000210, intron 1 of 7)	6	1608869	1649378	40510	1	FBtr0300427	-1290	br	FBgn0000210
chrX	1608406	1609010	PARP_1_MarkDuplicates_BAM__peak_11335	80	.	1.67145	9.59589	8.02267	283	Promoter	6	1608869	1649378	40510	1	FBtr0300427	0	br	FBgn0000210
chrX	1611207	1612366	PARP_1_MarkDuplicates_BAM__peak_11336	122	.	1.89816	13.9772	12.2269	675	Promoter	6	1612308	1649378	37071	1	FBtr0330406	0	br	FBgn0000210
chrX	1613144	1613797	PARP_1_MarkDuplicates_BAM__peak_11337	72	.	1.67485	8.75401	7.21342	408	Promoter	6	1613657	1649378	35722	1	FBtr0300428	0	br	FBgn0000210
chrX	1621853	1622266	PARP_1_MarkDuplicates_BAM__peak_11340	20	.	1.35104	3.21205	2.00738	302	Promoter	6	1622732	1645162	22431	1	FBtr0303563	-466	br	FBgn0000210
chrX	1636002	1636780	PARP_1_MarkDuplicates_BAM__peak_11341	75	.	1.60428	9.14618	7.59323	326	Exon (FBtr0303564/FBgn0000210, exon 3 of 8)	6	1622732	1645162	22431	1	FBtr0303563	13271	br	FBgn0000210
chr2R	7270204	7270810	PARP_1_MarkDuplicates_BAM__peak_2666	49	.	1.55203	6.3514	4.92827	232	Downstream (1-2kb)	2	7272275	7278101	5827	2	FBtr0345370	7291	Br140	FBgn0033155
chr2R	7271150	7271519	PARP_1_MarkDuplicates_BAM__peak_2667	20	.	1.35104	3.21205	2.00738	33	Downstream (<1kb)	2	7272275	7278101	5827	2	FBtr0345370	6582	Br140	FBgn0033155
chr2R	7271918	7272361	PARP_1_MarkDuplicates_BAM__peak_2668	145	.	1.98749	16.3531	14.5177	246	3' UTR	2	7272275	7278101	5827	2	FBtr0345370	5740	Br140	FBgn0033155
chr2R	7274436	7274778	PARP_1_MarkDuplicates_BAM__peak_2669	19	.	1.30224	3.19033	1.9936	238	Exon (FBtr0345370/FBgn0033155, exon 4 of 4)	2	7272275	7278101	5827	2	FBtr0345370	3323	Br140	FBgn0033155
chr2R	7277269	7279001	PARP_1_MarkDuplicates_BAM__peak_2670	437	.	2.67511	46.4471	43.7498	887	Promoter	2	7272275	7278101	5827	2	FBtr0345370	0	Br140	FBgn0033155
chr2L	19131168	19135454	PARP_1_MarkDuplicates_BAM__peak_2081	538	.	3.09288	56.7974	53.8603	2625	Promoter	1	19133816	19171852	38037	1	FBtr0081158	0	brat	FBgn0010300
chr2L	19163491	19163903	PARP_1_MarkDuplicates_BAM__peak_2090	76	.	1.69718	9.22792	7.66659	278	Intron (FBtr0081158/FBgn0010300, intron 2 of 3)	1	19165867	19172567	6701	1	FBtr0344846	-1964	brat	FBgn0010300
chr2L	19165527	19166363	PARP_1_MarkDuplicates_BAM__peak_2091	116	.	1.87583	13.4079	11.6787	566	Promoter	1	19165867	19172567	6701	1	FBtr0344846	0	brat	FBgn0010300
chr2L	19157820	19159967	PARP_1_MarkDuplicates_BAM__peak_2088	332	.	2.57926	35.6941	33.2737	731	Promoter	1	19158540	19172567	14028	1	FBtr0081159	0	brat	FBgn0010300
chr3L	14972667	14972991	PARP_1_MarkDuplicates_BAM__peak_6766	40	.	1.48871	5.36895	4.00896	167	Promoter	3	14972667	14973198	532	1	FBtr0075621	1	Brd	FBgn0000216
chr3L	14973292	14973680	PARP_1_MarkDuplicates_BAM__peak_6767	61	.	1.61902	7.61852	6.13075	237	Downstream (2-3kb)	3	14972667	14973198	532	1	FBtr0075621	626	Brd	FBgn0000216
chr3R	29223120	29223948	PARP_1_MarkDuplicates_BAM__peak_10809	341	.	2.53492	36.5966	34.1523	356	Promoter	4	29223485	29226276	2792	1	FBtr0085394	0	Brd8	FBgn0039654
chr3L	5793673	5794622	PARP_1_MarkDuplicates_BAM__peak_5669	493	.	2.94949	52.1708	49.3385	496	Promoter	3	5789831	5794192	4362	2	FBtr0344538	0	Bre1	FBgn0086694
chrX	7300133	7301345	PARP_1_MarkDuplicates_BAM__peak_11777	127	.	1.92049	14.5564	12.7847	951	Intron (FBtr0339821/FBgn0265457, intron 2 of 3)	6	7307939	7311132	3194	1	FBtr0071048	-6594	brk	FBgn0024250
chrX	7301754	7302375	PARP_1_MarkDuplicates_BAM__peak_11778	27	.	1.40687	3.98077	2.7102	71	Intron (FBtr0339821/FBgn0265457, intron 2 of 3)	6	7307939	7311132	3194	1	FBtr0071048	-5564	brk	FBgn0024250
chrX	7306158	7306996	PARP_1_MarkDuplicates_BAM__peak_11779	116	.	1.87583	13.4079	11.6787	642	Intron (FBtr0339821/FBgn0265457, intron 2 of 3)	6	7307939	7311132	3194	1	FBtr0071048	-943	brk	FBgn0024250
chrX	7307380	7309090	PARP_1_MarkDuplicates_BAM__peak_11780	154	.	2.02098	17.284	15.4163	599	Promoter	6	7307939	7311132	3194	1	FBtr0071048	0	brk	FBgn0024250
chrX	12909543	12910593	PARP_1_MarkDuplicates_BAM__peak_12206	357	.	2.64626	38.2381	35.7483	564	Promoter	6	12907986	12909622	1637	2	FBtr0073693	0	Brms1	FBgn0030434
chrX	4104148	4104728	PARP_1_MarkDuplicates_BAM__peak_11536	59	.	1.60785	7.4	5.92298	350	Promoter	6	4104342	4105791	1450	1	FBtr0070638	0	brn	FBgn0000221
chr3L	1648071	1648348	PARP_1_MarkDuplicates_BAM__peak_5199	15	.	1.27612	2.71709	1.56614	2	Promoter	3	1647869	1648612	744	1	FBtr0072760	203	Bro	FBgn0013755
chr2R	9515087	9516015	PARP_1_MarkDuplicates_BAM__peak_2985	122	.	1.76069	14.0256	12.2749	392	Promoter	2	9516451	9537475	21025	1	FBtr0305059	-436	brp	FBgn0259246
chr2L	12341539	12342300	PARP_1_MarkDuplicates_BAM__peak_1430	462	.	2.91067	48.9598	46.2047	355	Downstream (1-2kb)	1	12344219	12397528	53310	1	FBtr0304856	-1919	bru-2	FBgn0262475
chr2L	12369305	12370229	PARP_1_MarkDuplicates_BAM__peak_1435	157	.	1.99765	17.573	15.7026	714	Promoter	1	12369836	12397528	27693	1	FBtr0304863	0	bru-2	FBgn0262475
chr2L	12373351	12374117	PARP_1_MarkDuplicates_BAM__peak_1436	26	.	1.35614	3.8767	2.61674	487	5' UTR	1	12369836	12397528	27693	1	FBtr0304864	3516	bru-2	FBgn0262475
chr2L	12365367	12366617	PARP_1_MarkDuplicates_BAM__peak_1433	300	.	2.48994	32.4068	30.0789	976	Promoter	1	12366366	12397528	31163	1	FBtr0304861	0	bru-2	FBgn0262475
chr2L	12367093	12367804	PARP_1_MarkDuplicates_BAM__peak_1434	97	.	1.7821	11.401	9.75425	223	Intron (FBtr0304856/FBgn0262475, intron 5 of 9)	1	12366366	12397528	31163	1	FBtr0304861	728	bru-2	FBgn0262475
chr2L	12380147	12380802	PARP_1_MarkDuplicates_BAM__peak_1437	93	.	1.71819	11.0044	9.3699	329	Intron (FBtr0304856/FBgn0262475, intron 5 of 9)	1	12369836	12397528	27693	1	FBtr0304864	10312	bru-2	FBgn0262475
chr3L	13667334	13667641	PARP_1_MarkDuplicates_BAM__peak_6610	22	.	1.37337	3.5097	2.27783	241	Intron (FBtr0330356/FBgn0264001, intron 4 of 13)	3	13537937	13666749	128813	2	FBtr0330354	-586	bru-3	FBgn0264001
chr3L	19482936	19483935	PARP_1_MarkDuplicates_BAM__peak_7368	558	.	3.13755	58.7968	55.8181	302	3' UTR	3	19483826	19486498	2673	2	FBtr0074982	2563	brv1	FBgn0036874
chrX	2624263	2625167	PARP_1_MarkDuplicates_BAM__peak_11444	222	.	2.25546	24.3766	22.2817	570	Promoter	6	2622069	2624575	2507	2	FBtr0300708	0	brv3	FBgn0040333
chr3R	24318156	24321115	PARP_1_MarkDuplicates_BAM__peak_10330	403	.	2.76631	43.0004	40.3935	2436	Promoter	4	24319000	24328619	9620	1	FBtr0084604	0	BRWD3	FBgn0011785
chr2R	24342521	24342947	PARP_1_MarkDuplicates_BAM__peak_4879	59	.	1.58296	7.38204	5.91224	257	Promoter	2	24342861	24350189	7329	1	FBtr0290089	0	bs	FBgn0004101
chr2R	24343447	24344475	PARP_1_MarkDuplicates_BAM__peak_4880	411	.	2.70801	43.7472	41.1185	210	Promoter	2	24343702	24376473	32772	1	FBtr0072271	0	bs	FBgn0004101
chr2L	18453708	18456556	PARP_1_MarkDuplicates_BAM__peak_1984	870	.	3.75459	90.5267	87.0363	877	Promoter	1	18449517	18454587	5071	2	FBtr0081087	0	bsf	FBgn0032679
chr2L	8082400	8085063	PARP_1_MarkDuplicates_BAM__peak_926	205	.	2.19963	22.5992	20.559	605	Promoter	1	8083420	8109458	26039	1	FBtr0079566	0	Bsg	FBgn0261822
chr2L	8088228	8088498	PARP_1_MarkDuplicates_BAM__peak_927	55	.	1.58552	6.97172	5.51601	149	Promoter	1	8088304	8109458	21155	1	FBtr0079570	0	Bsg	FBgn0261822
chr2L	8089623	8090324	PARP_1_MarkDuplicates_BAM__peak_928	65	.	1.64135	8.06416	6.55515	418	5' UTR	1	8089103	8109458	20356	1	FBtr0079573	521	Bsg	FBgn0261822
chr2L	8090626	8091287	PARP_1_MarkDuplicates_BAM__peak_929	38	.	1.47784	5.18571	3.83666	104	Intron (FBtr0079566/FBgn0261822, intron 2 of 6)	1	8089103	8109458	20356	1	FBtr0079573	1524	Bsg	FBgn0261822
chr2L	8097814	8098671	PARP_1_MarkDuplicates_BAM__peak_930	139	.	1.96515	15.7445	13.9302	722	Intron (FBtr0079566/FBgn0261822, intron 2 of 6)	1	8089103	8109458	20356	1	FBtr0079573	8712	Bsg	FBgn0261822
chr2L	8099140	8099515	PARP_1_MarkDuplicates_BAM__peak_931	49	.	1.55203	6.3514	4.92827	242	Intron (FBtr0079566/FBgn0261822, intron 2 of 6)	1	8089103	8109458	20356	1	FBtr0079573	10038	Bsg	FBgn0261822
chr2L	8102995	8103593	PARP_1_MarkDuplicates_BAM__peak_932	105	.	1.68379	12.2692	10.5901	355	Exon (FBtr0079574/FBgn0261822, exon 4 of 10)	1	8089103	8109458	20356	1	FBtr0079573	13893	Bsg	FBgn0261822
chr2L	8104106	8104522	PARP_1_MarkDuplicates_BAM__peak_933	65	.	1.64135	8.06416	6.55515	135	Intron (FBtr0079566/FBgn0261822, intron 2 of 6)	1	8089103	8109458	20356	1	FBtr0079573	15004	Bsg	FBgn0261822
chr2L	5277956	5279628	PARP_1_MarkDuplicates_BAM__peak_578	336	.	2.54174	36.0607	33.6376	609	Promoter	1	5271728	5278548	6821	2	FBtr0079084	0	Bsg25D	FBgn0000228
chr2L	10250044	10251417	PARP_1_MarkDuplicates_BAM__peak_1202	114	.	1.86466	13.1271	11.4085	536	Promoter	1	10247502	10250501	3000	2	FBtr0080087	0	bsk	FBgn0000229
chr4	719248	719608	PARP_1_MarkDuplicates_BAM__peak_11175	41	.	1.47247	5.47139	4.10207	180	Exon (FBtr0089235/FBgn0005558, exon 7 of 8)	5	724400	776081	51682	1	FBtr0089793	-4792	bt	FBgn0005666
chr4	724233	724493	PARP_1_MarkDuplicates_BAM__peak_11176	74	.	1.68601	8.98957	7.43861	155	Promoter	5	724400	776081	51682	1	FBtr0089793	0	bt	FBgn0005666
chr4	728606	728872	PARP_1_MarkDuplicates_BAM__peak_11177	93	.	1.77534	10.9732	9.33901	142	Exon (FBtr0301340/FBgn0005666, exon 6 of 46)	5	725658	776081	50424	1	FBtr0334482	2949	bt	FBgn0005666
chr4	742264	743251	PARP_1_MarkDuplicates_BAM__peak_11178	88	.	1.75301	10.461	8.84793	216	Exon (FBtr0089793/FBgn0005666, exon 20 of 41)	5	725658	776081	50424	1	FBtr0334482	16607	bt	FBgn0005666
chrX	10767416	10768963	PARP_1_MarkDuplicates_BAM__peak_12052	320	.	2.54577	34.4471	32.0615	974	Promoter	6	10768537	10771699	3163	1	FBtr0071497	0	BTBD9	FBgn0030228
chr3L	3150479	3151105	PARP_1_MarkDuplicates_BAM__peak_5360	19	.	1.26706	3.11333	1.92031	339	Exon (FBtr0307301/FBgn0263108, exon 3 of 6)	3	3149133	3154934	5802	1	FBtr0307305	1347	BtbVII	FBgn0263108
chrX	9693743	9694255	PARP_1_MarkDuplicates_BAM__peak_11983	324	.	2.55693	34.8609	32.4637	194	Promoter	6	9694186	9697558	3373	1	FBtr0071379	0	btd	FBgn0000233
chr2L	8266698	8267042	PARP_1_MarkDuplicates_BAM__peak_950	81	.	1.71951	9.71295	8.13089	209	Intron (FBtr0112836/FBgn0003502, intron 5 of 12)	1	8259505	8265793	6289	2	FBtr0330692	-906	Btk29A	FBgn0003502
chr2L	8277076	8278418	PARP_1_MarkDuplicates_BAM__peak_951	292	.	2.46761	31.6041	29.2992	626	Promoter	1	8258755	8277702	18948	2	FBtr0079618	0	Btk29A	FBgn0003502
chr2L	8279419	8280577	PARP_1_MarkDuplicates_BAM__peak_952	129	.	1.87938	14.77	12.996	856	Intron (FBtr0112836/FBgn0003502, intron 5 of 12)	1	8259505	8277702	18198	2	FBtr0079615	-1718	Btk29A	FBgn0003502
chr2L	8299022	8299866	PARP_1_MarkDuplicates_BAM__peak_955	142	.	1.94508	16.0593	14.2342	597	Intron (FBtr0112836/FBgn0003502, intron 1 of 12)	1	8258373	8300746	42374	2	FBtr0112836	880	Btk29A	FBgn0003502
chr2L	8300253	8301204	PARP_1_MarkDuplicates_BAM__peak_956	548	.	3.11522	57.794	54.8362	479	Promoter	1	8258373	8300746	42374	2	FBtr0112836	0	Btk29A	FBgn0003502
chr3L	14076773	14077278	PARP_1_MarkDuplicates_BAM__peak_6650	76	.	1.6758	9.17268	7.619	289	Promoter	3	14077065	14083229	6165	1	FBtr0100676	0	btl	FBgn0005592
chr3R	14813349	14813635	PARP_1_MarkDuplicates_BAM__peak_9141	34	.	1.43267	4.77691	3.45339	205	Intron (FBtr0334285/FBgn0266756, intron 6 of 11)	4	14806543	14811610	5068	2	FBtr0334289	-1740	btsz	FBgn0266756
chr3R	14817155	14820543	PARP_1_MarkDuplicates_BAM__peak_9142	269	.	2.30397	29.2168	26.9875	868	Promoter	4	14806543	14817946	11404	2	FBtr0334287	0	btsz	FBgn0266756
chr3R	14822725	14823281	PARP_1_MarkDuplicates_BAM__peak_9143	155	.	1.9623	17.4675	15.5981	367	Intron (FBtr0334285/FBgn0266756, intron 6 of 11)	4	14806543	14821151	14609	2	FBtr0334286	-1575	btsz	FBgn0266756
chr3R	14860032	14860306	PARP_1_MarkDuplicates_BAM__peak_9148	42	.	1.47556	5.66906	4.28822	70	5' UTR	4	14804092	14853919	49828	2	FBtr0334292	-6114	btsz	FBgn0266756
chr3R	14850747	14851023	PARP_1_MarkDuplicates_BAM__peak_9145	22	.	1.37337	3.5097	2.27783	22	Intron (FBtr0334285/FBgn0266756, intron 1 of 11)	4	14804092	14853919	49828	2	FBtr0334285	2896	btsz	FBgn0266756
chr3R	14852585	14853171	PARP_1_MarkDuplicates_BAM__peak_9146	69	.	1.66368	8.52121	6.99121	463	Intron (FBtr0334285/FBgn0266756, intron 1 of 11)	4	14804092	14853919	49828	2	FBtr0334285	748	btsz	FBgn0266756
chr3R	14853479	14854330	PARP_1_MarkDuplicates_BAM__peak_9147	395	.	2.74675	42.1761	39.583	403	Promoter	4	14804092	14853919	49828	2	FBtr0334285	0	btsz	FBgn0266756
chr3R	14870812	14871082	PARP_1_MarkDuplicates_BAM__peak_9149	27	.	1.37417	4.04731	2.77444	90	Intron (FBtr0334290/FBgn0266756, intron 1 of 13)	4	14804092	14873451	69360	2	FBtr0334290	2369	btsz	FBgn0266756
chr3R	14874272	14874813	PARP_1_MarkDuplicates_BAM__peak_9150	18	.	1.30279	3.00098	1.82045	245	Intron (FBtr0334293/FBgn0266756, intron 1 of 13)	4	14804092	14875488	71397	2	FBtr0334293	675	btsz	FBgn0266756
chr3R	27699269	27701005	PARP_1_MarkDuplicates_BAM__peak_10691	222	.	2.2102	24.3366	22.2501	1521	Promoter	4	27700361	27703178	2818	1	FBtr0330084	0	btz	FBgn0045862
chr3R	29674791	29676265	PARP_1_MarkDuplicates_BAM__peak_10841	287	.	2.40127	31.0492	28.7651	879	Promoter	4	29674007	29675421	1415	2	FBtr0339148	0	Bub3	FBgn0025457
chr2R	5973490	5974684	PARP_1_MarkDuplicates_BAM__peak_2507	345	.	2.61276	36.9578	34.5023	856	Promoter	2	5969099	5974385	5287	2	FBtr0086032	0	BubR1	FBgn0263855
chr2R	11678941	11679926	PARP_1_MarkDuplicates_BAM__peak_3295	458	.	2.90307	48.5825	45.8294	492	Promoter	2	11679492	11688557	9066	1	FBtr0088077	0	Buffy	FBgn0040491
chr2L	12460002	12461677	PARP_1_MarkDuplicates_BAM__peak_1451	136	.	1.95399	15.4438	13.6401	1227	Promoter	1	12457138	12461256	4119	2	FBtr0299657	0	bun	FBgn0259176
chr2L	12468957	12469494	PARP_1_MarkDuplicates_BAM__peak_1452	38	.	1.48503	5.19205	3.83666	147	Intron (FBtr0299652/FBgn0259176, intron 2 of 2)	1	12457138	12461256	4119	2	FBtr0299657	-7702	bun	FBgn0259176
chr2L	12480926	12481233	PARP_1_MarkDuplicates_BAM__peak_1453	49	.	1.53897	6.34209	4.92592	90	Intron (FBtr0299652/FBgn0259176, intron 1 of 2)	1	12456577	12483589	27013	2	FBtr0299656	2356	bun	FBgn0259176
chr2L	12483381	12484648	PARP_1_MarkDuplicates_BAM__peak_1454	100	.	1.80884	11.7614	10.0957	234	Promoter	1	12456577	12483589	27013	2	FBtr0299656	0	bun	FBgn0259176
chr2L	12545348	12546935	PARP_1_MarkDuplicates_BAM__peak_1468	365	.	2.66859	39.1007	36.5881	1307	Promoter	1	12455540	12546611	91072	2	FBtr0300523	0	bun	FBgn0259176
chr2L	12556640	12556985	PARP_1_MarkDuplicates_BAM__peak_1469	42	.	1.4569	5.60897	4.22938	293	Distal Intergenic	1	12456887	12546611	89725	2	FBtr0300521	-10030	bun	FBgn0259176
chr2L	12527707	12528596	PARP_1_MarkDuplicates_BAM__peak_1461	136	.	1.95399	15.4438	13.6401	674	Intron (FBtr0300523/FBgn0259176, intron 5 of 6)	1	12456577	12540902	84326	2	FBtr0346622	12306	bun	FBgn0259176
chr2L	12529502	12529958	PARP_1_MarkDuplicates_BAM__peak_1462	74	.	1.68601	8.98957	7.43861	310	Intron (FBtr0300523/FBgn0259176, intron 5 of 6)	1	12456577	12540902	84326	2	FBtr0346622	10944	bun	FBgn0259176
chr2L	12535653	12535972	PARP_1_MarkDuplicates_BAM__peak_1463	43	.	1.51853	5.75801	4.3683	192	Intron (FBtr0300523/FBgn0259176, intron 5 of 6)	1	12456577	12540902	84326	2	FBtr0346622	4930	bun	FBgn0259176
chr2L	12536256	12536703	PARP_1_MarkDuplicates_BAM__peak_1464	21	.	1.31028	3.37664	2.15741	241	Exon (FBtr0300523/FBgn0259176, exon 5 of 7)	1	12456577	12540902	84326	2	FBtr0346622	4199	bun	FBgn0259176
chr2L	12536966	12537380	PARP_1_MarkDuplicates_BAM__peak_1465	22	.	1.33979	3.52315	2.2907	325	Exon (FBtr0300523/FBgn0259176, exon 5 of 7)	1	12456577	12540902	84326	2	FBtr0346622	3522	bun	FBgn0259176
chr2L	12540064	12540642	PARP_1_MarkDuplicates_BAM__peak_1466	103	.	1.82	12.0293	10.3532	383	Promoter	1	12456577	12540902	84326	2	FBtr0346622	260	bun	FBgn0259176
chr2L	21178588	21180693	PARP_1_MarkDuplicates_BAM__peak_2310	222	.	2.25546	24.3766	22.2817	852	Promoter	1	21174182	21179683	5502	2	FBtr0343875	0	bur	FBgn0000239
chrX	18517482	18517956	PARP_1_MarkDuplicates_BAM__peak_12650	151	.	2.00982	16.9713	15.1144	115	5' UTR	6	18515428	18571726	56299	1	FBtr0340363	2055	Bx	FBgn0265598
chrX	18534244	18534952	PARP_1_MarkDuplicates_BAM__peak_12652	240	.	2.31129	26.207	24.0575	379	Promoter	6	18534663	18571726	37064	1	FBtr0340364	0	Bx	FBgn0265598
chrX	9106253	9106644	PARP_1_MarkDuplicates_BAM__peak_11927	67	.	1.65252	8.29126	6.77176	147	Promoter	6	9103870	9106604	2735	2	FBtr0333809	0	Bx42	FBgn0004856
chr3R	16763906	16764459	PARP_1_MarkDuplicates_BAM__peak_9409	400	.	2.75792	42.6226	40.0181	285	Intron (FBtr0083341/FBgn0020556, intron 1 of 2)	4	16742125	16773189	31065	2	FBtr0083341	8730	bxd	FBgn0020556
chr3R	9531223	9534272	PARP_1_MarkDuplicates_BAM__peak_8550	374	.	2.69092	39.9704	37.4345	1715	Promoter	4	9528238	9533011	4774	2	FBtr0082119	0	by	FBgn0000244
chr3R	9534675	9535096	PARP_1_MarkDuplicates_BAM__peak_8551	98	.	1.79767	11.496	9.84086	176	Downstream (<1kb)	4	9528334	9533011	4678	2	FBtr0302382	-1665	by	FBgn0000244
chr3R	9540080	9540412	PARP_1_MarkDuplicates_BAM__peak_8552	53	.	1.41281	6.79621	5.35051	234	Exon (FBtr0082116/FBgn0037705, exon 6 of 9)	4	9528334	9533011	4678	2	FBtr0302382	-7070	by	FBgn0000244
chr3R	9540736	9541168	PARP_1_MarkDuplicates_BAM__peak_8553	32	.	1.36395	4.54751	3.23751	179	Exon (FBtr0082116/FBgn0037705, exon 5 of 9)	4	9528334	9533011	4678	2	FBtr0302382	-7726	by	FBgn0000244
chr3L	11929988	11930335	PARP_1_MarkDuplicates_BAM__peak_6422	25	.	1.35917	3.78095	2.53164	264	Intron (FBtr0332070/FBgn0011723, intron 1 of 6)	3	11927693	11935919	8227	1	FBtr0332071	2296	byn	FBgn0011723
chrX	7900731	7902177	PARP_1_MarkDuplicates_BAM__peak_11803	182	.	2.12147	20.2026	18.2375	1136	Promoter	6	7901880	7903643	1764	1	FBtr0071090	0	bys	FBgn0010292
chr3R	15792061	15794949	PARP_1_MarkDuplicates_BAM__peak_9267	1023	.	4.07546	105.998	102.342	1553	Promoter	4	15789473	15792579	3107	2	FBtr0083194	0	c(3)G	FBgn0000246
chrX	9282616	9283390	PARP_1_MarkDuplicates_BAM__peak_11953	395	.	2.74675	42.1761	39.583	524	Promoter	6	9275318	9283117	7800	2	FBtr0343368	0	c11.1	FBgn0040236
chrX	9318314	9319668	PARP_1_MarkDuplicates_BAM__peak_11957	993	.	4.01963	102.933	99.307	988	Promoter	6	9319359	9324458	5100	1	FBtr0071321	0	c12.2	FBgn0040234
chr3R	21499340	21500076	PARP_1_MarkDuplicates_BAM__peak_9970	349	.	2.51272	37.4145	34.9473	313	Promoter	4	21499986	21512814	12829	1	FBtr0084111	0	C15	FBgn0004863
chr2L	8949894	8950231	PARP_1_MarkDuplicates_BAM__peak_1038	116	.	1.87583	13.4079	11.6787	159	Intron (FBtr0079788/FBgn0032078, intron 1 of 3)	1	8943455	8951216	7762	2	FBtr0079788	985	C1GalTA	FBgn0032078
chr2L	8950521	8951290	PARP_1_MarkDuplicates_BAM__peak_1039	100	.	1.80884	11.7614	10.0957	659	Promoter	1	8943455	8951216	7762	2	FBtr0079788	0	C1GalTA	FBgn0032078
chr2L	8952614	8953078	PARP_1_MarkDuplicates_BAM__peak_1040	202	.	2.18847	22.2503	20.2209	247	Downstream (<1kb)	1	8943455	8951216	7762	2	FBtr0079789	-1399	C1GalTA	FBgn0032078
chrX	10968716	10969078	PARP_1_MarkDuplicates_BAM__peak_12075	128	.	1.74294	14.6335	12.861	133	3' UTR	6	10964032	10967134	3103	2	FBtr0073400	-1583	C901	FBgn0021742
chr3R	29806039	29807671	PARP_1_MarkDuplicates_BAM__peak_10866	219	.	2.20593	24.0228	21.9388	841	Promoter	4	29806811	29815047	8237	1	FBtr0085484	0	ca	FBgn0000247
chrX	6145195	6145783	PARP_1_MarkDuplicates_BAM__peak_11675	38	.	1.42315	5.17409	3.82603	412	Exon (FBtr0334984/FBgn0264386, exon 4 of 27)	6	6104085	6192483	88399	2	FBtr0334984	46700	Ca-alpha1T	FBgn0264386
chrX	6179904	6180179	PARP_1_MarkDuplicates_BAM__peak_11676	72	.	1.67485	8.75401	7.21342	135	Intron (FBtr0334984/FBgn0264386, intron 2 of 26)	6	6104085	6192483	88399	2	FBtr0334984	12304	Ca-alpha1T	FBgn0264386
chrX	6193345	6193720	PARP_1_MarkDuplicates_BAM__peak_11677	67	.	1.61919	8.24435	6.73278	264	Downstream (1-2kb)	6	6106178	6192483	86306	2	FBtr0304610	-863	Ca-alpha1T	FBgn0264386
chr2L	16355858	16357081	PARP_1_MarkDuplicates_BAM__peak_1823	266	.	2.38945	28.8563	26.6296	904	Promoter	1	16354886	16356735	1850	2	FBtr0345544	0	CaBP1	FBgn0025678
chrX	11981982	11982351	PARP_1_MarkDuplicates_BAM__peak_12148	59	.	1.60785	7.4	5.92298	183	Intron (FBtr0307315/FBgn0263111, intron 1 of 31)	6	11933705	11981176	47472	2	FBtr0332391	-807	cac	FBgn0263111
chr2L	16323422	16323880	PARP_1_MarkDuplicates_BAM__peak_1818	67	.	1.65252	8.29126	6.77176	128	Exon (FBtr0080845/FBgn0000250, exon 3 of 7)	1	16313097	16325420	12324	2	FBtr0080847	1540	cact	FBgn0000250
chr2L	16324379	16326274	PARP_1_MarkDuplicates_BAM__peak_1819	370	.	2.67976	39.5347	37.0103	1327	Promoter	1	16313036	16325625	12590	2	FBtr0080845	0	cact	FBgn0000250
chr2L	20770360	20771853	PARP_1_MarkDuplicates_BAM__peak_2237	398	.	2.70726	42.4513	39.8565	214	Promoter	1	20770731	20783135	12405	1	FBtr0081412	0	cad	FBgn0000251
chr3L	17378297	17379750	PARP_1_MarkDuplicates_BAM__peak_7078	240	.	2.27118	26.2101	24.0606	1129	Promoter	3	17367753	17379530	11778	2	FBtr0075239	0	Cad74A	FBgn0036715
chr3R	10826628	10827468	PARP_1_MarkDuplicates_BAM__peak_8691	131	.	1.93094	14.9135	13.1305	448	Promoter	4	10827079	10849030	21952	1	FBtr0301933	0	Cad86C	FBgn0261053
chr3R	10832148	10832517	PARP_1_MarkDuplicates_BAM__peak_8692	21	.	1.33271	3.39517	2.17519	334	Intron (FBtr0301933/FBgn0261053, intron 1 of 11)	4	10827079	10849030	21952	1	FBtr0304666	5070	Cad86C	FBgn0261053
chr3R	10835006	10835372	PARP_1_MarkDuplicates_BAM__peak_8693	61	.	1.58412	7.60552	6.12484	213	Intron (FBtr0301933/FBgn0261053, intron 1 of 11)	4	10827079	10849030	21952	1	FBtr0304666	7928	Cad86C	FBgn0261053
chr3R	11946000	11946275	PARP_1_MarkDuplicates_BAM__peak_8819	17	.	1.29374	2.97663	1.79723	172	Intron (FBtr0082513/FBgn0037963, intron 2 of 15)	4	11893512	11949129	55618	2	FBtr0082513	2854	Cad87A	FBgn0037963
chr3R	11946900	11947848	PARP_1_MarkDuplicates_BAM__peak_8820	99	.	1.77299	11.598	9.94162	531	5' UTR	4	11893512	11949129	55618	2	FBtr0082513	1281	Cad87A	FBgn0037963
chr3R	11948518	11950628	PARP_1_MarkDuplicates_BAM__peak_8821	563	.	3.14871	59.3005	56.3118	473	Promoter	4	11893512	11949129	55618	2	FBtr0082513	0	Cad87A	FBgn0037963
chr3R	14630158	14630740	PARP_1_MarkDuplicates_BAM__peak_9115	119	.	1.84323	13.6787	11.9465	220	Promoter	4	14630478	14641776	11299	1	FBtr0344279	0	Cad88C	FBgn0038247
chr3R	25205503	25206038	PARP_1_MarkDuplicates_BAM__peak_10430	76	.	1.69718	9.22792	7.66659	311	Intron (FBtr0084805/FBgn0039290, intron 1 of 5)	4	25197571	25208283	10713	2	FBtr0084874	2245	Cad96Ca	FBgn0022800
chr3R	25208121	25208410	PARP_1_MarkDuplicates_BAM__peak_10431	78	.	1.70834	9.46908	7.89743	69	Promoter	4	25197571	25208283	10713	2	FBtr0084874	0	Cad96Ca	FBgn0022800
chr3R	25232776	25233131	PARP_1_MarkDuplicates_BAM__peak_10434	69	.	1.60512	8.47633	6.95387	211	Promoter	4	25224156	25232321	8166	2	FBtr0339260	-456	Cad96Cb	FBgn0039294
chr3R	29840303	29842397	PARP_1_MarkDuplicates_BAM__peak_10871	300	.	2.46426	32.3319	30.0132	1360	Promoter	4	29841657	29854694	13038	1	FBtr0085488	0	Cad99C	FBgn0039709
chr2L	17751368	17751671	PARP_1_MarkDuplicates_BAM__peak_1938	63	.	1.63018	7.83989	6.34154	183	Intron (FBtr0081016/FBgn0015609, intron 1 of 21)	1	17647053	17752346	105294	2	FBtr0081016	675	CadN	FBgn0015609
chr2L	17784657	17784975	PARP_1_MarkDuplicates_BAM__peak_1939	179	.	2.11031	19.8692	17.9148	146	Downstream (1-2kb)	1	17647053	17778340	131288	2	FBtr0081015	-6318	CadN	FBgn0015609
chr2R	10468093	10469265	PARP_1_MarkDuplicates_BAM__peak_3109	712	.	3.47252	74.5534	71.2736	434	Promoter	2	10466001	10468540	2540	2	FBtr0088310	0	Caf1-105	FBgn0033526
chrX	8605916	8606642	PARP_1_MarkDuplicates_BAM__peak_11882	444	.	2.86957	47.1818	44.4626	405	Promoter	6	8602137	8606304	4168	2	FBtr0071228	0	Caf1-180	FBgn0030054
chr2R	10893623	10894896	PARP_1_MarkDuplicates_BAM__peak_3177	182	.	2.1203	20.1777	18.2207	837	Promoter	2	10893034	10894115	1082	2	FBtr0331937	0	cag	FBgn0017414
chr2L	13803319	13804100	PARP_1_MarkDuplicates_BAM__peak_1606	119	.	1.88699	13.6913	11.9516	485	Promoter	1	13803626	13809994	6369	1	FBtr0080539	0	CAH1	FBgn0027844
chr2L	13804518	13805214	PARP_1_MarkDuplicates_BAM__peak_1607	114	.	1.86466	13.1271	11.4085	175	Intron (FBtr0080539/FBgn0027844, intron 1 of 2)	1	13803626	13809994	6369	1	FBtr0080539	893	CAH1	FBgn0027844
chr3R	8978303	8978625	PARP_1_MarkDuplicates_BAM__peak_8467	37	.	1.43123	5.06976	3.72429	223	Distal Intergenic	4	8980860	8982793	1934	1	FBtr0081958	-2235	CAHbeta	FBgn0037646
chr3R	8979064	8979593	PARP_1_MarkDuplicates_BAM__peak_8468	51	.	1.52685	6.61697	5.18156	260	Distal Intergenic	4	8980860	8982793	1934	1	FBtr0081958	-1267	CAHbeta	FBgn0037646
chr3R	8979895	8981169	PARP_1_MarkDuplicates_BAM__peak_8469	251	.	2.34479	27.3302	25.1474	166	Promoter	4	8980860	8982793	1934	1	FBtr0081958	0	CAHbeta	FBgn0037646
chr3R	17087862	17088498	PARP_1_MarkDuplicates_BAM__peak_9449	397	.	2.67832	42.3169	39.7229	302	Promoter	4	17088280	17091938	3659	1	FBtr0083400	0	cal1	FBgn0038478
chr2R	19423353	19425387	PARP_1_MarkDuplicates_BAM__peak_4323	244	.	2.32245	26.5793	24.4188	1650	Promoter	2	19425113	19429050	3938	1	FBtr0086530	0	CalpA	FBgn0012051
chrX	16325556	16326196	PARP_1_MarkDuplicates_BAM__peak_12458	86	.	1.74184	10.2089	8.60619	88	Promoter	6	16325763	16328523	2761	1	FBtr0074226	0	CalpC	FBgn0260450
chr4	1112724	1113585	PARP_1_MarkDuplicates_BAM__peak_11208	1072	.	4.16479	110.964	107.262	297	3' UTR	5	1112874	1122965	10092	2	FBtr0345193	9380	Cals	FBgn0039928
chr3R	20975343	20975604	PARP_1_MarkDuplicates_BAM__peak_9903	14	.	1.27465	2.56894	1.43406	172	3' UTR	4	20978183	21013946	35764	1	FBtr0309204	-2579	Calx	FBgn0013995
chr3R	20976627	20976936	PARP_1_MarkDuplicates_BAM__peak_9904	41	.	1.47113	5.48117	4.11164	186	Distal Intergenic	4	20978183	21013946	35764	1	FBtr0309204	-1247	Calx	FBgn0013995
chr3R	20977806	20978233	PARP_1_MarkDuplicates_BAM__peak_9905	55	.	1.54444	7.01632	5.55972	325	Promoter	4	20978183	21013946	35764	1	FBtr0309204	0	Calx	FBgn0013995
chr3R	20983998	20984500	PARP_1_MarkDuplicates_BAM__peak_9906	277	.	2.42295	30.0221	27.7622	290	Intron (FBtr0309204/FBgn0013995, intron 1 of 9)	4	20985979	21013360	27382	1	FBtr0083999	-1479	Calx	FBgn0013995
chr3R	20985767	20986237	PARP_1_MarkDuplicates_BAM__peak_9907	27	.	1.39754	4.05184	2.77867	299	Promoter	4	20985979	21013360	27382	1	FBtr0083999	0	Calx	FBgn0013995
chr2R	12259057	12260325	PARP_1_MarkDuplicates_BAM__peak_3368	166	.	2.06564	18.5581	16.6472	504	Promoter	2	12259398	12274625	15228	1	FBtr0088001	0	Cam	FBgn0000253
chr2R	12260796	12262175	PARP_1_MarkDuplicates_BAM__peak_3369	185	.	2.13264	20.5383	18.5624	924	Exon (FBtr0332931/FBgn0264501, exon 3 of 3)	2	12260032	12274625	14594	1	FBtr0345018	765	Cam	FBgn0000253
chr2R	12262929	12263484	PARP_1_MarkDuplicates_BAM__peak_3370	31	.	1.44037	4.48088	3.17301	165	Intron (FBtr0088001/FBgn0000253, intron 2 of 4)	2	12264544	12273910	9367	1	FBtr0088002	-1060	Cam	FBgn0000253
chr2R	12268733	12269469	PARP_1_MarkDuplicates_BAM__peak_3371	98	.	1.79767	11.496	9.84086	582	Exon (FBtr0088001/FBgn0000253, exon 4 of 5)	2	12264544	12276621	12078	1	FBtr0304964	4190	Cam	FBgn0000253
chr4	1051152	1052001	PARP_1_MarkDuplicates_BAM__peak_11202	244	.	2.32245	26.5793	24.4188	346	Promoter	5	1035288	1051378	16091	2	FBtr0089218	0	CaMKII	FBgn0264607
chr2R	9445605	9446855	PARP_1_MarkDuplicates_BAM__peak_2981	524	.	3.05939	55.3142	52.4083	517	Promoter	2	9446046	9478090	32045	1	FBtr0299845	0	Camta	FBgn0259234
chr2R	9458174	9458760	PARP_1_MarkDuplicates_BAM__peak_2982	99	.	1.62132	11.5718	9.91575	170	Promoter	2	9457885	9478090	20206	1	FBtr0299847	290	Camta	FBgn0259234
chr2R	9459657	9460320	PARP_1_MarkDuplicates_BAM__peak_2983	26	.	1.36854	3.92813	2.66645	120	Intron (FBtr0299845/FBgn0259234, intron 3 of 18)	2	9457885	9478090	20206	1	FBtr0299847	1773	Camta	FBgn0259234
chr2L	11269602	11269935	PARP_1_MarkDuplicates_BAM__peak_1343	92	.	1.76928	10.9261	9.29965	139	Promoter	1	11269780	11277846	8067	1	FBtr0091678	0	cana	FBgn0040233
chr2L	11271289	11272451	PARP_1_MarkDuplicates_BAM__peak_1344	273	.	2.41178	29.6315	27.3829	655	Promoter	1	11271810	11277846	6037	1	FBtr0344017	0	cana	FBgn0040233
chrX	16586008	16587430	PARP_1_MarkDuplicates_BAM__peak_12480	179	.	2.11031	19.8692	17.9148	1204	Promoter	6	16560684	16586665	25982	2	FBtr0305198	0	CanA-14F	FBgn0030758
chrX	5332384	5332900	PARP_1_MarkDuplicates_BAM__peak_11607	148	.	1.99865	16.661	14.8148	219	Promoter	6	5332499	5334449	1951	1	FBtr0308348	0	CanB	FBgn0010014
chr2R	7785792	7786587	PARP_1_MarkDuplicates_BAM__peak_2756	229	.	2.27779	25.1024	22.9856	188	Promoter	2	7786010	7788135	2126	1	FBtr0088930	0	CanB2	FBgn0015614
chr2R	10271031	10272333	PARP_1_MarkDuplicates_BAM__peak_3090	289	.	2.45644	31.2057	28.912	737	Promoter	2	10271884	10306739	34856	1	FBtr0306688	0	CAP	FBgn0033504
chr2R	10275333	10276484	PARP_1_MarkDuplicates_BAM__peak_3091	88	.	1.75301	10.461	8.84793	471	Promoter	2	10275665	10307024	31360	1	FBtr0088340	0	CAP	FBgn0033504
chr2R	10278694	10279545	PARP_1_MarkDuplicates_BAM__peak_3092	202	.	2.17933	22.2604	20.231	314	Promoter	2	10278736	10285874	7139	1	FBtr0299830	0	CAP	FBgn0033504
chr2R	10282404	10282687	PARP_1_MarkDuplicates_BAM__peak_3093	33	.	1.39661	4.7068	3.38517	151	Exon (FBtr0299830/FBgn0033504, exon 1 of 2)	2	10281622	10307024	25403	1	FBtr0336694	783	CAP	FBgn0033504
chr2R	10287041	10287672	PARP_1_MarkDuplicates_BAM__peak_3094	142	.	1.91694	16.0835	14.2582	356	Promoter	2	10287866	10307024	19159	1	FBtr0088342	-194	CAP	FBgn0033504
chr2R	10302684	10303281	PARP_1_MarkDuplicates_BAM__peak_3095	180	.	2.0622	20.0456	18.0897	192	Promoter	2	10303001	10307024	4024	1	FBtr0088346	0	CAP	FBgn0033504
chr2R	23930844	23931162	PARP_1_MarkDuplicates_BAM__peak_4811	21	.	1.33156	3.32783	2.11784	216	Exon (FBtr0343281/FBgn0263006, exon 4 of 9)	2	23925077	23933444	8368	2	FBtr0343281	2282	Ca-P60A	FBgn0263006
chr2R	23932435	23934020	PARP_1_MarkDuplicates_BAM__peak_4812	258	.	2.36712	28.0892	25.8844	1178	Promoter	2	23925077	23933444	8368	2	FBtr0343281	0	Ca-P60A	FBgn0263006
chr3R	10760747	10761612	PARP_1_MarkDuplicates_BAM__peak_8687	84	.	1.55318	10.0177	8.42488	532	Promoter	4	10761310	10766756	5447	1	FBtr0301310	0	Cap-H2	FBgn0037831
chr3L	18672128	18673855	PARP_1_MarkDuplicates_BAM__peak_7254	1257	.	4.48859	129.577	125.726	1094	Promoter	3	18668153	18673160	5008	2	FBtr0075098	0	Capr	FBgn0042134
chr3L	13226475	13227010	PARP_1_MarkDuplicates_BAM__peak_6566	15	.	1.28382	2.64612	1.5066	159	Distal Intergenic	3	13228692	13279642	50951	1	FBtr0075832	-1682	caps	FBgn0023095
chr3L	13227352	13229136	PARP_1_MarkDuplicates_BAM__peak_6567	519	.	3.04822	54.8229	51.9277	1420	Promoter	3	13228692	13279642	50951	1	FBtr0075832	0	caps	FBgn0023095
chr3L	13232358	13232618	PARP_1_MarkDuplicates_BAM__peak_6568	36	.	1.47387	5.00955	3.6658	176	Intron (FBtr0075832/FBgn0023095, intron 1 of 4)	3	13228692	13279642	50951	1	FBtr0346864	3667	caps	FBgn0023095
chr4	1278882	1279489	PARP_1_MarkDuplicates_BAM__peak_11215	1296	.	2.30602	133.526	129.649	198	Distal Intergenic	5	1231883	1271759	39877	1	FBtr0307334	47000	Caps	FBgn0053653
chr4	1295021	1296310	PARP_1_MarkDuplicates_BAM__peak_11216	434	.	2.17492	46.182	43.4952	1068	Distal Intergenic	5	1231883	1271759	39877	1	FBtr0307334	63139	Caps	FBgn0053653
chr4	1296572	1296916	PARP_1_MarkDuplicates_BAM__peak_11217	273	.	2.35704	29.5826	27.3425	208	Distal Intergenic	5	1231883	1271759	39877	1	FBtr0307334	64690	Caps	FBgn0053653
chr4	1301951	1307738	PARP_1_MarkDuplicates_BAM__peak_11218	2094	.	4.77286	213.687	209.468	306	Distal Intergenic	5	1231883	1271759	39877	1	FBtr0307334	70069	Caps	FBgn0053653
chr2L	3885549	3886570	PARP_1_MarkDuplicates_BAM__peak_431	130	.	1.93166	14.8498	13.0675	752	Intron (FBtr0077513/FBgn0000256, intron 2 of 7)	1	3872660	3888824	16165	2	FBtr0077513	2254	capu	FBgn0000256
chr2L	3888130	3888956	PARP_1_MarkDuplicates_BAM__peak_432	93	.	1.77534	10.9732	9.33901	580	Promoter	1	3872660	3888824	16165	2	FBtr0077513	0	capu	FBgn0000256
chr2L	3889226	3890627	PARP_1_MarkDuplicates_BAM__peak_433	202	.	2.18847	22.2503	20.2209	578	Promoter	1	3872660	3890025	17366	2	FBtr0077512	0	capu	FBgn0000256
chr2L	3893326	3893682	PARP_1_MarkDuplicates_BAM__peak_434	49	.	1.48734	6.35349	4.93032	156	5' UTR	1	3872660	3896108	23449	2	FBtr0077511	2426	capu	FBgn0000256
chr2L	3908095	3908510	PARP_1_MarkDuplicates_BAM__peak_435	29	.	1.40887	4.1994	2.91417	363	Intron (FBtr0308125/FBgn0051774, intron 8 of 8)	1	3872660	3902860	30201	2	FBtr0290082	-5236	capu	FBgn0000256
chrX	19565247	19566692	PARP_1_MarkDuplicates_BAM__peak_12732	387	.	2.72442	41.2885	38.718	913	Promoter	6	19566019	19569401	3383	1	FBtr0074727	0	car	FBgn0000257
chr2L	16824339	16825432	PARP_1_MarkDuplicates_BAM__peak_1897	370	.	2.67976	39.5347	37.0103	668	Promoter	1	16821156	16825207	4052	2	FBtr0080930	0	Cas	FBgn0022213
chr2L	16825731	16826293	PARP_1_MarkDuplicates_BAM__peak_1898	31	.	1.44037	4.48088	3.17301	336	Exon (FBtr0080915/FBgn0004797, exon 8 of 10)	1	16821156	16825207	4052	2	FBtr0080930	-525	Cas	FBgn0022213
chr3R	21803662	21804339	PARP_1_MarkDuplicates_BAM__peak_10012	141	.	1.64741	15.9719	14.1553	208	5' UTR	4	21785762	21807902	22141	2	FBtr0084162	3563	CASK	FBgn0013759
chr3R	21814716	21815427	PARP_1_MarkDuplicates_BAM__peak_10013	58	.	1.59371	7.30647	5.83829	593	Intron (FBtr0301327/FBgn0013759, intron 8 of 18)	4	21785762	21808689	22928	2	FBtr0301328	-6028	CASK	FBgn0013759
chr3R	21816147	21816475	PARP_1_MarkDuplicates_BAM__peak_10014	56	.	1.52566	7.08765	5.63002	115	Intron (FBtr0301327/FBgn0013759, intron 8 of 18)	4	21783400	21822674	39275	2	FBtr0301327	6199	CASK	FBgn0013759
chr3R	21821510	21822934	PARP_1_MarkDuplicates_BAM__peak_10015	778	.	3.6065	81.2135	77.8339	958	Promoter	4	21783400	21822674	39275	2	FBtr0301327	0	CASK	FBgn0013759
chr2R	16023520	16023848	PARP_1_MarkDuplicates_BAM__peak_3887	15	.	1.29016	2.71838	1.56739	32	Exon (FBtr0087207/FBgn0034067, exon 5 of 8)	2	16024628	16028043	3416	2	FBtr0087259	4195	casp	FBgn0034068
chr2R	16027495	16028464	PARP_1_MarkDuplicates_BAM__peak_3888	280	.	2.36213	30.3263	28.0643	562	Promoter	2	16024628	16028043	3416	2	FBtr0087259	0	casp	FBgn0034068
chr3L	18822509	18823026	PARP_1_MarkDuplicates_BAM__peak_7275	296	.	2.47877	32.0045	29.688	189	Promoter	3	18822604	18828188	5585	1	FBtr0075058	0	Cat	FBgn0000261
chr3L	18827703	18827987	PARP_1_MarkDuplicates_BAM__peak_7276	13	.	1.25125	2.44422	1.32456	0	3' UTR	3	18822604	18828188	5585	1	FBtr0075058	5100	Cat	FBgn0000261
chr3L	18828301	18828744	PARP_1_MarkDuplicates_BAM__peak_7277	408	.	2.78025	43.5206	40.8933	191	3' UTR	3	18822604	18828188	5585	1	FBtr0075058	5698	Cat	FBgn0000261
chr2R	7822950	7823689	PARP_1_MarkDuplicates_BAM__peak_2760	175	.	2.09914	19.538	17.5945	481	Promoter	2	7822111	7823569	1459	2	FBtr0088898	0	cathD	FBgn0029093
chr2L	19041604	19042284	PARP_1_MarkDuplicates_BAM__peak_2067	215	.	2.21626	23.6116	21.547	221	Promoter	1	19041862	19043614	1753	1	FBtr0081143	0	Catsup	FBgn0002022
chr3L	12609244	12610029	PARP_1_MarkDuplicates_BAM__peak_6504	476	.	2.94773	50.4734	47.6761	370	Promoter	3	12609631	12621798	12168	1	FBtr0075909	0	caup	FBgn0015919
chr3L	12610362	12610805	PARP_1_MarkDuplicates_BAM__peak_6505	48	.	1.50428	6.25026	4.83604	316	5' UTR	3	12609631	12621798	12168	1	FBtr0075909	732	caup	FBgn0015919
chrX	16288669	16289378	PARP_1_MarkDuplicates_BAM__peak_12451	81	.	1.71951	9.71295	8.13089	532	Promoter	6	16288810	16293520	4711	1	FBtr0074217	0	caz	FBgn0011571
chrX	16292303	16292595	PARP_1_MarkDuplicates_BAM__peak_12452	84	.	1.6685	10.0365	8.44322	188	3' UTR	6	16288810	16293520	4711	1	FBtr0334992	3494	caz	FBgn0011571
chr2R	13485085	13486042	PARP_1_MarkDuplicates_BAM__peak_3536	107	.	1.74914	12.4225	10.7345	820	Promoter	2	13483512	13485391	1880	2	FBtr0087701	0	cbc	FBgn0033842
chr3L	8424730	8425897	PARP_1_MarkDuplicates_BAM__peak_5949	300	.	2.48994	32.4068	30.0789	201	Promoter	3	8424954	8428655	3702	1	FBtr0076614	0	Cbl	FBgn0020224
chrX	7335468	7336100	PARP_1_MarkDuplicates_BAM__peak_11784	108	.	1.84233	12.5731	10.8758	369	Intron (FBtr0339821/FBgn0265457, intron 2 of 3)	6	7337352	7342731	5380	1	FBtr0071052	-1252	CBP	FBgn0026144
chrX	7336544	7338301	PARP_1_MarkDuplicates_BAM__peak_11785	154	.	2.02098	17.284	15.4163	1318	Promoter	6	7337352	7342731	5380	1	FBtr0071052	0	CBP	FBgn0026144
chrX	7339137	7339488	PARP_1_MarkDuplicates_BAM__peak_11786	53	.	1.57436	6.76199	5.31702	179	Intron (FBtr0071052/FBgn0026144, intron 1 of 3)	6	7337706	7342731	5026	1	FBtr0071053	1432	CBP	FBgn0026144
chrX	7340350	7340675	PARP_1_MarkDuplicates_BAM__peak_11787	55	.	1.58552	6.97172	5.51601	186	5' UTR	6	7337706	7342731	5026	1	FBtr0071053	2645	CBP	FBgn0026144
chr3R	18164056	18169185	PARP_1_MarkDuplicates_BAM__peak_9563	417	.	2.80258	44.4257	41.7754	214	Promoter	4	18164661	18165439	779	1	FBtr0083551	0	Cbp20	FBgn0022943
chrX	4649632	4650320	PARP_1_MarkDuplicates_BAM__peak_11568	198	.	2.1773	21.9034	19.8849	403	Promoter	6	4650015	4658005	7991	1	FBtr0070683	0	Cbp80	FBgn0022942
chrX	21045191	21045485	PARP_1_MarkDuplicates_BAM__peak_12845	67	.	1.65252	8.29126	6.77176	118	Promoter	6	21045261	21049096	3836	1	FBtr0340437	0	Cbs	FBgn0031148
chr2R	13460349	13460675	PARP_1_MarkDuplicates_BAM__peak_3529	35	.	1.45224	4.8888	3.55515	90	Intron (FBtr0087702/FBgn0000119, intron 2 of 6)	2	13450586	13453393	2808	1	FBtr0309887	9764	cbs	FBgn0086757
chr2R	13461626	13462135	PARP_1_MarkDuplicates_BAM__peak_3530	22	.	1.34174	3.43883	2.21695	127	Intron (FBtr0087702/FBgn0000119, intron 2 of 6)	2	13450586	13453393	2808	1	FBtr0309887	11041	cbs	FBgn0086757
chr2L	478316	481815	PARP_1_MarkDuplicates_BAM__peak_69	226	.	2.26663	24.7385	22.6326	692	Promoter	1	476446	479688	3243	2	FBtr0078083	0	cbt	FBgn0043364
chr2L	482234	482598	PARP_1_MarkDuplicates_BAM__peak_70	49	.	1.55203	6.3514	4.92827	127	Intron (FBtr0333012/FBgn0003963, intron 1 of 7)	1	476446	479688	3243	2	FBtr0310030	-2547	cbt	FBgn0043364
chr2L	484412	484868	PARP_1_MarkDuplicates_BAM__peak_71	40	.	1.4962	5.37762	4.01068	323	Intron (FBtr0333012/FBgn0003963, intron 1 of 7)	1	476446	479688	3243	2	FBtr0310030	-4725	cbt	FBgn0043364
chr2R	9865384	9866448	PARP_1_MarkDuplicates_BAM__peak_3029	316	.	2.5346	34.0353	31.6613	306	Promoter	2	9864510	9865602	1093	2	FBtr0088453	0	cbx	FBgn0011241
chr2R	9874988	9875988	PARP_1_MarkDuplicates_BAM__peak_3032	185	.	2.13264	20.5383	18.5624	252	Promoter	2	9864510	9875072	10563	2	FBtr0088452	0	cbx	FBgn0011241
chr3R	25945741	25946050	PARP_1_MarkDuplicates_BAM__peak_10511	47	.	1.52639	6.15206	4.73988	126	Intron (FBtr0304043/FBgn0039396, intron 1 of 6)	4	25923499	25956270	32772	2	FBtr0304043	10220	CCAP-R	FBgn0039396
chr3R	25951190	25951475	PARP_1_MarkDuplicates_BAM__peak_10512	45	.	1.52969	5.95281	4.55182	130	Intron (FBtr0304043/FBgn0039396, intron 1 of 6)	4	25923499	25956270	32772	2	FBtr0304043	4795	CCAP-R	FBgn0039396
chr3R	25954026	25954365	PARP_1_MarkDuplicates_BAM__peak_10513	24	.	1.38454	3.66349	2.41855	77	Intron (FBtr0304043/FBgn0039396, intron 1 of 6)	4	25923499	25956270	32772	2	FBtr0304043	1905	CCAP-R	FBgn0039396
chr3R	25956005	25956984	PARP_1_MarkDuplicates_BAM__peak_10514	168	.	2.06918	18.7237	16.8114	277	Promoter	4	25923499	25956270	32772	2	FBtr0304043	0	CCAP-R	FBgn0039396
chr3L	11708886	11709933	PARP_1_MarkDuplicates_BAM__peak_6398	244	.	2.32245	26.5793	24.4188	239	Promoter	3	11708979	11710570	1592	1	FBtr0302271	0	Ccdc56	FBgn0261353
chr3R	14095763	14096211	PARP_1_MarkDuplicates_BAM__peak_9053	78	.	1.69571	9.4132	7.84915	250	Intron (FBtr0113232/FBgn0038199, intron 1 of 3)	4	14092504	14096835	4332	2	FBtr0113232	624	CCHa1	FBgn0038199
chr3R	13395041	13395753	PARP_1_MarkDuplicates_BAM__peak_8970	69	.	1.58221	8.50773	6.98479	336	Promoter	4	13389059	13395197	6139	2	FBtr0082762	0	CCHa2	FBgn0038147
chrX	18771841	18772443	PARP_1_MarkDuplicates_BAM__peak_12666	387	.	2.72442	41.2885	38.718	307	Intron (FBtr0113003/FBgn0030954, intron 1 of 4)	6	18764483	18774027	9545	2	FBtr0113003	1584	CCKLR-17D3	FBgn0030954
chrX	18773785	18774308	PARP_1_MarkDuplicates_BAM__peak_12667	157	.	2.03215	17.599	15.7206	267	Promoter	6	18764483	18774027	9545	2	FBtr0113003	0	CCKLR-17D3	FBgn0030954
chr3R	15371121	15372718	PARP_1_MarkDuplicates_BAM__peak_9224	435	.	2.84724	46.2563	43.56	871	Promoter	4	15371957	15374237	2281	1	FBtr0083094	0	Ccm3	FBgn0038331
chr3R	6704202	6704713	PARP_1_MarkDuplicates_BAM__peak_8217	41	.	1.38871	5.53441	4.16372	153	Promoter	4	6704084	6704903	820	1	FBtr0081691	119	Ccp84Aa	FBgn0004783
chr3R	6706307	6706854	PARP_1_MarkDuplicates_BAM__peak_8218	83	.	1.73068	9.95956	8.36715	195	Downstream (<1kb)	4	6704084	6704903	820	1	FBtr0081691	2224	Ccp84Aa	FBgn0004783
chr3R	6708640	6709892	PARP_1_MarkDuplicates_BAM__peak_8219	336	.	2.59043	36.1134	33.6814	398	Exon (FBtr0089276/FBgn0051481, exon 8 of 9)	4	6704084	6704903	820	1	FBtr0081691	4557	Ccp84Aa	FBgn0004783
chr3R	6688526	6688838	PARP_1_MarkDuplicates_BAM__peak_8216	48	.	1.4946	6.22236	4.80865	76	Downstream (<1kb)	4	6689602	6690239	638	2	FBtr0081695	1401	Ccp84Af	FBgn0004778
chr2R	10122277	10122741	PARP_1_MarkDuplicates_BAM__peak_3074	136	.	1.95399	15.4438	13.6401	326	Promoter	2	10121486	10122574	1089	2	FBtr0333068	0	Ccs	FBgn0010531
chr3L	1545827	1547366	PARP_1_MarkDuplicates_BAM__peak_5185	273	.	2.41178	29.6315	27.3829	254	Promoter	3	1546092	1553236	7145	1	FBtr0072738	0	Cct1	FBgn0041342
chr3L	1549815	1550103	PARP_1_MarkDuplicates_BAM__peak_5186	15	.	1.28409	2.69058	1.54112	143	Promoter	3	1549880	1553236	3357	1	FBtr0072741	0	Cct1	FBgn0041342
chr2R	12173351	12175178	PARP_1_MarkDuplicates_BAM__peak_3351	139	.	1.96515	15.7445	13.9302	913	Promoter	2	12174802	12177516	2715	1	FBtr0087987	0	Cct5	FBgn0010621
chr3R	16647431	16648566	PARP_1_MarkDuplicates_BAM__peak_9401	296	.	2.47877	32.0045	29.688	337	Promoter	4	16647605	16649978	2374	1	FBtr0083337	0	Cctgamma	FBgn0015019
chr3L	3898639	3899591	PARP_1_MarkDuplicates_BAM__peak_5469	61	.	1.61902	7.61852	6.13075	450	Promoter	3	3897444	3899156	1713	2	FBtr0073180	0	Ccz1	FBgn0035470
chr3L	3900390	3900665	PARP_1_MarkDuplicates_BAM__peak_5470	644	.	3.32736	67.5645	64.4103	164	Exon (FBtr0073179/FBgn0003943, exon 2 of 2)	3	3897444	3899156	1713	2	FBtr0073180	-1235	Ccz1	FBgn0035470
chr3R	7973092	7973386	PARP_1_MarkDuplicates_BAM__peak_8344	67	.	1.65252	8.29126	6.77176	215	Downstream (1-2kb)	4	7974409	7977769	3361	2	FBtr0081824	4383	CD98hc	FBgn0037533
chr3R	7976828	7978094	PARP_1_MarkDuplicates_BAM__peak_8345	408	.	2.78025	43.5206	40.8933	1010	Promoter	4	7974409	7977769	3361	2	FBtr0081824	0	CD98hc	FBgn0037533
chr3R	7978377	7978727	PARP_1_MarkDuplicates_BAM__peak_8346	16	.	1.27691	2.80556	1.64251	151	Promoter	4	7974409	7978428	4020	2	FBtr0331342	0	CD98hc	FBgn0037533
chrX	22603107	22603507	PARP_1_MarkDuplicates_BAM__peak_12903	18	.	1.33988	3.06819	1.87735	204	Intron (FBtr0077362/FBgn0052499, intron 5 of 7)	6	22583634	22632710	49077	2	FBtr0077362	29203	Cda4	FBgn0052499
chr2L	55390	55686	PARP_1_MarkDuplicates_BAM__peak_4	14	.	1.2864	2.61947	1.48168	198	Intron (FBtr0078163/FBgn0051973, intron 2 of 12)	1	25402	59268	33867	2	FBtr0078163	3582	Cda5	FBgn0051973
chr2L	58097	58514	PARP_1_MarkDuplicates_BAM__peak_5	56	.	1.53215	7.06032	5.60306	197	5' UTR	1	25402	59268	33867	2	FBtr0078163	754	Cda5	FBgn0051973
chr2L	59027	59546	PARP_1_MarkDuplicates_BAM__peak_6	208	.	2.09392	22.9458	20.8991	257	Promoter	1	25402	59268	33867	2	FBtr0078163	0	Cda5	FBgn0051973
chr3R	30459948	30461400	PARP_1_MarkDuplicates_BAM__peak_10952	114	.	1.86466	13.1271	11.4085	518	Promoter	4	30460467	30465736	5270	1	FBtr0085646	0	CDase	FBgn0039774
chr2L	7809439	7810862	PARP_1_MarkDuplicates_BAM__peak_878	289	.	2.45644	31.2057	28.912	226	Promoter	1	7801668	7810703	9036	2	FBtr0343423	0	cdc14	FBgn0031952
chr3L	7248898	7250951	PARP_1_MarkDuplicates_BAM__peak_5801	431	.	2.83607	45.7961	43.1113	433	Promoter	3	7245481	7249340	3860	2	FBtr0333369	0	Cdc27	FBgn0012058
chr2R	10068572	10069048	PARP_1_MarkDuplicates_BAM__peak_3065	38	.	1.45556	5.24749	3.89054	183	Promoter	2	10067217	10068702	1486	2	FBtr0088429	0	cdc2rk	FBgn0013435
chr3L	1794292	1795998	PARP_1_MarkDuplicates_BAM__peak_5214	127	.	1.91218	14.4715	12.7083	1142	Promoter	3	1795392	1797307	1916	1	FBtr0072777	0	Cdc37	FBgn0011573
chrX	19696900	19698103	PARP_1_MarkDuplicates_BAM__peak_12761	133	.	1.94282	15.1456	13.3526	710	Promoter	6	19697091	19699252	2162	1	FBtr0074751	0	Cdc42	FBgn0010341
chrX	1030254	1030931	PARP_1_MarkDuplicates_BAM__peak_11285	244	.	2.32245	26.5793	24.4188	400	Promoter	6	1028291	1030556	2266	2	FBtr0070182	0	CDC45L	FBgn0026143
chr3L	8633358	8634859	PARP_1_MarkDuplicates_BAM__peak_5979	453	.	2.8919	48.1139	45.372	761	Promoter	3	8631509	8634069	2561	2	FBtr0076647	0	Cdc6	FBgn0035918
chr3R	4910278	4911529	PARP_1_MarkDuplicates_BAM__peak_7987	578	.	3.18221	60.8208	57.8015	343	Promoter	4	4910552	4924161	13610	1	FBtr0336810	0	Cdep	FBgn0265082
chr3R	4914506	4914918	PARP_1_MarkDuplicates_BAM__peak_7988	41	.	1.50736	5.56629	4.18782	207	Intron (FBtr0336810/FBgn0265082, intron 1 of 6)	4	4910552	4945576	35025	1	FBtr0336811	3955	Cdep	FBgn0265082
chr2L	19790892	19792495	PARP_1_MarkDuplicates_BAM__peak_2148	453	.	2.8919	48.1139	45.372	862	Promoter	1	19774874	19791882	17009	2	FBtr0332179	0	CdGAPr	FBgn0032821
chr3R	19093418	19097709	PARP_1_MarkDuplicates_BAM__peak_9705	863	.	3.77399	89.8088	86.3252	2989	Promoter	4	19044882	19094270	49389	2	FBtr0305321	0	cdi	FBgn0004876
chr2L	10385925	10386332	PARP_1_MarkDuplicates_BAM__peak_1225	111	.	1.8535	12.8488	11.1408	149	Promoter	1	10384739	10386262	1524	2	FBtr0080051	0	Cdk1	FBgn0004106
chr3R	20734868	20736006	PARP_1_MarkDuplicates_BAM__peak_9871	548	.	3.11522	57.794	54.8362	721	Promoter	4	20735623	20737330	1708	1	FBtr0083921	0	Cdk2	FBgn0004107
chr2R	16578586	16578889	PARP_1_MarkDuplicates_BAM__peak_3946	78	.	1.70834	9.46908	7.89743	156	Distal Intergenic	2	16579470	16585448	5979	1	FBtr0087102	-581	Cdk4	FBgn0016131
chr2R	16580356	16581044	PARP_1_MarkDuplicates_BAM__peak_3947	55	.	1.58552	6.97172	5.51601	350	Promoter	2	16580833	16585448	4616	1	FBtr0340063	0	Cdk4	FBgn0016131
chr2R	15570980	15571626	PARP_1_MarkDuplicates_BAM__peak_3821	188	.	2.1438	20.8762	18.8897	358	Promoter	2	15569528	15571417	1890	2	FBtr0087350	0	Cdk5	FBgn0013762
chr3L	9838158	9838745	PARP_1_MarkDuplicates_BAM__peak_6149	59	.	1.60732	7.39179	5.92177	464	Promoter	3	9837080	9838670	1591	2	FBtr0076369	0	Cdk8	FBgn0015618
chr3L	9846816	9847122	PARP_1_MarkDuplicates_BAM__peak_6150	57	.	1.58423	7.19803	5.73143	97	Intron (FBtr0076368/FBgn0004390, intron 1 of 4)	3	9837080	9838670	1591	2	FBtr0076369	-8147	Cdk8	FBgn0015618
chr2R	22635293	22638057	PARP_1_MarkDuplicates_BAM__peak_4650	349	.	2.62393	37.3827	34.9157	2448	Promoter	2	22636063	22637727	1665	2	FBtr0071937	0	Cdk9	FBgn0019949
chr3R	18182667	18183882	PARP_1_MarkDuplicates_BAM__peak_9567	292	.	2.44414	31.5771	29.2809	688	Promoter	4	18179275	18183479	4205	2	FBtr0336472	0	cdm	FBgn0261532
chr3L	8127546	8129222	PARP_1_MarkDuplicates_BAM__peak_5911	328	.	2.5681	35.2765	32.8678	529	Promoter	3	8127762	8131675	3914	1	FBtr0346546	0	CdsA	FBgn0010350
chr3R	30215017	30215305	PARP_1_MarkDuplicates_BAM__peak_10922	22	.	1.34107	3.46691	2.24394	195	Downstream (1-2kb)	4	30216484	30216938	455	1	FBtr0085616	-1179	CecC	FBgn0000279
chr3R	30216812	30217246	PARP_1_MarkDuplicates_BAM__peak_10923	20	.	1.32168	3.22038	2.01514	254	Promoter	4	30216484	30216938	455	1	FBtr0085616	329	CecC	FBgn0000279
chr2R	9437374	9438004	PARP_1_MarkDuplicates_BAM__peak_2976	40	.	1.48247	5.4052	4.03745	22	5' UTR	2	9434669	9440886	6218	2	FBtr0088550	2882	ced-6	FBgn0029092
chr2R	9439829	9441780	PARP_1_MarkDuplicates_BAM__peak_2977	160	.	2.04331	17.9164	16.0272	1682	Promoter	2	9434669	9440886	6218	2	FBtr0088550	0	ced-6	FBgn0029092
chr2R	9442120	9442421	PARP_1_MarkDuplicates_BAM__peak_2978	30	.	1.4292	4.31099	3.01523	211	Intron (FBtr0306808/FBgn0029092, intron 1 of 6)	2	9434669	9441566	6898	2	FBtr0339384	-555	ced-6	FBgn0029092
chr2R	9443717	9444327	PARP_1_MarkDuplicates_BAM__peak_2979	58	.	1.60251	7.35981	5.89082	419	Intron (FBtr0306808/FBgn0029092, intron 1 of 6)	2	9434669	9444937	10269	2	FBtr0306808	610	ced-6	FBgn0029092
chr2R	9444761	9445175	PARP_1_MarkDuplicates_BAM__peak_2980	76	.	1.69718	9.22792	7.66659	214	Promoter	2	9434669	9444937	10269	2	FBtr0306808	0	ced-6	FBgn0029092
chr2L	20681025	20682793	PARP_1_MarkDuplicates_BAM__peak_2225	215	.	2.23313	23.6592	21.5861	1411	Promoter	1	20678921	20681626	2706	2	FBtr0081401	0	Cen	FBgn0032876
chr2L	13837258	13837980	PARP_1_MarkDuplicates_BAM__peak_1612	90	.	1.76417	10.7157	9.09212	477	Intron (FBtr0080546/FBgn0028509, intron 1 of 7)	1	13835564	13898712	63149	1	FBtr0080546	1695	CenG1A	FBgn0028509
chr2L	13878071	13879676	PARP_1_MarkDuplicates_BAM__peak_1613	659	.	3.36086	69.156	65.9728	920	Promoter	1	13878957	13898256	19300	1	FBtr0080547	0	CenG1A	FBgn0028509
chr2L	13892394	13893407	PARP_1_MarkDuplicates_BAM__peak_1614	314	.	2.46854	33.7858	31.4222	553	Intron (FBtr0080546/FBgn0028509, intron 2 of 7)	1	13894202	13898712	4511	1	FBtr0080548	-795	CenG1A	FBgn0028509
chr3L	15116605	15116981	PARP_1_MarkDuplicates_BAM__peak_6792	107	.	1.81446	12.4483	10.7599	179	Promoter	3	15116737	15128029	11293	1	FBtr0075638	0	Cep135	FBgn0036480
chr2L	3867055	3868275	PARP_1_MarkDuplicates_BAM__peak_428	587	.	3.09641	61.8303	58.7978	684	Promoter	1	3867697	3871425	3729	1	FBtr0077504	0	Cep97	FBgn0031575
chr2R	19394915	19396820	PARP_1_MarkDuplicates_BAM__peak_4319	395	.	2.74675	42.1761	39.583	1060	Promoter	2	19396215	19396772	558	2	FBtr0086551	0	cer	FBgn0034443
chr3R	5363364	5363830	PARP_1_MarkDuplicates_BAM__peak_8060	148	.	1.99865	16.661	14.8148	228	Intron (FBtr0078803/FBgn0037315, intron 1 of 3)	4	5358873	5362066	3194	2	FBtr0078804	-1299	Cerk	FBgn0037315
chr3R	5367578	5368765	PARP_1_MarkDuplicates_BAM__peak_8061	481	.	2.9589	50.9502	48.1417	763	Promoter	4	5358873	5368306	9434	2	FBtr0078803	0	Cerk	FBgn0037315
chr3L	8289317	8290311	PARP_1_MarkDuplicates_BAM__peak_5927	370	.	2.67976	39.5347	37.0103	491	Promoter	3	8282528	8289478	6951	2	FBtr0345035	0	cert	FBgn0027569
chrX	15577713	15578778	PARP_1_MarkDuplicates_BAM__peak_12387	509	.	3.02589	53.8451	50.971	497	Promoter	6	15576986	15577998	1013	2	FBtr0089702	0	cerv	FBgn0030657
chr2L	4881196	4883982	PARP_1_MarkDuplicates_BAM__peak_513	262	.	2.37828	28.4717	26.2559	1939	Promoter	1	4876891	4883107	6217	2	FBtr0304887	0	Cf2	FBgn0000286
chrX	9272079	9272348	PARP_1_MarkDuplicates_BAM__peak_11950	41	.	1.49622	5.57208	4.19341	194	Exon (FBtr0071327/FBgn0030121, exon 2 of 3)	6	9270434	9272960	2527	2	FBtr0071327	612	Cfp1	FBgn0030121
chrX	9272721	9272993	PARP_1_MarkDuplicates_BAM__peak_11951	49	.	1.55203	6.3514	4.92827	68	Promoter	6	9270434	9272960	2527	2	FBtr0071327	0	Cfp1	FBgn0030121
chr2R	14173137	14175987	PARP_1_MarkDuplicates_BAM__peak_3634	395	.	2.74675	42.1761	39.583	1411	Promoter	2	14173693	14180228	6536	1	FBtr0087526	0	cg	FBgn0000289
chr3R	11976878	11977245	PARP_1_MarkDuplicates_BAM__peak_8826	67	.	1.65252	8.29126	6.77176	119	Promoter	4	11975156	11977197	2042	2	FBtr0082507	0	CG10005	FBgn0037972
chr3R	28634026	28636011	PARP_1_MarkDuplicates_BAM__peak_10745	1147	.	4.29877	118.552	114.779	1283	Promoter	4	28607939	28635099	27161	2	FBtr0085319	0	CG10011	FBgn0039590
chr2L	3730191	3730497	PARP_1_MarkDuplicates_BAM__peak_405	35	.	1.42572	4.85755	3.52477	111	Promoter	1	3730466	3753407	22942	1	FBtr0321291	0	CG10019	FBgn0031568
chr2L	3732460	3732980	PARP_1_MarkDuplicates_BAM__peak_406	104	.	1.78988	12.1045	10.4274	212	Intron (FBtr0321291/FBgn0031568, intron 1 of 12)	1	3730466	3753407	22942	1	FBtr0321291	1995	CG10019	FBgn0031568
chr2L	3740008	3740955	PARP_1_MarkDuplicates_BAM__peak_407	195	.	2.16614	21.5588	19.5511	729	Intron (FBtr0321291/FBgn0031568, intron 1 of 12)	1	3745394	3754617	9224	1	FBtr0273188	-4439	CG10019	FBgn0031568
chr2L	3748519	3749441	PARP_1_MarkDuplicates_BAM__peak_408	396	.	2.68035	42.2143	39.6209	430	Exon (FBtr0321291/FBgn0031568, exon 6 of 13)	1	3745394	3754617	9224	1	FBtr0273188	3126	CG10019	FBgn0031568
chr3R	12350174	12350983	PARP_1_MarkDuplicates_BAM__peak_8860	1094	.	4.10465	113.144	109.424	490	Promoter	4	12348987	12350644	1658	2	FBtr0082614	0	CG10038	FBgn0038013
chr2R	19364185	19364648	PARP_1_MarkDuplicates_BAM__peak_4314	54	.	1.57193	6.92437	5.47676	343	Exon (FBtr0086521/FBgn0034437, exon 2 of 7)	2	19363641	19367294	3654	1	FBtr0086521	545	CG10051	FBgn0034437
chr3R	7174800	7175344	PARP_1_MarkDuplicates_BAM__peak_8270	36	.	1.39596	5.0387	3.69406	255	Exon (FBtr0334884/FBgn0002306, exon 3 of 9)	4	7184101	7186673	2573	2	FBtr0081605	11329	CG10055	FBgn0037482
chr3R	7175878	7176230	PARP_1_MarkDuplicates_BAM__peak_8271	20	.	1.32096	3.27787	2.07001	169	Intron (FBtr0334884/FBgn0002306, intron 3 of 8)	4	7184101	7186673	2573	2	FBtr0081605	10443	CG10055	FBgn0037482
chr3R	7185571	7187663	PARP_1_MarkDuplicates_BAM__peak_8272	332	.	2.57926	35.6941	33.2737	1421	Promoter	4	7184101	7186673	2573	2	FBtr0081605	0	CG10055	FBgn0037482
chr3R	7127682	7128214	PARP_1_MarkDuplicates_BAM__peak_8262	63	.	1.63018	7.83989	6.34154	225	Promoter	4	7126271	7128027	1757	2	FBtr0081611	0	CG10068	FBgn0037473
chr3L	6954735	6955565	PARP_1_MarkDuplicates_BAM__peak_5773	188	.	2.1438	20.8762	18.8897	469	Promoter	3	6949491	6955512	6022	2	FBtr0333083	0	CG10077	FBgn0035720
chr2R	21645712	21647006	PARP_1_MarkDuplicates_BAM__peak_4544	324	.	2.55693	34.8609	32.4637	444	Promoter	2	21646177	21657935	11759	1	FBtr0071661	0	CG10082	FBgn0034644
chr3L	13471440	13472318	PARP_1_MarkDuplicates_BAM__peak_6592	58	.	1.53458	7.28183	5.81395	252	Intron (FBtr0331535/FBgn0036369, intron 1 of 7)	3	13466469	13474543	8075	2	FBtr0075820	2225	CG10089	FBgn0036369
chr3L	13474631	13475035	PARP_1_MarkDuplicates_BAM__peak_6593	82	.	1.69677	9.85148	8.26755	174	Promoter	3	13465552	13474787	9236	2	FBtr0331535	0	CG10089	FBgn0036369
chr3R	7122267	7125060	PARP_1_MarkDuplicates_BAM__peak_8261	345	.	2.61276	36.9578	34.5023	2296	Promoter	4	7124548	7126503	1956	1	FBtr0081563	0	CG10098	FBgn0037472
chr3L	6756198	6757434	PARP_1_MarkDuplicates_BAM__peak_5759	142	.	1.97632	16.0476	14.2227	383	Promoter	3	6754017	6756497	2481	2	FBtr0076949	0	CG10103	FBgn0035715
chr3L	13454520	13455342	PARP_1_MarkDuplicates_BAM__peak_6591	202	.	2.0753	22.2943	20.2645	357	Intron (FBtr0302487/FBgn0036368, intron 1 of 14)	3	13456208	13457238	1031	2	FBtr0075824	1896	CG10116	FBgn0036367
chr3R	12854801	12855101	PARP_1_MarkDuplicates_BAM__peak_8907	13	.	1.28303	2.52714	1.39474	179	Downstream (<1kb)	4	12855544	12857632	2089	2	FBtr0082686	2531	CG10126	FBgn0038088
chr3R	12857337	12858500	PARP_1_MarkDuplicates_BAM__peak_8908	458	.	2.90307	48.5825	45.8294	432	Promoter	4	12855544	12857632	2089	2	FBtr0082686	0	CG10126	FBgn0038088
chr3L	13449600	13451104	PARP_1_MarkDuplicates_BAM__peak_6589	445	.	2.80859	47.2933	44.5736	1118	Promoter	3	13449187	13450283	1097	2	FBtr0075825	0	CG10133	FBgn0036366
chr2R	14644384	14645885	PARP_1_MarkDuplicates_BAM__peak_3700	408	.	2.78025	43.5206	40.8933	809	Promoter	2	14645270	14646151	882	1	FBtr0087433	0	CG10139	FBgn0033951
chr3L	6484268	6485326	PARP_1_MarkDuplicates_BAM__peak_5735	26	.	1.33322	3.87476	2.61487	50	3' UTR	3	6486167	6488424	2258	2	FBtr0333060	3098	CG10147	FBgn0035702
chr3L	6488065	6488856	PARP_1_MarkDuplicates_BAM__peak_5736	136	.	1.95399	15.4438	13.6401	343	Promoter	3	6486167	6488424	2258	2	FBtr0333060	0	CG10147	FBgn0035702
chr2R	14755725	14757051	PARP_1_MarkDuplicates_BAM__peak_3709	208	.	2.2108	22.9504	20.8991	508	Promoter	2	14753337	14756096	2760	2	FBtr0087472	0	CG10151	FBgn0033960
chr2L	19527608	19528904	PARP_1_MarkDuplicates_BAM__peak_2124	45	.	1.52782	5.92587	4.53252	1134	Promoter	1	19527281	19528323	1043	2	FBtr0344843	0	CG10165	FBgn0032801
chr2L	19529827	19530340	PARP_1_MarkDuplicates_BAM__peak_2125	136	.	1.95399	15.4438	13.6401	322	Promoter	1	19526910	19530305	3396	2	FBtr0303779	0	CG10165	FBgn0032801
chr2L	19525903	19527253	PARP_1_MarkDuplicates_BAM__peak_2123	137	.	1.92414	15.5484	13.7437	821	Promoter	1	19525434	19526368	935	2	FBtr0081279	0	CG10166	FBgn0032799
chr3R	23539367	23539761	PARP_1_MarkDuplicates_BAM__peak_10217	31	.	1.39523	4.41162	3.11268	334	Promoter	4	23536993	23538908	1916	2	FBtr0084418	-460	CG10168	FBgn0039087
chr3L	13387003	13388059	PARP_1_MarkDuplicates_BAM__peak_6579	345	.	2.61276	36.9578	34.5023	774	Promoter	3	13385946	13387907	1962	2	FBtr0075865	0	CG10171	FBgn0036353
chr2L	18485152	18486135	PARP_1_MarkDuplicates_BAM__peak_1991	270	.	2.40061	29.2429	27.0053	271	Promoter	1	18485417	18487710	2294	1	FBtr0300674	0	CG10176	FBgn0032682
chr2L	18509272	18509644	PARP_1_MarkDuplicates_BAM__peak_1993	136	.	1.95399	15.4438	13.6401	177	Promoter	1	18509560	18513481	3922	1	FBtr0081068	0	CG10178	FBgn0032684
chr2L	18512915	18513317	PARP_1_MarkDuplicates_BAM__peak_1994	43	.	1.51853	5.75801	4.3683	268	Exon (FBtr0081068/FBgn0032684, exon 4 of 4)	1	18509560	18513512	3953	1	FBtr0305619	3356	CG10178	FBgn0032684
chr3R	23604879	23605695	PARP_1_MarkDuplicates_BAM__peak_10219	14	.	1.25429	2.60621	1.46918	1	Promoter	4	23602507	23605495	2989	2	FBtr0084481	0	CG10184	FBgn0039094
chr3R	23636236	23636515	PARP_1_MarkDuplicates_BAM__peak_10220	30	.	1.4292	4.31099	3.01523	86	Intron (FBtr0290056/FBgn0051145, intron 4 of 16)	4	23602507	23605495	2989	2	FBtr0084481	-30742	CG10184	FBgn0039094
chr2L	19507622	19509259	PARP_1_MarkDuplicates_BAM__peak_2122	533	.	2.93936	56.2747	53.3558	1106	Promoter	1	19502335	19508764	6430	2	FBtr0081282	0	CG10188	FBgn0032796
chr2L	19489519	19490273	PARP_1_MarkDuplicates_BAM__peak_2119	255	.	2.35595	27.7087	25.5149	494	Promoter	1	19488682	19490104	1423	2	FBtr0081285	0	CG10194	FBgn0032790
chr2L	19484021	19485032	PARP_1_MarkDuplicates_BAM__peak_2118	314	.	2.50939	33.8444	31.4803	721	Promoter	1	19482232	19484705	2474	2	FBtr0332318	0	CG10195	FBgn0032787
chr2R	14848031	14848499	PARP_1_MarkDuplicates_BAM__peak_3721	176	.	2.0843	19.6029	17.6589	264	Promoter	2	14846064	14848366	2303	2	FBtr0087462	0	CG10209	FBgn0033971
chr2L	18516454	18517004	PARP_1_MarkDuplicates_BAM__peak_1995	57	.	1.59669	7.18441	5.71811	156	Promoter	1	18517487	18531780	14294	1	FBtr0081069	-483	CG10211	FBgn0032685
chr2L	18517303	18517918	PARP_1_MarkDuplicates_BAM__peak_1996	111	.	1.80469	12.8371	11.1367	179	Promoter	1	18517487	18531780	14294	1	FBtr0081069	0	CG10211	FBgn0032685
chr3R	23767126	23768129	PARP_1_MarkDuplicates_BAM__peak_10242	440	.	2.85841	46.7182	44.0106	392	Promoter	4	23766519	23767488	970	2	FBtr0084463	0	CG10214	FBgn0039115
chr3R	23762719	23763111	PARP_1_MarkDuplicates_BAM__peak_10241	41	.	1.50482	5.53059	4.16	241	Promoter	4	23760737	23763263	2527	2	FBtr0084464	152	CG10217	FBgn0039113
chr3R	23759707	23760784	PARP_1_MarkDuplicates_BAM__peak_10239	324	.	2.55693	34.8609	32.4637	856	Promoter	4	23759483	23760600	1118	2	FBtr0084466	0	CG10219	FBgn0039112
chr3R	23761097	23761360	PARP_1_MarkDuplicates_BAM__peak_10240	30	.	1.4292	4.31099	3.01523	60	Promoter	4	23759483	23760600	1118	2	FBtr0084466	-498	CG10219	FBgn0039112
chr3L	13411087	13411754	PARP_1_MarkDuplicates_BAM__peak_6583	74	.	1.68601	8.98957	7.43861	147	3' UTR	3	13411122	13412453	1332	2	FBtr0345341	699	CG10222	FBgn0036356
chr3L	13412097	13413528	PARP_1_MarkDuplicates_BAM__peak_6584	244	.	2.32245	26.5793	24.4188	763	Promoter	3	13411122	13412453	1332	2	FBtr0345341	0	CG10222	FBgn0036356
chr3R	23721855	23722821	PARP_1_MarkDuplicates_BAM__peak_10229	270	.	2.40061	29.2429	27.0053	313	Promoter	4	23719343	23721625	2283	2	FBtr0345300	-231	CG10232	FBgn0039108
chr2L	19438788	19440226	PARP_1_MarkDuplicates_BAM__peak_2114	80	.	1.695	9.66278	8.08828	165	Promoter	1	19435850	19438966	3117	2	FBtr0081209	0	CG10237	FBgn0032783
chr2L	19440801	19441348	PARP_1_MarkDuplicates_BAM__peak_2115	24	.	1.37935	3.68832	2.44231	224	Promoter	1	19435850	19440907	5058	2	FBtr0081208	0	CG10237	FBgn0032783
chr2R	14903159	14904470	PARP_1_MarkDuplicates_BAM__peak_3730	444	.	2.86957	47.1818	44.4626	664	Promoter	2	14901475	14903816	2342	2	FBtr0303758	0	CG10249	FBgn0027596
chr2R	14910222	14910693	PARP_1_MarkDuplicates_BAM__peak_3731	96	.	1.73108	11.2571	9.61215	265	Promoter	2	14901475	14910869	9395	2	FBtr0087430	176	CG10249	FBgn0027596
chr2R	14911112	14911418	PARP_1_MarkDuplicates_BAM__peak_3732	36	.	1.38595	4.93642	3.60152	150	Promoter	2	14901475	14910869	9395	2	FBtr0087430	-244	CG10249	FBgn0027596
chr2R	14914268	14914937	PARP_1_MarkDuplicates_BAM__peak_3733	49	.	1.53897	6.34209	4.92592	194	Exon (FBtr0112929/FBgn0027596, exon 2 of 11)	2	14901475	14912219	10745	2	FBtr0087429	-2050	CG10249	FBgn0027596
chr2R	14916783	14918029	PARP_1_MarkDuplicates_BAM__peak_3734	103	.	1.82	12.0293	10.3532	570	Promoter	2	14901475	14917372	15898	2	FBtr0112929	0	CG10249	FBgn0027596
chr2R	14923328	14923616	PARP_1_MarkDuplicates_BAM__peak_3735	45	.	1.52969	5.95281	4.55182	90	Intron (FBtr0303757/FBgn0027596, intron 2 of 11)	2	14901475	14928425	26951	2	FBtr0303757	4809	CG10249	FBgn0027596
chr2R	14925581	14926491	PARP_1_MarkDuplicates_BAM__peak_3736	29	.	1.38599	4.25669	2.96977	325	5' UTR	2	14901475	14928425	26951	2	FBtr0303757	1934	CG10249	FBgn0027596
chr2R	14927707	14928592	PARP_1_MarkDuplicates_BAM__peak_3737	417	.	2.80258	44.4257	41.7754	668	Promoter	2	14901475	14928425	26951	2	FBtr0303757	0	CG10249	FBgn0027596
chr3R	23693747	23695548	PARP_1_MarkDuplicates_BAM__peak_10227	728	.	3.38071	76.1983	72.894	1031	Promoter	4	23689007	23694726	5720	2	FBtr0084477	0	CG10254	FBgn0027512
chr2R	14940454	14940723	PARP_1_MarkDuplicates_BAM__peak_3739	69	.	1.66087	8.47542	6.953	148	3' UTR	2	14942398	14944469	2072	1	FBtr0087408	-1675	CG10257	FBgn0033985
chr2R	14941842	14942544	PARP_1_MarkDuplicates_BAM__peak_3740	138	.	1.8161	15.6659	13.8599	208	Promoter	2	14942398	14944469	2072	1	FBtr0087408	0	CG10257	FBgn0033985
chr2R	14942895	14943277	PARP_1_MarkDuplicates_BAM__peak_3741	45	.	1.48808	5.89544	4.50275	44	Promoter	2	14942398	14944469	2072	1	FBtr0087408	498	CG10257	FBgn0033985
chr2R	14943846	14944252	PARP_1_MarkDuplicates_BAM__peak_3742	13	.	1.2663	2.52462	1.39392	174	Exon (FBtr0087408/FBgn0033985, exon 3 of 4)	2	14942398	14944469	2072	1	FBtr0087408	1449	CG10257	FBgn0033985
chr2L	19583079	19584696	PARP_1_MarkDuplicates_BAM__peak_2135	349	.	2.62393	37.3827	34.9157	950	Promoter	1	19582823	19583990	1168	2	FBtr0081262	0	CG10262	FBgn0032813
chr3R	16042485	16043590	PARP_1_MarkDuplicates_BAM__peak_9299	100	.	1.80152	11.7563	10.0957	913	Promoter	4	16043498	16044832	1335	1	FBtr0083222	0	CG10264	FBgn0038394
chr2R	14993236	14993959	PARP_1_MarkDuplicates_BAM__peak_3752	151	.	2.00982	16.9713	15.1144	529	Promoter	2	14992332	14993835	1504	2	FBtr0332259	0	CG10265	FBgn0033990
chr2L	19579429	19582699	PARP_1_MarkDuplicates_BAM__peak_2134	1526	.	4.91084	156.648	152.639	2901	Promoter	1	19579093	19580351	1259	2	FBtr0081266	0	CG10268	FBgn0032811
chr3L	6181589	6182562	PARP_1_MarkDuplicates_BAM__peak_5712	100	.	1.76904	11.7037	10.046	264	Promoter	3	6178677	6181829	3153	2	FBtr0113149	0	CG10274	FBgn0035690
chr2L	18479264	18479909	PARP_1_MarkDuplicates_BAM__peak_1989	63	.	1.63018	7.83989	6.34154	126	Intron (FBtr0081085/FBgn0032681, intron 1 of 8)	1	18472964	18484438	11475	2	FBtr0081085	4529	CG10283	FBgn0032681
chr2L	18483731	18484891	PARP_1_MarkDuplicates_BAM__peak_1990	357	.	2.64626	38.2381	35.7483	669	Promoter	1	18472964	18484438	11475	2	FBtr0081085	0	CG10283	FBgn0032681
chr3R	6367411	6369390	PARP_1_MarkDuplicates_BAM__peak_8187	373	.	2.61607	39.893	37.3664	1596	Promoter	4	6368965	6371115	2151	1	FBtr0081717	0	CG10286	FBgn0037439
chr3L	6173058	6174687	PARP_1_MarkDuplicates_BAM__peak_5711	458	.	2.90307	48.5825	45.8294	860	Promoter	3	6164916	6173880	8965	2	FBtr0331790	0	CG10289	FBgn0035688
chr2R	21685109	21686107	PARP_1_MarkDuplicates_BAM__peak_4551	342	.	2.52781	36.6941	34.2492	200	Promoter	2	21685283	21686201	919	1	FBtr0071670	0	CG10306	FBgn0034654
chr3R	16354686	16354975	PARP_1_MarkDuplicates_BAM__peak_9369	28	.	1.41804	4.14429	2.861	104	Intron (FBtr0345202/FBgn0038420, intron 1 of 3)	4	16350786	16357015	6230	2	FBtr0345202	2040	CG10311	FBgn0038420
chr3R	16355512	16357281	PARP_1_MarkDuplicates_BAM__peak_9370	192	.	2.13226	21.2252	19.228	1182	Promoter	4	16350786	16357015	6230	2	FBtr0345202	0	CG10311	FBgn0038420
chr2R	21633874	21635931	PARP_1_MarkDuplicates_BAM__peak_4543	232	.	2.28513	25.3825	23.2636	765	Promoter	2	21634679	21638399	3721	1	FBtr0071660	0	CG10321	FBgn0034643
chr3R	16643526	16644087	PARP_1_MarkDuplicates_BAM__peak_9400	179	.	2.11031	19.8692	17.9148	206	Promoter	4	16643605	16645171	1567	1	FBtr0083336	0	CG10326	FBgn0038453
chr2L	18606786	18607621	PARP_1_MarkDuplicates_BAM__peak_2008	33	.	1.39595	4.71943	3.39744	786	Promoter	1	18606832	18609550	2719	1	FBtr0081072	0	CG10333	FBgn0032690
chr2L	19546710	19547304	PARP_1_MarkDuplicates_BAM__peak_2128	127	.	1.92049	14.5564	12.7847	429	Promoter	1	19545376	19546959	1584	2	FBtr0081276	0	CG10337	FBgn0032805
chr3R	16613676	16614688	PARP_1_MarkDuplicates_BAM__peak_9397	355	.	2.63239	38.0465	35.5665	728	Promoter	4	16613398	16614391	994	2	FBtr0083358	0	CG10340	FBgn0022344
chr2L	18698676	18698936	PARP_1_MarkDuplicates_BAM__peak_2018	83	.	1.73068	9.95956	8.36715	173	Promoter	1	18698714	18700645	1932	1	FBtr0081097	0	CG10341	FBgn0032701
chr2R	22426456	22427360	PARP_1_MarkDuplicates_BAM__peak_4631	148	.	1.95958	16.6822	14.8359	509	Promoter	2	22425733	22426977	1245	2	FBtr0071840	0	CG10344	FBgn0034729
chrX	11854663	11855622	PARP_1_MarkDuplicates_BAM__peak_12138	236	.	2.30012	25.8367	23.6981	340	Promoter	6	11852692	11854931	2240	2	FBtr0073602	0	CG10347	FBgn0030342
chr2L	18732351	18733438	PARP_1_MarkDuplicates_BAM__peak_2024	381	.	2.66348	40.6793	38.1301	744	Promoter	1	18714453	18732524	18072	2	FBtr0343112	0	CG10348	FBgn0032707
chrX	11883255	11883599	PARP_1_MarkDuplicates_BAM__peak_12141	82	.	1.66177	9.80877	8.22565	149	5' UTR	6	11877737	11885283	7547	2	FBtr0308070	1684	CG10353	FBgn0030349
chrX	11886730	11887818	PARP_1_MarkDuplicates_BAM__peak_12142	215	.	2.23313	23.6592	21.5861	431	Promoter	6	11877737	11887162	9426	2	FBtr0114451	0	CG10353	FBgn0030349
chr3L	3616280	3617044	PARP_1_MarkDuplicates_BAM__peak_5437	739	.	3.52835	77.3046	73.9816	226	3' UTR	3	3615382	3616682	1301	1	FBtr0300062	899	CG10357	FBgn0035453
chr3L	3612074	3612479	PARP_1_MarkDuplicates_BAM__peak_5436	103	.	1.82	12.0293	10.3532	271	Promoter	3	3612192	3615244	3053	1	FBtr0273204	0	CG10359	FBgn0035452
chr3R	23723199	23723915	PARP_1_MarkDuplicates_BAM__peak_10230	160	.	2.04331	17.9164	16.0272	213	Promoter	4	23723331	23731499	8169	1	FBtr0084446	0	CG10365	FBgn0039109
chr3R	23725824	23726125	PARP_1_MarkDuplicates_BAM__peak_10231	21	.	1.36221	3.35922	2.14085	204	Intron (FBtr0084446/FBgn0039109, intron 1 of 4)	4	23728382	23731499	3118	1	FBtr0084447	-2257	CG10365	FBgn0039109
chr3R	23728572	23729083	PARP_1_MarkDuplicates_BAM__peak_10232	13	.	1.27331	2.44977	1.32981	386	Promoter	4	23728554	23731499	2946	1	FBtr0084448	19	CG10365	FBgn0039109
chr2L	18702625	18703774	PARP_1_MarkDuplicates_BAM__peak_2019	296	.	2.47877	32.0045	29.688	744	Promoter	1	18700606	18703105	2500	2	FBtr0081128	0	CG10376	FBgn0032702
chr2L	18694605	18696192	PARP_1_MarkDuplicates_BAM__peak_2017	500	.	3.00356	52.8737	50.0211	875	Promoter	1	18690904	18695426	4523	2	FBtr0089628	0	CG10383	FBgn0032699
chr2R	5350376	5351272	PARP_1_MarkDuplicates_BAM__peak_2474	127	.	1.92049	14.5564	12.7847	319	Promoter	2	5350477	5351972	1496	1	FBtr0347210	0	CG10395	FBgn0033019
chr3R	6373294	6373790	PARP_1_MarkDuplicates_BAM__peak_8188	248	.	2.3255	27.0084	24.8364	315	Promoter	4	6371026	6373574	2549	2	FBtr0110774	0	CG1041	FBgn0037440
chr2L	18603728	18604008	PARP_1_MarkDuplicates_BAM__peak_2006	45	.	1.52969	5.95281	4.55182	117	Exon (FBtr0081080/FBgn0032689, exon 3 of 7)	1	18599755	18605022	5268	2	FBtr0081080	1014	CG10413	FBgn0032689
chr2L	18604444	18605272	PARP_1_MarkDuplicates_BAM__peak_2007	462	.	2.91423	49.0528	46.2886	471	Promoter	1	18599755	18605022	5268	2	FBtr0081080	0	CG10413	FBgn0032689
chr3L	12336244	12337397	PARP_1_MarkDuplicates_BAM__peak_6466	388	.	2.67317	41.399	38.8276	186	Promoter	3	12336676	12337236	561	1	FBtr0075954	0	CG10418	FBgn0036277
chr3R	25234628	25235725	PARP_1_MarkDuplicates_BAM__peak_10435	155	.	2.02137	17.4665	15.5971	905	Promoter	4	25233636	25235529	1894	2	FBtr0084870	0	CG10420	FBgn0039296
chr3R	25236293	25236678	PARP_1_MarkDuplicates_BAM__peak_10436	69	.	1.64875	8.46832	6.9464	238	Downstream (2-3kb)	4	25233636	25235529	1894	2	FBtr0084870	-765	CG10420	FBgn0039296
chr3L	19096601	19098351	PARP_1_MarkDuplicates_BAM__peak_7320	163	.	2.05448	18.2361	16.3361	1107	Promoter	3	19096399	19097709	1311	2	FBtr0075033	0	CG10424	FBgn0036848
chr3R	25262189	25263213	PARP_1_MarkDuplicates_BAM__peak_10442	108	.	1.84233	12.5731	10.8758	356	Promoter	4	25260963	25262498	1536	2	FBtr0084867	0	CG10425	FBgn0039304
chr2L	18947399	18948097	PARP_1_MarkDuplicates_BAM__peak_2051	84	.	1.6096	10.0306	8.43737	339	Distal Intergenic	1	18948884	18950973	2090	1	FBtr0081132	-787	CG10428	FBgn0032724
chr2L	18948421	18949193	PARP_1_MarkDuplicates_BAM__peak_2052	127	.	1.92049	14.5564	12.7847	467	Promoter	1	18948884	18950973	2090	1	FBtr0081132	0	CG10428	FBgn0032724
chr2R	21606467	21607265	PARP_1_MarkDuplicates_BAM__peak_4536	140	.	1.94919	15.8265	14.0114	364	Promoter	2	21605676	21606957	1282	2	FBtr0071690	0	CG10433	FBgn0034638
chr2R	21607578	21609116	PARP_1_MarkDuplicates_BAM__peak_4537	361	.	2.65742	38.6684	36.1674	621	Promoter	2	21605676	21608125	2450	2	FBtr0344882	0	CG10433	FBgn0034638
chr3R	8012733	8014117	PARP_1_MarkDuplicates_BAM__peak_8356	222	.	2.25546	24.3766	22.2817	275	Promoter	4	8010907	8013201	2295	2	FBtr0081820	0	CG10435	FBgn0037539
chr2R	21571189	21571787	PARP_1_MarkDuplicates_BAM__peak_4531	491	.	2.91686	52.0057	49.1745	249	Promoter	2	21560246	21571454	11209	2	FBtr0071692	0	CG10440	FBgn0034636
chr2R	21575978	21576548	PARP_1_MarkDuplicates_BAM__peak_4532	38	.	1.43225	5.18998	3.83666	416	Promoter	2	21560246	21576035	15790	2	FBtr0308642	0	CG10440	FBgn0034636
chr2R	20273823	20275112	PARP_1_MarkDuplicates_BAM__peak_4394	491	.	2.93486	51.956	49.125	655	Promoter	2	20271653	20274499	2847	2	FBtr0086305	0	CG10444	FBgn0034494
chr2L	19735348	19736464	PARP_1_MarkDuplicates_BAM__peak_2143	1244	.	4.46626	128.263	124.422	594	Promoter	1	19732080	19735720	3641	2	FBtr0100352	0	CG10462	FBgn0032815
chr2R	5340708	5341152	PARP_1_MarkDuplicates_BAM__peak_2473	90	.	1.76417	10.7157	9.09212	138	Promoter	2	5339706	5340995	1290	2	FBtr0086094	0	CG10465	FBgn0033017
chr3L	6093896	6095882	PARP_1_MarkDuplicates_BAM__peak_5704	289	.	2.45644	31.2057	28.912	1093	Promoter	3	6093204	6094747	1544	2	FBtr0077063	0	CG10467	FBgn0035679
chr3L	6092904	6093625	PARP_1_MarkDuplicates_BAM__peak_5703	38	.	1.44792	5.16125	3.81358	661	Promoter	3	6092188	6093313	1126	2	FBtr0077064	0	CG10469	FBgn0035678
chr2L	19049167	19049540	PARP_1_MarkDuplicates_BAM__peak_2069	47	.	1.54086	6.1506	4.73852	143	Promoter	1	19049076	19049884	809	1	FBtr0081146	92	CG10470	FBgn0032746
chr3L	6023291	6023555	PARP_1_MarkDuplicates_BAM__peak_5694	48	.	1.52069	6.30879	4.89368	138	Intron (FBtr0077037/FBgn0052406, intron 4 of 6)	3	6033199	6034611	1413	2	FBtr0077068	11056	CG10477	FBgn0035661
chr3L	5966881	5967399	PARP_1_MarkDuplicates_BAM__peak_5691	31	.	1.44037	4.48088	3.17301	137	Downstream (<1kb)	3	5967545	5976007	8463	2	FBtr0077070	8608	CG10479	FBgn0035656
chr3L	5975890	5976173	PARP_1_MarkDuplicates_BAM__peak_5692	30	.	1.42039	4.35076	3.05362	111	Promoter	3	5967545	5976007	8463	2	FBtr0077070	0	CG10479	FBgn0035656
chr2L	19887095	19888492	PARP_1_MarkDuplicates_BAM__peak_2157	1382	.	4.63541	142.182	138.251	582	5' UTR	1	19890201	19892550	2350	2	FBtr0081312	4058	CG10481	FBgn0032827
chr2L	19879898	19883780	PARP_1_MarkDuplicates_BAM__peak_2156	132	.	1.79661	15.0661	13.2815	815	Intron (FBtr0329838/FBgn0263873, intron 3 of 15)	1	19890201	19892550	2350	2	FBtr0081312	8770	CG10481	FBgn0032827
chr2L	19053383	19055150	PARP_1_MarkDuplicates_BAM__peak_2071	718	.	3.48368	75.1009	71.8118	987	Promoter	1	19054078	19058410	4333	1	FBtr0113043	0	CG10492	FBgn0032748
chr2R	21518649	21519641	PARP_1_MarkDuplicates_BAM__peak_4521	285	.	2.44528	30.8092	28.5268	386	Promoter	2	21516774	21519106	2333	2	FBtr0071699	0	CG10494	FBgn0034634
chr2L	19062936	19065545	PARP_1_MarkDuplicates_BAM__peak_2072	393	.	2.71099	41.9096	39.3263	2054	Promoter	1	19063295	19064726	1432	1	FBtr0081150	0	CG10495	FBgn0032750
chr3L	21210145	21210954	PARP_1_MarkDuplicates_BAM__peak_7594	41	.	1.47563	5.48867	4.11903	185	Promoter	3	21210215	21216051	5837	1	FBtr0307386	0	CG10508	FBgn0037060
chr3L	21212727	21213495	PARP_1_MarkDuplicates_BAM__peak_7595	68	.	1.48208	8.34338	6.82328	549	Promoter	3	21213762	21215314	1553	1	FBtr0307385	-267	CG10508	FBgn0037060
chr3L	21202074	21203378	PARP_1_MarkDuplicates_BAM__peak_7592	300	.	2.48994	32.4068	30.0789	169	Promoter	3	21202920	21208092	5173	1	FBtr0078297	0	CG10512	FBgn0037057
chr3L	21205404	21205858	PARP_1_MarkDuplicates_BAM__peak_7593	57	.	1.53766	7.22844	5.76132	234	Promoter	3	21205580	21208092	2513	1	FBtr0078299	0	CG10512	FBgn0037057
chr3R	25277380	25277650	PARP_1_MarkDuplicates_BAM__peak_10444	35	.	1.44607	4.91352	3.57915	81	Promoter	4	25275790	25277212	1423	2	FBtr0114505	-169	CG10513	FBgn0039311
chr3L	15967274	15968739	PARP_1_MarkDuplicates_BAM__peak_6892	517	.	2.94017	54.6559	51.7693	641	Promoter	3	15968204	15969902	1699	1	FBtr0075512	0	CG10516	FBgn0036549
chr2R	21072459	21073037	PARP_1_MarkDuplicates_BAM__peak_4458	233	.	2.28896	25.4685	23.3408	270	Promoter	2	21070368	21072789	2422	2	FBtr0071541	0	CG10527	FBgn0034583
chr2R	20995676	20998370	PARP_1_MarkDuplicates_BAM__peak_4446	151	.	2.00982	16.9713	15.1144	471	Promoter	2	20996220	21007740	11521	1	FBtr0071524	0	CG10543	FBgn0034570
chrX	8398604	8400625	PARP_1_MarkDuplicates_BAM__peak_11859	198	.	2.1773	21.9034	19.8849	330	Promoter	6	8398940	8403942	5003	1	FBtr0071174	0	CG10555	FBgn0030034
chrX	8401243	8402138	PARP_1_MarkDuplicates_BAM__peak_11860	53	.	1.46916	6.75027	5.31233	595	Exon (FBtr0071174/FBgn0030034, exon 3 of 3)	6	8398940	8404516	5577	1	FBtr0343353	2304	CG10555	FBgn0030034
chr2L	19114095	19114894	PARP_1_MarkDuplicates_BAM__peak_2077	254	.	2.32083	27.6174	25.4325	301	Promoter	1	19114401	19116570	2170	1	FBtr0081155	0	CG10561	FBgn0002036
chr3L	21135608	21136328	PARP_1_MarkDuplicates_BAM__peak_7581	530	.	2.89197	55.9394	53.0224	500	Promoter	3	21133250	21136052	2803	2	FBtr0078323	0	CG10565	FBgn0037051
chr3L	21140485	21140861	PARP_1_MarkDuplicates_BAM__peak_7582	20	.	1.25454	3.29951	2.0907	211	Exon (FBtr0305501/FBgn0024150, exon 7 of 17)	3	21133250	21136353	3104	2	FBtr0305502	-4133	CG10565	FBgn0037051
chr2L	18810284	18811304	PARP_1_MarkDuplicates_BAM__peak_2032	109	.	1.80249	12.6021	10.9045	763	Promoter	1	18808694	18810986	2293	2	FBtr0345442	0	CG10570	FBgn0040992
chr3L	5765057	5766627	PARP_1_MarkDuplicates_BAM__peak_5664	336	.	2.59043	36.1134	33.6814	494	Promoter	3	5761963	5765591	3629	2	FBtr0345606	0	CG10576	FBgn0035630
chr3L	21027824	21028623	PARP_1_MarkDuplicates_BAM__peak_7562	145	.	1.98749	16.3531	14.5177	164	Promoter	3	21027915	21030141	2227	1	FBtr0078287	0	CG10585	FBgn0037044
chr3L	20930752	20931436	PARP_1_MarkDuplicates_BAM__peak_7552	56	.	1.58896	7.14862	5.69001	466	Intron (FBtr0078267/FBgn0011591, intron 4 of 6)	3	20927826	20929190	1365	1	FBtr0078266	2927	CG10589	FBgn0037035
chr3L	5603165	5604450	PARP_1_MarkDuplicates_BAM__peak_5647	255	.	2.35595	27.7087	25.5149	814	Promoter	3	5601096	5603979	2884	2	FBtr0077127	0	CG10590	FBgn0035622
chrX	17229629	17230965	PARP_1_MarkDuplicates_BAM__peak_12549	320	.	2.54577	34.4471	32.0615	551	Promoter	6	17230275	17231044	770	2	FBtr0273221	79	CG10597	FBgn0030832
chrX	17225886	17226338	PARP_1_MarkDuplicates_BAM__peak_12548	99	.	1.6764	11.5953	9.93895	299	Promoter	6	17225714	17226442	729	2	FBtr0074400	104	CG10598	FBgn0003057
chr2L	18838522	18840037	PARP_1_MarkDuplicates_BAM__peak_2035	678	.	3.36689	71.1045	67.889	1212	Promoter	1	18833710	18839679	5970	2	FBtr0081120	0	CG10600	FBgn0032717
chr2L	18853052	18853379	PARP_1_MarkDuplicates_BAM__peak_2037	16	.	1.26284	2.7632	1.60989	235	5' UTR	1	18855126	18857679	2554	2	FBtr0089314	4300	CG10602	FBgn0032721
chr2L	18857366	18858470	PARP_1_MarkDuplicates_BAM__peak_2038	172	.	2.08798	19.209	17.2765	360	Promoter	1	18855126	18857679	2554	2	FBtr0089314	0	CG10602	FBgn0032721
chr2L	18860589	18861187	PARP_1_MarkDuplicates_BAM__peak_2040	31	.	1.35363	4.41627	3.11725	294	3' UTR	1	18855126	18859248	4123	2	FBtr0308069	-1342	CG10602	FBgn0032721
chr3L	12471476	12472218	PARP_1_MarkDuplicates_BAM__peak_6487	229	.	2.27779	25.1024	22.9856	451	Promoter	3	12471728	12474279	2552	1	FBtr0075956	0	CG10616	FBgn0036286
chr2L	18956706	18957301	PARP_1_MarkDuplicates_BAM__peak_2054	67	.	1.65252	8.29126	6.77176	330	Promoter	1	18955481	18957080	1600	2	FBtr0344844	0	CG10623	FBgn0032727
chr3L	5543669	5543984	PARP_1_MarkDuplicates_BAM__peak_5635	50	.	1.53417	6.48518	5.05951	173	Exon (FBtr0113144/FBgn0035612, exon 4 of 13)	3	5538632	5550930	12299	2	FBtr0077140	6946	CG10625	FBgn0035612
chr3L	5547143	5548663	PARP_1_MarkDuplicates_BAM__peak_5636	51	.	1.56319	6.55524	5.12114	1193	Intron (FBtr0113144/FBgn0035612, intron 2 of 12)	3	5538632	5550930	12299	2	FBtr0077140	2267	CG10625	FBgn0035612
chr3L	5549374	5550227	PARP_1_MarkDuplicates_BAM__peak_5637	52	.	1.56477	6.73504	5.29755	184	Intron (FBtr0113144/FBgn0035612, intron 2 of 12)	3	5538632	5550930	12299	2	FBtr0077140	703	CG10625	FBgn0035612
chr3L	5551093	5551471	PARP_1_MarkDuplicates_BAM__peak_5638	114	.	1.86466	13.1271	11.4085	170	Promoter	3	5538411	5551154	12744	2	FBtr0113144	0	CG10625	FBgn0035612
chr3L	5553738	5554109	PARP_1_MarkDuplicates_BAM__peak_5639	58	.	1.60251	7.35981	5.89082	168	Distal Intergenic	3	5544802	5551159	6358	2	FBtr0113146	-2580	CG10625	FBgn0035612
chr2L	19757866	19759208	PARP_1_MarkDuplicates_BAM__peak_2146	142	.	1.97632	16.0476	14.2227	919	Promoter	1	19757245	19758615	1371	2	FBtr0081323	0	CG10628	FBgn0032818
chr2L	19754913	19755197	PARP_1_MarkDuplicates_BAM__peak_2144	29	.	1.41906	4.2829	2.9951	231	Intron (FBtr0081324/FBgn0032817, intron 1 of 7)	1	19742817	19756904	14088	2	FBtr0081324	1707	CG10631	FBgn0032817
chr2L	19755880	19757393	PARP_1_MarkDuplicates_BAM__peak_2145	503	.	2.99383	53.1794	50.3252	1032	Promoter	1	19742817	19756904	14088	2	FBtr0081324	0	CG10631	FBgn0032817
chr2L	18973841	18974956	PARP_1_MarkDuplicates_BAM__peak_2057	308	.	2.51227	33.2172	30.8663	405	Promoter	1	18971993	18974188	2196	2	FBtr0340323	0	CG10639	FBgn0032729
chr3L	12503777	12504836	PARP_1_MarkDuplicates_BAM__peak_6493	361	.	2.65742	38.6684	36.1674	495	Promoter	3	12502467	12503894	1428	2	FBtr0075972	0	CG10646	FBgn0036292
chr2L	20120442	20121523	PARP_1_MarkDuplicates_BAM__peak_2189	236	.	2.30012	25.8367	23.6981	625	Distal Intergenic	1	20133755	20134923	1169	2	FBtr0345683	13400	CG10651	FBgn0032853
chr2L	20148322	20149381	PARP_1_MarkDuplicates_BAM__peak_2190	800	.	3.65117	83.4767	80.067	227	Distal Intergenic	1	20133805	20134923	1119	2	FBtr0081378	-13400	CG10651	FBgn0032853
chr3L	12494826	12495355	PARP_1_MarkDuplicates_BAM__peak_6491	23	.	1.35543	3.63343	2.39677	70	Intron (FBtr0075975/FBgn0036289, intron 1 of 3)	3	12491830	12497216	5387	2	FBtr0075975	1861	CG10657	FBgn0036289
chr3L	12496822	12497430	PARP_1_MarkDuplicates_BAM__peak_6492	148	.	1.99865	16.661	14.8148	277	Promoter	3	12491830	12497216	5387	2	FBtr0075975	0	CG10657	FBgn0036289
chr3L	12488478	12488780	PARP_1_MarkDuplicates_BAM__peak_6489	98	.	1.79767	11.496	9.84086	113	Exon (FBtr0075976/FBgn0036288, exon 4 of 6)	3	12486668	12490075	3408	2	FBtr0075976	1295	CG10660	FBgn0036288
chr3L	12489729	12491540	PARP_1_MarkDuplicates_BAM__peak_6490	139	.	1.96515	15.7445	13.9302	488	Promoter	3	12486668	12490075	3408	2	FBtr0075976	0	CG10660	FBgn0036288
chr3L	12484914	12485203	PARP_1_MarkDuplicates_BAM__peak_6488	43	.	1.44131	5.76361	4.37374	112	Promoter	3	12474418	12485035	10618	2	FBtr0346570	0	CG10663	FBgn0036287
chr3L	5140936	5141743	PARP_1_MarkDuplicates_BAM__peak_5600	41	.	1.50355	5.54595	4.17494	696	Promoter	3	5140440	5141646	1207	2	FBtr0077179	0	CG10672	FBgn0035588
chr2L	19077426	19077780	PARP_1_MarkDuplicates_BAM__peak_2073	26	.	1.3853	3.872	2.61225	225	Exon (FBtr0081171/FBgn0032754, exon 1 of 1)	1	19077276	19079028	1753	2	FBtr0081171	1248	CG10700	FBgn0032754
chr3L	13519136	13519670	PARP_1_MarkDuplicates_BAM__peak_6608	59	.	1.56779	7.40989	5.93264	476	Promoter	3	13516273	13519605	3333	2	FBtr0075817	0	CG10710	FBgn0036377
chr3L	13435130	13435480	PARP_1_MarkDuplicates_BAM__peak_6587	20	.	1.32062	3.3066	2.09756	42	Promoter	3	13428839	13435229	6391	2	FBtr0075855	0	CG10713	FBgn0036360
chr2R	16149212	16151058	PARP_1_MarkDuplicates_BAM__peak_3902	247	.	2.33362	26.9537	24.7821	998	Promoter	2	16148812	16149639	828	2	FBtr0344527	0	CG10731	FBgn0034081
chr3L	13442167	13443245	PARP_1_MarkDuplicates_BAM__peak_6588	469	.	2.87127	49.687	46.911	472	Promoter	3	13442594	13449245	6652	1	FBtr0075851	0	CG10732	FBgn0036365
chr2R	16156624	16156936	PARP_1_MarkDuplicates_BAM__peak_3904	27	.	1.40687	3.98077	2.7102	161	Intron (FBtr0302084/FBgn0034083, intron 1 of 8)	2	16157267	16158794	1528	2	FBtr0087250	1858	CG10734	FBgn0034082
chr2R	16159766	16161044	PARP_1_MarkDuplicates_BAM__peak_3905	130	.	1.93166	14.8498	13.0675	279	Intron (FBtr0302084/FBgn0034083, intron 1 of 8)	2	16157267	16158794	1528	2	FBtr0087250	-973	CG10734	FBgn0034082
chr2R	19160563	19160903	PARP_1_MarkDuplicates_BAM__peak_4293	152	.	1.6562	17.0749	15.217	151	Exon (FBtr0100174/FBgn0000578, exon 7 of 11)	2	19164143	19177082	12940	1	FBtr0086585	-3240	CG10737	FBgn0034420
chr2R	19163960	19164770	PARP_1_MarkDuplicates_BAM__peak_4294	185	.	2.13264	20.5383	18.5624	299	Promoter	2	19164143	19177082	12940	1	FBtr0086585	0	CG10737	FBgn0034420
chr3L	13452055	13452429	PARP_1_MarkDuplicates_BAM__peak_6590	23	.	1.32686	3.62641	2.38999	219	Intron (FBtr0302487/FBgn0036368, intron 1 of 14)	3	13450770	13465539	14770	1	FBtr0304792	1286	CG10738	FBgn0036368
chr2L	20090866	20092014	PARP_1_MarkDuplicates_BAM__peak_2183	277	.	2.42295	30.0221	27.7622	402	Promoter	1	20089636	20091222	1587	2	FBtr0081341	0	CG10747	FBgn0032845
chr3L	12948706	12949031	PARP_1_MarkDuplicates_BAM__peak_6539	41	.	1.49789	5.5636	4.18782	224	Distal Intergenic	3	12952686	12954647	1962	2	FBtr0075903	5616	CG10752	FBgn0036325
chr3L	12949483	12950215	PARP_1_MarkDuplicates_BAM__peak_6540	279	.	2.36077	30.1686	27.9077	333	Downstream (2-3kb)	3	12952686	12954647	1962	2	FBtr0075903	4432	CG10752	FBgn0036325
chr3L	12813593	12815110	PARP_1_MarkDuplicates_BAM__peak_6526	202	.	2.15492	22.2325	20.2114	353	Promoter	3	12813028	12814019	992	2	FBtr0075944	0	CG10754	FBgn0036314
chrX	7930107	7931160	PARP_1_MarkDuplicates_BAM__peak_11807	65	.	1.64135	8.06416	6.55515	199	Promoter	6	7922158	7931382	9225	2	FBtr0071132	222	CG10777	FBgn0029979
chr2R	21382189	21383153	PARP_1_MarkDuplicates_BAM__peak_4505	680	.	3.40552	71.298	68.075	333	Downstream (<1kb)	2	21383227	21384391	1165	2	FBtr0071609	1238	CG10795	FBgn0034626
chr2R	21383631	21384840	PARP_1_MarkDuplicates_BAM__peak_4506	142	.	1.97632	16.0476	14.2227	700	Promoter	2	21383227	21384391	1165	2	FBtr0071609	0	CG10795	FBgn0034626
chrX	3482365	3483126	PARP_1_MarkDuplicates_BAM__peak_11500	119	.	1.88699	13.6913	11.9516	523	Promoter	6	3482965	3484555	1591	1	FBtr0070568	0	CG10802	FBgn0029664
chrX	3480933	3481281	PARP_1_MarkDuplicates_BAM__peak_11499	192	.	2.15497	21.2164	19.2193	174	5' UTR	6	3476463	3482322	5860	2	FBtr0344077	1041	CG10804	FBgn0029663
chr3L	9859255	9860090	PARP_1_MarkDuplicates_BAM__peak_6153	426	.	2.82491	45.3376	42.6644	605	Promoter	3	9857383	9859889	2507	2	FBtr0300688	0	CG10809	FBgn0036052
chr2R	13381788	13382167	PARP_1_MarkDuplicates_BAM__peak_3521	82	.	1.70122	9.82583	8.24237	220	Distal Intergenic	2	13375975	13377731	1757	2	FBtr0087720	-4058	CG10814	FBgn0033830
chr2R	19950075	19950335	PARP_1_MarkDuplicates_BAM__peak_4366	30	.	1.42458	4.30366	3.01507	61	Downstream (1-2kb)	2	19951345	19951950	606	1	FBtr0086339	-1010	CG10822	FBgn0034478
chr3R	21006054	21006446	PARP_1_MarkDuplicates_BAM__peak_9908	23	.	1.32807	3.54109	2.30787	146	Exon (FBtr0084048/FBgn0038845, exon 1 of 2)	4	21005160	21006990	1831	2	FBtr0084048	544	CG10827	FBgn0038845
chr3R	13632208	13632596	PARP_1_MarkDuplicates_BAM__peak_8988	13	.	1.27282	2.5224	1.39392	0	Promoter	4	13631942	13634861	2920	1	FBtr0309093	267	CG10841	FBgn0038163
chr3L	3942055	3942938	PARP_1_MarkDuplicates_BAM__peak_5479	111	.	1.8535	12.8488	11.1408	338	Promoter	3	3941008	3942465	1458	2	FBtr0073171	0	CG10863	FBgn0027552
chr3R	18410910	18411215	PARP_1_MarkDuplicates_BAM__peak_9608	13	.	1.25852	2.48313	1.36093	283	Promoter	4	18410080	18411631	1552	2	FBtr0083654	416	CG10864	FBgn0038621
chr3L	3937479	3938078	PARP_1_MarkDuplicates_BAM__peak_5478	98	.	1.79767	11.496	9.84086	232	Promoter	3	3936060	3937992	1933	2	FBtr0345342	0	CG10866	FBgn0035475
chr2L	1573715	1574017	PARP_1_MarkDuplicates_BAM__peak_175	36	.	1.46279	5.03561	3.69104	147	Intron (FBtr0310017/FBgn0261509, intron 2 of 9)	1	1584866	1587155	2290	2	FBtr0077917	13138	CG10869	FBgn0031347
chr2L	1583038	1583689	PARP_1_MarkDuplicates_BAM__peak_176	34	.	1.4627	4.83019	3.49817	489	Intron (FBtr0310017/FBgn0261509, intron 2 of 9)	1	1584866	1587155	2290	2	FBtr0077917	3466	CG10869	FBgn0031347
chr2L	1596048	1596339	PARP_1_MarkDuplicates_BAM__peak_177	24	.	1.37668	3.74126	2.49323	256	Exon (FBtr0077916/FBgn0051935, exon 3 of 5)	1	1584866	1587155	2290	2	FBtr0077917	-8894	CG10869	FBgn0031347
chr2L	1598896	1599220	PARP_1_MarkDuplicates_BAM__peak_178	34	.	1.44614	4.80429	3.48002	118	Intron (FBtr0310017/FBgn0261509, intron 2 of 9)	1	1584866	1587155	2290	2	FBtr0077917	-11742	CG10869	FBgn0031347
chr2L	2191804	2192761	PARP_1_MarkDuplicates_BAM__peak_233	270	.	2.40061	29.2429	27.0053	547	Promoter	1	2189914	2192386	2473	2	FBtr0077848	0	CG10874	FBgn0031395
chr3R	20563411	20564506	PARP_1_MarkDuplicates_BAM__peak_9852	130	.	1.93166	14.8498	13.0675	631	Promoter	4	20562486	20564067	1582	2	FBtr0083950	0	CG10877	FBgn0038804
chr2L	2215922	2216388	PARP_1_MarkDuplicates_BAM__peak_239	125	.	1.90933	14.2655	12.5045	282	Promoter	1	2214972	2216311	1340	2	FBtr0077843	0	CG10880	FBgn0031398
chr3R	20035527	20036324	PARP_1_MarkDuplicates_BAM__peak_9811	648	.	3.33668	68.0423	64.8854	553	Promoter	4	20033881	20036056	2176	2	FBtr0083839	0	CG10889	FBgn0038769
chr3R	11557142	11558229	PARP_1_MarkDuplicates_BAM__peak_8755	300	.	2.48994	32.4068	30.0789	579	Promoter	4	11557776	11559877	2102	1	FBtr0082410	0	CG10898	FBgn0037911
chr3R	11558531	11558858	PARP_1_MarkDuplicates_BAM__peak_8756	50	.	1.55538	6.47717	5.05161	174	Exon (FBtr0082410/FBgn0037911, exon 2 of 3)	4	11557776	11559877	2102	1	FBtr0082410	756	CG10898	FBgn0037911
chr3R	4353804	4354205	PARP_1_MarkDuplicates_BAM__peak_7907	27	.	1.3723	4.06302	2.78964	360	Distal Intergenic	4	4359883	4366855	6973	1	FBtr0332449	-5678	CG1090	FBgn0037238
chr3R	4360608	4361123	PARP_1_MarkDuplicates_BAM__peak_7908	148	.	1.8866	16.663	14.8168	191	Intron (FBtr0332449/FBgn0037238, intron 1 of 4)	4	4359883	4366855	6973	1	FBtr0335203	726	CG1090	FBgn0037238
chr2R	23969540	23971846	PARP_1_MarkDuplicates_BAM__peak_4818	157	.	2.03215	17.599	15.7206	878	Promoter	2	23968941	23970073	1133	2	FBtr0343289	0	CG10904	FBgn0034945
chr3L	11793494	11793843	PARP_1_MarkDuplicates_BAM__peak_6411	81	.	1.71402	9.72826	8.14608	176	Promoter	3	11793514	11795418	1905	1	FBtr0076029	0	CG10907	FBgn0036207
chr3R	12912482	12912884	PARP_1_MarkDuplicates_BAM__peak_8910	42	.	1.48242	5.65205	4.27151	190	Distal Intergenic	4	12910120	12911292	1173	2	FBtr0082685	-1191	CG10909	FBgn0038090
chr2R	18023734	18024599	PARP_1_MarkDuplicates_BAM__peak_4133	51	.	1.54966	6.54187	5.11487	697	Distal Intergenic	2	18020268	18022406	2139	1	FBtr0089630	3467	CG10910	FBgn0034289
chr2R	18028049	18028309	PARP_1_MarkDuplicates_BAM__peak_4134	23	.	1.3646	3.63122	2.39462	52	Distal Intergenic	2	18020268	18022406	2139	1	FBtr0089630	7782	CG10910	FBgn0034289
chr2R	18160239	18161109	PARP_1_MarkDuplicates_BAM__peak_4146	181	.	2.09407	20.0977	18.1414	246	Promoter	2	18160720	18164209	3490	1	FBtr0086746	0	CG10915	FBgn0034308
chr2R	18163205	18163566	PARP_1_MarkDuplicates_BAM__peak_4147	59	.	1.42303	7.4267	5.94919	188	3' UTR	2	18160720	18164746	4027	1	FBtr0345416	2486	CG10915	FBgn0034308
chr2R	18173766	18174088	PARP_1_MarkDuplicates_BAM__peak_4151	56	.	1.59399	7.14295	5.6846	278	Promoter	2	18173669	18175725	2057	1	FBtr0332853	98	CG10916	FBgn0034312
chr3R	4266934	4267206	PARP_1_MarkDuplicates_BAM__peak_7897	25	.	1.36009	3.75366	2.50529	201	Promoter	4	4266952	4268316	1365	1	FBtr0336481	0	CG1092	FBgn0037228
chr2R	18523906	18524439	PARP_1_MarkDuplicates_BAM__peak_4207	76	.	1.69718	9.22792	7.66659	149	3' UTR	2	18527430	18535749	8320	1	FBtr0086699	-2991	CG10924	FBgn0034356
chr2R	18528445	18529265	PARP_1_MarkDuplicates_BAM__peak_4208	370	.	2.67976	39.5347	37.0103	393	Intron (FBtr0086699/FBgn0034356, intron 1 of 1)	2	18527430	18535749	8320	1	FBtr0086699	1016	CG10924	FBgn0034356
chr2R	18531911	18532316	PARP_1_MarkDuplicates_BAM__peak_4209	53	.	1.57436	6.76199	5.31702	167	Promoter	2	18532390	18534623	2234	1	FBtr0113093	-74	CG10924	FBgn0034356
chr2R	18613023	18613661	PARP_1_MarkDuplicates_BAM__peak_4218	81	.	1.71951	9.71295	8.13089	92	Promoter	2	18613090	18614255	1166	1	FBtr0086705	0	CG10927	FBgn0034360
chrX	7888415	7889621	PARP_1_MarkDuplicates_BAM__peak_11801	247	.	2.33362	26.9537	24.7821	328	Promoter	6	7887130	7888785	1656	2	FBtr0345982	0	CG10932	FBgn0029969
chr2R	17722848	17723591	PARP_1_MarkDuplicates_BAM__peak_4098	219	.	2.2443	24.0168	21.9328	479	Promoter	2	17723309	17725056	1748	1	FBtr0086860	0	CG10933	FBgn0034264
chr2R	17637181	17637515	PARP_1_MarkDuplicates_BAM__peak_4083	73	.	1.65827	8.91835	7.37561	166	5' UTR	2	17604951	17639138	34188	2	FBtr0086895	1623	CG10936	FBgn0034253
chr2R	17638578	17639383	PARP_1_MarkDuplicates_BAM__peak_4084	240	.	2.31129	26.207	24.0575	581	Promoter	2	17604951	17639138	34188	2	FBtr0086895	0	CG10936	FBgn0034253
chr3L	12868013	12868509	PARP_1_MarkDuplicates_BAM__peak_6534	84	.	1.6685	10.0365	8.44322	163	Distal Intergenic	3	12861717	12862920	1204	2	FBtr0075936	-5094	CG10943	FBgn0036320
chr2L	20399111	20399750	PARP_1_MarkDuplicates_BAM__peak_2207	444	.	2.86957	47.1818	44.4626	359	Promoter	1	20385293	20399396	14104	2	FBtr0081369	0	CG10947	FBgn0032857
chr2L	20414385	20415418	PARP_1_MarkDuplicates_BAM__peak_2208	334	.	2.54086	35.896	33.4741	522	Promoter	1	20385293	20414800	29508	2	FBtr0336750	0	CG10947	FBgn0032857
chr3L	12849475	12850838	PARP_1_MarkDuplicates_BAM__peak_6532	449	.	2.88074	47.647	44.9162	410	Promoter	3	12844254	12849791	5538	2	FBtr0273237	0	CG10948	FBgn0036317
chr2L	20416485	20417974	PARP_1_MarkDuplicates_BAM__peak_2209	270	.	2.40061	29.2429	27.0053	245	Promoter	1	20415173	20416768	1596	2	FBtr0081367	0	CG10949	FBgn0032858
chrX	8131751	8132293	PARP_1_MarkDuplicates_BAM__peak_11831	125	.	1.90933	14.2655	12.5045	148	Promoter	6	8132285	8134967	2683	1	FBtr0071153	0	CG10958	FBgn0030004
chrX	8148097	8149164	PARP_1_MarkDuplicates_BAM__peak_11834	116	.	1.87583	13.4079	11.6787	696	Promoter	6	8148783	8150686	1904	1	FBtr0071157	0	CG10959	FBgn0030010
chr3L	12831796	12832940	PARP_1_MarkDuplicates_BAM__peak_6528	73	.	1.63897	8.90998	7.36781	717	Promoter	3	12824880	12832551	7672	2	FBtr0075942	0	CG10960	FBgn0036316
chr3L	12834038	12835005	PARP_1_MarkDuplicates_BAM__peak_6529	177	.	2.05888	19.6968	17.752	181	Intron (FBtr0075941/FBgn0036316, intron 2 of 4)	3	12824880	12832551	7672	2	FBtr0075942	-1488	CG10960	FBgn0036316
chr3L	12835466	12835924	PARP_1_MarkDuplicates_BAM__peak_6530	192	.	2.15497	21.2164	19.2193	219	Intron (FBtr0075941/FBgn0036316, intron 1 of 4)	3	12824880	12832551	7672	2	FBtr0075942	-2916	CG10960	FBgn0036316
chr3L	12842641	12843754	PARP_1_MarkDuplicates_BAM__peak_6531	212	.	2.22196	23.3037	21.2414	515	Promoter	3	12824880	12843106	18227	2	FBtr0075941	0	CG10960	FBgn0036316
chrX	8973985	8974283	PARP_1_MarkDuplicates_BAM__peak_11912	38	.	1.48503	5.19205	3.83666	146	Promoter	6	8972908	8974255	1348	2	FBtr0071263	0	CG10962	FBgn0030073
chr3L	12754595	12755326	PARP_1_MarkDuplicates_BAM__peak_6520	185	.	2.13264	20.5383	18.5624	361	Promoter	3	12753239	12754774	1536	2	FBtr0100354	0	CG10973	FBgn0036306
chr3R	5802033	5802500	PARP_1_MarkDuplicates_BAM__peak_8133	43	.	1.47113	5.74956	4.3668	392	Promoter	4	5802328	5808777	6450	1	FBtr0113195	0	CG11000	FBgn0263353
chr2R	19502920	19504003	PARP_1_MarkDuplicates_BAM__peak_4338	281	.	2.43411	30.4146	28.1434	173	Promoter	2	19503068	19504268	1201	1	FBtr0086464	0	CG11007	FBgn0034455
chr2L	5743768	5744082	PARP_1_MarkDuplicates_BAM__peak_623	40	.	1.4962	5.37762	4.01068	186	Intron (FBtr0079135/FBgn0031736, intron 1 of 3)	1	5746157	5747961	1805	1	FBtr0079136	-2075	CG11029	FBgn0031735
chr2L	5744754	5745073	PARP_1_MarkDuplicates_BAM__peak_624	49	.	1.52049	6.40954	4.98511	169	Intron (FBtr0079135/FBgn0031736, intron 1 of 3)	1	5746157	5747961	1805	1	FBtr0079136	-1084	CG11029	FBgn0031735
chr3R	4337113	4338348	PARP_1_MarkDuplicates_BAM__peak_7904	495	.	2.99239	52.3904	49.5488	724	Promoter	4	4337755	4339914	2160	1	FBtr0078909	0	CG1103	FBgn0037235
chr2L	5723261	5725253	PARP_1_MarkDuplicates_BAM__peak_620	728	.	3.50601	76.2	72.894	1516	Promoter	1	5724656	5760047	35392	1	FBtr0079135	0	CG11030	FBgn0031736
chr2L	5804928	5805786	PARP_1_MarkDuplicates_BAM__peak_631	558	.	3.13755	58.7968	55.8181	505	Promoter	1	5805395	5808927	3533	1	FBtr0306841	0	CG11034	FBgn0031741
chr3R	7074032	7075770	PARP_1_MarkDuplicates_BAM__peak_8252	255	.	2.35595	27.7087	25.5149	1007	Promoter	4	7071624	7074452	2829	2	FBtr0081643	0	CG1104	FBgn0037467
chr2R	20230552	20231775	PARP_1_MarkDuplicates_BAM__peak_4387	189	.	2.08087	20.9344	18.9475	425	Promoter	2	20231829	20234927	3099	1	FBtr0086313	-54	CG11044	FBgn0034484
chr3R	7066323	7068004	PARP_1_MarkDuplicates_BAM__peak_8251	361	.	2.61915	38.6199	36.1276	890	Promoter	4	7064186	7067136	2951	2	FBtr0081645	0	CG1105	FBgn0037465
chr2L	6610386	6611712	PARP_1_MarkDuplicates_BAM__peak_724	886	.	3.81865	92.1502	88.642	554	Promoter	1	6611011	6617117	6107	1	FBtr0079291	0	CG11050	FBgn0031836
chr2L	6612394	6613407	PARP_1_MarkDuplicates_BAM__peak_725	588	.	3.20454	61.8419	58.8018	531	5' UTR	1	6611687	6617117	5431	1	FBtr0079293	708	CG11050	FBgn0031836
chrX	13960960	13961245	PARP_1_MarkDuplicates_BAM__peak_12299	55	.	1.58552	6.97172	5.51601	167	Intron (FBtr0346001/FBgn0267033, intron 3 of 10)	6	13955236	13956574	1339	1	FBtr0073854	5725	CG11068	FBgn0030536
chr3R	24893641	24894852	PARP_1_MarkDuplicates_BAM__peak_10394	217	.	2.22454	23.7973	21.7232	906	Promoter	4	24894742	24897613	2872	1	FBtr0084712	0	CG11069	FBgn0039244
chr2L	6658399	6658844	PARP_1_MarkDuplicates_BAM__peak_730	123	.	1.85796	14.1159	12.3641	216	Promoter	1	6658517	6662033	3517	1	FBtr0079297	0	CG11070	FBgn0028467
chr2R	22098915	22099799	PARP_1_MarkDuplicates_BAM__peak_4582	227	.	2.1122	24.8569	22.7501	594	Promoter	2	22091489	22099534	8046	2	FBtr0071797	0	CG11073	FBgn0034693
chr4	1030484	1030954	PARP_1_MarkDuplicates_BAM__peak_11200	133	.	1.94282	15.1456	13.3526	226	Promoter	5	1029711	1030975	1265	2	FBtr0089221	21	CG11076	FBgn0039929
chr3R	24883931	24884303	PARP_1_MarkDuplicates_BAM__peak_10392	49	.	1.43722	6.35387	4.93069	224	Exon (FBtr0084724/FBgn0051121, exon 4 of 8)	4	24879044	24881478	2435	1	FBtr0303476	4888	CG11089	FBgn0039241
chrX	13811393	13812287	PARP_1_MarkDuplicates_BAM__peak_12285	247	.	2.33362	26.9537	24.7821	229	Promoter	6	13811684	13812870	1187	1	FBtr0073827	0	CG11095	FBgn0030528
chr2R	20236047	20236438	PARP_1_MarkDuplicates_BAM__peak_4388	60	.	1.54181	7.4845	6.00616	198	Promoter	2	20236235	20239200	2966	1	FBtr0086315	0	CG11099	FBgn0034485
chrX	11198531	11198855	PARP_1_MarkDuplicates_BAM__peak_12089	21	.	1.31981	3.37835	2.15904	139	Distal Intergenic	6	11202248	11202806	559	1	FBtr0073446	-3393	CG11106	FBgn0030280
chrX	11224151	11224593	PARP_1_MarkDuplicates_BAM__peak_12090	46	.	1.48901	6.099	4.69502	271	3' UTR	6	11202296	11202806	511	1	FBtr0343040	21856	CG11106	FBgn0030280
chr2R	7440554	7441166	PARP_1_MarkDuplicates_BAM__peak_2687	229	.	2.27779	25.1024	22.9856	327	Promoter	2	7440706	7442885	2180	1	FBtr0088971	0	CG11123	FBgn0033169
chr2R	7447315	7448039	PARP_1_MarkDuplicates_BAM__peak_2689	213	.	2.18428	23.4176	21.3544	213	Promoter	2	7447473	7449415	1943	1	FBtr0088974	0	CG11125	FBgn0033174
chr3L	22899786	22900052	PARP_1_MarkDuplicates_BAM__peak_7788	84	.	1.5283	10.0768	8.48286	121	Exon (FBtr0332052/FBgn0037204, exon 2 of 2)	3	22899174	22900262	1089	1	FBtr0078558	613	CG11131	FBgn0037204
chrX	13738071	13738659	PARP_1_MarkDuplicates_BAM__peak_12277	63	.	1.63018	7.83989	6.34154	139	Promoter	6	13738139	13739177	1039	1	FBtr0073818	0	CG11134	FBgn0030518
chr3L	22867718	22868389	PARP_1_MarkDuplicates_BAM__peak_7780	179	.	2.11031	19.8692	17.9148	487	Promoter	3	22867175	22868243	1069	2	FBtr0347060	0	CG11137	FBgn0037199
chrX	12579002	12579437	PARP_1_MarkDuplicates_BAM__peak_12171	65	.	1.64135	8.06416	6.55515	213	Intron (FBtr0331718/FBgn0030400, intron 1 of 2)	6	12569169	12583193	14025	2	FBtr0331718	3756	CG11138	FBgn0030400
chrX	12580078	12580472	PARP_1_MarkDuplicates_BAM__peak_12172	45	.	1.52969	5.95281	4.55182	291	Intron (FBtr0331718/FBgn0030400, intron 1 of 2)	6	12569169	12583193	14025	2	FBtr0331718	2721	CG11138	FBgn0030400
chrX	12581514	12583973	PARP_1_MarkDuplicates_BAM__peak_12173	324	.	2.55693	34.8609	32.4637	1476	Promoter	6	12569169	12583193	14025	2	FBtr0331718	0	CG11138	FBgn0030400
chr2R	7462550	7464052	PARP_1_MarkDuplicates_BAM__peak_2694	387	.	2.72442	41.2885	38.718	480	Promoter	2	7459685	7463139	3455	2	FBtr0345799	0	CG11141	FBgn0033177
chr2L	5740320	5741174	PARP_1_MarkDuplicates_BAM__peak_622	142	.	1.97632	16.0476	14.2227	684	Promoter	1	5733675	5740954	7280	2	FBtr0079166	0	CG11147	FBgn0031734
chr4	866587	867336	PARP_1_MarkDuplicates_BAM__peak_11187	633	.	3.30503	66.5108	63.3772	490	Promoter	5	853716	867025	13310	2	FBtr0300886	0	CG11148	FBgn0039936
chrX	13739383	13740174	PARP_1_MarkDuplicates_BAM__peak_12278	185	.	2.13264	20.5383	18.5624	417	Promoter	6	13739744	13741101	1358	1	FBtr0073819	0	CG11151	FBgn0030519
chrX	11047612	11048324	PARP_1_MarkDuplicates_BAM__peak_12076	16	.	1.25825	2.85497	1.68909	450	5' UTR	6	11044756	11049540	4785	1	FBtr0331720	2857	CG11160	FBgn0030257
chr3R	24917542	24919018	PARP_1_MarkDuplicates_BAM__peak_10395	172	.	2.08798	19.209	17.2765	572	Promoter	4	24918106	24922385	4280	1	FBtr0084715	0	CG11168	FBgn0039249
chr3R	24919984	24920275	PARP_1_MarkDuplicates_BAM__peak_10396	15	.	1.29334	2.68222	1.53317	218	3' UTR	4	24918498	24922385	3888	1	FBtr0337010	1487	CG11168	FBgn0039249
chr2R	22181999	22183412	PARP_1_MarkDuplicates_BAM__peak_4594	125	.	1.90933	14.2655	12.5045	1193	Promoter	2	22177419	22182879	5461	2	FBtr0071786	0	CG11170	FBgn0034705
chrX	13605970	13606595	PARP_1_MarkDuplicates_BAM__peak_12263	240	.	2.31129	26.207	24.0575	270	Promoter	6	13606144	13609529	3386	1	FBtr0073805	0	CG11178	FBgn0030499
chrX	13607043	13607496	PARP_1_MarkDuplicates_BAM__peak_12264	63	.	1.58521	7.82877	6.33738	275	Exon (FBtr0345128/FBgn0030499, exon 2 of 5)	6	13606144	13609529	3386	1	FBtr0073805	900	CG11178	FBgn0030499
chr2R	20623061	20624000	PARP_1_MarkDuplicates_BAM__peak_4416	398	.	2.72539	42.4422	39.8473	430	Promoter	2	20620914	20623429	2516	2	FBtr0086254	0	CG11180	FBgn0034528
chrX	8407243	8407593	PARP_1_MarkDuplicates_BAM__peak_11861	22	.	1.37337	3.5097	2.27783	61	Promoter	6	8404535	8407263	2729	2	FBtr0071175	0	CG11190	FBgn0030035
chr2R	20306190	20306677	PARP_1_MarkDuplicates_BAM__peak_4398	38	.	1.47485	5.20472	3.84888	139	5' UTR	2	20304517	20308369	3853	2	FBtr0086300	1692	CG11200	FBgn0034500
chr2R	20308019	20308950	PARP_1_MarkDuplicates_BAM__peak_4399	357	.	2.64626	38.2381	35.7483	639	Promoter	2	20304517	20308369	3853	2	FBtr0086300	0	CG11200	FBgn0034500
chr2R	20244476	20245917	PARP_1_MarkDuplicates_BAM__peak_4389	823	.	3.62079	85.7878	82.3488	929	Promoter	2	20242752	20245388	2637	2	FBtr0086322	0	CG11208	FBgn0034488
chr3R	4970548	4971105	PARP_1_MarkDuplicates_BAM__peak_7993	702	.	3.45019	73.4627	70.2019	305	Distal Intergenic	4	4965445	4968485	3041	1	FBtr0078841	5104	CG1124	FBgn0037290
chr3R	4973183	4973807	PARP_1_MarkDuplicates_BAM__peak_7994	34	.	1.4627	4.83019	3.49817	438	Distal Intergenic	4	4965445	4968485	3041	1	FBtr0078841	7739	CG1124	FBgn0037290
chr3L	22738144	22738787	PARP_1_MarkDuplicates_BAM__peak_7761	212	.	2.22196	23.3037	21.2414	246	Promoter	3	22732013	22738420	6408	2	FBtr0347061	0	CG11241	FBgn0037186
chr3L	21726700	21727145	PARP_1_MarkDuplicates_BAM__peak_7673	53	.	1.57688	6.84033	5.39386	317	5' UTR	3	21724326	21728673	4348	2	FBtr0078458	1528	CG11247	FBgn0037120
chr3L	21727483	21729524	PARP_1_MarkDuplicates_BAM__peak_7674	675	.	3.39436	70.7603	67.547	1321	Promoter	3	21724326	21728673	4348	2	FBtr0078458	0	CG11247	FBgn0037120
chr2R	19389961	19390633	PARP_1_MarkDuplicates_BAM__peak_4317	218	.	2.19834	23.9537	21.8784	170	Promoter	2	19390128	19391900	1773	1	FBtr0086525	0	CG11257	FBgn0034442
chr2R	19392463	19392771	PARP_1_MarkDuplicates_BAM__peak_4318	37	.	1.46035	5.05932	3.7141	218	Exon (FBtr0086552/FBgn0261439, exon 4 of 5)	2	19390128	19391900	1773	1	FBtr0086525	2336	CG11257	FBgn0034442
chr3L	12997563	12997841	PARP_1_MarkDuplicates_BAM__peak_6541	71	.	1.64751	8.732	7.1987	122	Distal Intergenic	3	12995135	12997418	2284	1	FBtr0075872	2429	CG11262	FBgn0036329
chr3L	13004812	13005323	PARP_1_MarkDuplicates_BAM__peak_6542	147	.	1.82912	16.58	14.7424	312	Distal Intergenic	3	13006817	13007881	1065	1	FBtr0075873	-1494	CG11263	FBgn0036330
chr3L	13006111	13007660	PARP_1_MarkDuplicates_BAM__peak_6543	154	.	2.02098	17.284	15.4163	528	Promoter	3	13006817	13007881	1065	1	FBtr0075873	0	CG11263	FBgn0036330
chr3L	13015880	13016677	PARP_1_MarkDuplicates_BAM__peak_6546	157	.	2.03215	17.599	15.7206	194	Promoter	3	13016050	13016903	854	1	FBtr0075875	0	CG11267	FBgn0036334
chr2R	22179343	22180237	PARP_1_MarkDuplicates_BAM__peak_4593	400	.	2.75792	42.6226	40.0181	370	Promoter	2	22179695	22182642	2948	1	FBtr0071769	0	CG11275	FBgn0034706
chr3L	13046711	13047541	PARP_1_MarkDuplicates_BAM__peak_6556	533	.	3.08172	56.3014	53.3745	246	Promoter	3	13046977	13047966	990	1	FBtr0332077	0	CG11279	FBgn0036342
chr3L	13050841	13051208	PARP_1_MarkDuplicates_BAM__peak_6557	28	.	1.37618	4.1177	2.84237	267	Distal Intergenic	3	13047011	13047525	515	1	FBtr0075887	3831	CG11279	FBgn0036342
chr3L	13052830	13053109	PARP_1_MarkDuplicates_BAM__peak_6558	38	.	1.46915	5.24356	3.88666	155	Distal Intergenic	3	13047011	13047525	515	1	FBtr0075887	5820	CG11279	FBgn0036342
chrX	8681233	8682444	PARP_1_MarkDuplicates_BAM__peak_11887	240	.	2.31129	26.207	24.0575	238	Promoter	6	8681252	8688760	7509	1	FBtr0345984	0	CG11284	FBgn0030056
chr3R	4809826	4810668	PARP_1_MarkDuplicates_BAM__peak_7976	240	.	2.28454	26.1784	24.0374	341	Intron (FBtr0334902/FBgn0260794, intron 1 of 10)	4	4811444	4815812	4369	1	FBtr0345175	-776	CG1129	FBgn0037279
chr3R	4813065	4813968	PARP_1_MarkDuplicates_BAM__peak_7978	212	.	2.22196	23.3037	21.2414	244	Promoter	4	4813335	4815812	2478	1	FBtr0078870	0	CG1129	FBgn0037279
chr3L	21626076	21626716	PARP_1_MarkDuplicates_BAM__peak_7661	133	.	1.94282	15.1456	13.3526	436	Promoter	3	21626266	21628316	2051	1	FBtr0078422	0	CG11306	FBgn0037108
chr3L	21303892	21305149	PARP_1_MarkDuplicates_BAM__peak_7616	188	.	2.1438	20.8762	18.8897	797	Promoter	3	21301785	21304467	2683	2	FBtr0345883	0	CG11309	FBgn0037070
chr3R	31081347	31081630	PARP_1_MarkDuplicates_BAM__peak_11004	179	.	2.11031	19.8692	17.9148	88	Intron (FBtr0085735/FBgn0024288, intron 2 of 2)	4	31090712	31097321	6610	2	FBtr0085741	15691	CG11317	FBgn0039816
chr3R	31086220	31086958	PARP_1_MarkDuplicates_BAM__peak_11005	2255	.	6.01076	229.832	225.561	322	Distal Intergenic	4	31090712	31097321	6610	2	FBtr0085741	10363	CG11317	FBgn0039816
chr2L	6594209	6594499	PARP_1_MarkDuplicates_BAM__peak_723	21	.	1.34242	3.41072	2.19002	198	Intron (FBtr0089641/FBgn0031835, intron 1 of 15)	1	6568400	6601068	32669	2	FBtr0089641	6569	CG11319	FBgn0031835
chr2L	6769399	6769755	PARP_1_MarkDuplicates_BAM__peak_744	76	.	1.52669	9.16613	7.61264	223	Exon (FBtr0331216/FBgn0031857, exon 6 of 17)	1	6759829	6770968	11140	2	FBtr0331216	1213	CG11321	FBgn0031857
chr3R	31462135	31463743	PARP_1_MarkDuplicates_BAM__peak_11044	390	.	2.68112	41.6077	39.0351	1091	Promoter	4	31459822	31462178	2357	2	FBtr0085809	0	CG11334	FBgn0039849
chr3R	31404143	31406209	PARP_1_MarkDuplicates_BAM__peak_11036	340	.	2.6016	36.5347	34.0909	657	Promoter	4	31401560	31404568	3009	2	FBtr0300881	0	CG11337	FBgn0039846
chr3R	31416577	31416864	PARP_1_MarkDuplicates_BAM__peak_11037	261	.	1.99152	28.3353	26.1288	113	Intron (FBtr0334555/FBgn0261988, intron 1 of 11)	4	31401837	31405452	3616	2	FBtr0085811	-11126	CG11337	FBgn0039846
chr3R	31427062	31427629	PARP_1_MarkDuplicates_BAM__peak_11038	122	.	1.89816	13.9772	12.2269	306	Intron (FBtr0334555/FBgn0261988, intron 1 of 11)	4	31401837	31405452	3616	2	FBtr0085811	-21611	CG11337	FBgn0039846
chr3R	31428240	31428645	PARP_1_MarkDuplicates_BAM__peak_11039	42	.	1.48984	5.60684	4.22728	236	Intron (FBtr0334555/FBgn0261988, intron 1 of 11)	4	31401837	31405452	3616	2	FBtr0085811	-22789	CG11337	FBgn0039846
chr3R	31291207	31291499	PARP_1_MarkDuplicates_BAM__peak_11025	42	.	1.51193	5.66448	4.2837	103	Distal Intergenic	4	31302489	31305384	2896	2	FBtr0085766	13885	CG11340	FBgn0039840
chr3R	31291918	31292243	PARP_1_MarkDuplicates_BAM__peak_11026	24	.	1.38454	3.66349	2.41855	95	Distal Intergenic	4	31302489	31305384	2896	2	FBtr0085766	13141	CG11340	FBgn0039840
chr3R	31301530	31301867	PARP_1_MarkDuplicates_BAM__peak_11027	53	.	1.55819	6.74946	5.31154	164	Downstream (<1kb)	4	31302489	31305384	2896	2	FBtr0085766	3517	CG11340	FBgn0039840
chr3L	4367115	4367910	PARP_1_MarkDuplicates_BAM__peak_5535	281	.	2.43411	30.4146	28.1434	439	Promoter	3	4366494	4367458	965	2	FBtr0073338	0	CG11342	FBgn0035537
chr3L	4371923	4372397	PARP_1_MarkDuplicates_BAM__peak_5536	283	.	2.32632	30.6264	28.3537	232	Intron (FBtr0100186/FBgn0035538, intron 1 of 3)	3	4366494	4367458	965	2	FBtr0073338	-4466	CG11342	FBgn0035537
chr3L	4484678	4485071	PARP_1_MarkDuplicates_BAM__peak_5553	28	.	1.38393	4.07416	2.80041	294	Downstream (<1kb)	3	4482809	4484370	1562	1	FBtr0331399	1870	CG11350	FBgn0035552
chr3L	4532822	4533335	PARP_1_MarkDuplicates_BAM__peak_5561	40	.	1.47383	5.46175	4.09264	265	Promoter	3	4533170	4539270	6101	1	FBtr0073308	0	CG11353	FBgn0035557
chr3L	4534589	4534918	PARP_1_MarkDuplicates_BAM__peak_5562	41	.	1.50482	5.53059	4.16	74	Intron (FBtr0073308/FBgn0035557, intron 1 of 5)	3	4533170	4539270	6101	1	FBtr0073309	1420	CG11353	FBgn0035557
chr3L	4541539	4544294	PARP_1_MarkDuplicates_BAM__peak_5563	219	.	2.2443	24.0168	21.9328	193	Promoter	3	4542051	4553457	11407	1	FBtr0304987	0	CG11357	FBgn0035558
chr3L	4545038	4545480	PARP_1_MarkDuplicates_BAM__peak_5564	61	.	1.61902	7.61852	6.13075	298	Intron (FBtr0304987/FBgn0035558, intron 2 of 3)	3	4542120	4553457	11338	1	FBtr0113143	2919	CG11357	FBgn0035558
chr4	670948	671492	PARP_1_MarkDuplicates_BAM__peak_11170	205	.	2.19963	22.5992	20.559	351	Promoter	5	671142	687565	16424	1	FBtr0310541	0	CG11360	FBgn0039920
chr2R	22564570	22564844	PARP_1_MarkDuplicates_BAM__peak_4644	69	.	1.4958	8.47748	6.95501	144	Exon (FBtr0330229/FBgn0260866, exon 3 of 4)	2	22562307	22563131	825	1	FBtr0071836	2264	CG11362	FBgn0034737
chr2R	22568972	22569361	PARP_1_MarkDuplicates_BAM__peak_4645	51	.	1.56319	6.55524	5.12114	124	Intron (FBtr0330229/FBgn0260866, intron 1 of 3)	2	22562307	22563131	825	1	FBtr0071836	6666	CG11362	FBgn0034737
chr2R	22569727	22571240	PARP_1_MarkDuplicates_BAM__peak_4646	166	.	2.06564	18.5581	16.6472	196	Intron (FBtr0330229/FBgn0260866, intron 1 of 3)	2	22562307	22563131	825	1	FBtr0071836	7421	CG11362	FBgn0034737
chr3L	22712992	22713648	PARP_1_MarkDuplicates_BAM__peak_7756	32	.	1.35848	4.55493	3.24469	89	3' UTR	3	22712155	22713660	1506	1	FBtr0330172	838	CG11370	FBgn0037181
chr2L	102094	102869	PARP_1_MarkDuplicates_BAM__peak_12	739	.	3.52835	77.3046	73.9816	232	Promoter	1	102380	104142	1763	1	FBtr0078104	0	CG11377	FBgn0031217
chrX	1172823	1173198	PARP_1_MarkDuplicates_BAM__peak_11290	41	.	1.50736	5.56629	4.18782	252	3' UTR	6	1171425	1173797	2373	1	FBtr0345513	1399	CG11378	FBgn0040364
chr3L	20787394	20788324	PARP_1_MarkDuplicates_BAM__peak_7542	270	.	2.40061	29.2429	27.0053	722	Promoter	3	20786340	20788137	1798	2	FBtr0078276	0	CG11396	FBgn0037022
chrX	1214912	1215467	PARP_1_MarkDuplicates_BAM__peak_11294	179	.	2.11031	19.8692	17.9148	283	Promoter	6	1211989	1215156	3168	2	FBtr0345522	0	CG11398	FBgn0040366
chr3L	20782610	20783334	PARP_1_MarkDuplicates_BAM__peak_7539	56	.	1.57733	7.12913	5.67102	536	Exon (FBtr0078277/FBgn0037021, exon 2 of 5)	3	20780350	20786197	5848	2	FBtr0078277	2863	CG11399	FBgn0037021
chr3L	20784174	20784611	PARP_1_MarkDuplicates_BAM__peak_7540	24	.	1.32647	3.65476	2.41712	88	5' UTR	3	20780350	20786197	5848	2	FBtr0078277	1586	CG11399	FBgn0037021
chr3L	20785067	20786472	PARP_1_MarkDuplicates_BAM__peak_7541	495	.	2.99239	52.3904	49.5488	1142	Promoter	3	20780350	20786197	5848	2	FBtr0078277	0	CG11399	FBgn0037021
chr2R	17133917	17134281	PARP_1_MarkDuplicates_BAM__peak_4030	39	.	1.4384	5.26003	3.90278	233	Promoter	2	17134129	17134852	724	1	FBtr0086985	0	CG11400	FBgn0034198
chrX	1239747	1240298	PARP_1_MarkDuplicates_BAM__peak_11296	289	.	2.45644	31.2057	28.912	214	Promoter	6	1236873	1239884	3012	2	FBtr0070245	0	CG11403	FBgn0026876
chr2R	24215249	24215526	PARP_1_MarkDuplicates_BAM__peak_4858	53	.	1.403	6.73752	5.30001	111	Exon (FBtr0072275/FBgn0050419, exon 2 of 2)	2	24202091	24208203	6113	2	FBtr0100169	-7047	CG11406	FBgn0034990
chrX	1341934	1342563	PARP_1_MarkDuplicates_BAM__peak_11303	378	.	2.70209	40.408	37.8606	233	Promoter	6	1342106	1344770	2665	1	FBtr0070209	0	CG11412	FBgn0024362
chrX	1353147	1354133	PARP_1_MarkDuplicates_BAM__peak_11305	57	.	1.59669	7.18441	5.71811	884	Promoter	6	1354014	1356473	2460	1	FBtr0070212	0	CG11417	FBgn0024364
chrX	1348394	1349814	PARP_1_MarkDuplicates_BAM__peak_11304	718	.	3.48368	75.1009	71.8118	973	Promoter	6	1344872	1349357	4486	2	FBtr0070236	0	CG11418	FBgn0024360
chr3R	7472843	7475184	PARP_1_MarkDuplicates_BAM__peak_8300	659	.	3.36086	69.156	65.9728	1876	Promoter	4	7472458	7473781	1324	2	FBtr0081559	0	CG1142	FBgn0037504
chr3L	22470296	22471281	PARP_1_MarkDuplicates_BAM__peak_7746	336	.	2.59043	36.1134	33.6814	190	Promoter	3	22470556	22473509	2954	1	FBtr0078506	0	CG11426	FBgn0037166
chr3L	22472022	22472326	PARP_1_MarkDuplicates_BAM__peak_7747	83	.	1.73068	9.95956	8.36715	114	5' UTR	3	22470556	22473509	2954	1	FBtr0078506	1467	CG11426	FBgn0037166
chrX	4551648	4552050	PARP_1_MarkDuplicates_BAM__peak_11561	114	.	1.86466	13.1271	11.4085	185	Promoter	6	4549883	4551878	1996	2	FBtr0070699	0	CG11436	FBgn0029713
chr3L	22463462	22463780	PARP_1_MarkDuplicates_BAM__peak_7744	24	.	1.38454	3.66349	2.41855	193	Distal Intergenic	3	22465619	22468076	2458	1	FBtr0345586	-1839	CG11438	FBgn0037164
chr3L	22465744	22467934	PARP_1_MarkDuplicates_BAM__peak_7745	117	.	1.7415	13.5153	11.785	1995	Promoter	3	22466832	22468076	1245	1	FBtr0078504	0	CG11438	FBgn0037164
chrX	4553375	4554361	PARP_1_MarkDuplicates_BAM__peak_11562	76	.	1.69718	9.22792	7.66659	844	Promoter	6	4553117	4554197	1081	2	FBtr0070698	0	CG11444	FBgn0029715
chr3R	19860849	19862384	PARP_1_MarkDuplicates_BAM__peak_9786	739	.	3.52835	77.3046	73.9816	588	Promoter	4	19861610	19862600	991	1	FBtr0083815	0	CG11447	FBgn0038737
chrX	1392823	1393315	PARP_1_MarkDuplicates_BAM__peak_11311	136	.	1.95399	15.4438	13.6401	219	Promoter	6	1393054	1397337	4284	1	FBtr0070225	0	CG11448	FBgn0024985
chrX	1398571	1400282	PARP_1_MarkDuplicates_BAM__peak_11312	458	.	2.90307	48.5825	45.8294	1302	Distal Intergenic	6	1393054	1397337	4284	1	FBtr0332292	5518	CG11448	FBgn0024985
chr3L	22455629	22456684	PARP_1_MarkDuplicates_BAM__peak_7742	331	.	2.50961	35.5206	33.11	497	Exon (FBtr0078503/FBgn0037162, exon 1 of 1)	3	22454373	22455989	1617	1	FBtr0078503	1257	CG11449	FBgn0037162
chr2L	142909	144046	PARP_1_MarkDuplicates_BAM__peak_23	189	.	2.14036	20.9029	18.9163	367	Promoter	1	143323	144227	905	1	FBtr0078116	0	CG11454	FBgn0031224
chr2L	114465	114982	PARP_1_MarkDuplicates_BAM__peak_15	514	.	3.03706	54.3332	51.4485	201	Promoter	1	114726	156030	41305	1	FBtr0306542	0	CG11455	FBgn0031228
chr3L	2488616	2489072	PARP_1_MarkDuplicates_BAM__peak_5281	156	.	2.02872	17.529	15.659	148	Promoter	3	2488804	2492613	3810	1	FBtr0072921	0	CG1146	FBgn0035346
chr3L	2489954	2490479	PARP_1_MarkDuplicates_BAM__peak_5282	179	.	2.11031	19.8692	17.9148	202	Promoter	3	2490220	2492613	2394	1	FBtr0072923	0	CG1146	FBgn0035346
chr2R	22072890	22073883	PARP_1_MarkDuplicates_BAM__peak_4577	181	.	2.11651	20.0975	18.1412	474	Promoter	2	22071234	22073443	2210	2	FBtr0303766	0	CG11474	FBgn0034688
chr3L	3069987	3071459	PARP_1_MarkDuplicates_BAM__peak_5345	558	.	3.13755	58.7968	55.8181	1066	Promoter	3	3071133	3088634	17502	1	FBtr0072991	0	CG11486	FBgn0035397
chr3L	3074761	3075042	PARP_1_MarkDuplicates_BAM__peak_5346	47	.	1.51226	6.21062	4.79717	159	Intron (FBtr0072991/FBgn0035397, intron 2 of 14)	3	3073207	3090406	17200	1	FBtr0332113	1555	CG11486	FBgn0035397
chr3L	3076594	3078285	PARP_1_MarkDuplicates_BAM__peak_5347	175	.	2.09914	19.538	17.5945	1385	Promoter	3	3077929	3088634	10706	1	FBtr0072993	0	CG11486	FBgn0035397
chr3L	3078769	3079230	PARP_1_MarkDuplicates_BAM__peak_5348	47	.	1.54086	6.1506	4.73852	190	Intron (FBtr0072991/FBgn0035397, intron 2 of 14)	3	3077929	3090406	12478	1	FBtr0072994	841	CG11486	FBgn0035397
chr3L	3080669	3082404	PARP_1_MarkDuplicates_BAM__peak_5349	236	.	2.30012	25.8367	23.6981	891	Promoter	3	3081568	3088493	6926	1	FBtr0072995	0	CG11486	FBgn0035397
chr3R	30160112	30160519	PARP_1_MarkDuplicates_BAM__peak_10912	65	.	1.58207	8.05875	6.55515	234	Promoter	4	30153022	30160473	7452	2	FBtr0302562	0	CG11498	FBgn0039749
chr3L	3224653	3227098	PARP_1_MarkDuplicates_BAM__peak_5373	504	.	3.01473	53.3586	50.495	757	Promoter	3	3224838	3232192	7355	1	FBtr0073045	0	CG11505	FBgn0035424
chrX	1643346	1643803	PARP_1_MarkDuplicates_BAM__peak_11342	18	.	1.32408	3.04762	1.86477	64	3' UTR	6	1652321	1653062	742	1	FBtr0305287	-8518	CG11509	FBgn0029584
chrX	1647470	1649303	PARP_1_MarkDuplicates_BAM__peak_11343	153	.	1.81775	17.202	15.3429	455	3' UTR	6	1652321	1653062	742	1	FBtr0305287	-3018	CG11509	FBgn0029584
chr3L	12197572	12198077	PARP_1_MarkDuplicates_BAM__peak_6457	43	.	1.49077	5.74757	4.36487	223	Promoter	3	12197791	12199030	1240	1	FBtr0076005	0	CG11529	FBgn0036264
chr3L	12131969	12132568	PARP_1_MarkDuplicates_BAM__peak_6448	348	.	2.59184	37.3298	34.8715	218	Promoter	3	12132146	12133834	1689	1	FBtr0075995	0	CG11534	FBgn0046296
chr3L	3132513	3132834	PARP_1_MarkDuplicates_BAM__peak_5355	22	.	1.25249	3.4632	2.24042	71	Exon (FBtr0113132/FBgn0035400, exon 2 of 9)	3	3128666	3134180	5515	2	FBtr0113133	1346	CG11537	FBgn0035400
chr3L	3133677	3134280	PARP_1_MarkDuplicates_BAM__peak_5356	94	.	1.73375	11.0842	9.44869	359	Promoter	3	3128666	3134180	5515	2	FBtr0113133	0	CG11537	FBgn0035400
chr3L	3142752	3143664	PARP_1_MarkDuplicates_BAM__peak_5357	304	.	2.50111	32.811	30.4717	671	Promoter	3	3128832	3143457	14626	2	FBtr0073115	0	CG11537	FBgn0035400
chr3R	31615668	31616769	PARP_1_MarkDuplicates_BAM__peak_11058	146	.	1.97001	16.4945	14.6577	640	Promoter	4	31615284	31616020	737	2	FBtr0085868	0	CG11539	FBgn0039859
chr3R	31679813	31680076	PARP_1_MarkDuplicates_BAM__peak_11063	49	.	1.53626	6.40954	4.98511	81	Promoter	4	31678147	31679880	1734	2	FBtr0085867	0	CG11550	FBgn0039864
chr2L	273262	274302	PARP_1_MarkDuplicates_BAM__peak_40	169	.	2.07681	18.8824	16.9608	473	Promoter	1	273836	274694	859	1	FBtr0343777	0	CG11555	FBgn0086856
chr3L	12119877	12120525	PARP_1_MarkDuplicates_BAM__peak_6445	233	.	2.28896	25.4685	23.3408	183	Promoter	3	12120019	12121185	1167	1	FBtr0075993	0	CG11560	FBgn0036249
chr2L	292295	292846	PARP_1_MarkDuplicates_BAM__peak_45	81	.	1.71951	9.71295	8.13089	124	Promoter	1	292419	293222	804	1	FBtr0078130	0	CG11562	FBgn0031247
chrX	21082932	21083678	PARP_1_MarkDuplicates_BAM__peak_12851	795	.	3.64	82.9089	79.5064	513	Distal Intergenic	6	21093844	21111417	17574	1	FBtr0100609	-10166	CG11566	FBgn0031159
chr3R	31809434	31810611	PARP_1_MarkDuplicates_BAM__peak_11086	198	.	2.1773	21.9034	19.8849	646	Promoter	4	31806867	31810186	3320	2	FBtr0085852	0	CG11576	FBgn0039882
chr3L	19095669	19096315	PARP_1_MarkDuplicates_BAM__peak_7319	108	.	1.84233	12.5731	10.8758	360	Promoter	3	19094890	19096217	1328	2	FBtr0075034	0	CG11577	FBgn0036847
chr3L	4282471	4284246	PARP_1_MarkDuplicates_BAM__peak_5523	139	.	1.96515	15.7445	13.9302	1330	Promoter	3	4281504	4282817	1314	2	FBtr0073242	0	CG11583	FBgn0035524
chr3L	4262046	4263110	PARP_1_MarkDuplicates_BAM__peak_5519	691	.	3.42785	72.3775	69.1355	378	Promoter	3	4261297	4262470	1174	2	FBtr0073243	0	CG11586	FBgn0035520
chr3L	11918142	11918716	PARP_1_MarkDuplicates_BAM__peak_6421	626	.	3.28469	65.7328	62.6192	295	Intron (FBtr0343552/FBgn0266100, intron 2 of 3)	3	11921513	11922487	975	1	FBtr0076038	-2797	CG11588	FBgn0036221
chrX	14200029	14200885	PARP_1_MarkDuplicates_BAM__peak_12307	172	.	2.08798	19.209	17.2765	163	Promoter	6	14200178	14200907	730	1	FBtr0073899	0	CG11590	FBgn0030545
chr3L	4039733	4041458	PARP_1_MarkDuplicates_BAM__peak_5486	418	.	2.77183	44.4683	41.8177	891	Promoter	3	4037523	4040291	2769	2	FBtr0332982	0	CG11593	FBgn0035488
chrX	1927448	1928358	PARP_1_MarkDuplicates_BAM__peak_11368	273	.	2.41178	29.6315	27.3829	292	Promoter	6	1927683	1930510	2828	1	FBtr0070318	0	CG11596	FBgn0023522
chr2L	282608	283546	PARP_1_MarkDuplicates_BAM__peak_42	304	.	2.50111	32.811	30.4717	678	Promoter	1	281670	283195	1526	2	FBtr0343780	0	CG11601	FBgn0031244
chr3R	12638019	12638349	PARP_1_MarkDuplicates_BAM__peak_8890	45	.	1.50328	5.97078	4.56938	270	Promoter	4	12638481	12640033	1553	1	FBtr0303841	-132	CG11608	FBgn0038069
chr2L	207031	207975	PARP_1_MarkDuplicates_BAM__peak_32	408	.	2.78025	43.5206	40.8933	467	Promoter	1	204743	207297	2555	2	FBtr0078146	0	CG11617	FBgn0031232
chr3L	18987914	18988239	PARP_1_MarkDuplicates_BAM__peak_7297	36	.	1.43828	5.01759	3.67355	97	Promoter	3	18985905	18988323	2419	2	FBtr0075046	84	CG11619	FBgn0036836
chr2L	21899125	21899859	PARP_1_MarkDuplicates_BAM__peak_2378	169	.	2.07681	18.8824	16.9608	514	Distal Intergenic	1	21896666	21898289	1624	2	FBtr0085950	-837	CG11629	FBgn0032965
chr2L	21776477	21776739	PARP_1_MarkDuplicates_BAM__peak_2369	30	.	1.39814	4.36108	3.06371	130	Intron (FBtr0085908/FBgn0051612, intron 1 of 3)	1	21782046	21784065	2020	2	FBtr0085909	7326	CG11630	FBgn0032964
chr2R	8347619	8348320	PARP_1_MarkDuplicates_BAM__peak_2829	208	.	2.09392	22.9458	20.8991	522	Exon (FBtr0302919/FBgn0261588, exon 2 of 11)	2	8358538	8359472	935	1	FBtr0088739	-10218	CG11635	FBgn0033283
chr3L	11695860	11697472	PARP_1_MarkDuplicates_BAM__peak_6395	240	.	2.31129	26.207	24.0575	1120	Promoter	3	11693879	11696498	2620	2	FBtr0076131	0	CG11652	FBgn0036194
chrX	15453257	15453763	PARP_1_MarkDuplicates_BAM__peak_12368	247	.	2.33362	26.9537	24.7821	221	Promoter	6	15453471	15455551	2081	1	FBtr0074031	0	CG11655	FBgn0030638
chr3L	11707299	11707584	PARP_1_MarkDuplicates_BAM__peak_6396	55	.	1.58552	6.97172	5.51601	119	Promoter	3	11700091	11707755	7665	2	FBtr0076125	171	CG11658	FBgn0036196
chr3L	11707935	11708618	PARP_1_MarkDuplicates_BAM__peak_6397	258	.	2.36712	28.0892	25.8844	198	Promoter	3	11699496	11708553	9058	2	FBtr0076126	0	CG11658	FBgn0036196
chrX	15738590	15739507	PARP_1_MarkDuplicates_BAM__peak_12405	125	.	1.90933	14.2655	12.5045	645	Promoter	6	15737493	15738954	1462	2	FBtr0074202	0	CG11679	FBgn0030678
chr3R	13260124	13260859	PARP_1_MarkDuplicates_BAM__peak_8946	449	.	2.88074	47.647	44.9162	255	Promoter	4	13260356	13262227	1872	1	FBtr0082735	0	CG11686	FBgn0040551
chrX	11576630	11576932	PARP_1_MarkDuplicates_BAM__peak_12117	49	.	1.55203	6.3514	4.92827	193	Promoter	6	11576883	11578806	1924	1	FBtr0073513	0	CG11695	FBgn0030316
chr3L	11523218	11523719	PARP_1_MarkDuplicates_BAM__peak_6370	320	.	2.54577	34.4471	32.0615	288	3' UTR	3	11521013	11522713	1701	2	FBtr0339510	-506	CG11714	FBgn0036170
chr3L	11524503	11525416	PARP_1_MarkDuplicates_BAM__peak_6371	71	.	1.61456	8.6923	7.16006	331	Exon (FBtr0089333/FBgn0259481, exon 5 of 5)	3	11521013	11522713	1701	2	FBtr0339510	-1791	CG11714	FBgn0036170
chr3R	5393398	5394806	PARP_1_MarkDuplicates_BAM__peak_8070	524	.	3.05939	55.3142	52.4083	559	Promoter	4	5393922	5397188	3267	1	FBtr0078792	0	CG1172	FBgn0264712
chr3R	10045142	10045900	PARP_1_MarkDuplicates_BAM__peak_8620	78	.	1.70834	9.46908	7.89743	544	Promoter	4	10044596	10045542	947	2	FBtr0082205	0	CG11722	FBgn0037777
chr3L	11389517	11389796	PARP_1_MarkDuplicates_BAM__peak_6349	55	.	1.58552	6.97172	5.51601	161	Distal Intergenic	3	11394690	11395673	984	1	FBtr0076172	-4894	CG11726	FBgn0036156
chr3L	11390581	11390858	PARP_1_MarkDuplicates_BAM__peak_6350	20	.	1.32186	3.20601	2.00738	138	Distal Intergenic	3	11394690	11395673	984	1	FBtr0076172	-3832	CG11726	FBgn0036156
chr3R	8517613	8518584	PARP_1_MarkDuplicates_BAM__peak_8408	1041	.	4.10896	107.852	104.18	300	Promoter	4	8517868	8521378	3511	1	FBtr0081869	0	CG11737	FBgn0037592
chr3R	4378621	4380122	PARP_1_MarkDuplicates_BAM__peak_7909	528	.	3.07055	55.807	52.8908	364	Promoter	4	4378925	4381210	2286	1	FBtr0078915	0	CG11739	FBgn0037239
chrX	11349551	11351500	PARP_1_MarkDuplicates_BAM__peak_12100	195	.	2.16614	21.5588	19.5511	1088	Promoter	6	11349998	11350474	477	1	FBtr0073452	0	CG11752	FBgn0030292
chr3R	24932003	24932779	PARP_1_MarkDuplicates_BAM__peak_10398	163	.	2.05448	18.2361	16.3361	169	Promoter	4	24932010	24934919	2910	1	FBtr0084748	0	CG11771	FBgn0039252
chr3R	25047532	25048468	PARP_1_MarkDuplicates_BAM__peak_10411	202	.	2.18847	22.2503	20.2209	176	Promoter	4	25047706	25049455	1750	1	FBtr0084760	0	CG11790	FBgn0039265
chr3R	25049477	25050984	PARP_1_MarkDuplicates_BAM__peak_10412	251	.	2.34479	27.3302	25.1474	845	Promoter	4	25049616	25053074	3459	1	FBtr0084762	0	CG11791	FBgn0039266
chrX	11872140	11873370	PARP_1_MarkDuplicates_BAM__peak_12140	229	.	2.27779	25.1024	22.9856	617	Promoter	6	11871299	11872779	1481	2	FBtr0073600	0	CG11802	FBgn0030346
chr3L	10678491	10679221	PARP_1_MarkDuplicates_BAM__peak_6229	104	.	1.80616	12.1617	10.484	503	Intron (FBtr0076262/FBgn0010762, intron 2 of 9)	3	10691024	10692598	1575	1	FBtr0076265	-11803	CG11811	FBgn0036099
chr3L	10680744	10681363	PARP_1_MarkDuplicates_BAM__peak_6230	74	.	1.58602	8.94895	7.4053	281	Intron (FBtr0076262/FBgn0010762, intron 2 of 9)	3	10691024	10692598	1575	1	FBtr0076265	-9661	CG11811	FBgn0036099
chr3L	10681741	10684223	PARP_1_MarkDuplicates_BAM__peak_6231	304	.	2.50111	32.811	30.4717	1538	Intron (FBtr0076262/FBgn0010762, intron 2 of 9)	3	10691024	10692598	1575	1	FBtr0076265	-6801	CG11811	FBgn0036099
chr3L	10685092	10685365	PARP_1_MarkDuplicates_BAM__peak_6232	13	.	1.25095	2.42945	1.31073	272	Exon (FBtr0076262/FBgn0010762, exon 3 of 10)	3	10691024	10692598	1575	1	FBtr0076265	-5659	CG11811	FBgn0036099
chr3L	10685915	10686304	PARP_1_MarkDuplicates_BAM__peak_6233	77	.	1.53332	9.35791	7.79524	108	Exon (FBtr0076262/FBgn0010762, exon 4 of 10)	3	10691024	10692598	1575	1	FBtr0076265	-4720	CG11811	FBgn0036099
chr3L	10690810	10691513	PARP_1_MarkDuplicates_BAM__peak_6234	340	.	2.6016	36.5347	34.0909	229	Promoter	3	10691024	10692598	1575	1	FBtr0076265	0	CG11811	FBgn0036099
chr3L	1970896	1971798	PARP_1_MarkDuplicates_BAM__peak_5240	188	.	2.1438	20.8762	18.8897	562	Promoter	3	1970191	1971200	1010	2	FBtr0072852	0	CG11815	FBgn0035299
chr2R	10421216	10422450	PARP_1_MarkDuplicates_BAM__peak_3103	69	.	1.66368	8.52121	6.99121	281	Promoter	2	10420414	10421908	1495	2	FBtr0329868	0	CG11825	FBgn0033519
chr2R	10423259	10423783	PARP_1_MarkDuplicates_BAM__peak_3104	27	.	1.40687	3.98077	2.7102	56	Promoter	2	10420414	10423650	3237	2	FBtr0329867	0	CG11825	FBgn0033519
chr3R	28922814	28923333	PARP_1_MarkDuplicates_BAM__peak_10770	126	.	1.90266	14.4355	12.6727	127	Promoter	4	28923044	28925086	2043	1	FBtr0308601	0	CG11828	FBgn0039616
chr3R	28933276	28933548	PARP_1_MarkDuplicates_BAM__peak_10771	52	.	1.54408	6.67813	5.24177	162	Intron (FBtr0085347/FBgn0039617, intron 1 of 10)	4	28923044	28925086	2043	1	FBtr0308601	10233	CG11828	FBgn0039616
chr3R	28938576	28939085	PARP_1_MarkDuplicates_BAM__peak_10772	33	.	1.43787	4.63678	3.32415	111	Intron (FBtr0085347/FBgn0039617, intron 1 of 10)	4	28923044	28925086	2043	1	FBtr0308601	15533	CG11828	FBgn0039616
chr3R	29049274	29050038	PARP_1_MarkDuplicates_BAM__peak_10781	131	.	1.91481	14.9015	13.1187	208	Promoter	4	29049493	29050721	1229	1	FBtr0085360	0	CG11837	FBgn0039627
chr3R	25221337	25222145	PARP_1_MarkDuplicates_BAM__peak_10433	508	.	2.97387	53.7587	50.893	310	Promoter	4	25221589	25224118	2530	1	FBtr0084808	0	CG11851	FBgn0039293
chr3R	25241480	25241841	PARP_1_MarkDuplicates_BAM__peak_10437	80	.	1.68685	9.62156	8.04784	120	Promoter	4	25242020	25243262	1243	1	FBtr0339259	-179	CG11854	FBgn0039299
chr3R	25257804	25259813	PARP_1_MarkDuplicates_BAM__peak_10441	374	.	2.69092	39.9704	37.4345	1095	Promoter	4	25258898	25260759	1862	1	FBtr0084814	0	CG11857	FBgn0039303
chr3R	29069577	29069869	PARP_1_MarkDuplicates_BAM__peak_10784	33	.	1.45153	4.65397	3.33402	139	Intron (FBtr0085365/FBgn0039633, intron 2 of 8)	4	29063828	29108948	45121	1	FBtr0330301	5750	CG11873	FBgn0039633
chr3R	29073896	29074408	PARP_1_MarkDuplicates_BAM__peak_10785	95	.	1.7865	11.2333	9.58865	249	Intron (FBtr0085365/FBgn0039633, intron 2 of 8)	4	29063828	29108948	45121	1	FBtr0330301	10069	CG11873	FBgn0039633
chr3R	29081996	29082271	PARP_1_MarkDuplicates_BAM__peak_10786	36	.	1.47138	4.976	3.64009	188	Intron (FBtr0085365/FBgn0039633, intron 2 of 8)	4	29088313	29108948	20636	1	FBtr0330300	-6042	CG11873	FBgn0039633
chr3R	29082872	29083439	PARP_1_MarkDuplicates_BAM__peak_10787	55	.	1.54819	7.00468	5.54827	332	Intron (FBtr0085365/FBgn0039633, intron 2 of 8)	4	29088313	29108948	20636	1	FBtr0330300	-4874	CG11873	FBgn0039633
chr3R	29087096	29088728	PARP_1_MarkDuplicates_BAM__peak_10788	119	.	1.88699	13.6913	11.9516	291	Promoter	4	29088313	29108948	20636	1	FBtr0330300	0	CG11873	FBgn0039633
chr2R	10601686	10603156	PARP_1_MarkDuplicates_BAM__peak_3136	75	.	1.65992	9.14167	7.58885	307	Intron (FBtr0088275/FBgn0263102, intron 3 of 9)	2	10617662	10640990	23329	1	FBtr0088283	-14506	CG11883	FBgn0033538
chr2R	10603422	10603705	PARP_1_MarkDuplicates_BAM__peak_3137	27	.	1.40687	3.98077	2.7102	85	Intron (FBtr0088275/FBgn0263102, intron 3 of 9)	2	10617662	10640990	23329	1	FBtr0088283	-13957	CG11883	FBgn0033538
chr2R	10604120	10604456	PARP_1_MarkDuplicates_BAM__peak_3138	179	.	2.11031	19.8692	17.9148	180	Intron (FBtr0088275/FBgn0263102, intron 3 of 9)	2	10617662	10640990	23329	1	FBtr0088283	-13206	CG11883	FBgn0033538
chr2R	10617430	10618803	PARP_1_MarkDuplicates_BAM__peak_3139	208	.	2.2108	22.9504	20.8991	182	Promoter	2	10617662	10640990	23329	1	FBtr0088283	0	CG11883	FBgn0033538
chr2L	420977	421896	PARP_1_MarkDuplicates_BAM__peak_58	490	.	2.98123	51.9087	49.078	510	Promoter	1	420895	421450	556	2	FBtr0078089	0	CG11885	FBgn0031253
chr3R	29157372	29158758	PARP_1_MarkDuplicates_BAM__peak_10800	215	.	2.23313	23.6592	21.5861	866	Promoter	4	29158122	29164966	6845	1	FBtr0085386	0	CG11897	FBgn0039644
chr3R	29199847	29200741	PARP_1_MarkDuplicates_BAM__peak_10802	452	.	2.72018	47.9333	45.201	319	Promoter	4	29200454	29201770	1317	1	FBtr0085390	0	CG11899	FBgn0014427
chr3R	25334849	25335692	PARP_1_MarkDuplicates_BAM__peak_10450	181	.	2.08234	20.1239	18.1674	421	Promoter	4	25335257	25340088	4832	1	FBtr0300735	0	CG11902	FBgn0028647
chr2R	19283141	19284103	PARP_1_MarkDuplicates_BAM__peak_4305	99	.	1.77588	11.6525	9.99543	660	Promoter	2	19281418	19283961	2544	2	FBtr0086563	0	CG11906	FBgn0034425
chr2L	315025	315524	PARP_1_MarkDuplicates_BAM__peak_51	80	.	1.68333	9.60974	8.03624	226	Intron (FBtr0078047/FBgn0004611, intron 1 of 16)	1	318362	319259	898	2	FBtr0078099	3735	CG11912	FBgn0031248
chr3R	25353450	25355115	PARP_1_MarkDuplicates_BAM__peak_10451	73	.	1.66722	8.92536	7.38234	295	3' UTR	4	25358285	25360034	1750	1	FBtr0273265	-3170	CG11913	FBgn0039331
chr3R	25360683	25360954	PARP_1_MarkDuplicates_BAM__peak_10452	39	.	1.46981	5.2828	3.92503	206	Intron (FBtr0089982/FBgn0004509, intron 4 of 11)	4	25358285	25360034	1750	1	FBtr0273265	2399	CG11913	FBgn0039331
chr2R	19356111	19358447	PARP_1_MarkDuplicates_BAM__peak_4313	471	.	2.93297	49.9042	47.1268	1368	Promoter	2	19357532	19362373	4842	1	FBtr0086519	0	CG11961	FBgn0034436
chr3R	8944532	8945289	PARP_1_MarkDuplicates_BAM__peak_8462	695	.	3.3791	72.7943	69.5503	522	Promoter	4	8942954	8945020	2067	2	FBtr0082015	0	CG11964	FBgn0037644
chr3R	8955323	8955796	PARP_1_MarkDuplicates_BAM__peak_8463	89	.	1.70497	10.5328	8.91872	280	Intron (FBtr0082014/FBgn0037645, intron 1 of 1)	4	8950246	8963037	12792	2	FBtr0082014	7241	CG11966	FBgn0037645
chr3R	8956365	8956639	PARP_1_MarkDuplicates_BAM__peak_8464	13	.	1.26498	2.43537	1.31624	121	Intron (FBtr0082014/FBgn0037645, intron 1 of 1)	4	8950246	8963037	12792	2	FBtr0082014	6398	CG11966	FBgn0037645
chr3R	8962838	8963433	PARP_1_MarkDuplicates_BAM__peak_8465	250	.	2.14792	27.2166	25.0431	226	Promoter	4	8950246	8963037	12792	2	FBtr0082014	0	CG11966	FBgn0037645
chr3R	8969291	8969678	PARP_1_MarkDuplicates_BAM__peak_8466	19	.	1.28629	3.1312	1.93719	291	Distal Intergenic	4	8950246	8963037	12792	2	FBtr0334329	-6255	CG11966	FBgn0037645
chr3R	8983937	8985502	PARP_1_MarkDuplicates_BAM__peak_8470	382	.	2.71325	40.8474	38.2883	935	Promoter	4	8984718	8990649	5932	1	FBtr0346139	0	CG11970	FBgn0027503
chr3R	8992590	8993966	PARP_1_MarkDuplicates_BAM__peak_8471	232	.	2.26441	25.3697	23.251	672	Promoter	4	8993253	8994839	1587	1	FBtr0081960	0	CG11975	FBgn0037648
chr3R	9003674	9004313	PARP_1_MarkDuplicates_BAM__peak_8474	179	.	2.11031	19.8692	17.9148	267	Promoter	4	9004017	9005331	1315	1	FBtr0081962	0	CG11980	FBgn0037652
chr3R	9007560	9008656	PARP_1_MarkDuplicates_BAM__peak_8476	120	.	1.88111	13.7963	12.0555	876	Promoter	4	9008321	9010274	1954	1	FBtr0081966	0	CG11983	FBgn0037654
chr3R	9013608	9015967	PARP_1_MarkDuplicates_BAM__peak_8477	382	.	2.67282	40.7658	38.216	414	Promoter	4	9010282	9013643	3362	2	FBtr0300745	0	CG11984	FBgn0037655
chr3R	9174527	9175293	PARP_1_MarkDuplicates_BAM__peak_8500	326	.	2.52221	35.0014	32.6032	412	Intron (FBtr0333667/FBgn0003165, intron 8 of 12)	4	9177517	9179098	1582	1	FBtr0081972	-2224	CG11997	FBgn0037662
chr3R	9184361	9184719	PARP_1_MarkDuplicates_BAM__peak_8501	87	.	1.73134	10.3644	8.75948	173	Intron (FBtr0333667/FBgn0003165, intron 8 of 12)	4	9177517	9179098	1582	1	FBtr0081972	6845	CG11997	FBgn0037662
chr3R	9185861	9186183	PARP_1_MarkDuplicates_BAM__peak_8502	27	.	1.39919	4.02659	2.75426	233	Intron (FBtr0333667/FBgn0003165, intron 8 of 12)	4	9177517	9179098	1582	1	FBtr0081972	8345	CG11997	FBgn0037662
chr3R	5353822	5355590	PARP_1_MarkDuplicates_BAM__peak_8058	202	.	2.18847	22.2503	20.2209	1440	Promoter	4	5353717	5354747	1031	2	FBtr0078807	0	CG11999	FBgn0037312
chr3L	3809557	3811623	PARP_1_MarkDuplicates_BAM__peak_5457	262	.	2.37828	28.4717	26.2559	612	Promoter	3	3811263	3813958	2696	1	FBtr0073149	0	CG12006	FBgn0035464
chr3R	5120424	5120742	PARP_1_MarkDuplicates_BAM__peak_8024	27	.	1.36701	3.96847	2.70527	249	Distal Intergenic	4	5128087	5129939	1853	1	FBtr0078842	-7345	CG12007	FBgn0037293
chr3R	5126852	5127349	PARP_1_MarkDuplicates_BAM__peak_8025	767	.	3.58417	80.0899	76.7262	247	Distal Intergenic	4	5128087	5129939	1853	1	FBtr0078842	-738	CG12007	FBgn0037293
chr3R	5127916	5128499	PARP_1_MarkDuplicates_BAM__peak_8026	255	.	2.35595	27.7087	25.5149	236	Promoter	4	5128087	5129939	1853	1	FBtr0078842	0	CG12007	FBgn0037293
chr3L	3288371	3289035	PARP_1_MarkDuplicates_BAM__peak_5385	337	.	2.50825	36.1809	33.7483	245	Exon (FBtr0073052/FBgn0035429, exon 6 of 7)	3	3291459	3299000	7542	1	FBtr0308314	-2424	CG12009	FBgn0035430
chr3L	1692535	1692796	PARP_1_MarkDuplicates_BAM__peak_5205	17	.	1.30302	2.92786	1.75102	17	Intron (FBtr0303102/FBgn0035260, intron 1 of 3)	3	1694617	1696412	1796	1	FBtr0072764	-1821	CG12011	FBgn0035257
chr3L	3376334	3377350	PARP_1_MarkDuplicates_BAM__peak_5403	206	.	2.19227	22.6502	20.6095	589	Promoter	3	3376757	3377687	931	1	FBtr0073076	0	CG12012	FBgn0035444
chr3L	3380280	3381012	PARP_1_MarkDuplicates_BAM__peak_5404	13	.	1.24573	2.46643	1.34539	0	Distal Intergenic	3	3378268	3380083	1816	1	FBtr0073077	2013	CG12014	FBgn0035445
chr3L	3383937	3384615	PARP_1_MarkDuplicates_BAM__peak_5405	61	.	1.5933	7.59316	6.11283	145	Distal Intergenic	3	3378268	3380083	1816	1	FBtr0073077	5670	CG12014	FBgn0035445
chr3L	3385149	3385620	PARP_1_MarkDuplicates_BAM__peak_5406	43	.	1.51853	5.75801	4.3683	127	Distal Intergenic	3	3378268	3380083	1816	1	FBtr0073077	6882	CG12014	FBgn0035445
chr3L	3276917	3277504	PARP_1_MarkDuplicates_BAM__peak_5383	336	.	2.59043	36.1134	33.6814	237	Distal Intergenic	3	3280239	3290896	10658	1	FBtr0073052	-2735	CG12017	FBgn0035429
chr3L	3279995	3281017	PARP_1_MarkDuplicates_BAM__peak_5384	73	.	1.65175	8.90111	7.3592	637	Promoter	3	3280239	3290896	10658	1	FBtr0073052	0	CG12017	FBgn0035429
chr3L	1774184	1776487	PARP_1_MarkDuplicates_BAM__peak_5212	243	.	2.31961	26.5147	24.363	1059	Promoter	3	1775633	1777019	1387	1	FBtr0072775	0	CG12018	FBgn0027903
chr3L	1856598	1858036	PARP_1_MarkDuplicates_BAM__peak_5221	391	.	2.73558	41.7315	39.1493	389	Promoter	3	1857165	1859047	1883	1	FBtr0072832	0	CG12024	FBgn0035283
chr3L	1864659	1866621	PARP_1_MarkDuplicates_BAM__peak_5223	476	.	2.94773	50.4734	47.6761	757	Promoter	3	1865430	1867863	2434	1	FBtr0072834	0	CG12025	FBgn0035285
chr2R	7668242	7669245	PARP_1_MarkDuplicates_BAM__peak_2729	504	.	3.01473	53.3586	50.495	733	Promoter	2	7667248	7669029	1782	2	FBtr0088944	0	CG12042	FBgn0033206
chr2L	21101845	21103380	PARP_1_MarkDuplicates_BAM__peak_2296	714	.	3.46933	74.6954	71.4151	722	Promoter	1	21094966	21102429	7464	2	FBtr0114615	0	CG12050	FBgn0032915
chr3R	31220542	31223253	PARP_1_MarkDuplicates_BAM__peak_11015	270	.	2.40061	29.2429	27.0053	1253	Promoter	4	31220702	31228491	7790	1	FBtr0085758	0	CG12054	FBgn0039831
chr3R	31225067	31225567	PARP_1_MarkDuplicates_BAM__peak_11016	49	.	1.53312	6.36117	4.93779	340	Promoter	4	31224917	31229387	4471	1	FBtr0113312	151	CG12054	FBgn0039831
chr3R	31226687	31227123	PARP_1_MarkDuplicates_BAM__peak_11017	23	.	1.36569	3.6041	2.36848	68	Exon (FBtr0085758/FBgn0039831, exon 6 of 6)	4	31224917	31229387	4471	1	FBtr0113312	1771	CG12054	FBgn0039831
chrX	9191729	9194355	PARP_1_MarkDuplicates_BAM__peak_11943	300	.	2.48994	32.4068	30.0789	1031	Promoter	6	9192669	9193620	952	1	FBtr0071305	0	CG12056	FBgn0030099
chrX	8574119	8575042	PARP_1_MarkDuplicates_BAM__peak_11879	236	.	2.30012	25.8367	23.6981	323	Promoter	6	8574306	8588528	14223	1	FBtr0071214	0	CG12065	FBgn0030052
chrX	8837840	8838267	PARP_1_MarkDuplicates_BAM__peak_11896	160	.	2.04331	17.9164	16.0272	239	Promoter	6	8838323	8872774	34452	1	FBtr0307271	-56	CG12075	FBgn0030065
chrX	8863255	8863556	PARP_1_MarkDuplicates_BAM__peak_11897	33	.	1.45153	4.65397	3.33402	129	Intron (FBtr0307271/FBgn0030065, intron 1 of 4)	6	8864109	8872126	8018	1	FBtr0071253	-553	CG12075	FBgn0030065
chrX	8864056	8864379	PARP_1_MarkDuplicates_BAM__peak_11898	106	.	1.83117	12.2999	10.6132	125	Promoter	6	8864109	8872126	8018	1	FBtr0071253	0	CG12075	FBgn0030065
chr3L	3242026	3242649	PARP_1_MarkDuplicates_BAM__peak_5376	39	.	1.46644	5.26338	3.90601	161	Downstream (<1kb)	3	3243274	3244294	1021	2	FBtr0073092	1645	CG12078	FBgn0035426
chr3R	5833725	5834382	PARP_1_MarkDuplicates_BAM__peak_8137	80	.	1.66528	9.58108	8.00826	357	Intron (FBtr0113196/FBgn0037386, intron 1 of 5)	4	5835029	5838782	3754	1	FBtr0113197	-647	CG1208	FBgn0037386
chrX	8588607	8589427	PARP_1_MarkDuplicates_BAM__peak_11880	568	.	3.15988	59.8058	56.8068	228	Promoter	6	8588811	8590710	1900	1	FBtr0071218	0	CG12081	FBgn0030053
chr3L	3148129	3150090	PARP_1_MarkDuplicates_BAM__peak_5359	140	.	1.9631	15.8659	14.0504	218	Promoter	3	3145405	3148358	2954	2	FBtr0073114	0	CG12082	FBgn0035402
chr3L	1495802	1497290	PARP_1_MarkDuplicates_BAM__peak_5180	81	.	1.70075	9.76452	8.18205	801	Promoter	3	1490951	1496643	5693	2	FBtr0332656	0	CG12084	FBgn0043458
chr3L	1533672	1533969	PARP_1_MarkDuplicates_BAM__peak_5183	80	.	1.71587	9.65094	8.0766	107	Promoter	3	1523414	1534034	10621	2	FBtr0072703	65	CG12090	FBgn0035227
chr3L	1536243	1538012	PARP_1_MarkDuplicates_BAM__peak_5184	363	.	2.63508	38.8743	36.3719	593	Promoter	3	1534929	1536835	1907	2	FBtr0333400	0	CG12091	FBgn0035228
chr3L	2773587	2774917	PARP_1_MarkDuplicates_BAM__peak_5312	288	.	2.38901	31.1257	28.8411	721	Promoter	3	2772560	2774007	1448	2	FBtr0073015	0	CG12093	FBgn0035372
chr3L	1558261	1559017	PARP_1_MarkDuplicates_BAM__peak_5187	124	.	1.87913	14.1897	12.4372	228	Promoter	3	1555363	1558484	3122	2	FBtr0072828	0	CG12099	FBgn0035232
chr3L	1601595	1603329	PARP_1_MarkDuplicates_BAM__peak_5193	271	.	2.32188	29.4348	27.1959	1073	Promoter	3	1600726	1602674	1949	2	FBtr0333360	0	CG12104	FBgn0035238
chrX	8560108	8562178	PARP_1_MarkDuplicates_BAM__peak_11878	353	.	2.63509	37.8095	35.3311	525	Promoter	6	8558879	8560186	1308	2	FBtr0331727	0	CG12112	FBgn0030048
chrX	9196198	9196687	PARP_1_MarkDuplicates_BAM__peak_11944	63	.	1.63018	7.83989	6.34154	336	Promoter	6	9194750	9196414	1665	2	FBtr0071339	0	CG12118	FBgn0030101
chrX	9231983	9232698	PARP_1_MarkDuplicates_BAM__peak_11945	332	.	2.57926	35.6941	33.2737	351	Promoter	6	9228796	9232378	3583	2	FBtr0071334	0	CG12121	FBgn0030109
chrX	8442207	8442497	PARP_1_MarkDuplicates_BAM__peak_11867	83	.	1.73068	9.95956	8.36715	168	Promoter	6	8441247	8442348	1102	2	FBtr0071245	0	CG12123	FBgn0030039
chrX	8436582	8436893	PARP_1_MarkDuplicates_BAM__peak_11865	51	.	1.56319	6.55524	5.12114	228	Promoter	6	8433923	8436801	2879	2	FBtr0071246	0	CG12125	FBgn0030037
chrX	8437397	8437875	PARP_1_MarkDuplicates_BAM__peak_11866	86	.	1.74184	10.2089	8.60619	312	Promoter	6	8433923	8437820	3898	2	FBtr0345986	0	CG12125	FBgn0030037
chr3R	5841167	5841428	PARP_1_MarkDuplicates_BAM__peak_8138	30	.	1.42458	4.30366	3.01507	129	Promoter	4	5841170	5846568	5399	1	FBtr0078642	0	CG1213	FBgn0037387
chr2R	9970885	9972004	PARP_1_MarkDuplicates_BAM__peak_3049	166	.	2.05295	18.5674	16.6565	242	Promoter	2	9971143	9972780	1638	1	FBtr0088388	0	CG12134	FBgn0033471
chr2R	9972429	9973444	PARP_1_MarkDuplicates_BAM__peak_3050	732	.	3.43173	76.5979	73.2902	409	3' UTR	2	9971143	9972780	1638	1	FBtr0088389	1287	CG12134	FBgn0033471
chr2R	7909334	7909751	PARP_1_MarkDuplicates_BAM__peak_2766	23	.	1.31754	3.60751	2.37179	56	Intron (FBtr0088844/FBgn0050377, intron 4 of 4)	2	7915027	7916478	1452	2	FBtr0088889	6727	CG12159	FBgn0033232
chr3R	5467635	5468515	PARP_1_MarkDuplicates_BAM__peak_8074	195	.	2.16614	21.5588	19.5511	183	Promoter	4	5467778	5469539	1762	1	FBtr0078680	0	CG12162	FBgn0037329
chr3R	5250710	5252044	PARP_1_MarkDuplicates_BAM__peak_8038	476	.	2.94773	50.4734	47.6761	1009	Promoter	4	5237651	5251745	14095	2	FBtr0078822	0	CG12163	FBgn0260462
chr2R	7300257	7301060	PARP_1_MarkDuplicates_BAM__peak_2673	373	.	2.58884	39.9074	37.3807	566	3' UTR	2	7311395	7313345	1951	1	FBtr0088963	-10335	CG12164	FBgn0033158
chr2R	7308610	7309159	PARP_1_MarkDuplicates_BAM__peak_2674	15	.	1.27556	2.65796	1.5104	172	Distal Intergenic	2	7311395	7313345	1951	1	FBtr0088963	-2236	CG12164	FBgn0033158
chr2R	7317621	7318195	PARP_1_MarkDuplicates_BAM__peak_2675	74	.	1.68601	8.98957	7.43861	412	3' UTR	2	7311395	7313495	2101	1	FBtr0345800	6227	CG12164	FBgn0033158
chr3R	5637163	5637636	PARP_1_MarkDuplicates_BAM__peak_8106	153	.	1.97426	17.2395	15.3801	211	Promoter	4	5637234	5638657	1424	1	FBtr0078709	0	CG12170	FBgn0037356
chr3R	5638262	5638534	PARP_1_MarkDuplicates_BAM__peak_8107	63	.	1.56505	7.86927	6.37047	124	Exon (FBtr0078709/FBgn0037356, exon 1 of 1)	4	5637234	5638657	1424	1	FBtr0078709	1029	CG12170	FBgn0037356
chr3R	5632215	5634434	PARP_1_MarkDuplicates_BAM__peak_8104	137	.	1.92784	15.5474	13.7428	1473	Promoter	4	5633627	5634640	1014	1	FBtr0078708	0	CG12171	FBgn0037354
chr3R	5256363	5258008	PARP_1_MarkDuplicates_BAM__peak_8039	258	.	2.36712	28.0892	25.8844	620	Promoter	4	5255444	5256681	1238	2	FBtr0078821	0	CG12173	FBgn0037305
chrX	13680024	13680422	PARP_1_MarkDuplicates_BAM__peak_12273	47	.	1.54086	6.1506	4.73852	209	Promoter	6	13677899	13680398	2500	2	FBtr0073846	0	CG12177	FBgn0030510
chrX	4635614	4636622	PARP_1_MarkDuplicates_BAM__peak_11566	88	.	1.75301	10.461	8.84793	415	Promoter	6	4631052	4636004	4953	2	FBtr0300755	0	CG12179	FBgn0025388
chr3R	5791232	5792176	PARP_1_MarkDuplicates_BAM__peak_8130	133	.	1.94282	15.1456	13.3526	423	Promoter	4	5791879	5793383	1505	1	FBtr0078630	0	CG1218	FBgn0037377
chr3L	2599235	2600420	PARP_1_MarkDuplicates_BAM__peak_5295	192	.	2.1318	21.2151	19.2193	422	Promoter	3	2595842	2599579	3738	2	FBtr0344989	0	CG12182	FBgn0028504
chrX	19469445	19469771	PARP_1_MarkDuplicates_BAM__peak_12722	29	.	1.38599	4.25669	2.96977	86	3' UTR	6	19475063	19476055	993	1	FBtr0074710	-5292	CG12200	FBgn0031018
chrX	19493974	19494465	PARP_1_MarkDuplicates_BAM__peak_12725	40	.	1.4962	5.37762	4.01068	375	Promoter	6	19493292	19494401	1110	2	FBtr0074783	0	CG12204	FBgn0031022
chrX	3472431	3472774	PARP_1_MarkDuplicates_BAM__peak_11497	22	.	1.37337	3.5097	2.27783	27	Exon (FBtr0070529/FBgn0029662, exon 1 of 4)	6	3465737	3473450	7714	2	FBtr0070529	676	CG12206	FBgn0029662
chrX	3474955	3475241	PARP_1_MarkDuplicates_BAM__peak_11498	55	.	1.58552	6.97172	5.51601	81	Promoter	6	3465737	3474524	8788	2	FBtr0070528	-432	CG12206	FBgn0029662
chr3R	14288888	14289684	PARP_1_MarkDuplicates_BAM__peak_9069	277	.	2.42295	30.0221	27.7622	516	Promoter	4	14289071	14302276	13206	1	FBtr0082921	0	CG12207	FBgn0038220
chr3R	14290252	14290557	PARP_1_MarkDuplicates_BAM__peak_9070	57	.	1.59669	7.18441	5.71811	157	Promoter	4	14290401	14302276	11876	1	FBtr0082922	0	CG12207	FBgn0038220
chr3R	14297376	14299074	PARP_1_MarkDuplicates_BAM__peak_9071	336	.	2.59043	36.1134	33.6814	1019	Promoter	4	14298225	14302276	4052	1	FBtr0082923	0	CG12207	FBgn0038220
chr3R	11967040	11968628	PARP_1_MarkDuplicates_BAM__peak_8824	603	.	3.23804	63.3848	60.3135	451	Promoter	4	11964674	11967457	2784	2	FBtr0113223	0	CG12213	FBgn0260742
chrX	6300908	6301503	PARP_1_MarkDuplicates_BAM__peak_11691	233	.	2.28896	25.4685	23.3408	339	Promoter	6	6299054	6301285	2232	2	FBtr0070925	0	CG12219	FBgn0043796
chrX	5907798	5908382	PARP_1_MarkDuplicates_BAM__peak_11656	417	.	2.80258	44.4257	41.7754	281	Promoter	6	5908135	5911789	3655	1	FBtr0070826	0	CG12236	FBgn0029822
chrX	19640904	19641219	PARP_1_MarkDuplicates_BAM__peak_12747	67	.	1.65252	8.29126	6.77176	130	3' UTR	6	19641191	19642869	1679	2	FBtr0074761	1650	CG12237	FBgn0031048
chrX	19641900	19642166	PARP_1_MarkDuplicates_BAM__peak_12748	40	.	1.4962	5.37762	4.01068	78	Exon (FBtr0074761/FBgn0031048, exon 1 of 1)	6	19641191	19642869	1679	2	FBtr0074761	703	CG12237	FBgn0031048
chrX	19642534	19643583	PARP_1_MarkDuplicates_BAM__peak_12749	154	.	2.02098	17.284	15.4163	784	Promoter	6	19641191	19642869	1679	2	FBtr0074761	0	CG12237	FBgn0031048
chr3L	7718115	7719689	PARP_1_MarkDuplicates_BAM__peak_5839	198	.	2.1773	21.9034	19.8849	366	Promoter	3	7719350	7721472	2123	1	FBtr0076808	0	CG12262	FBgn0035811
chr2R	18426164	18426726	PARP_1_MarkDuplicates_BAM__peak_4196	154	.	2.02098	17.284	15.4163	267	Promoter	2	18426421	18430333	3913	1	FBtr0086691	0	CG12263	FBgn0034346
chr3R	23948199	23948883	PARP_1_MarkDuplicates_BAM__peak_10268	191	.	2.11999	21.1506	19.1618	311	Promoter	4	23943628	23948383	4756	2	FBtr0308071	0	CG12268	FBgn0039131
chr3R	7248974	7249250	PARP_1_MarkDuplicates_BAM__peak_8277	21	.	1.35831	3.37404	2.15486	47	Promoter	4	7248151	7249497	1347	2	FBtr0339736	247	CG1227	FBgn0037491
chr3R	7249547	7250711	PARP_1_MarkDuplicates_BAM__peak_8278	233	.	2.28896	25.4685	23.3408	306	Promoter	4	7248151	7249738	1588	2	FBtr0081598	0	CG1227	FBgn0037491
chr3R	12701480	12701819	PARP_1_MarkDuplicates_BAM__peak_8899	39	.	1.4927	5.32915	3.97038	151	Intron (FBtr0082654/FBgn0016693, intron 2 of 3)	4	12705094	12705818	725	1	FBtr0082656	-3275	CG12279	FBgn0038080
chr3R	12705047	12705487	PARP_1_MarkDuplicates_BAM__peak_8900	99	.	1.76614	11.6481	9.99108	237	Promoter	4	12705094	12705818	725	1	FBtr0082656	0	CG12279	FBgn0038080
chr2L	16901614	16902338	PARP_1_MarkDuplicates_BAM__peak_1912	103	.	1.81391	11.9833	10.315	541	Promoter	1	16900535	16902218	1684	2	FBtr0080957	0	CG12288	FBgn0032620
chr3R	26226761	26227254	PARP_1_MarkDuplicates_BAM__peak_10545	108	.	1.84233	12.5731	10.8758	215	Distal Intergenic	4	26230248	26233329	3082	1	FBtr0084990	-2994	CG12290	FBgn0039419
chr3R	26229616	26231773	PARP_1_MarkDuplicates_BAM__peak_10546	603	.	3.23804	63.3848	60.3135	631	Promoter	4	26230248	26233329	3082	1	FBtr0084990	0	CG12290	FBgn0039419
chr3L	15579869	15581317	PARP_1_MarkDuplicates_BAM__peak_6846	435	.	2.83248	46.2197	43.5326	751	Promoter	3	15580800	15583373	2574	1	FBtr0075564	0	CG12301	FBgn0036514
chr3L	15583519	15584372	PARP_1_MarkDuplicates_BAM__peak_6847	172	.	2.08798	19.209	17.2765	199	Promoter	3	15583638	15585347	1710	1	FBtr0075565	0	CG12304	FBgn0036515
chr2R	10722994	10724006	PARP_1_MarkDuplicates_BAM__peak_3144	118	.	1.8676	13.5356	11.8051	159	3' UTR	2	10725270	10727272	2003	1	FBtr0088215	-1264	CG12309	FBgn0033542
chr3L	15050849	15051121	PARP_1_MarkDuplicates_BAM__peak_6781	15	.	1.30638	2.6566	1.50918	4	Promoter	3	15050263	15050806	544	2	FBtr0075665	-44	CG12310	FBgn0036467
chr3L	15135804	15137123	PARP_1_MarkDuplicates_BAM__peak_6796	387	.	2.72442	41.2885	38.718	1042	Promoter	3	15131508	15136357	4850	2	FBtr0075652	0	CG12316	FBgn0036483
chr3R	18252123	18253181	PARP_1_MarkDuplicates_BAM__peak_9582	202	.	2.18847	22.2503	20.2209	629	Promoter	4	18251069	18252734	1666	2	FBtr0347215	0	CG12320	FBgn0038590
chr3R	18188472	18189737	PARP_1_MarkDuplicates_BAM__peak_9569	130	.	1.91855	14.8237	13.0492	573	Promoter	4	18187805	18188707	903	2	FBtr0083616	0	CG12321	FBgn0038577
chr3L	360781	361834	PARP_1_MarkDuplicates_BAM__peak_5037	286	.	2.34903	30.9766	28.693	701	Promoter	3	361472	365681	4210	1	FBtr0072548	0	CG1233	FBgn0035137
chr3R	18401788	18403915	PARP_1_MarkDuplicates_BAM__peak_9605	458	.	2.90307	48.5825	45.8294	946	Promoter	4	18400373	18402716	2344	2	FBtr0083655	0	CG12333	FBgn0038617
chr2R	10730432	10732024	PARP_1_MarkDuplicates_BAM__peak_3145	404	.	2.76908	43.0708	40.4547	1143	Promoter	2	10729578	10730918	1341	2	FBtr0088256	0	CG12338	FBgn0033543
chr3R	7246530	7247805	PARP_1_MarkDuplicates_BAM__peak_8276	340	.	2.6016	36.5347	34.0909	484	Promoter	4	7244232	7246969	2738	2	FBtr0081599	0	CG1234	FBgn0037489
chr2R	10812747	10814498	PARP_1_MarkDuplicates_BAM__peak_3160	404	.	2.76908	43.0708	40.4547	607	Promoter	2	10812157	10813310	1154	2	FBtr0088251	0	CG12341	FBgn0033550
chr2R	10822746	10824129	PARP_1_MarkDuplicates_BAM__peak_3163	300	.	2.48994	32.4068	30.0789	593	Promoter	2	10822400	10823372	973	2	FBtr0088247	0	CG12343	FBgn0033556
chr3R	17881073	17881441	PARP_1_MarkDuplicates_BAM__peak_9535	149	.	1.86786	16.7886	14.9413	153	Exon (FBtr0336714/FBgn0053547, exon 20 of 24)	4	17906445	17907158	714	1	FBtr0083519	-25004	CG12347	FBgn0038558
chr3R	17890988	17891348	PARP_1_MarkDuplicates_BAM__peak_9536	109	.	1.5508	12.665	10.9667	221	Exon (FBtr0336714/FBgn0053547, exon 11 of 24)	4	17906445	17907158	714	1	FBtr0083519	-15097	CG12347	FBgn0038558
chr3R	17892071	17892360	PARP_1_MarkDuplicates_BAM__peak_9537	72	.	1.56226	8.78153	7.24068	120	Exon (FBtr0336714/FBgn0053547, exon 10 of 24)	4	17906445	17907158	714	1	FBtr0083519	-14085	CG12347	FBgn0038558
chr3R	17894296	17894880	PARP_1_MarkDuplicates_BAM__peak_9538	99	.	1.5971	11.6016	9.9452	253	Exon (FBtr0336714/FBgn0053547, exon 8 of 24)	4	17906445	17907158	714	1	FBtr0083519	-11565	CG12347	FBgn0038558
chr3L	15493862	15494157	PARP_1_MarkDuplicates_BAM__peak_6824	86	.	1.73551	10.2693	8.66571	122	Promoter	3	15492964	15494277	1314	2	FBtr0075606	120	CG12355	FBgn0040805
chr3L	15494564	15495100	PARP_1_MarkDuplicates_BAM__peak_6825	94	.	1.73792	11.0507	9.41562	334	Promoter	3	15492964	15495004	2041	2	FBtr0113333	0	CG12355	FBgn0040805
chr3R	5736597	5737522	PARP_1_MarkDuplicates_BAM__peak_8121	240	.	2.31129	26.207	24.0575	328	Promoter	4	5736748	5738013	1266	1	FBtr0078721	0	CG1236	FBgn0037370
chr3R	13024793	13025112	PARP_1_MarkDuplicates_BAM__peak_8925	62	.	1.53289	7.75044	6.26091	122	Exon (FBtr0100161/FBgn0020496, exon 7 of 8)	4	13026283	13030296	4014	2	FBtr0082718	5184	CG12360	FBgn0038111
chr2R	12766024	12766294	PARP_1_MarkDuplicates_BAM__peak_3440	13	.	1.26475	2.42048	1.30233	250	Distal Intergenic	2	12762113	12763825	1713	1	FBtr0087854	3912	CG12374	FBgn0033774
chr2L	8126536	8127886	PARP_1_MarkDuplicates_BAM__peak_935	292	.	2.46761	31.6041	29.2992	490	Promoter	1	8125668	8126890	1223	2	FBtr0079642	0	CG12375	FBgn0031987
chr3R	5732998	5733342	PARP_1_MarkDuplicates_BAM__peak_8118	81	.	1.71951	9.71295	8.13089	187	Promoter	4	5733513	5734702	1190	1	FBtr0078720	-171	CG1239	FBgn0037368
chr3R	5733648	5733916	PARP_1_MarkDuplicates_BAM__peak_8119	31	.	1.44037	4.48088	3.17301	62	Promoter	4	5733513	5734702	1190	1	FBtr0343989	136	CG1239	FBgn0037368
chr2R	11149445	11150511	PARP_1_MarkDuplicates_BAM__peak_3204	903	.	3.85215	93.9194	90.3926	653	Promoter	2	11147602	11150068	2467	2	FBtr0088205	0	CG12391	FBgn0033581
chrX	16062559	16062953	PARP_1_MarkDuplicates_BAM__peak_12436	47	.	1.54086	6.1506	4.73852	286	Promoter	6	16061902	16062898	997	2	FBtr0074260	0	CG12395	FBgn0030722
chr3R	14106849	14107245	PARP_1_MarkDuplicates_BAM__peak_9055	24	.	1.36252	3.68559	2.43976	132	Exon (FBtr0082914/FBgn0038202, exon 2 of 3)	4	14104488	14108321	3834	2	FBtr0082914	1076	CG12402	FBgn0038202
chr2L	12992132	12992728	PARP_1_MarkDuplicates_BAM__peak_1499	106	.	1.72503	12.3558	10.6684	365	Downstream (1-2kb)	1	12993757	13000635	6879	2	FBtr0080430	7907	CG12404	FBgn0032465
chr2L	13000175	13000800	PARP_1_MarkDuplicates_BAM__peak_1500	332	.	2.55863	35.6237	33.2123	305	Promoter	1	12993757	13000635	6879	2	FBtr0080430	0	CG12404	FBgn0032465
chr3R	28544227	28545336	PARP_1_MarkDuplicates_BAM__peak_10737	568	.	3.15988	59.8058	56.8068	591	Promoter	4	28542274	28544817	2544	2	FBtr0085293	0	CG12413	FBgn0039588
chr3R	28546980	28547715	PARP_1_MarkDuplicates_BAM__peak_10738	175	.	2.09914	19.538	17.5945	440	Distal Intergenic	4	28542274	28544817	2544	2	FBtr0085293	-2164	CG12413	FBgn0039588
chr3R	28562275	28562643	PARP_1_MarkDuplicates_BAM__peak_10739	30	.	1.41742	4.38651	3.08829	320	Distal Intergenic	4	28542274	28544817	2544	2	FBtr0085293	-17459	CG12413	FBgn0039588
chr3R	27706268	27707616	PARP_1_MarkDuplicates_BAM__peak_10692	217	.	2.19465	23.8681	21.7935	773	Promoter	4	27703379	27706328	2950	2	FBtr0085239	0	CG12428	FBgn0039543
chr2L	15932656	15933070	PARP_1_MarkDuplicates_BAM__peak_1796	179	.	2.11031	19.8692	17.9148	225	Intron (FBtr0080808/FBgn0028645, intron 2 of 6)	1	15941441	15942854	1414	1	FBtr0300613	-8371	CG12448	FBgn0028857
chr2L	15943497	15943857	PARP_1_MarkDuplicates_BAM__peak_1797	61	.	1.60059	7.58563	6.10556	259	Intron (FBtr0080808/FBgn0028645, intron 1 of 6)	1	15941441	15942854	1414	1	FBtr0300613	2057	CG12448	FBgn0028857
chrX	14163570	14164097	PARP_1_MarkDuplicates_BAM__peak_12306	157	.	2.03215	17.599	15.7206	336	Distal Intergenic	6	14169592	14171545	1954	1	FBtr0073868	-5495	CG12480	FBgn0030537
chr3L	89635	90119	PARP_1_MarkDuplicates_BAM__peak_5000	30	.	1.41839	4.37458	3.07672	392	Distal Intergenic	3	97628	98375	748	2	FBtr0072540	8256	CG12483	FBgn0040688
chr3L	93896	94228	PARP_1_MarkDuplicates_BAM__peak_5001	25	.	1.37417	3.79442	2.54452	120	Distal Intergenic	3	97628	98375	748	2	FBtr0072540	4147	CG12483	FBgn0040688
chr3R	22446198	22448780	PARP_1_MarkDuplicates_BAM__peak_10100	633	.	3.30503	66.5108	63.3772	1886	Promoter	4	22440152	22446587	6436	2	FBtr0084295	0	CG12499	FBgn0038968
chr2L	5340895	5341301	PARP_1_MarkDuplicates_BAM__peak_593	24	.	1.37799	3.71473	2.46768	35	Exon (FBtr0079077/FBgn0031703, exon 2 of 3)	1	5339132	5342234	3103	2	FBtr0079077	933	CG12512	FBgn0031703
chr2L	5341705	5341966	PARP_1_MarkDuplicates_BAM__peak_594	21	.	1.36221	3.35922	2.14085	24	Promoter	1	5339132	5342234	3103	2	FBtr0079077	268	CG12512	FBgn0031703
chr3R	28310560	28310926	PARP_1_MarkDuplicates_BAM__peak_10721	39	.	1.48591	5.26681	3.90939	247	Distal Intergenic	4	28303631	28304605	975	2	FBtr0301672	-5956	CG12516	FBgn0039577
chr3L	12898822	12899082	PARP_1_MarkDuplicates_BAM__peak_6536	25	.	1.36009	3.75366	2.50529	141	Downstream (2-3kb)	3	12901247	12902737	1491	2	FBtr0113169	3655	CG12520	FBgn0036324
chr3L	12902738	12903452	PARP_1_MarkDuplicates_BAM__peak_6537	16	.	1.30333	2.83993	1.67482	578	Promoter	3	12901247	12902737	1491	2	FBtr0343628	-2	CG12520	FBgn0036324
chr3L	10801293	10801621	PARP_1_MarkDuplicates_BAM__peak_6256	101	.	1.65525	11.7946	10.1286	199	Promoter	3	10801190	10802350	1161	1	FBtr0339801	104	CG12523	FBgn0036102
chrX	19718133	19718682	PARP_1_MarkDuplicates_BAM__peak_12765	49	.	1.55203	6.3514	4.92827	120	Promoter	6	19718923	19730199	11277	1	FBtr0074788	-241	CG12531	FBgn0031064
chrX	19724746	19725032	PARP_1_MarkDuplicates_BAM__peak_12766	39	.	1.46644	5.26338	3.90601	142	Exon (FBtr0074788/FBgn0031064, exon 9 of 13)	6	19718923	19730199	11277	1	FBtr0335043	5824	CG12531	FBgn0031064
chr3R	13524776	13525109	PARP_1_MarkDuplicates_BAM__peak_8978	47	.	1.54086	6.1506	4.73852	101	Distal Intergenic	4	13522951	13523535	585	2	FBtr0082791	-1242	CG12538	FBgn0038157
chr3R	13525792	13526216	PARP_1_MarkDuplicates_BAM__peak_8979	28	.	1.39515	4.08987	2.81557	264	Downstream (2-3kb)	4	13522951	13523535	585	2	FBtr0082791	-2258	CG12538	FBgn0038157
chrX	7065536	7066291	PARP_1_MarkDuplicates_BAM__peak_11759	277	.	2.42295	30.0221	27.7622	462	Promoter	6	7021608	7066052	44445	2	FBtr0343324	0	CG12541	FBgn0029930
chr2R	4788504	4789025	PARP_1_MarkDuplicates_BAM__peak_2456	43	.	1.51853	5.75801	4.3683	286	Promoter	2	4785855	4788642	2788	2	FBtr0329829	0	CG12547	FBgn0250830
chr2L	8009082	8009933	PARP_1_MarkDuplicates_BAM__peak_916	142	.	1.97632	16.0476	14.2227	362	Promoter	1	8008302	8009477	1176	2	FBtr0343383	0	CG12560	FBgn0031974
chr2L	23173580	23174597	PARP_1_MarkDuplicates_BAM__peak_2413	100	.	1.80884	11.7614	10.0957	805	Promoter	1	23161122	23173953	12832	2	FBtr0300702	0	CG12567	FBgn0039958
chr2L	23175944	23176867	PARP_1_MarkDuplicates_BAM__peak_2414	179	.	2.11031	19.8692	17.9148	384	Distal Intergenic	1	23161122	23174484	13363	2	FBtr0300704	-1461	CG12567	FBgn0039958
chr2L	23187305	23187588	PARP_1_MarkDuplicates_BAM__peak_2415	111	.	1.8535	12.8488	11.1408	137	Distal Intergenic	1	23161122	23174484	13363	2	FBtr0300704	-12822	CG12567	FBgn0039958
chrX	22480941	22481437	PARP_1_MarkDuplicates_BAM__peak_12894	51	.	1.56319	6.55524	5.12114	315	Intron (FBtr0077365/FBgn0031190, intron 1 of 3)	6	22474851	22482027	7177	2	FBtr0077365	590	CG12576	FBgn0031190
chrX	22481876	22482596	PARP_1_MarkDuplicates_BAM__peak_12895	185	.	2.13264	20.5383	18.5624	196	Promoter	6	22474851	22482027	7177	2	FBtr0077365	0	CG12576	FBgn0031190
chr3R	4172930	4173581	PARP_1_MarkDuplicates_BAM__peak_7880	22	.	1.37337	3.5097	2.27783	118	Distal Intergenic	4	4174632	4184473	9842	1	FBtr0078962	-1051	CG12581	FBgn0037213
chr3R	4174363	4176388	PARP_1_MarkDuplicates_BAM__peak_7881	304	.	2.21292	32.8053	30.4717	1459	Promoter	4	4174632	4184473	9842	1	FBtr0078962	0	CG12581	FBgn0037213
chr3R	4177295	4177590	PARP_1_MarkDuplicates_BAM__peak_7882	45	.	1.52514	5.92259	4.52929	134	Intron (FBtr0078962/FBgn0037213, intron 1 of 2)	4	4174632	4186751	12120	1	FBtr0078961	2664	CG12581	FBgn0037213
chr3R	4178646	4179173	PARP_1_MarkDuplicates_BAM__peak_7883	39	.	1.46001	5.31395	3.9555	324	Intron (FBtr0078962/FBgn0037213, intron 1 of 2)	4	4174632	4186751	12120	1	FBtr0078961	4015	CG12581	FBgn0037213
chr3R	4196864	4197953	PARP_1_MarkDuplicates_BAM__peak_7888	712	.	3.47252	74.5534	71.2736	303	Promoter	4	4197206	4204572	7367	1	FBtr0078964	0	CG12582	FBgn0037215
chr3R	5135325	5135588	PARP_1_MarkDuplicates_BAM__peak_8027	13	.	1.23945	2.43185	1.31307	228	Downstream (1-2kb)	4	5137057	5137573	517	2	FBtr0078843	1985	CG12589	FBgn0040684
chr3L	3956256	3956532	PARP_1_MarkDuplicates_BAM__peak_5481	98	.	1.79767	11.496	9.84086	170	3' UTR	3	3956855	3960073	3219	2	FBtr0073168	3541	CG12605	FBgn0035481
chrX	15344498	15345587	PARP_1_MarkDuplicates_BAM__peak_12362	357	.	2.64626	38.2381	35.7483	649	Promoter	6	15342857	15344625	1769	2	FBtr0074018	0	CG12608	FBgn0030630
chr2L	20283035	20283398	PARP_1_MarkDuplicates_BAM__peak_2193	25	.	1.36009	3.75366	2.50529	176	Distal Intergenic	1	20294693	20295320	628	1	FBtr0081351	-11295	CG12617	FBgn0040996
chr2L	20287234	20288440	PARP_1_MarkDuplicates_BAM__peak_2194	323	.	2.50232	34.779	32.391	276	Distal Intergenic	1	20294693	20295320	628	1	FBtr0081351	-6253	CG12617	FBgn0040996
chr2L	20290651	20291331	PARP_1_MarkDuplicates_BAM__peak_2195	422	.	2.81374	44.8807	42.219	321	Distal Intergenic	1	20294693	20295320	628	1	FBtr0081351	-3362	CG12617	FBgn0040996
chr2L	20293907	20294474	PARP_1_MarkDuplicates_BAM__peak_2196	490	.	2.98123	51.9087	49.078	200	Promoter	1	20294693	20295320	628	1	FBtr0081351	-219	CG12617	FBgn0040996
chrX	10264765	10266165	PARP_1_MarkDuplicates_BAM__peak_12010	111	.	1.8535	12.8488	11.1408	212	Promoter	6	10264233	10265263	1031	2	FBtr0071481	0	CG12643	FBgn0040942
chrX	10149460	10149855	PARP_1_MarkDuplicates_BAM__peak_12001	34	.	1.4627	4.83019	3.49817	204	Intron (FBtr0343796/FBgn0266199, intron 3 of 3)	6	10153612	10155009	1398	1	FBtr0112973	-3757	CG12645	FBgn0030181
chr3L	4253021	4255252	PARP_1_MarkDuplicates_BAM__peak_5517	357	.	2.64626	38.2381	35.7483	891	Promoter	3	4254776	4256053	1278	1	FBtr0073228	0	CG1265	FBgn0035517
chrX	4588966	4589255	PARP_1_MarkDuplicates_BAM__peak_11563	49	.	1.55203	6.3514	4.92827	137	Intron (FBtr0344480/FBgn0052773, intron 1 of 4)	6	4570991	4571929	939	2	FBtr0070697	-17038	CG12684	FBgn0029717
chrX	4589852	4590955	PARP_1_MarkDuplicates_BAM__peak_11564	236	.	2.30012	25.8367	23.6981	402	Intron (FBtr0344480/FBgn0052773, intron 1 of 4)	6	4570991	4571929	939	2	FBtr0070697	-17924	CG12684	FBgn0029717
chrX	19761836	19762547	PARP_1_MarkDuplicates_BAM__peak_12775	458	.	2.90307	48.5825	45.8294	463	Promoter	6	19759173	19762318	3146	2	FBtr0074809	0	CG12702	FBgn0031070
chrX	15676887	15677190	PARP_1_MarkDuplicates_BAM__peak_12398	89	.	1.53054	10.521	8.9071	173	Exon (FBtr0074052/FBgn0030666, exon 2 of 2)	6	15675476	15677737	2262	1	FBtr0289961	1412	CG12708	FBgn0030666
chr3L	3052101	3053530	PARP_1_MarkDuplicates_BAM__peak_5342	192	.	2.15497	21.2164	19.2193	335	Promoter	3	3052514	3054906	2393	1	FBtr0072986	0	CG1271	FBgn0035392
chr3L	15832083	15833221	PARP_1_MarkDuplicates_BAM__peak_6877	675	.	3.39436	70.7603	67.547	327	Promoter	3	15832464	15833947	1484	1	FBtr0075506	0	CG12713	FBgn0036536
chrX	12763449	12763874	PARP_1_MarkDuplicates_BAM__peak_12197	130	.	1.93166	14.8498	13.0675	142	Promoter	6	12760642	12763611	2970	2	FBtr0346120	0	CG12717	FBgn0030420
chrX	13191122	13191647	PARP_1_MarkDuplicates_BAM__peak_12227	146	.	1.81631	16.5148	14.6778	133	Promoter	6	13189643	13191883	2241	2	FBtr0073738	236	CG12723	FBgn0030459
chrX	5938482	5938797	PARP_1_MarkDuplicates_BAM__peak_11660	57	.	1.56406	7.19128	5.72481	169	5' UTR	6	5942606	5944622	2017	1	FBtr0070859	-3809	CG12728	FBgn0029825
chrX	5941906	5942286	PARP_1_MarkDuplicates_BAM__peak_11661	86	.	1.74184	10.2089	8.60619	144	Promoter	6	5942606	5944622	2017	1	FBtr0070859	-320	CG12728	FBgn0029825
chr3L	4263663	4264035	PARP_1_MarkDuplicates_BAM__peak_5520	18	.	1.32365	3.07645	1.88499	200	Promoter	3	4263719	4277778	14060	1	FBtr0073231	0	CG1273	FBgn0035522
chrX	5513316	5513676	PARP_1_MarkDuplicates_BAM__peak_11615	57	.	1.59669	7.18441	5.71811	75	Distal Intergenic	6	5516608	5518771	2164	1	FBtr0345785	-2932	CG12730	FBgn0029771
chrX	5517214	5518380	PARP_1_MarkDuplicates_BAM__peak_11616	119	.	1.88699	13.6913	11.9516	205	Promoter	6	5517259	5518771	1513	1	FBtr0070780	0	CG12730	FBgn0029771
chr2R	7509808	7510294	PARP_1_MarkDuplicates_BAM__peak_2703	84	.	1.72494	10.0831	8.48907	286	Promoter	2	7508527	7510357	1831	2	FBtr0088981	63	CG12736	FBgn0033184
chr3L	22910801	22912165	PARP_1_MarkDuplicates_BAM__peak_7790	149	.	1.93737	16.8373	14.9894	852	Promoter	3	22910833	22914758	3926	1	FBtr0331397	0	CG12768	FBgn0037206
chr3L	22917046	22917843	PARP_1_MarkDuplicates_BAM__peak_7791	142	.	1.8647	16.0804	14.2551	470	Intron (FBtr0078560/FBgn0037206, intron 3 of 3)	3	22910833	22914758	3926	1	FBtr0331397	6214	CG12768	FBgn0037206
chr2R	8051778	8052253	PARP_1_MarkDuplicates_BAM__peak_2786	686	.	3.41669	71.8371	68.6048	219	3' UTR	2	8053829	8058551	4723	2	FBtr0088828	6298	CG12769	FBgn0033252
chr2R	8056894	8057179	PARP_1_MarkDuplicates_BAM__peak_2787	31	.	1.31196	4.44632	3.14656	79	Exon (FBtr0088827/FBgn0033252, exon 2 of 5)	2	8053829	8058551	4723	2	FBtr0088828	1372	CG12769	FBgn0033252
chr2R	8060332	8061767	PARP_1_MarkDuplicates_BAM__peak_2788	111	.	1.83052	12.8219	11.1217	493	Intron (FBtr0088827/FBgn0033252, intron 1 of 4)	2	8053829	8058551	4723	2	FBtr0088828	-1782	CG12769	FBgn0033252
chr2R	8062487	8062910	PARP_1_MarkDuplicates_BAM__peak_2789	52	.	1.56704	6.73055	5.29321	209	Intron (FBtr0088827/FBgn0033252, intron 1 of 4)	2	8052080	8065554	13475	2	FBtr0088827	2644	CG12769	FBgn0033252
chr2R	8064954	8065914	PARP_1_MarkDuplicates_BAM__peak_2790	126	.	1.86048	14.4469	12.6839	621	Promoter	2	8052080	8065554	13475	2	FBtr0088827	0	CG12769	FBgn0033252
chrX	8676701	8677354	PARP_1_MarkDuplicates_BAM__peak_11886	449	.	2.88074	47.647	44.9162	311	Promoter	6	8677063	8680702	3640	1	FBtr0071221	0	CG12772	FBgn0030055
chr2R	8554079	8554848	PARP_1_MarkDuplicates_BAM__peak_2842	229	.	2.27779	25.1024	22.9856	352	Distal Intergenic	2	8551859	8552290	432	2	FBtr0088736	-1790	CG12780	FBgn0033301
chr3R	16611347	16611864	PARP_1_MarkDuplicates_BAM__peak_9396	82	.	1.70326	9.86227	8.27816	328	3' UTR	4	16611419	16613400	1982	2	FBtr0331687	1536	CG12783	FBgn0038448
chr3R	15754591	15755221	PARP_1_MarkDuplicates_BAM__peak_9265	160	.	2.04331	17.9164	16.0272	228	Distal Intergenic	4	15763115	15763551	437	1	FBtr0083169	-7894	CG12784	FBgn0038356
chr2L	3452544	3453165	PARP_1_MarkDuplicates_BAM__peak_374	30	.	1.42568	4.29194	3.00379	395	Promoter	1	3452466	3453755	1290	1	FBtr0113019	79	CG12795	FBgn0031535
chr3R	10048277	10048684	PARP_1_MarkDuplicates_BAM__peak_8621	69	.	1.66091	8.52485	6.9948	98	Promoter	4	10047252	10048797	1546	2	FBtr0082204	113	CG12811	FBgn0037779
chr3R	10189539	10189904	PARP_1_MarkDuplicates_BAM__peak_8644	93	.	1.77534	10.9732	9.33901	144	Promoter	4	10171156	10189603	18448	2	FBtr0110786	0	CG12814	FBgn0037796
chr3R	10330877	10333571	PARP_1_MarkDuplicates_BAM__peak_8657	739	.	3.52835	77.3046	73.9816	625	Promoter	4	10331581	10332695	1115	1	FBtr0082230	0	CG12818	FBgn0037809
chr2R	14762059	14762386	PARP_1_MarkDuplicates_BAM__peak_3711	34	.	1.31068	4.72871	3.40647	147	Exon (FBtr0329880/FBgn0020767, exon 6 of 6)	2	14757907	14759602	1696	2	FBtr0329881	-2458	CG12857	FBgn0033963
chr2R	14641007	14641317	PARP_1_MarkDuplicates_BAM__peak_3698	33	.	1.39728	4.6942	3.37292	239	Promoter	2	14640214	14640626	413	2	FBtr0087484	-382	CG12862	FBgn0033950
chr2R	14641812	14642219	PARP_1_MarkDuplicates_BAM__peak_3699	80	.	1.68333	9.60974	8.03624	230	Distal Intergenic	2	14640214	14640626	413	2	FBtr0087484	-1187	CG12862	FBgn0033950
chr2R	14620917	14622094	PARP_1_MarkDuplicates_BAM__peak_3696	142	.	1.97632	16.0476	14.2227	981	Promoter	2	14619798	14621320	1523	2	FBtr0087500	0	CG12863	FBgn0033948
chr2R	14667958	14671538	PARP_1_MarkDuplicates_BAM__peak_3704	160	.	1.92601	17.8933	16.0121	2475	Promoter	2	14668391	14671675	3285	1	FBtr0300764	0	CG12866	FBgn0033955
chr3R	27685815	27686299	PARP_1_MarkDuplicates_BAM__peak_10689	50	.	1.55001	6.4721	5.04659	88	Promoter	4	27685962	27692790	6829	1	FBtr0085217	0	CG12880	FBgn0046258
chr3R	27678534	27678902	PARP_1_MarkDuplicates_BAM__peak_10686	23	.	1.35058	3.60887	2.37305	8	Promoter	4	27679291	27680336	1046	1	FBtr0085216	-389	CG12883	FBgn0039538
chr3R	27679197	27679744	PARP_1_MarkDuplicates_BAM__peak_10687	33	.	1.41805	4.66963	3.34903	478	Promoter	4	27679291	27680336	1046	1	FBtr0085216	0	CG12883	FBgn0039538
chr2R	10436923	10437456	PARP_1_MarkDuplicates_BAM__peak_3106	130	.	1.93166	14.8498	13.0675	297	Promoter	2	10436598	10437382	785	2	FBtr0330615	0	CG12895	FBgn0033523
chr3L	3144192	3144547	PARP_1_MarkDuplicates_BAM__peak_5358	36	.	1.46989	4.98577	3.64956	314	Promoter	3	3143808	3145284	1477	1	FBtr0073023	385	CG1291	FBgn0035401
chr2R	9610040	9610710	PARP_1_MarkDuplicates_BAM__peak_3000	63	.	1.63018	7.83989	6.34154	357	Promoter	2	9608128	9610290	2163	2	FBtr0088502	0	CG12926	FBgn0033437
chr3R	9790629	9791699	PARP_1_MarkDuplicates_BAM__peak_8591	175	.	2.09914	19.538	17.5945	591	Promoter	4	9788852	9791221	2370	2	FBtr0113214	0	CG12945	FBgn0037755
chr3R	9739920	9741377	PARP_1_MarkDuplicates_BAM__peak_8581	221	.	2.23094	24.2702	22.1843	933	Promoter	4	9734012	9739979	5968	2	FBtr0331695	0	CG12950	FBgn0037736
chr2R	15496825	15497292	PARP_1_MarkDuplicates_BAM__peak_3813	52	.	1.5138	6.67539	5.23905	326	Promoter	2	15485953	15497231	11279	2	FBtr0273307	0	CG12964	FBgn0034022
chr3L	21284923	21287278	PARP_1_MarkDuplicates_BAM__peak_7614	783	.	3.61767	81.7773	78.3901	1058	Promoter	3	21281752	21285436	3685	2	FBtr0345804	0	CG12974	FBgn0037065
chrX	17881563	17881840	PARP_1_MarkDuplicates_BAM__peak_12608	18	.	1.33988	3.06819	1.87735	27	Intron (FBtr0300508/FBgn0259168, intron 1 of 8)	6	17883718	17885238	1521	1	FBtr0074494	-1878	CG12985	FBgn0030881
chrX	17820194	17820585	PARP_1_MarkDuplicates_BAM__peak_12596	148	.	1.99865	16.661	14.8148	241	Downstream (<1kb)	6	17819155	17819685	531	2	FBtr0074474	-510	CG12986	FBgn0030868
chr3L	4148568	4148972	PARP_1_MarkDuplicates_BAM__peak_5501	65	.	1.59719	8.0372	6.5356	175	Promoter	3	4148696	4152473	3778	1	FBtr0073215	0	CG1299	FBgn0035501
chrX	16941854	16942311	PARP_1_MarkDuplicates_BAM__peak_12528	68	.	1.54199	8.40017	6.87953	116	Exon (FBtr0074417/FBgn0030806, exon 1 of 1)	6	16941086	16942871	1786	2	FBtr0074417	560	CG13001	FBgn0030806
chrX	16942821	16943860	PARP_1_MarkDuplicates_BAM__peak_12529	81	.	1.71951	9.71295	8.13089	442	Promoter	6	16941086	16942871	1786	2	FBtr0074417	0	CG13001	FBgn0030806
chrX	16849458	16849912	PARP_1_MarkDuplicates_BAM__peak_12517	45	.	1.44391	5.99818	4.59607	226	5' UTR	6	16844807	16853236	8430	2	FBtr0074349	3324	CG13003	FBgn0030798
chrX	16874712	16874993	PARP_1_MarkDuplicates_BAM__peak_12518	86	.	1.74184	10.2089	8.60619	113	Promoter	6	16844807	16874832	30026	2	FBtr0331739	0	CG13003	FBgn0030798
chrX	16835263	16835632	PARP_1_MarkDuplicates_BAM__peak_12514	72	.	1.67485	8.75401	7.21342	194	Promoter	6	16826681	16835520	8840	2	FBtr0112996	0	CG13004	FBgn0030797
chrX	16670574	16671068	PARP_1_MarkDuplicates_BAM__peak_12491	151	.	1.89977	16.9713	15.1144	262	Intron (FBtr0290216/FBgn0030769, intron 1 of 3)	6	16668818	16673036	4219	2	FBtr0290216	1968	CG13012	FBgn0030769
chrX	16587800	16588519	PARP_1_MarkDuplicates_BAM__peak_12481	40	.	1.4962	5.37762	4.01068	208	Promoter	6	16587873	16588930	1058	1	FBtr0074282	0	CG13014	FBgn0030759
chr2R	14157249	14157976	PARP_1_MarkDuplicates_BAM__peak_3629	83	.	1.72577	9.98656	8.39393	187	Promoter	2	14157762	14159434	1673	1	FBtr0087519	0	CG13016	FBgn0033899
chr3L	16930128	16931600	PARP_1_MarkDuplicates_BAM__peak_7041	1690	.	4.82146	173.138	169.048	526	3' UTR	3	16924338	16927434	3097	2	FBtr0075307	-2695	CG13023	FBgn0036677
chr3L	16811844	16812239	PARP_1_MarkDuplicates_BAM__peak_7021	69	.	1.66368	8.52121	6.99121	180	Promoter	3	16809658	16812040	2383	2	FBtr0273320	0	CG13024	FBgn0036665
chr3L	16824756	16825066	PARP_1_MarkDuplicates_BAM__peak_7022	25	.	1.35963	3.76732	2.51847	104	Intron (FBtr0305913/FBgn0036665, intron 1 of 3)	3	16809658	16829074	19417	2	FBtr0305913	4008	CG13024	FBgn0036665
chr3L	16828274	16828550	PARP_1_MarkDuplicates_BAM__peak_7023	22	.	1.34042	3.49502	2.27088	12	5' UTR	3	16809658	16829074	19417	2	FBtr0305913	524	CG13024	FBgn0036665
chr3L	16779399	16779665	PARP_1_MarkDuplicates_BAM__peak_7011	83	.	1.73068	9.95956	8.36715	159	Promoter	3	16776531	16779736	3206	2	FBtr0075346	71	CG13025	FBgn0036660
chr3L	16545554	16545892	PARP_1_MarkDuplicates_BAM__peak_6985	136	.	1.95399	15.4438	13.6401	132	Promoter	3	16544567	16545628	1062	2	FBtr0075400	0	CG13033	FBgn0036638
chr3L	16291586	16293403	PARP_1_MarkDuplicates_BAM__peak_6958	430	.	2.76378	45.7439	43.0684	282	Downstream (1-2kb)	3	16289712	16290950	1239	2	FBtr0306796	-637	CG13045	FBgn0036596
chr3L	16281236	16281729	PARP_1_MarkDuplicates_BAM__peak_6957	39	.	1.34597	5.27972	3.92204	234	Promoter	3	16281132	16281930	799	2	FBtr0075477	201	CG13049	FBgn0036592
chr3L	16334761	16335434	PARP_1_MarkDuplicates_BAM__peak_6962	515	.	3.03431	54.4519	51.5665	309	Distal Intergenic	3	16333313	16333782	470	1	FBtr0075376	1449	CG13056	FBgn0040794
chr3L	16276117	16276534	PARP_1_MarkDuplicates_BAM__peak_6956	21	.	1.36082	3.40352	2.18307	135	Downstream (2-3kb)	3	16277435	16278180	746	1	FBtr0075468	-901	CG13065	FBgn0036590
chr3L	16271420	16271844	PARP_1_MarkDuplicates_BAM__peak_6955	26	.	1.35415	3.94525	2.68303	105	Promoter	3	16271282	16271918	637	1	FBtr0075465	139	CG13067	FBgn0036589
chr3R	6656931	6658415	PARP_1_MarkDuplicates_BAM__peak_8212	370	.	2.67976	39.5347	37.0103	467	Promoter	4	6656030	6657442	1413	2	FBtr0346140	0	CG1307	FBgn0026566
chr3L	16263975	16264306	PARP_1_MarkDuplicates_BAM__peak_6954	42	.	1.45428	5.62334	4.24346	128	3' UTR	3	16263343	16264151	809	1	FBtr0303380	633	CG13070	FBgn0036586
chr3L	16215604	16216019	PARP_1_MarkDuplicates_BAM__peak_6947	24	.	1.37799	3.71473	2.46768	311	Intron (FBtr0075485/FBgn0036577, intron 1 of 1)	3	16213051	16217303	4253	2	FBtr0075485	1284	CG13073	FBgn0036577
chr3L	16216976	16217341	PARP_1_MarkDuplicates_BAM__peak_6948	87	.	1.73864	10.3813	8.77615	177	Promoter	3	16213051	16217303	4253	2	FBtr0075485	0	CG13073	FBgn0036577
chr2L	19565314	19566321	PARP_1_MarkDuplicates_BAM__peak_2130	81	.	1.71951	9.71295	8.13089	475	Promoter	1	19565863	19567359	1497	1	FBtr0081257	0	CG13077	FBgn0032810
chr2L	8488743	8489553	PARP_1_MarkDuplicates_BAM__peak_988	660	.	3.28599	69.2123	66.0289	232	Promoter	1	8488981	8490546	1566	1	FBtr0079681	0	CG13088	FBgn0032047
chr2L	8511431	8512135	PARP_1_MarkDuplicates_BAM__peak_990	560	.	3.11833	59.0756	56.0955	452	Promoter	1	8509069	8511866	2798	2	FBtr0343426	0	CG13096	FBgn0032050
chr2L	8514352	8515571	PARP_1_MarkDuplicates_BAM__peak_991	127	.	1.92049	14.5564	12.7847	755	Promoter	1	8512174	8514868	2695	2	FBtr0079697	0	CG13097	FBgn0032051
chr2L	8984529	8985341	PARP_1_MarkDuplicates_BAM__peak_1044	608	.	3.2492	63.9021	60.8203	401	Promoter	1	8977834	8984872	7039	2	FBtr0079784	0	CG13101	FBgn0032084
chr2L	9158091	9159322	PARP_1_MarkDuplicates_BAM__peak_1057	1283	.	4.53325	132.217	128.347	405	Intron (FBtr0079771/FBgn0052982, intron 4 of 8)	1	9164235	9165426	1192	1	FBtr0079773	-4913	CG13108	FBgn0032100
chr2L	9164329	9164653	PARP_1_MarkDuplicates_BAM__peak_1058	53	.	1.5384	6.80606	5.36016	92	Promoter	1	9164235	9165426	1192	1	FBtr0079773	95	CG13108	FBgn0032100
chr3L	4277829	4278495	PARP_1_MarkDuplicates_BAM__peak_5522	149	.	1.96804	16.7798	14.9325	297	Promoter	3	4277962	4281585	3624	1	FBtr0073232	0	CG1311	FBgn0035523
chr2L	9728806	9729186	PARP_1_MarkDuplicates_BAM__peak_1137	31	.	1.43438	4.48329	3.1752	133	Intron (FBtr0335506/FBgn0028704, intron 3 of 7)	1	9729940	9730910	971	1	FBtr0335502	-754	CG13116	FBgn0032139
chr2L	9729674	9730159	PARP_1_MarkDuplicates_BAM__peak_1138	120	.	1.87505	13.8224	12.0813	222	Promoter	1	9729940	9730910	971	1	FBtr0335502	0	CG13116	FBgn0032139
chr2L	9731156	9731786	PARP_1_MarkDuplicates_BAM__peak_1139	915	.	3.87448	95.1052	91.5651	326	Intron (FBtr0335506/FBgn0028704, intron 3 of 7)	1	9729940	9730945	1006	1	FBtr0079863	1217	CG13116	FBgn0032139
chr2L	9733261	9733533	PARP_1_MarkDuplicates_BAM__peak_1140	13	.	1.26475	2.42048	1.30233	0	Exon (FBtr0335506/FBgn0028704, exon 3 of 8)	1	9736645	9737329	685	1	FBtr0079864	-3112	CG13117	FBgn0032140
chr2L	9736417	9736941	PARP_1_MarkDuplicates_BAM__peak_1141	288	.	2.27062	31.0984	28.814	247	Promoter	1	9736645	9737329	685	1	FBtr0079864	0	CG13117	FBgn0032140
chr2L	9737453	9737836	PARP_1_MarkDuplicates_BAM__peak_1142	80	.	1.69275	9.62289	8.04911	160	3' UTR	1	9736645	9737949	1305	1	FBtr0335503	809	CG13117	FBgn0032140
chr2L	9792680	9793270	PARP_1_MarkDuplicates_BAM__peak_1152	90	.	1.76417	10.7157	9.09212	345	Promoter	1	9791961	9793107	1147	2	FBtr0079917	0	CG13123	FBgn0032150
chr2L	9907137	9908799	PARP_1_MarkDuplicates_BAM__peak_1162	113	.	1.86363	13.1078	11.3968	421	Promoter	1	9903279	9908633	5355	2	FBtr0300871	0	CG13124	FBgn0032156
chr2L	9953565	9954691	PARP_1_MarkDuplicates_BAM__peak_1171	127	.	1.92049	14.5564	12.7847	627	Promoter	1	9952072	9954181	2110	2	FBtr0343747	0	CG13126	FBgn0032168
chr2L	10165846	10166702	PARP_1_MarkDuplicates_BAM__peak_1190	188	.	2.1438	20.8762	18.8897	235	Intron (FBtr0335510/FBgn0265002, intron 2 of 20)	1	10172702	10174090	1389	1	FBtr0301684	-6000	CG13137	FBgn0032188
chr3R	6645050	6645368	PARP_1_MarkDuplicates_BAM__peak_8210	55	.	1.58552	6.97172	5.51601	117	Distal Intergenic	4	6642309	6644434	2126	2	FBtr0081699	-617	CG1315	FBgn0026565
chr2R	12372456	12372959	PARP_1_MarkDuplicates_BAM__peak_3382	76	.	1.65866	9.21627	7.66205	161	Exon (FBtr0087911/FBgn0033720, exon 3 of 12)	2	12371594	12375081	3488	1	FBtr0332250	863	CG13160	FBgn0033720
chr2R	12320784	12321671	PARP_1_MarkDuplicates_BAM__peak_3374	289	.	2.45644	31.2057	28.912	410	Promoter	2	12321238	12322521	1284	1	FBtr0087896	0	CG13163	FBgn0033712
chr2R	12321959	12322220	PARP_1_MarkDuplicates_BAM__peak_3375	17	.	1.31341	2.95652	1.77824	76	3' UTR	2	12321238	12322797	1560	1	FBtr0339628	722	CG13163	FBgn0033712
chr3L	2370858	2372989	PARP_1_MarkDuplicates_BAM__peak_5265	90	.	1.67216	10.705	9.08858	96	Promoter	3	2367843	2371939	4097	2	FBtr0345587	0	CG1317	FBgn0035333
chr2R	12181910	12182387	PARP_1_MarkDuplicates_BAM__peak_3356	34	.	1.3953	4.73207	3.40964	43	Promoter	2	12182639	12185506	2868	1	FBtr0100143	-252	CG13175	FBgn0033693
chr2R	11912307	11913030	PARP_1_MarkDuplicates_BAM__peak_3321	165	.	1.98914	18.4805	16.5783	458	Promoter	2	11904323	11912779	8457	2	FBtr0088054	0	CG13183	FBgn0033667
chr2R	11885218	11885804	PARP_1_MarkDuplicates_BAM__peak_3316	310	.	2.50961	33.4319	31.0796	426	Promoter	2	11867876	11885585	17710	2	FBtr0310323	0	CG13185	FBgn0033661
chr2R	12086039	12086655	PARP_1_MarkDuplicates_BAM__peak_3340	205	.	2.19963	22.5992	20.559	242	3' UTR	2	12081276	12082057	782	1	FBtr0087981	4764	CG13186	FBgn0033680
chr2R	12092782	12093393	PARP_1_MarkDuplicates_BAM__peak_3341	69	.	1.60738	8.47439	6.95205	471	Exon (FBtr0333065/FBgn0086677, exon 2 of 3)	2	12081276	12082057	782	1	FBtr0087981	11507	CG13186	FBgn0033680
chr2R	11939259	11939788	PARP_1_MarkDuplicates_BAM__peak_3322	182	.	2.12147	20.2026	18.2375	280	Promoter	2	11939557	11967435	27879	1	FBtr0088039	0	CG13188	FBgn0033668
chr2R	11948721	11949044	PARP_1_MarkDuplicates_BAM__peak_3323	14	.	1.28333	2.57184	1.43666	126	Intron (FBtr0088039/FBgn0033668, intron 1 of 9)	2	11939557	11967435	27879	1	FBtr0088040	9165	CG13188	FBgn0033668
chr2R	11815762	11816063	PARP_1_MarkDuplicates_BAM__peak_3310	37	.	1.43123	5.06976	3.72429	160	Distal Intergenic	2	11825345	11827097	1753	1	FBtr0088031	-9282	CG13192	FBgn0033653
chr2R	11824834	11825599	PARP_1_MarkDuplicates_BAM__peak_3311	854	.	3.57425	88.9647	85.4923	405	Promoter	2	11825345	11827097	1753	1	FBtr0088031	0	CG13192	FBgn0033653
chr2R	11831906	11832660	PARP_1_MarkDuplicates_BAM__peak_3312	37	.	1.42752	5.11582	3.76928	164	Intron (FBtr0345677/FBgn0033654, intron 2 of 3)	2	11825345	11827097	1753	1	FBtr0088031	6562	CG13192	FBgn0033653
chr2R	11655599	11656104	PARP_1_MarkDuplicates_BAM__peak_3288	69	.	1.66368	8.52121	6.99121	156	Exon (FBtr0088072/FBgn0033640, exon 3 of 3)	2	11654898	11655762	865	1	FBtr0088072	702	CG13198	FBgn0033640
chr2R	11657337	11658084	PARP_1_MarkDuplicates_BAM__peak_3289	72	.	1.67485	8.75401	7.21342	538	Intron (FBtr0302211/FBgn0044020, intron 3 of 3)	2	11654898	11655762	865	1	FBtr0088072	2440	CG13198	FBgn0033640
chr2R	11375576	11375846	PARP_1_MarkDuplicates_BAM__peak_3244	14	.	1.23829	2.60225	1.46533	59	Promoter	2	11375183	11377109	1927	1	FBtr0304902	394	CG13203	FBgn0033628
chr2R	11364260	11367650	PARP_1_MarkDuplicates_BAM__peak_3242	516	.	3.01002	54.559	51.673	2300	Promoter	2	11366710	11370287	3578	1	FBtr0088128	0	CG13204	FBgn0033627
chr2R	11239120	11239763	PARP_1_MarkDuplicates_BAM__peak_3224	70	.	1.64679	8.53023	7.00014	178	Promoter	2	11238108	11238995	888	2	FBtr0088193	-126	CG13216	FBgn0033591
chr2L	15919804	15920356	PARP_1_MarkDuplicates_BAM__peak_1795	169	.	2.07681	18.8824	16.9608	238	Intron (FBtr0080808/FBgn0028645, intron 2 of 6)	1	15916888	15917607	720	1	FBtr0080792	2917	CG13244	FBgn0032577
chr3L	20410599	20411097	PARP_1_MarkDuplicates_BAM__peak_7489	38	.	1.48503	5.19205	3.83666	409	Promoter	3	20407103	20410566	3464	2	FBtr0078234	-34	CG13248	FBgn0036984
chr3L	20729933	20732029	PARP_1_MarkDuplicates_BAM__peak_7530	324	.	2.55693	34.8609	32.4637	643	Promoter	3	20730591	20744508	13918	1	FBtr0078245	0	CG13252	FBgn0037016
chr3L	20732646	20732965	PARP_1_MarkDuplicates_BAM__peak_7531	29	.	1.40448	4.2611	2.97401	162	Intron (FBtr0078245/FBgn0037016, intron 1 of 2)	3	20730591	20744508	13918	1	FBtr0078245	2056	CG13252	FBgn0037016
chr3L	20733813	20734621	PARP_1_MarkDuplicates_BAM__peak_7532	285	.	2.44528	30.8092	28.5268	402	Intron (FBtr0078245/FBgn0037016, intron 1 of 2)	3	20730591	20744508	13918	1	FBtr0078245	3223	CG13252	FBgn0037016
chr3L	20837629	20838666	PARP_1_MarkDuplicates_BAM__peak_7547	198	.	2.1773	21.9034	19.8849	519	Promoter	3	20837900	20838839	940	1	FBtr0078263	0	CG13255	FBgn0040636
chr2L	16807082	16807521	PARP_1_MarkDuplicates_BAM__peak_1894	38	.	1.42315	5.17409	3.82603	288	Promoter	1	16807316	16816069	8754	1	FBtr0080914	0	CG13272	FBgn0086673
chr2L	16801721	16802281	PARP_1_MarkDuplicates_BAM__peak_1892	235	.	2.27081	25.6307	23.5019	217	3' UTR	1	16802026	16804077	2052	2	FBtr0331625	1796	CG13280	FBgn0032609
chr2L	16803992	16804394	PARP_1_MarkDuplicates_BAM__peak_1893	35	.	1.42117	4.91616	3.58172	89	Promoter	1	16802026	16804077	2052	2	FBtr0331625	0	CG13280	FBgn0032609
chr2L	16846718	16847467	PARP_1_MarkDuplicates_BAM__peak_1901	43	.	1.42576	5.69974	4.31822	491	Promoter	1	16842347	16847197	4851	2	FBtr0332334	0	CG13284	FBgn0032614
chr2L	16848721	16849278	PARP_1_MarkDuplicates_BAM__peak_1902	229	.	2.27779	25.1024	22.9856	258	Promoter	1	16843209	16848716	5508	2	FBtr0332333	-6	CG13284	FBgn0032614
chr3L	5534089	5534711	PARP_1_MarkDuplicates_BAM__peak_5633	293	.	2.40992	31.6494	29.3442	340	3' UTR	3	5533968	5535759	1792	2	FBtr0306593	1048	CG13285	FBgn0035611
chr3L	5540552	5540867	PARP_1_MarkDuplicates_BAM__peak_5634	85	.	1.59081	10.1194	8.52478	77	Exon (FBtr0113144/FBgn0035612, exon 10 of 13)	3	5534737	5535759	1023	2	FBtr0077141	-4794	CG13285	FBgn0035611
chr3L	5886172	5886446	PARP_1_MarkDuplicates_BAM__peak_5683	84	.	1.63652	10.0189	8.426	168	Distal Intergenic	3	5882304	5884090	1787	1	FBtr0330086	3869	CG13287	FBgn0035643
chr3L	6082734	6083381	PARP_1_MarkDuplicates_BAM__peak_5701	52	.	1.52014	6.64546	5.20959	166	Promoter	3	6082883	6090264	7382	1	FBtr0332061	0	CG13293	FBgn0035677
chr3L	6084798	6085194	PARP_1_MarkDuplicates_BAM__peak_5702	103	.	1.78404	11.9921	10.3237	162	Intron (FBtr0332061/FBgn0035677, intron 1 of 8)	3	6082883	6092188	9306	1	FBtr0332062	1916	CG13293	FBgn0035677
chr3L	6074720	6076141	PARP_1_MarkDuplicates_BAM__peak_5699	232	.	2.27845	25.3471	23.2285	930	Promoter	3	6073490	6075245	1756	2	FBtr0077065	0	CG13295	FBgn0035674
chr3L	6164429	6164705	PARP_1_MarkDuplicates_BAM__peak_5710	47	.	1.48494	6.12607	4.72138	98	Exon (FBtr0076997/FBgn0035687, exon 2 of 2)	3	6163127	6164682	1556	1	FBtr0076997	1303	CG13296	FBgn0035687
chr3L	6352025	6352715	PARP_1_MarkDuplicates_BAM__peak_5731	233	.	2.28896	25.4685	23.3408	385	Promoter	3	6329324	6352390	23067	2	FBtr0077007	0	CG13300	FBgn0035699
chr3L	8643935	8644363	PARP_1_MarkDuplicates_BAM__peak_5980	39	.	1.46125	5.30373	3.94548	342	Downstream (<1kb)	3	8644916	8646822	1907	2	FBtr0273348	2459	CG13305	FBgn0035921
chr3L	8748728	8749505	PARP_1_MarkDuplicates_BAM__peak_5999	1091	.	4.19828	112.846	109.126	304	Promoter	3	8749139	8749726	588	2	FBtr0076592	221	CG13306	FBgn0040828
chr3L	8798234	8799155	PARP_1_MarkDuplicates_BAM__peak_6007	316	.	2.5346	34.0353	31.6613	595	3' UTR	3	8798730	8800532	1803	2	FBtr0076590	1377	CG13310	FBgn0035928
chr3L	8806820	8807827	PARP_1_MarkDuplicates_BAM__peak_6008	216	.	2.21506	23.6927	21.6193	437	Promoter	3	8805811	8807213	1403	2	FBtr0076587	0	CG13312	FBgn0035931
chr3L	9094575	9095785	PARP_1_MarkDuplicates_BAM__peak_6047	308	.	2.49302	33.168	30.8261	499	3' UTR	3	9096877	9097374	498	1	FBtr0340709	-1092	CG13315	FBgn0040827
chr3L	9102216	9102942	PARP_1_MarkDuplicates_BAM__peak_6048	64	.	1.61007	7.91409	6.41477	531	3' UTR	3	9096877	9097494	618	1	FBtr0076530	5340	CG13315	FBgn0040827
chr3L	9104040	9104353	PARP_1_MarkDuplicates_BAM__peak_6049	83	.	1.73068	9.95956	8.36715	84	Intron (FBtr0331858/FBgn0011206, intron 7 of 7)	3	9096877	9097494	618	1	FBtr0076530	7164	CG13315	FBgn0040827
chr3L	9105776	9106132	PARP_1_MarkDuplicates_BAM__peak_6050	18	.	1.3129	3.0147	1.83361	287	Intron (FBtr0331858/FBgn0011206, intron 7 of 7)	3	9096877	9097494	618	1	FBtr0076530	8900	CG13315	FBgn0040827
chr2R	12923648	12924798	PARP_1_MarkDuplicates_BAM__peak_3457	247	.	2.33362	26.9537	24.7821	310	Promoter	2	12923904	12924664	761	1	FBtr0087788	0	CG13319	FBgn0033781
chr2R	12953479	12954103	PARP_1_MarkDuplicates_BAM__peak_3467	34	.	1.4627	4.83019	3.49817	144	Promoter	2	12953553	12955170	1618	1	FBtr0087792	0	CG13321	FBgn0033787
chr2R	12954551	12955075	PARP_1_MarkDuplicates_BAM__peak_3468	16	.	1.28492	2.83817	1.67339	329	Exon (FBtr0345371/FBgn0033787, exon 3 of 4)	2	12953553	12955170	1618	1	FBtr0087792	999	CG13321	FBgn0033787
chr2R	12955812	12956449	PARP_1_MarkDuplicates_BAM__peak_3469	95	.	1.7865	11.2333	9.58865	231	Distal Intergenic	2	12953553	12955170	1618	1	FBtr0087792	2260	CG13321	FBgn0033787
chr2R	12958008	12958510	PARP_1_MarkDuplicates_BAM__peak_3470	54	.	1.54469	6.94661	5.49828	74	Distal Intergenic	2	12953553	12955170	1618	1	FBtr0087792	4456	CG13321	FBgn0033787
chr2R	12958869	12960423	PARP_1_MarkDuplicates_BAM__peak_3471	82	.	1.58255	9.85083	8.26695	175	Distal Intergenic	2	12953553	12955170	1618	1	FBtr0087792	5317	CG13321	FBgn0033787
chr2R	12935895	12937424	PARP_1_MarkDuplicates_BAM__peak_3463	330	.	2.54611	35.4568	33.0467	578	Promoter	2	12934234	12936535	2302	2	FBtr0087803	0	CG13322	FBgn0033784
chr2R	13023437	13023853	PARP_1_MarkDuplicates_BAM__peak_3482	30	.	1.39965	4.33598	3.03941	204	Distal Intergenic	2	13044695	13047256	2562	2	FBtr0345360	23403	CG13323	FBgn0033788
chr2R	13032044	13032369	PARP_1_MarkDuplicates_BAM__peak_3483	61	.	1.61902	7.61852	6.13075	214	Distal Intergenic	2	13044695	13047256	2562	2	FBtr0345360	14887	CG13323	FBgn0033788
chr2R	13034906	13035834	PARP_1_MarkDuplicates_BAM__peak_3484	215	.	2.23313	23.6592	21.5861	267	Distal Intergenic	2	13044695	13047256	2562	2	FBtr0345360	11422	CG13323	FBgn0033788
chr2R	13038544	13039694	PARP_1_MarkDuplicates_BAM__peak_3485	133	.	1.94282	15.1456	13.3526	170	Distal Intergenic	2	13044695	13047256	2562	2	FBtr0345360	7562	CG13323	FBgn0033788
chr2R	13042094	13042820	PARP_1_MarkDuplicates_BAM__peak_3486	116	.	1.87583	13.4079	11.6787	144	Downstream (1-2kb)	2	13044695	13047256	2562	2	FBtr0345360	4436	CG13323	FBgn0033788
chr2R	13043298	13043601	PARP_1_MarkDuplicates_BAM__peak_3487	88	.	1.75301	10.461	8.84793	137	Downstream (1-2kb)	2	13044695	13047256	2562	2	FBtr0345360	3655	CG13323	FBgn0033788
chr2R	13044946	13045276	PARP_1_MarkDuplicates_BAM__peak_3488	39	.	1.46511	5.27339	3.91578	162	3' UTR	2	13044695	13047256	2562	2	FBtr0345360	1980	CG13323	FBgn0033788
chr2R	13046854	13047203	PARP_1_MarkDuplicates_BAM__peak_3489	17	.	1.29369	2.93266	1.75552	275	Promoter	2	13044695	13047256	2562	2	FBtr0345360	53	CG13323	FBgn0033788
chr2R	13110951	13111249	PARP_1_MarkDuplicates_BAM__peak_3492	119	.	1.88699	13.6913	11.9516	132	Promoter	2	13110769	13125780	15012	1	FBtr0339748	183	CG13325	FBgn0033792
chr2R	13111817	13112311	PARP_1_MarkDuplicates_BAM__peak_3493	72	.	1.67485	8.75401	7.21342	373	Intron (FBtr0339748/FBgn0033792, intron 1 of 10)	2	13110769	13125780	15012	1	FBtr0339748	1049	CG13325	FBgn0033792
chr2R	13114524	13114980	PARP_1_MarkDuplicates_BAM__peak_3494	13	.	1.25125	2.44422	1.32456	368	Intron (FBtr0339748/FBgn0033792, intron 1 of 10)	2	13116305	13125780	9476	1	FBtr0087722	-1325	CG13325	FBgn0033792
chr2R	13132188	13133582	PARP_1_MarkDuplicates_BAM__peak_3495	332	.	2.57926	35.6941	33.2737	961	Promoter	2	13129511	13132455	2945	2	FBtr0087779	0	CG13326	FBgn0033794
chr2R	13563696	13564107	PARP_1_MarkDuplicates_BAM__peak_3549	48	.	1.50125	6.26674	4.85224	298	Distal Intergenic	2	13558545	13560768	2224	1	FBtr0305955	5152	CG13334	FBgn0033856
chrX	616694	617793	PARP_1_MarkDuplicates_BAM__peak_11254	226	.	2.26663	24.7385	22.6326	905	Promoter	6	610549	617582	7034	2	FBtr0110791	0	CG13366	FBgn0025633
chrX	619662	620463	PARP_1_MarkDuplicates_BAM__peak_11255	90	.	1.76417	10.7157	9.09212	395	Promoter	6	585081	620195	35115	2	FBtr0339434	0	CG13366	FBgn0025633
chrX	295016	295318	PARP_1_MarkDuplicates_BAM__peak_11237	41	.	1.50736	5.56629	4.18782	125	Promoter	6	286407	294962	8556	2	FBtr0342963	-55	CG13375	FBgn0040370
chrX	263505	264259	PARP_1_MarkDuplicates_BAM__peak_11235	202	.	2.18847	22.2503	20.2209	529	Promoter	6	258335	263995	5661	2	FBtr0070106	0	CG13377	FBgn0261446
chr2L	8376094	8377311	PARP_1_MarkDuplicates_BAM__peak_971	209	.	2.20887	23.0157	20.9639	881	Promoter	1	8375502	8376797	1296	2	FBtr0079723	0	CG13390	FBgn0032031
chr3R	22065060	22065345	PARP_1_MarkDuplicates_BAM__peak_10066	18	.	1.3129	3.0147	1.83361	95	Intron (FBtr0084178/FBgn0264491, intron 3 of 6)	4	22080382	22083473	3092	1	FBtr0084179	-15037	CG13408	FBgn0038929
chr3R	22066667	22066984	PARP_1_MarkDuplicates_BAM__peak_10067	59	.	1.60785	7.4	5.92298	170	Intron (FBtr0084178/FBgn0264491, intron 3 of 6)	4	22080382	22083473	3092	1	FBtr0084179	-13398	CG13408	FBgn0038929
chr3R	22067370	22067979	PARP_1_MarkDuplicates_BAM__peak_10068	20	.	1.32079	3.29223	2.08376	598	Intron (FBtr0084178/FBgn0264491, intron 3 of 6)	4	22080382	22083473	3092	1	FBtr0084179	-12403	CG13408	FBgn0038929
chr3R	22071681	22071985	PARP_1_MarkDuplicates_BAM__peak_10069	97	.	1.58921	11.3961	9.74938	140	Exon (FBtr0084178/FBgn0264491, exon 7 of 7)	4	22080382	22083473	3092	1	FBtr0084179	-8397	CG13408	FBgn0038929
chr3R	22072306	22072898	PARP_1_MarkDuplicates_BAM__peak_10070	34	.	1.4627	4.83019	3.49817	501	3' UTR	4	22080382	22083473	3092	1	FBtr0084179	-7484	CG13408	FBgn0038929
chr3R	22079984	22080764	PARP_1_MarkDuplicates_BAM__peak_10071	33	.	1.42081	4.63397	3.3214	196	Promoter	4	22080382	22083473	3092	1	FBtr0084179	0	CG13408	FBgn0038929
chr3R	22082819	22083086	PARP_1_MarkDuplicates_BAM__peak_10072	15	.	1.25554	2.67956	1.53068	263	Exon (FBtr0084179/FBgn0038929, exon 4 of 4)	4	22080382	22083473	3092	1	FBtr0084179	2438	CG13408	FBgn0038929
chr2R	20551789	20552678	PARP_1_MarkDuplicates_BAM__peak_4409	628	.	3.29387	65.9861	62.8633	348	Promoter	2	20550334	20552090	1757	2	FBtr0100495	0	CG13430	FBgn0034518
chr2R	5652769	5654205	PARP_1_MarkDuplicates_BAM__peak_2480	122	.	1.89816	13.9772	12.2269	1028	Promoter	2	5653676	5655929	2254	1	FBtr0086034	0	CG1344	FBgn0027507
chr3L	15514549	15515132	PARP_1_MarkDuplicates_BAM__peak_6832	47	.	1.54086	6.1506	4.73852	149	Downstream (1-2kb)	3	15516533	15517056	524	2	FBtr0075603	1924	CG13454	FBgn0036503
chr3L	15516515	15517080	PARP_1_MarkDuplicates_BAM__peak_6833	374	.	2.69092	39.9704	37.4345	206	Promoter	3	15516533	15517056	524	2	FBtr0075603	0	CG13454	FBgn0036503
chr3L	15056657	15057284	PARP_1_MarkDuplicates_BAM__peak_6782	125	.	1.83172	14.3138	12.5523	416	Intron (FBtr0299848/FBgn0261090, intron 1 of 7)	3	15054777	15055565	789	1	FBtr0075631	1881	CG13463	FBgn0036470
chr3L	14940597	14940884	PARP_1_MarkDuplicates_BAM__peak_6763	27	.	1.36651	3.98192	2.71129	109	Exon (FBtr0299509/FBgn0259099, exon 8 of 11)	3	14943730	14944331	602	2	FBtr0075674	3447	CG13465	FBgn0040809
chr3L	14942540	14943148	PARP_1_MarkDuplicates_BAM__peak_6764	300	.	2.48994	32.4068	30.0789	449	3' UTR	3	14943730	14944331	602	2	FBtr0075674	1183	CG13465	FBgn0040809
chr3L	14739889	14740197	PARP_1_MarkDuplicates_BAM__peak_6746	53	.	1.46233	6.8205	5.37435	106	Exon (FBtr0299651/FBgn0259175, exon 3 of 11)	3	14732589	14733517	929	2	FBtr0075709	-6373	CG13471	FBgn0036443
chr3L	14743132	14743905	PARP_1_MarkDuplicates_BAM__peak_6747	86	.	1.66715	10.2568	8.65339	581	Intron (FBtr0299649/FBgn0259175, intron 2 of 9)	3	14732589	14733517	929	2	FBtr0075709	-9616	CG13471	FBgn0036443
chr3L	14356406	14357356	PARP_1_MarkDuplicates_BAM__peak_6677	114	.	1.86466	13.1271	11.4085	306	Intron (FBtr0075743/FBgn0001085, intron 4 of 4)	3	14368925	14369707	783	2	FBtr0333022	12351	CG13481	FBgn0036421
chr3L	14360139	14360682	PARP_1_MarkDuplicates_BAM__peak_6678	142	.	1.97632	16.0476	14.2227	150	Intron (FBtr0075743/FBgn0001085, intron 4 of 4)	3	14368925	14369707	783	2	FBtr0333022	9025	CG13481	FBgn0036421
chr3L	14363444	14363842	PARP_1_MarkDuplicates_BAM__peak_6679	55	.	1.58552	6.97172	5.51601	224	Intron (FBtr0075743/FBgn0001085, intron 4 of 4)	3	14368925	14369707	783	2	FBtr0333022	5865	CG13481	FBgn0036421
chr3L	14364452	14364717	PARP_1_MarkDuplicates_BAM__peak_6680	63	.	1.62743	7.79627	6.30618	189	Intron (FBtr0075743/FBgn0001085, intron 4 of 4)	3	14368925	14369707	783	2	FBtr0333022	4990	CG13481	FBgn0036421
chr3L	14365032	14366042	PARP_1_MarkDuplicates_BAM__peak_6681	55	.	1.58552	6.97172	5.51601	655	Intron (FBtr0075743/FBgn0001085, intron 4 of 4)	3	14368925	14369707	783	2	FBtr0333022	3665	CG13481	FBgn0036421
chr3L	14372010	14372319	PARP_1_MarkDuplicates_BAM__peak_6682	76	.	1.69718	9.22792	7.66659	184	Distal Intergenic	3	14368994	14369707	714	2	FBtr0113170	-2304	CG13481	FBgn0036421
chr3L	14052458	14054350	PARP_1_MarkDuplicates_BAM__peak_6646	453	.	2.8919	48.1139	45.372	746	Promoter	3	14052428	14053079	652	2	FBtr0075780	0	CG13484	FBgn0036406
chr2R	21950080	21950512	PARP_1_MarkDuplicates_BAM__peak_4569	205	.	2.19963	22.5992	20.559	230	Downstream (2-3kb)	2	21951592	21952562	971	1	FBtr0308748	-1080	CG13488	FBgn0034670
chr2R	22054632	22054904	PARP_1_MarkDuplicates_BAM__peak_4574	60	.	1.6002	7.5793	6.09958	88	Downstream (1-2kb)	2	22056467	22057681	1215	2	FBtr0071805	2777	CG13500	FBgn0034683
chr2R	22060380	22061945	PARP_1_MarkDuplicates_BAM__peak_4575	739	.	3.52835	77.3046	73.9816	536	Promoter	2	22058904	22060710	1807	2	FBtr0071804	0	CG13501	FBgn0034684
chr2R	22382850	22384370	PARP_1_MarkDuplicates_BAM__peak_4621	413	.	2.79141	43.9723	41.3334	362	Promoter	2	22383134	22394015	10882	1	FBtr0071822	0	CG13506	FBgn0034723
chr2R	22657888	22658356	PARP_1_MarkDuplicates_BAM__peak_4657	86	.	1.68065	10.2722	8.66862	146	Promoter	2	22657901	22659133	1233	1	FBtr0071862	0	CG13510	FBgn0034758
chr2R	22659657	22660030	PARP_1_MarkDuplicates_BAM__peak_4658	31	.	1.41459	4.42258	3.12339	212	Promoter	2	22659691	22660244	554	1	FBtr0071863	0	CG13511	FBgn0034759
chr2R	22669274	22669812	PARP_1_MarkDuplicates_BAM__peak_4661	50	.	1.49889	6.51986	5.09358	406	Promoter	2	22669432	22670622	1191	1	FBtr0100554	0	CG13516	FBgn0040658
chrX	9754630	9755115	PARP_1_MarkDuplicates_BAM__peak_11985	74	.	1.64222	8.96844	7.4246	288	Exon (FBtr0071381/FBgn0020378, exon 3 of 3)	6	9778742	9781918	3177	1	FBtr0089383	-23627	CG1354	FBgn0030151
chrX	9778425	9779218	PARP_1_MarkDuplicates_BAM__peak_11986	981	.	3.9973	101.715	98.1018	253	Promoter	6	9778742	9781918	3177	1	FBtr0089383	0	CG1354	FBgn0030151
chr2R	23164574	23164965	PARP_1_MarkDuplicates_BAM__peak_4717	140	.	1.71946	15.8887	14.0729	232	Exon (FBtr0112596/FBgn0085400, exon 14 of 14)	2	23157577	23158185	609	2	FBtr0306080	-6390	CG13545	FBgn0034828
chr2R	23165670	23166352	PARP_1_MarkDuplicates_BAM__peak_4718	105	.	1.74317	12.1818	10.5038	246	Exon (FBtr0112596/FBgn0085400, exon 13 of 14)	2	23157577	23158185	609	2	FBtr0306080	-7486	CG13545	FBgn0034828
chr2R	23382238	23382845	PARP_1_MarkDuplicates_BAM__peak_4728	88	.	1.75005	10.4093	8.80376	447	3' UTR	2	23377866	23383424	5559	2	FBtr0072033	579	CG13551	FBgn0040660
chr2R	23383116	23384414	PARP_1_MarkDuplicates_BAM__peak_4729	413	.	2.79141	43.9723	41.3334	353	Promoter	2	23377866	23383424	5559	2	FBtr0072033	0	CG13551	FBgn0040660
chr2R	23488892	23489175	PARP_1_MarkDuplicates_BAM__peak_4744	44	.	1.4933	5.81797	4.42685	170	Intron (FBtr0331989/FBgn0264339, intron 13 of 13)	2	23499651	23500702	1052	1	FBtr0072056	-10476	CG13558	FBgn0034869
chr2R	23489925	23490819	PARP_1_MarkDuplicates_BAM__peak_4745	13	.	1.21221	2.50211	1.37892	279	Exon (FBtr0331989/FBgn0264339, exon 14 of 14)	2	23499651	23500702	1052	1	FBtr0072056	-8832	CG13558	FBgn0034869
chr2R	24255107	24255775	PARP_1_MarkDuplicates_BAM__peak_4862	220	.	2.05693	24.1117	22.027	245	Promoter	2	24255327	24257414	2088	1	FBtr0072264	0	CG13575	FBgn0034996
chr2R	24265055	24265477	PARP_1_MarkDuplicates_BAM__peak_4864	69	.	1.64704	8.48717	6.96451	251	3' UTR	2	24267654	24268559	906	2	FBtr0343444	3082	CG13577	FBgn0034998
chr2R	24265928	24266593	PARP_1_MarkDuplicates_BAM__peak_4865	225	.	2.18826	24.6668	22.5697	371	Downstream (<1kb)	2	24267654	24268559	906	2	FBtr0343444	1966	CG13577	FBgn0034998
chr2R	24383315	24383618	PARP_1_MarkDuplicates_BAM__peak_4885	29	.	1.40068	4.20995	2.92451	102	Exon (FBtr0072367/FBgn0000037, exon 3 of 5)	2	24377831	24378740	910	1	FBtr0072289	5485	CG13578	FBgn0035000
chr2R	7613822	7614600	PARP_1_MarkDuplicates_BAM__peak_2717	103	.	1.82	12.0293	10.3532	137	Promoter	2	7595735	7614222	18488	2	FBtr0088950	0	CG1358	FBgn0033196
chr2R	7617739	7618430	PARP_1_MarkDuplicates_BAM__peak_2718	129	.	1.87733	14.7274	12.9539	363	Intron (FBtr0303287/FBgn0033196, intron 2 of 10)	2	7595265	7620711	25447	2	FBtr0303287	2281	CG1358	FBgn0033196
chr2R	7620572	7621077	PARP_1_MarkDuplicates_BAM__peak_2719	133	.	1.94282	15.1456	13.3526	295	Promoter	2	7595265	7620711	25447	2	FBtr0303287	0	CG1358	FBgn0033196
chr2R	7589282	7591006	PARP_1_MarkDuplicates_BAM__peak_2716	261	.	2.30816	28.3796	26.1727	1386	Promoter	2	7587773	7590109	2337	2	FBtr0088951	0	CG1360	FBgn0033195
chr3R	23927277	23928284	PARP_1_MarkDuplicates_BAM__peak_10262	57	.	1.59669	7.18441	5.71811	281	Promoter	4	23926372	23927634	1263	2	FBtr0084522	0	CG13601	FBgn0039126
chr3R	23986160	23987197	PARP_1_MarkDuplicates_BAM__peak_10272	628	.	3.26292	65.9828	62.8633	467	Promoter	4	23985213	23986569	1357	2	FBtr0084510	0	CG13603	FBgn0039135
chr3R	24111647	24113087	PARP_1_MarkDuplicates_BAM__peak_10295	133	.	1.94282	15.1456	13.3526	726	Promoter	4	24109944	24112389	2446	2	FBtr0300705	0	CG13605	FBgn0039150
chr3R	24172519	24172814	PARP_1_MarkDuplicates_BAM__peak_10308	43	.	1.46702	5.68414	4.30301	180	Promoter	4	24172628	24181420	8793	1	FBtr0084553	0	CG13606	FBgn0039161
chr3R	24279343	24280181	PARP_1_MarkDuplicates_BAM__peak_10325	594	.	3.21429	62.5248	59.4732	222	Promoter	4	24279572	24281576	2005	1	FBtr0084600	0	CG13611	FBgn0039177
chr3R	24403196	24403520	PARP_1_MarkDuplicates_BAM__peak_10335	59	.	1.51502	7.37407	5.90454	211	Exon (FBtr0334916/FBgn0000036, exon 9 of 10)	4	24392889	24393762	874	1	FBtr0345301	10308	CG13616	FBgn0039200
chr3R	24529970	24531234	PARP_1_MarkDuplicates_BAM__peak_10341	298	.	2.45004	32.1187	29.8015	460	Promoter	4	24529773	24530396	624	2	FBtr0334337	0	CG13623	FBgn0039205
chr3R	24565554	24566088	PARP_1_MarkDuplicates_BAM__peak_10347	106	.	1.83117	12.2999	10.6132	294	Intron (FBtr0084672/FBgn0039209, intron 2 of 4)	4	24559789	24571965	12177	2	FBtr0345204	5877	CG13624	FBgn0039209
chr3R	24568492	24568937	PARP_1_MarkDuplicates_BAM__peak_10348	41	.	1.50736	5.56629	4.18782	159	Intron (FBtr0084672/FBgn0039209, intron 2 of 4)	4	24559789	24571965	12177	2	FBtr0345204	3028	CG13624	FBgn0039209
chr3R	24571648	24573208	PARP_1_MarkDuplicates_BAM__peak_10349	163	.	2.05448	18.2361	16.3361	206	Promoter	4	24559789	24571965	12177	2	FBtr0345204	0	CG13624	FBgn0039209
chr3R	24581938	24583381	PARP_1_MarkDuplicates_BAM__peak_10350	139	.	1.96515	15.7445	13.9302	293	Promoter	4	24557368	24582864	25497	2	FBtr0084672	0	CG13624	FBgn0039209
chr3R	24584902	24587027	PARP_1_MarkDuplicates_BAM__peak_10351	462	.	2.91423	49.0528	46.2886	341	Promoter	4	24583067	24585160	2094	2	FBtr0084671	0	CG13625	FBgn0039210
chr3R	24712236	24712731	PARP_1_MarkDuplicates_BAM__peak_10367	74	.	1.64869	9.03738	7.486	122	Promoter	4	24712780	24717430	4651	1	FBtr0084686	-49	CG13627	FBgn0039217
chr3R	24767720	24769857	PARP_1_MarkDuplicates_BAM__peak_10374	206	.	1.82379	22.6734	20.6325	1957	Promoter	4	24769351	24770111	761	1	FBtr0084693	0	CG13631	FBgn0040600
chr3R	24863663	24864016	PARP_1_MarkDuplicates_BAM__peak_10389	17	.	1.30302	2.92786	1.75102	23	Exon (FBtr0084707/FBgn0039238, exon 1 of 1)	4	24864191	24864732	542	2	FBtr0084729	716	CG13641	FBgn0039239
chr3R	24965848	24966150	PARP_1_MarkDuplicates_BAM__peak_10401	33	.	1.41541	4.70551	3.38391	162	Distal Intergenic	4	24947632	24949539	1908	1	FBtr0084751	18217	CG13646	FBgn0039255
chr3R	25112462	25112745	PARP_1_MarkDuplicates_BAM__peak_10423	33	.	1.45153	4.65397	3.33402	159	Promoter	4	25109226	25112516	3291	2	FBtr0113286	0	CG13650	FBgn0039277
chr3R	25214715	25215563	PARP_1_MarkDuplicates_BAM__peak_10432	353	.	2.63509	37.8095	35.3311	507	Promoter	4	25214325	25215188	864	2	FBtr0084873	0	CG13663	FBgn0039291
chr3L	8151636	8152241	PARP_1_MarkDuplicates_BAM__peak_5913	131	.	1.8588	14.8992	13.1164	322	Promoter	3	8141868	8151813	9946	2	FBtr0076732	0	CG13676	FBgn0035844
chr3L	8153489	8153915	PARP_1_MarkDuplicates_BAM__peak_5914	42	.	1.45761	5.59203	4.21288	123	Downstream (<1kb)	3	8141868	8151813	9946	2	FBtr0332761	-1677	CG13676	FBgn0035844
chr3L	8202951	8203456	PARP_1_MarkDuplicates_BAM__peak_5923	56	.	1.50151	7.08624	5.62864	192	Promoter	3	8202792	8203345	554	1	FBtr0076697	160	CG13679	FBgn0035856
chr2L	602064	602987	PARP_1_MarkDuplicates_BAM__peak_88	263	.	2.33853	28.5214	26.3053	436	Promoter	1	602813	603562	750	1	FBtr0078071	0	CG13689	FBgn0031270
chr3L	18099786	18100179	PARP_1_MarkDuplicates_BAM__peak_7200	35	.	1.44607	4.91352	3.57915	143	Intron (FBtr0075137/FBgn0036773, intron 1 of 6)	3	18088417	18106149	17733	2	FBtr0075137	5970	CG13698	FBgn0036773
chr3L	18105380	18106973	PARP_1_MarkDuplicates_BAM__peak_7201	583	.	3.19338	61.3306	58.301	671	Promoter	3	18088417	18106149	17733	2	FBtr0075137	0	CG13698	FBgn0036773
chr3L	18162166	18162742	PARP_1_MarkDuplicates_BAM__peak_7212	56	.	1.52102	7.10917	5.65128	325	Promoter	3	18154897	18162522	7626	2	FBtr0075134	0	CG13699	FBgn0036781
chr3L	18166840	18167370	PARP_1_MarkDuplicates_BAM__peak_7213	163	.	2.05448	18.2361	16.3361	217	Downstream (<1kb)	3	18154897	18162522	7626	2	FBtr0075134	-4319	CG13699	FBgn0036781
chr3L	18171067	18171753	PARP_1_MarkDuplicates_BAM__peak_7214	44	.	1.52136	5.83307	4.4416	373	Intron (FBtr0075133/FBgn0003997, intron 3 of 3)	3	18154897	18162522	7626	2	FBtr0075134	-8546	CG13699	FBgn0036781
chr3L	18172943	18173344	PARP_1_MarkDuplicates_BAM__peak_7215	222	.	1.91328	24.2895	22.2034	199	Exon (FBtr0075133/FBgn0003997, exon 2 of 4)	3	18154897	18162522	7626	2	FBtr0075134	-10422	CG13699	FBgn0036781
chr3L	4839889	4840373	PARP_1_MarkDuplicates_BAM__peak_5584	36	.	1.46698	5.00553	3.6658	20	Promoter	3	4837791	4840096	2306	2	FBtr0308821	0	CG13707	FBgn0035578
chr3L	4840951	4841354	PARP_1_MarkDuplicates_BAM__peak_5585	17	.	1.28551	2.95568	1.77755	203	Distal Intergenic	3	4837791	4840108	2318	2	FBtr0306799	-844	CG13707	FBgn0035578
chr2R	10075030	10075788	PARP_1_MarkDuplicates_BAM__peak_3066	324	.	2.55693	34.8609	32.4637	594	Promoter	2	10070981	10075645	4665	2	FBtr0088428	0	CG1371	FBgn0033482
chr2R	10076164	10076554	PARP_1_MarkDuplicates_BAM__peak_3067	16	.	1.30328	2.85461	1.68873	267	Distal Intergenic	2	10070981	10075645	4665	2	FBtr0088428	-520	CG1371	FBgn0033482
chr3L	4708096	4708580	PARP_1_MarkDuplicates_BAM__peak_5578	83	.	1.73068	9.95956	8.36715	194	Intron (FBtr0073345/FBgn0035574, intron 2 of 10)	3	4709209	4709890	682	2	FBtr0073364	1310	CG13712	FBgn0035570
chr3L	4631435	4631842	PARP_1_MarkDuplicates_BAM__peak_5572	166	.	2.02919	18.5083	16.6058	189	Intron (FBtr0306206/FBgn0262870, intron 20 of 20)	3	4634436	4634789	354	2	FBtr0073319	2947	CG13716	FBgn0035563
chr3L	4641042	4641309	PARP_1_MarkDuplicates_BAM__peak_5573	43	.	1.51853	5.75801	4.3683	68	Intron (FBtr0306206/FBgn0262870, intron 20 of 20)	3	4634436	4634789	354	2	FBtr0073319	-6254	CG13716	FBgn0035563
chr3L	4490878	4491144	PARP_1_MarkDuplicates_BAM__peak_5554	38	.	1.39028	5.16545	3.81771	138	Promoter	3	4485159	4490963	5805	2	FBtr0331400	0	CG13722	FBgn0035553
chr3L	13876968	13877968	PARP_1_MarkDuplicates_BAM__peak_6613	422	.	2.81374	44.8807	42.219	160	Exon (FBtr0330414/FBgn0264006, exon 13 of 17)	3	13878994	13883056	4063	1	FBtr0075754	-1026	CG13737	FBgn0036382
chr3L	13878767	13879152	PARP_1_MarkDuplicates_BAM__peak_6614	25	.	1.34456	3.84493	2.58616	280	Promoter	3	13878994	13883056	4063	1	FBtr0075754	0	CG13737	FBgn0036382
chr3L	13881504	13882098	PARP_1_MarkDuplicates_BAM__peak_6615	52	.	1.51077	6.69091	5.25436	351	Promoter	3	13881771	13883056	1286	1	FBtr0075755	0	CG13737	FBgn0036382
chr3L	13887098	13888045	PARP_1_MarkDuplicates_BAM__peak_6616	336	.	2.24663	36.0967	33.6734	187	Exon (FBtr0330414/FBgn0264006, exon 5 of 17)	3	13881771	13883056	1286	1	FBtr0075755	5328	CG13737	FBgn0036382
chr3L	13891340	13891982	PARP_1_MarkDuplicates_BAM__peak_6617	104	.	1.52682	12.1526	10.475	192	Exon (FBtr0330414/FBgn0264006, exon 2 of 17)	3	13881771	13883056	1286	1	FBtr0075755	9570	CG13737	FBgn0036382
chr2R	9351650	9352085	PARP_1_MarkDuplicates_BAM__peak_2963	34	.	1.36768	4.73081	3.40851	114	Promoter	2	9309296	9351655	42360	2	FBtr0088558	0	CG13739	FBgn0033403
chr2R	9056046	9056522	PARP_1_MarkDuplicates_BAM__peak_2914	228	.	2.26739	24.9831	22.8754	250	Intron (FBtr0088662/FBgn0033368, intron 3 of 10)	2	9044850	9059907	15058	2	FBtr0088662	3385	CG13743	FBgn0033368
chr2R	9023004	9023363	PARP_1_MarkDuplicates_BAM__peak_2910	87	.	1.57216	10.3259	8.72151	157	Exon (FBtr0088665/FBgn0033365, exon 3 of 9)	2	9017815	9019032	1218	1	FBtr0088660	5190	CG13747	FBgn0033364
chrX	2582329	2582708	PARP_1_MarkDuplicates_BAM__peak_11439	67	.	1.65252	8.29126	6.77176	210	Promoter	6	2582477	2583823	1347	1	FBtr0302449	0	CG13759	FBgn0040376
chr2L	6565791	6567015	PARP_1_MarkDuplicates_BAM__peak_721	163	.	2.05448	18.2361	16.3361	375	Promoter	1	6564112	6566181	2070	2	FBtr0343161	0	CG13766	FBgn0031834
chr2L	6583090	6583590	PARP_1_MarkDuplicates_BAM__peak_722	19	.	1.29389	3.10819	1.91526	313	Intron (FBtr0089641/FBgn0031835, intron 2 of 15)	1	6564363	6566181	1819	2	FBtr0079330	-16910	CG13766	FBgn0031834
chr2L	6956528	6957791	PARP_1_MarkDuplicates_BAM__peak_768	414	.	2.73265	44.0883	41.4488	404	Promoter	1	6954357	6956950	2594	2	FBtr0343775	0	CG13775	FBgn0031874
chr2L	7216975	7217292	PARP_1_MarkDuplicates_BAM__peak_804	67	.	1.65252	8.29126	6.77176	165	Intron (FBtr0330197/FBgn0031897, intron 1 of 5)	1	7204538	7220033	15496	2	FBtr0330197	2741	CG13784	FBgn0031897
chr2L	7218914	7220320	PARP_1_MarkDuplicates_BAM__peak_805	382	.	2.71325	40.8474	38.2883	1143	Promoter	1	7204538	7220033	15496	2	FBtr0330197	0	CG13784	FBgn0031897
chr2L	7254682	7255322	PARP_1_MarkDuplicates_BAM__peak_809	285	.	2.44528	30.8092	28.5268	280	Downstream (<1kb)	1	7250607	7252982	2376	2	FBtr0333353	-1701	CG13786	FBgn0031900
chr3L	2263824	2264175	PARP_1_MarkDuplicates_BAM__peak_5261	24	.	1.35983	3.65091	2.41335	328	Exon (FBtr0072903/FBgn0000543, exon 2 of 2)	3	2262919	2263615	697	1	FBtr0072878	906	CG13807	FBgn0035323
chr3L	2184731	2185134	PARP_1_MarkDuplicates_BAM__peak_5252	128	.	1.89158	14.6577	12.8849	247	Downstream (2-3kb)	3	2185930	2187676	1747	1	FBtr0308229	-796	CG13810	FBgn0035313
chr3L	20230337	20230916	PARP_1_MarkDuplicates_BAM__peak_7461	151	.	1.99226	17.0377	15.1801	271	Downstream (2-3kb)	3	20231669	20233255	1587	1	FBtr0074827	-753	CG13813	FBgn0036956
chr3R	23035451	23035727	PARP_1_MarkDuplicates_BAM__peak_10158	29	.	1.38599	4.25669	2.96977	131	Promoter	4	23033284	23035563	2280	2	FBtr0084362	0	CG13833	FBgn0039040
chr3R	23043336	23043916	PARP_1_MarkDuplicates_BAM__peak_10160	61	.	1.60122	7.59584	6.11547	480	Promoter	4	23043990	23044661	672	1	FBtr0084345	-74	CG13837	FBgn0039042
chr3R	23045800	23046093	PARP_1_MarkDuplicates_BAM__peak_10161	13	.	1.27313	2.43486	1.31585	258	Exon (FBtr0084361/FBgn0039043, exon 2 of 7)	4	23043990	23044661	672	1	FBtr0084345	1811	CG13837	FBgn0039042
chr3R	23042771	23043074	PARP_1_MarkDuplicates_BAM__peak_10159	23	.	1.36067	3.54195	2.30871	127	Downstream (1-2kb)	4	23042241	23042669	429	1	FBtr0084344	531	CG13838	FBgn0039041
chr3R	22599766	22600168	PARP_1_MarkDuplicates_BAM__peak_10125	21	.	1.3102	3.39107	2.17119	309	Exon (FBtr0113395/FBgn0051158, exon 4 of 15)	4	22609485	22610715	1231	1	FBtr0084269	-9317	CG13843	FBgn0038993
chr3R	22410696	22412211	PARP_1_MarkDuplicates_BAM__peak_10097	195	.	2.12755	21.5163	19.5167	272	Promoter	4	22408566	22410809	2244	2	FBtr0337046	0	CG13850	FBgn0038961
chrX	23012407	23013903	PARP_1_MarkDuplicates_BAM__peak_12912	618	.	3.27154	64.9412	61.8389	1052	Promoter	6	23013495	23014266	772	1	FBtr0111191	0	CG13865	FBgn0039965
chrX	23017161	23017421	PARP_1_MarkDuplicates_BAM__peak_12913	32	.	1.38685	4.57792	3.26702	187	Distal Intergenic	6	23013495	23016586	3092	1	FBtr0344110	3667	CG13865	FBgn0039965
chr2R	20311233	20311493	PARP_1_MarkDuplicates_BAM__peak_4400	44	.	1.45347	5.89075	4.4981	76	5' UTR	2	20308777	20313623	4847	2	FBtr0301209	2130	CG13868	FBgn0034501
chr2R	20313151	20313883	PARP_1_MarkDuplicates_BAM__peak_4401	116	.	1.87583	13.4079	11.6787	396	Promoter	2	20308777	20313623	4847	2	FBtr0301209	0	CG13868	FBgn0034501
chrX	8388493	8389420	PARP_1_MarkDuplicates_BAM__peak_11858	167	.	1.98336	18.6816	16.7697	654	3' UTR	6	8385781	8389504	3724	1	FBtr0071173	2713	CG1387	FBgn0030033
chr3L	180109	180466	PARP_1_MarkDuplicates_BAM__peak_5013	70	.	1.56758	8.54062	7.0104	215	Promoter	3	180292	182535	2244	1	FBtr0072476	0	CG13875	FBgn0035104
chr3L	850584	852205	PARP_1_MarkDuplicates_BAM__peak_5113	448	.	2.79235	47.5242	44.8031	584	Promoter	3	851346	852673	1328	1	FBtr0072587	0	CG13890	FBgn0035169
chr3L	432231	433714	PARP_1_MarkDuplicates_BAM__peak_5040	336	.	2.44544	36.1139	33.6818	556	Promoter	3	433146	433906	761	2	FBtr0072566	192	CG13891	FBgn0035139
chr3L	603473	604134	PARP_1_MarkDuplicates_BAM__peak_5059	222	.	2.25546	24.3766	22.2817	397	Promoter	3	599094	604008	4915	2	FBtr0072562	0	CG13893	FBgn0035146
chr3L	604672	605342	PARP_1_MarkDuplicates_BAM__peak_5060	136	.	1.95399	15.4438	13.6401	221	3' UTR	3	599094	604008	4915	2	FBtr0072562	-665	CG13893	FBgn0035146
chr3L	697513	697830	PARP_1_MarkDuplicates_BAM__peak_5082	29	.	1.40365	4.2735	2.98605	151	Intron (FBtr0072606/FBgn0035157, intron 1 of 1)	3	693083	699144	6062	2	FBtr0072606	1314	CG13894	FBgn0035157
chr3L	698616	700096	PARP_1_MarkDuplicates_BAM__peak_5083	129	.	1.9125	14.7043	12.9311	1086	Promoter	3	693083	699144	6062	2	FBtr0072606	0	CG13894	FBgn0035157
chr3L	707901	708373	PARP_1_MarkDuplicates_BAM__peak_5085	93	.	1.77534	10.9732	9.33901	245	Promoter	3	705948	708205	2258	2	FBtr0072605	0	CG13895	FBgn0035158
chr3L	797389	797661	PARP_1_MarkDuplicates_BAM__peak_5105	23	.	1.3646	3.63122	2.39462	163	Distal Intergenic	3	803427	804051	625	2	FBtr0072599	6390	CG13898	FBgn0035161
chr3L	832658	833720	PARP_1_MarkDuplicates_BAM__peak_5109	169	.	2.07681	18.8824	16.9608	241	Promoter	3	826720	833385	6666	2	FBtr0072597	0	CG13900	FBgn0035162
chr3L	836921	838516	PARP_1_MarkDuplicates_BAM__peak_5111	258	.	2.36712	28.0892	25.8844	661	Promoter	3	836667	837577	911	2	FBtr0072596	0	CG13901	FBgn0035164
chr3L	841053	842035	PARP_1_MarkDuplicates_BAM__peak_5112	127	.	1.92049	14.5564	12.7847	278	Promoter	3	839980	841360	1381	2	FBtr0300712	0	CG13902	FBgn0035166
chr3L	880594	881093	PARP_1_MarkDuplicates_BAM__peak_5116	30	.	1.39889	4.34852	3.05154	222	Promoter	3	877291	881045	3755	2	FBtr0345005	0	CG13907	FBgn0035173
chr3L	881832	882130	PARP_1_MarkDuplicates_BAM__peak_5117	24	.	1.38454	3.66349	2.41855	30	Promoter	3	877291	882013	4723	2	FBtr0072593	0	CG13907	FBgn0035173
chr3L	882812	883328	PARP_1_MarkDuplicates_BAM__peak_5118	87	.	1.74238	10.3903	8.78502	331	Intron (FBtr0072589/FBgn0052479, intron 4 of 9)	3	877291	882013	4723	2	FBtr0072593	-800	CG13907	FBgn0035173
chr3L	884205	884887	PARP_1_MarkDuplicates_BAM__peak_5119	53	.	1.57436	6.76199	5.31702	175	Intron (FBtr0072589/FBgn0052479, intron 4 of 9)	3	877291	882013	4723	2	FBtr0072593	-2193	CG13907	FBgn0035173
chr3L	1188837	1189356	PARP_1_MarkDuplicates_BAM__peak_5144	254	.	2.26458	27.6417	25.4567	189	Promoter	3	1189588	1190472	885	1	FBtr0072625	-232	CG13912	FBgn0035186
chr3L	1576457	1578033	PARP_1_MarkDuplicates_BAM__peak_5189	266	.	2.38945	28.8563	26.6296	251	Promoter	3	1576699	1600320	23622	1	FBtr0303993	0	CG13917	FBgn0035237
chr3L	1578767	1579048	PARP_1_MarkDuplicates_BAM__peak_5190	36	.	1.44262	4.9463	3.61116	100	Intron (FBtr0303993/FBgn0035237, intron 1 of 4)	3	1576699	1600845	24147	1	FBtr0333359	2069	CG13917	FBgn0035237
chr3L	1586395	1587120	PARP_1_MarkDuplicates_BAM__peak_5191	154	.	2.02098	17.284	15.4163	403	Promoter	3	1586694	1600845	14152	1	FBtr0347066	0	CG13917	FBgn0035237
chr3L	1592838	1593789	PARP_1_MarkDuplicates_BAM__peak_5192	169	.	2.04659	18.8837	16.962	240	5' UTR	3	1586694	1600845	14152	1	FBtr0347066	6145	CG13917	FBgn0035237
chr3L	1746425	1747705	PARP_1_MarkDuplicates_BAM__peak_5210	96	.	1.74198	11.2994	9.65408	440	Promoter	3	1746907	1752390	5484	1	FBtr0072773	0	CG13921	FBgn0035267
chr3L	1617585	1618956	PARP_1_MarkDuplicates_BAM__peak_5194	326	.	2.48433	35.0052	32.6069	785	Promoter	3	1617348	1618158	811	2	FBtr0072823	0	CG13926	FBgn0035243
chr3L	1883065	1883410	PARP_1_MarkDuplicates_BAM__peak_5225	24	.	1.37935	3.68832	2.44231	43	Promoter	3	1876551	1883041	6491	2	FBtr0332670	-25	CG13937	FBgn0035287
chr2L	855246	855855	PARP_1_MarkDuplicates_BAM__peak_112	349	.	2.62393	37.3827	34.9157	192	Promoter	1	855337	856236	900	1	FBtr0078017	0	CG13949	FBgn0031288
chr2R	9376317	9376929	PARP_1_MarkDuplicates_BAM__peak_2964	75	.	1.61055	9.1404	7.58763	236	Intron (FBtr0332997/FBgn0033405, intron 1 of 7)	2	9309296	9388254	78959	2	FBtr0332997	11325	CG13954	FBgn0033405
chr2R	9388177	9388596	PARP_1_MarkDuplicates_BAM__peak_2965	35	.	1.42295	4.89263	3.55879	253	Promoter	2	9309296	9388254	78959	2	FBtr0332997	0	CG13954	FBgn0033405
chr2R	9389172	9389984	PARP_1_MarkDuplicates_BAM__peak_2966	73	.	1.62163	8.91151	7.36918	319	Promoter	2	9309296	9389467	80172	2	FBtr0332996	0	CG13954	FBgn0033405
chr2L	20104533	20104939	PARP_1_MarkDuplicates_BAM__peak_2186	160	.	2.04331	17.9164	16.0272	147	Promoter	1	20103386	20104150	765	2	FBtr0089388	-384	CG13970	FBgn0032851
chr2L	20106541	20107086	PARP_1_MarkDuplicates_BAM__peak_2187	266	.	2.33618	28.8279	26.6096	242	Distal Intergenic	1	20103386	20104150	765	2	FBtr0089388	-2392	CG13970	FBgn0032851
chr2L	20115868	20116229	PARP_1_MarkDuplicates_BAM__peak_2188	54	.	1.578	6.93813	5.49008	187	Distal Intergenic	1	20103386	20104150	765	2	FBtr0089388	-11719	CG13970	FBgn0032851
chr3R	27511414	27511958	PARP_1_MarkDuplicates_BAM__peak_10669	30	.	1.4292	4.31099	3.01523	386	Distal Intergenic	4	27515911	27517257	1347	2	FBtr0085212	5299	CG13972	FBgn0039522
chr3R	27452683	27453313	PARP_1_MarkDuplicates_BAM__peak_10665	55	.	1.58552	6.97172	5.51601	386	Distal Intergenic	4	27464189	27467080	2892	1	FBtr0085182	-10876	CG13978	FBgn0039518
chr2L	6412255	6412549	PARP_1_MarkDuplicates_BAM__peak_696	33	.	1.41239	4.61245	3.30065	174	Promoter	1	6412315	6414418	2104	1	FBtr0343151	0	CG13982	FBgn0031811
chr2L	6311109	6311548	PARP_1_MarkDuplicates_BAM__peak_689	63	.	1.57885	7.83948	6.34154	161	Intron (FBtr0344771/FBgn0053531, intron 14 of 16)	1	6308819	6309475	657	1	FBtr0079247	2291	CG13984	FBgn0260452
chr2R	7687023	7687490	PARP_1_MarkDuplicates_BAM__peak_2732	20	.	1.34539	3.29841	2.0897	20	Intron (FBtr0332911/FBgn0033212, intron 2 of 21)	2	7677070	7681836	4767	2	FBtr0088940	-5188	CG1399	FBgn0033212
chr2R	7691390	7691943	PARP_1_MarkDuplicates_BAM__peak_2733	94	.	1.73792	11.0507	9.41562	345	Intron (FBtr0332911/FBgn0033212, intron 1 of 21)	2	7677070	7695381	18312	2	FBtr0088939	3438	CG1399	FBgn0033212
chr2R	7695104	7695409	PARP_1_MarkDuplicates_BAM__peak_2734	65	.	1.64135	8.06416	6.55515	79	Promoter	2	7677070	7695381	18312	2	FBtr0088939	0	CG1399	FBgn0033212
chr2R	7697815	7700150	PARP_1_MarkDuplicates_BAM__peak_2735	340	.	2.6016	36.5347	34.0909	1112	Promoter	2	7676540	7698902	22363	2	FBtr0332911	0	CG1399	FBgn0033212
chr2L	6068952	6069962	PARP_1_MarkDuplicates_BAM__peak_664	59	.	1.60785	7.4	5.92298	128	Promoter	1	6069079	6069838	760	1	FBtr0079191	0	CG13993	FBgn0031776
chr2L	5801084	5802962	PARP_1_MarkDuplicates_BAM__peak_630	292	.	2.46761	31.6041	29.2992	1143	Promoter	1	5800517	5801975	1459	2	FBtr0079160	0	CG14005	FBgn0031739
chr2L	5730162	5730462	PARP_1_MarkDuplicates_BAM__peak_621	45	.	1.5176	5.95124	4.55182	201	Intron (FBtr0079135/FBgn0031736, intron 1 of 3)	1	5727221	5728811	1591	2	FBtr0079167	-1352	CG14006	FBgn0031733
chr2L	5579727	5580005	PARP_1_MarkDuplicates_BAM__peak_614	71	.	1.53681	8.65227	7.12101	155	Exon (FBtr0079118/FBgn0031722, exon 2 of 2)	1	5579580	5581116	1537	2	FBtr0079118	1111	CG14011	FBgn0031722
chr2L	5506637	5507098	PARP_1_MarkDuplicates_BAM__peak_604	19	.	1.32323	3.10528	1.91241	18	Distal Intergenic	1	5517737	5518949	1213	1	FBtr0079094	-10639	CG14020	FBgn0031707
chr2L	5515084	5515352	PARP_1_MarkDuplicates_BAM__peak_605	69	.	1.66368	8.52121	6.99121	184	Distal Intergenic	1	5517737	5518949	1213	1	FBtr0079094	-2385	CG14020	FBgn0031707
chr2L	5314698	5315070	PARP_1_MarkDuplicates_BAM__peak_588	36	.	1.38388	4.98804	3.65178	158	Promoter	1	5311311	5314895	3585	2	FBtr0329970	0	CG14024	FBgn0031697
chr2L	5036194	5036606	PARP_1_MarkDuplicates_BAM__peak_542	47	.	1.49321	6.1995	4.78628	96	Exon (FBtr0079003/FBgn0000299, exon 8 of 9)	1	5037709	5040818	3110	1	FBtr0110984	-1103	CG14042	FBgn0260451
chr3L	17044753	17045219	PARP_1_MarkDuplicates_BAM__peak_7062	262	.	2.37828	28.4717	26.2559	292	Promoter	3	17044401	17044974	574	2	FBtr0300718	0	CG14057	FBgn0036696
chr2R	10032396	10033795	PARP_1_MarkDuplicates_BAM__peak_3057	202	.	2.18847	22.2503	20.2209	487	Promoter	2	10028443	10032893	4451	2	FBtr0088435	0	CG1407	FBgn0033474
chr2L	10931834	10932431	PARP_1_MarkDuplicates_BAM__peak_1295	50	.	1.49889	6.51986	5.09358	429	Intron (FBtr0340553/FBgn0261871, intron 2 of 7)	1	10936662	10937931	1270	1	FBtr0306114	-4231	CG14072	FBgn0032318
chr3L	18814045	18814624	PARP_1_MarkDuplicates_BAM__peak_7273	182	.	2.12147	20.2026	18.2375	356	Intron (FBtr0075084/FBgn0036814, intron 2 of 5)	3	18802265	18820675	18411	2	FBtr0075084	6051	CG14073	FBgn0036814
chr3L	18819050	18821969	PARP_1_MarkDuplicates_BAM__peak_7274	116	.	1.87583	13.4079	11.6787	2287	Promoter	3	18802265	18820675	18411	2	FBtr0075084	0	CG14073	FBgn0036814
chr3L	18865193	18866795	PARP_1_MarkDuplicates_BAM__peak_7285	382	.	2.71325	40.8474	38.2883	874	Promoter	3	18866225	18867431	1207	1	FBtr0308812	0	CG14074	FBgn0036818
chr3L	19140177	19140833	PARP_1_MarkDuplicates_BAM__peak_7325	654	.	3.34969	68.624	65.4507	343	Downstream (<1kb)	3	19106843	19138975	32133	2	FBtr0330092	-1203	CG14082	FBgn0036851
chr3L	19590276	19590825	PARP_1_MarkDuplicates_BAM__peak_7385	273	.	2.29696	29.6215	27.3812	325	Promoter	3	19589072	19590524	1453	2	FBtr0074971	0	CG14100	FBgn0036889
chr3L	19800799	19801543	PARP_1_MarkDuplicates_BAM__peak_7410	148	.	1.99865	16.661	14.8148	510	Promoter	3	19798975	19801291	2317	2	FBtr0074928	0	CG14102	FBgn0036906
chr3L	13054007	13054571	PARP_1_MarkDuplicates_BAM__peak_6559	19	.	1.31153	3.18875	1.9921	387	Distal Intergenic	3	13060522	13061394	873	2	FBtr0075893	6823	CG14115	FBgn0036343
chr3L	13008659	13009116	PARP_1_MarkDuplicates_BAM__peak_6544	16	.	1.29347	2.77086	1.61686	395	Promoter	3	13008285	13009450	1166	1	FBtr0332074	375	CG14117	FBgn0036331
chr3L	12892574	12892940	PARP_1_MarkDuplicates_BAM__peak_6535	207	.	2.18139	22.8285	20.7863	175	Promoter	3	12892658	12894758	2101	1	FBtr0075870	0	CG14118	FBgn0036323
chr3L	11876113	11876382	PARP_1_MarkDuplicates_BAM__peak_6420	98	.	1.79767	11.496	9.84086	117	Intron (FBtr0343552/FBgn0266100, intron 2 of 3)	3	11879115	11881182	2068	1	FBtr0332127	-2733	CG14128	FBgn0036218
chr3L	11814987	11815956	PARP_1_MarkDuplicates_BAM__peak_6413	428	.	2.81213	45.5196	42.8454	451	Promoter	3	11815444	11816710	1267	1	FBtr0076031	0	CG14130	FBgn0036210
chr3L	11776862	11778254	PARP_1_MarkDuplicates_BAM__peak_6409	241	.	2.29283	26.2544	24.1046	676	Promoter	3	11777073	11780485	3413	1	FBtr0076028	0	CG14131	FBgn0036205
chr3L	11714997	11715762	PARP_1_MarkDuplicates_BAM__peak_6400	138	.	1.96184	15.679	13.8729	148	Promoter	3	11712229	11715285	3057	2	FBtr0113334	0	CG14132	FBgn0040817
chr3L	11716770	11717073	PARP_1_MarkDuplicates_BAM__peak_6401	25	.	1.39571	3.8205	2.56272	166	Distal Intergenic	3	11712229	11715285	3057	2	FBtr0113334	-1486	CG14132	FBgn0040817
chr3L	11183666	11184017	PARP_1_MarkDuplicates_BAM__peak_6309	21	.	1.31997	3.36402	2.14535	231	5' UTR	3	11173514	11176892	3379	1	FBtr0300349	10153	CG14142	FBgn0036143
chr3L	11134924	11135436	PARP_1_MarkDuplicates_BAM__peak_6304	132	.	1.92867	15.0237	13.2395	192	Promoter	3	11134987	11135480	494	1	FBtr0302875	0	CG14143	FBgn0036138
chr3L	10644684	10645203	PARP_1_MarkDuplicates_BAM__peak_6221	286	.	2.43543	30.9717	28.6882	161	Intron (FBtr0076278/FBgn0052066, intron 2 of 3)	3	10643528	10644615	1088	1	FBtr0076259	1157	CG14153	FBgn0036094
chr2L	21756619	21759167	PARP_1_MarkDuplicates_BAM__peak_2366	476	.	2.94773	50.4734	47.6761	818	Promoter	1	21758010	21760915	2906	1	FBtr0085904	0	CG1416	FBgn0032961
chr2L	21762710	21763154	PARP_1_MarkDuplicates_BAM__peak_2367	19	.	1.29395	3.16651	1.97096	86	Exon (FBtr0085908/FBgn0051612, exon 4 of 4)	1	21758010	21761000	2991	1	FBtr0085903	4701	CG1416	FBgn0032961
chr2L	21763652	21764027	PARP_1_MarkDuplicates_BAM__peak_2368	16	.	1.27704	2.82025	1.65639	316	Intron (FBtr0085908/FBgn0051612, intron 3 of 3)	1	21758010	21761000	2991	1	FBtr0085903	5643	CG1416	FBgn0032961
chr2R	9964107	9965205	PARP_1_MarkDuplicates_BAM__peak_3047	151	.	2.00982	16.9713	15.1144	961	Promoter	2	9963835	9965067	1233	2	FBtr0088440	0	CG1418	FBgn0033468
chr3L	19968103	19968418	PARP_1_MarkDuplicates_BAM__peak_7438	18	.	1.32427	3.04983	1.86692	262	Intron (FBtr0074897/FBgn0004852, intron 8 of 19)	3	19978713	19979812	1100	2	FBtr0346534	11394	CG14182	FBgn0036922
chr3L	19979218	19980034	PARP_1_MarkDuplicates_BAM__peak_7439	292	.	2.43906	31.5861	29.2898	521	Promoter	3	19978713	19979812	1100	2	FBtr0346534	0	CG14182	FBgn0036922
chr3L	20028552	20029638	PARP_1_MarkDuplicates_BAM__peak_7445	187	.	2.13736	20.7385	18.7609	319	Promoter	3	20027819	20029020	1202	2	FBtr0074872	0	CG14184	FBgn0036932
chr3L	20049391	20049822	PARP_1_MarkDuplicates_BAM__peak_7446	103	.	1.80129	12.0699	10.3932	123	Distal Intergenic	3	20027922	20029020	1099	2	FBtr0302366	-20372	CG14184	FBgn0036932
chr3L	20051148	20051489	PARP_1_MarkDuplicates_BAM__peak_7447	22	.	1.34208	3.42479	2.20348	20	Distal Intergenic	3	20027922	20029020	1099	2	FBtr0302366	-22129	CG14184	FBgn0036932
chr3L	20097277	20097651	PARP_1_MarkDuplicates_BAM__peak_7449	103	.	1.80388	11.991	10.3226	206	Downstream (<1kb)	3	20098084	20103827	5744	2	FBtr0074870	6176	CG14186	FBgn0036935
chr3L	20102917	20103312	PARP_1_MarkDuplicates_BAM__peak_7450	98	.	1.49774	11.516	9.86067	242	Exon (FBtr0074870/FBgn0036935, exon 1 of 5)	3	20098084	20103827	5744	2	FBtr0074870	515	CG14186	FBgn0036935
chr3L	20103616	20104678	PARP_1_MarkDuplicates_BAM__peak_7451	536	.	2.81845	56.5977	53.6693	573	Promoter	3	20098084	20103827	5744	2	FBtr0074870	0	CG14186	FBgn0036935
chrX	19241801	19242270	PARP_1_MarkDuplicates_BAM__peak_12707	157	.	2.03215	17.599	15.7206	230	Promoter	6	19236059	19241840	5782	2	FBtr0074691	0	CG14196	FBgn0031002
chrX	19604959	19605663	PARP_1_MarkDuplicates_BAM__peak_12738	255	.	2.35595	27.7087	25.5149	234	Promoter	6	19605199	19611273	6075	1	FBtr0074733	0	CG14207	FBgn0031037
chrX	19608102	19608586	PARP_1_MarkDuplicates_BAM__peak_12739	33	.	1.45153	4.65397	3.33402	352	Intron (FBtr0074733/FBgn0031037, intron 1 of 3)	6	19610138	19611153	1016	1	FBtr0307161	-1552	CG14207	FBgn0031037
chrX	19616032	19616524	PARP_1_MarkDuplicates_BAM__peak_12742	119	.	1.88699	13.6913	11.9516	144	Promoter	6	19616196	19616817	622	1	FBtr0344070	0	CG14210	FBgn0031040
chrX	19631486	19631893	PARP_1_MarkDuplicates_BAM__peak_12745	61	.	1.61902	7.61852	6.13075	242	Intron (FBtr0334278/FBgn0087008, intron 4 of 11)	6	19625705	19626601	897	1	FBtr0074742	5782	CG14212	FBgn0031045
chrX	19580954	19581486	PARP_1_MarkDuplicates_BAM__peak_12735	174	.	1.909	19.3602	17.4263	170	Promoter	6	19580350	19581981	1632	2	FBtr0308568	495	CG14218	FBgn0031031
chrX	19601556	19602034	PARP_1_MarkDuplicates_BAM__peak_12737	182	.	2.12147	20.2026	18.2375	284	Promoter	6	19599803	19601851	2049	2	FBtr0307162	0	CG14220	FBgn0031036
chrX	19661009	19661280	PARP_1_MarkDuplicates_BAM__peak_12752	20	.	1.31083	3.29	2.08165	178	Exon (FBtr0332891/FBgn0031053, exon 2 of 3)	6	19659442	19662293	2852	2	FBtr0332891	1013	CG14223	FBgn0031053
chrX	19662654	19663132	PARP_1_MarkDuplicates_BAM__peak_12753	179	.	2.11031	19.8692	17.9148	286	Promoter	6	19659442	19663367	3926	2	FBtr0332890	235	CG14223	FBgn0031053
chrX	19663634	19664137	PARP_1_MarkDuplicates_BAM__peak_12754	95	.	1.7865	11.2333	9.58865	357	Promoter	6	19659442	19663971	4530	2	FBtr0074758	0	CG14223	FBgn0031053
chrX	19700573	19701887	PARP_1_MarkDuplicates_BAM__peak_12762	142	.	1.97632	16.0476	14.2227	753	Promoter	6	19699820	19701755	1936	2	FBtr0309217	0	CG14231	FBgn0031060
chrX	19703530	19704684	PARP_1_MarkDuplicates_BAM__peak_12763	182	.	2.12147	20.2026	18.2375	588	Promoter	6	19701927	19704153	2227	2	FBtr0074813	0	CG14232	FBgn0031061
chrX	19737776	19738084	PARP_1_MarkDuplicates_BAM__peak_12768	108	.	1.77611	12.5086	10.8194	81	Exon (FBtr0074790/FBgn0031065, exon 4 of 5)	6	19735570	19740456	4887	1	FBtr0074790	2207	CG14234	FBgn0031065
chr3R	26932037	26932760	PARP_1_MarkDuplicates_BAM__peak_10606	35	.	1.44689	4.84227	3.50991	620	Intron (FBtr0085066/FBgn0015541, intron 3 of 11)	4	26945534	26947248	1715	1	FBtr0085067	-12774	CG14252	FBgn0039462
chr3R	26933779	26934137	PARP_1_MarkDuplicates_BAM__peak_10607	67	.	1.63798	8.24246	6.73123	282	Intron (FBtr0085066/FBgn0015541, intron 3 of 11)	4	26945534	26947248	1715	1	FBtr0085067	-11397	CG14252	FBgn0039462
chr3R	26980282	26980936	PARP_1_MarkDuplicates_BAM__peak_10614	296	.	2.47877	32.0045	29.688	230	Promoter	4	26980518	26985706	5189	1	FBtr0085071	0	CG14253	FBgn0039467
chr3R	27075652	27076147	PARP_1_MarkDuplicates_BAM__peak_10625	97	.	1.76432	11.3747	9.72835	278	Promoter	4	27075870	27082818	6949	1	FBtr0299564	0	CG14257	FBgn0039479
chrX	3213470	3213778	PARP_1_MarkDuplicates_BAM__peak_11486	40	.	1.4962	5.37762	4.01068	201	Intron (FBtr0070509/FBgn0000479, intron 1 of 14)	6	3236130	3236686	557	2	FBtr0070541	22908	CG14265	FBgn0040393
chrX	3433894	3434544	PARP_1_MarkDuplicates_BAM__peak_11495	86	.	1.74184	10.2089	8.60619	252	Intron (FBtr0344076/FBgn0266350, intron 2 of 3)	6	3434943	3435807	865	2	FBtr0332305	1263	CG14269	FBgn0029658
chr3R	5599570	5601689	PARP_1_MarkDuplicates_BAM__peak_8098	244	.	2.32245	26.5793	24.4188	1653	Promoter	4	5601433	5603185	1753	1	FBtr0273377	0	CG1427	FBgn0037347
chrX	3485102	3486129	PARP_1_MarkDuplicates_BAM__peak_11501	312	.	2.52344	33.6253	31.2629	495	Promoter	6	3484605	3485378	774	2	FBtr0070590	0	CG14270	FBgn0029665
chr2L	8334296	8335255	PARP_1_MarkDuplicates_BAM__peak_964	512	.	2.93556	54.1602	51.2844	619	Distal Intergenic	1	8338287	8342056	3770	1	FBtr0079604	-3032	CG14274	FBgn0032023
chr2L	8328664	8329078	PARP_1_MarkDuplicates_BAM__peak_963	67	.	1.65252	8.29126	6.77176	87	Promoter	1	8329048	8332911	3864	1	FBtr0079603	0	CG14275	FBgn0032022
chr3R	19254050	19254422	PARP_1_MarkDuplicates_BAM__peak_9729	39	.	1.46511	5.27339	3.91578	211	Distal Intergenic	4	19256777	19260132	3356	1	FBtr0346143	-2355	CG14280	FBgn0038695
chr3R	18912543	18913056	PARP_1_MarkDuplicates_BAM__peak_9677	63	.	1.63018	7.83989	6.34154	245	Promoter	4	18911053	18912922	1870	2	FBtr0083724	0	CG14291	FBgn0038660
chr3R	18913766	18914097	PARP_1_MarkDuplicates_BAM__peak_9678	43	.	1.51853	5.75801	4.3683	174	Distal Intergenic	4	18911053	18912922	1870	2	FBtr0083724	-845	CG14291	FBgn0038660
chr3R	18758410	18759573	PARP_1_MarkDuplicates_BAM__peak_9663	793	.	3.58537	82.7862	79.3897	704	Promoter	4	18750436	18758873	8438	2	FBtr0273382	0	CG14299	FBgn0038651
chr3R	18731043	18731480	PARP_1_MarkDuplicates_BAM__peak_9657	68	.	1.63391	8.40545	6.88476	311	3' UTR	4	18732681	18733034	354	1	FBtr0083673	-1201	CG14302	FBgn0038647
chr3R	18619851	18620416	PARP_1_MarkDuplicates_BAM__peak_9643	45	.	1.52321	5.92958	4.53603	232	Promoter	4	18592801	18620537	27737	2	FBtr0114497	121	CG14304	FBgn0038629
chr3R	18621100	18621715	PARP_1_MarkDuplicates_BAM__peak_9644	778	.	3.6065	81.2135	77.8339	274	Promoter	4	18592801	18621315	28515	2	FBtr0305957	0	CG14304	FBgn0038629
chr3R	18595191	18595514	PARP_1_MarkDuplicates_BAM__peak_9642	34	.	1.4296	4.81124	3.48669	163	Exon (FBtr0114497/FBgn0038629, exon 4 of 8)	4	18598691	18600097	1407	1	FBtr0083636	-3177	CG14305	FBgn0038630
chr3R	18283121	18284302	PARP_1_MarkDuplicates_BAM__peak_9587	571	.	3.06061	60.2002	57.1992	487	Promoter	4	18282978	18283528	551	2	FBtr0083599	0	CG14312	FBgn0038596
chr3R	18214278	18214703	PARP_1_MarkDuplicates_BAM__peak_9573	27	.	1.37323	4.05516	2.78192	79	3' UTR	4	18216142	18218014	1873	1	FBtr0083560	-1439	CG14314	FBgn0038581
chr3R	18215408	18216258	PARP_1_MarkDuplicates_BAM__peak_9574	124	.	1.85295	14.2206	12.4677	251	Promoter	4	18216142	18218014	1873	1	FBtr0083560	0	CG14314	FBgn0038581
chr3R	18139869	18140237	PARP_1_MarkDuplicates_BAM__peak_9560	13	.	1.26521	2.45027	1.33019	312	Distal Intergenic	4	18152120	18153640	1521	1	FBtr0083546	-11883	CG14316	FBgn0038567
chr3R	18149915	18150467	PARP_1_MarkDuplicates_BAM__peak_9561	20	.	1.33375	3.214	2.00918	128	Distal Intergenic	4	18152120	18153640	1521	1	FBtr0083546	-1653	CG14316	FBgn0038567
chr3R	18068174	18068476	PARP_1_MarkDuplicates_BAM__peak_9552	57	.	1.56406	7.19128	5.72481	124	Distal Intergenic	4	18081048	18082583	1536	1	FBtr0083541	-12572	CG14317	FBgn0038566
chr3R	17733369	17733826	PARP_1_MarkDuplicates_BAM__peak_9523	380	.	2.64403	40.6321	38.0832	185	Promoter	4	17733598	17734381	784	1	FBtr0083511	0	CG14321	FBgn0038540
chr3R	17647433	17648121	PARP_1_MarkDuplicates_BAM__peak_9503	357	.	2.64626	38.2381	35.7483	177	Promoter	4	17647679	17669217	21539	1	FBtr0083476	0	CG14322	FBgn0038532
chr3R	17614471	17614761	PARP_1_MarkDuplicates_BAM__peak_9497	17	.	1.31396	2.89824	1.73031	113	Exon (FBtr0345206/FBgn0038526, exon 2 of 2)	4	17613836	17614933	1098	1	FBtr0083465	636	CG14327	FBgn0038526
chr3R	17615062	17615957	PARP_1_MarkDuplicates_BAM__peak_9498	236	.	2.30012	25.8367	23.6981	240	Downstream (2-3kb)	4	17613836	17614933	1098	1	FBtr0083465	1227	CG14327	FBgn0038526
chr3R	17454251	17454541	PARP_1_MarkDuplicates_BAM__peak_9479	53	.	1.57436	6.76199	5.31702	190	Downstream (1-2kb)	4	17455890	17456776	887	2	FBtr0083443	2235	CG14330	FBgn0038512
chr3R	17475790	17476204	PARP_1_MarkDuplicates_BAM__peak_9480	29	.	1.34648	4.26189	2.97477	242	Exon (FBtr0113397/FBgn0261046, exon 32 of 35)	4	17455890	17456776	887	2	FBtr0083443	-19015	CG14330	FBgn0038512
chr2L	1107642	1109009	PARP_1_MarkDuplicates_BAM__peak_135	830	.	3.60474	86.524	83.0774	706	Promoter	1	1108540	1112694	4155	1	FBtr0077954	0	CG14339	FBgn0031301
chrX	14238080	14238356	PARP_1_MarkDuplicates_BAM__peak_12314	61	.	1.61902	7.61852	6.13075	210	Promoter	6	14238315	14240152	1838	1	FBtr0073903	0	CG1434	FBgn0030554
chr2L	1115596	1115989	PARP_1_MarkDuplicates_BAM__peak_136	82	.	1.64893	9.8006	8.2177	136	3' UTR	1	1112941	1114138	1198	1	FBtr0077955	2656	CG14340	FBgn0031302
chr2L	1165891	1166745	PARP_1_MarkDuplicates_BAM__peak_146	91	.	1.71477	10.7745	9.15017	330	Promoter	1	1166506	1167211	706	1	FBtr0077964	0	CG14341	FBgn0031315
chr2L	1609947	1611779	PARP_1_MarkDuplicates_BAM__peak_180	272	.	2.40012	29.487	27.2477	1253	Promoter	1	1611410	1612576	1167	1	FBtr0077876	0	CG14352	FBgn0031351
chr3R	14142961	14143266	PARP_1_MarkDuplicates_BAM__peak_9060	40	.	1.49197	5.38308	4.01597	189	Distal Intergenic	4	14148508	14151940	3433	2	FBtr0082907	8674	CG14355	FBgn0038208
chr3R	14131870	14132231	PARP_1_MarkDuplicates_BAM__peak_9059	30	.	1.36899	4.30387	3.01523	208	Promoter	4	14130680	14132072	1393	2	FBtr0082908	0	CG14356	FBgn0038207
chr3R	13850720	13851021	PARP_1_MarkDuplicates_BAM__peak_9020	13	.	1.274	2.50944	1.38575	93	Distal Intergenic	4	13854599	13855454	856	2	FBtr0082881	4433	CG14362	FBgn0038186
chr3R	13690613	13690911	PARP_1_MarkDuplicates_BAM__peak_8996	32	.	1.33306	4.51384	3.20485	121	Exon (FBtr0082817/FBgn0024555, exon 9 of 10)	4	13694053	13695513	1461	1	FBtr0082819	-3142	CG14367	FBgn0038170
chr3R	13582695	13583562	PARP_1_MarkDuplicates_BAM__peak_8985	151	.	2.00982	16.9713	15.1144	543	Distal Intergenic	4	13587997	13588725	729	1	FBtr0082788	-4435	CG14370	FBgn0038158
chr3R	13450027	13450855	PARP_1_MarkDuplicates_BAM__peak_8976	244	.	2.32245	26.5793	24.4188	621	Promoter	4	13450590	13464184	13595	1	FBtr0303259	0	CG14372	FBgn0038156
chr3R	13397956	13398221	PARP_1_MarkDuplicates_BAM__peak_8971	56	.	1.51803	7.12388	5.66583	101	Promoter	4	13397835	13398583	749	1	FBtr0082756	122	CG14377	FBgn0038148
chr2L	20868947	20870309	PARP_1_MarkDuplicates_BAM__peak_2257	236	.	2.30012	25.8367	23.6981	203	Promoter	1	20869854	20871472	1619	1	FBtr0307163	0	CG14401	FBgn0032900
chr2L	20870579	20870992	PARP_1_MarkDuplicates_BAM__peak_2258	15	.	1.29334	2.68222	1.53317	96	Exon (FBtr0307163/FBgn0032900, exon 2 of 3)	1	20869854	20871565	1712	1	FBtr0081430	726	CG14401	FBgn0032900
chrX	14910054	14910972	PARP_1_MarkDuplicates_BAM__peak_12336	244	.	2.32245	26.5793	24.4188	169	Promoter	6	14909873	14910845	973	2	FBtr0073977	0	CG14406	FBgn0030595
chrX	14837995	14838549	PARP_1_MarkDuplicates_BAM__peak_12332	61	.	1.61902	7.61852	6.13075	199	Promoter	6	14837471	14838198	728	2	FBtr0073989	0	CG14407	FBgn0030584
chrX	14829219	14829722	PARP_1_MarkDuplicates_BAM__peak_12329	14	.	1.28313	2.54208	1.40873	3	Exon (FBtr0340466/FBgn0030581, exon 5 of 6)	6	14826867	14832033	5167	2	FBtr0340466	2311	CG14408	FBgn0030581
[truncated: 10,964 more rows]
