# Supplementary material for: PARP-1 is a transcriptional rheostat of metabolic and bivalent genes during development
Source: Life Sci Alliance. 2023 Nov 27;7(2):e202302369. doi: 10.26508/lsa.202302369 (PMC10682175; doi:10.26508/lsa.202302369)
Supplement: Supplementary file 2 [file LSA-2023-02369_TableS2.xlsx]

## Sheet: Note
The file contains the description of all datasets used in this study

## Sheet: Data sets used in this study
Experiment	Tissue/Cell	Source	Treatment
PARP-1 ChIP-seq	Third-instar larvae	GSE217730; generated in this study
WT and ParpC03256 RNA-seq	Third-instar larvae	GSE217730; generated in this study
Adf1 ChIP-seq	S2	GSE200213
ash1 ChIP-seq	S2	GSE36404
ATAC-seq	Third-instar larvae	GSE96922
ATAC-seq	S2	GSE186720
ATAC-seq	Kc167	GSM5176435	Mock RNAi
brm ChIP-seq	S2	GSM2500497
combgap ChIP-seq	S2	GSE200213
Control RNAi and Parp RNAi RNA-seq	S2	GSE56073
Developmental time-course RNA-seq	Developmental stages	SRP001065
dRING ChIP-seq	S2	GSE101554	10 microMolar Cu2SO4
E(z) ChIP-seq	S2	GSE101554	10 microMolar Cu2SO4
E(z) ChIP-seq	Imaginal discs and brains of third-instar larvae	GSE101554
fsh ChIP-seq	S2	GSE36404
GAF ChIP-seq	Salivary glands and imaginal discs of third-instar larvae	GSE70634
GAF ChIP-seq	S2	GSE101554	10 microMolar Cu2SO4
H2AFV ChIP-seq	zebrafish	GSE95033
H2Av ChIP-seq	Third-instar larvae	GSE47259
H2Av ChIP-seq	S2	GSM3106518	eGFP dsRNA
H2Av ChIP-seq	Embryo 14_16	GSM1147272
H2Av ChIP-seq	Adult heads	GSM11447447
H3K27ac ChIP-seq	Third-instar larvae	GSE49488
H3K27me3 ChIP-seq	Third-instar larvae	GSE4940
H3K27me3 ChIP-seq	S2	GSM4413411
H3K27me3 ChIP-seq	Pupae	GSM439439
H3K27me3 ChIP-seq	L2	GSM439441
H3K27me3 ChIP-seq	L1	GSM439442
H3K27me3 ChIP-seq	Kc167	GSM2133764
H3K27me3 ChIP-seq	Embryo 14_16	GSM1147115
H3K27me3 ChIP-seq	Adult heads	GSM1147485
H3K27me3 ChIP-seq	zebrafish	GSE95033
H3K27me3 ChIP-seq	C.elegans N2 embryo	GSE114494
H3K27me3 CUT&Tag	S2	GSM5844592
H3K4me1 ChIP-seq	Third-instar larvae	GSE47282
H3K4me1 ChIP-seq	S2	GSE85191
H3K4me1 ChIP-seq	Pupae	GSM401415
H3K4me1 ChIP-seq	L2	GSM401421
H3K4me1 ChIP-seq	L1	GSM432588
H3K4me1 ChIP-seq	Kc167	GSM890120
H3K4me1 ChIP-seq	Embryo 14_16	GSM1147327
H3K4me1 ChIP-seq	Adult heads	GSM1147335
H3K4me1 ChIP-seq	zebrafish	GSE95033
H3K4me1 ChIP-seq	C.elegans N2 embryo	GSE114494
H3K4me3 ChIP-seq	Third-instar larvae	GSE49491
H3K4me3 ChIP-seq	S2	GSM4413412
H3K4me3 ChIP-seq	Pupae	GSM400664
H3K4me3 ChIP-seq	L2	GSM400668
H3K4me3 ChIP-seq	L1	GSM400662
H3K4me3 ChIP-seq	Kc167	GSM890119
H3K4me3 ChIP-seq	Embryo 14_16	GSM1147343
H3K4me3 ChIP-seq	Adult heads	GSM1147347
H3K4me3 ChIP-seq	zebrafish	GSE95033
H3K4me3 ChIP-seq	C.elegans N2 embryo	GSE114494
H3K4me3 CUT&Tag	S2	GSM5844595
H3K9ac ChIP-seq	Third-instar larvae	GSE48510
H3K9me2 ChIP-seq	Third-instar larvae	GSE47260
H3K9me3 ChIP-seq	Third-instar larvae	GSE47258
HTZ-1 ChIP-seq	C.elegans N2 embryo	GSE45678
Jarid2 ChIP-seq	Third-instar larvae	GSE36039
Pc ChIP-seq	S2	GSM604723
Ph ChIP-seq	S2	GSM604725
Pol II ChIP-seq	Third-instar larvae	GSE15292
Pol II CUT&Tag	S2	GSM5844611
Pol II Ser2p	S2R+	GSM2430959
psq ChIP-seq	S2	GSE200213
Su(z)12 ChIP-seq	Third-instar larvae	GSE36039	Mock RNAi
trr ChIP-seq	S2	GSM2175516
Trx-C (C-terminal of Trx) ChIP-seq	S2	GSM604730
Zeste ChIP-seq	S2	GSE200213
