# Supplementary material for: PARP-1 is a transcriptional rheostat of metabolic and bivalent genes during development
Source: Life Sci Alliance. 2023 Nov 27;7(2):e202302369. doi: 10.26508/lsa.202302369 (PMC10682175; doi:10.26508/lsa.202302369)
Supplement: Supplementary file 3 [file LSA-2023-02369_TableS3.xlsx]

## Sheet: Note
The files contains differential gene expression and normalized read counts results from DEseq2 analysis (ParpC03256 vs WT) in third-instar larvae

## Sheet: Normalized counts
GeneID	Gene name	WT_R1	WT_R2	WT_R3	Parp_R1	Parp_R2	Parp_R3
FBgn0011710	2023-09-01	2566.45	2744.27	3359.96	2228.01	1513.86	2281.14
FBgn0014029	2023-09-02	2688.46	2571.03	3226.12	2284.59	1625.64	2075.39
FBgn0259923	2023-09-04	533.697	579.335	713.531	628.007	644.037	504.928
FBgn0026361	2023-09-05	134.851	160.926	192.921	159.548	71.8064	195.365
FBgn0000427	2023-12-01	33.5344	24.6123	23.9997	6.78927	4.44163	20.7634
FBgn0010339	128up	893.3	834.923	896.298	796.607	905.353	761.638
FBgn0010340	140up	124.149	159.033	143.075	134.654	210.237	149.119
FBgn0020238	14-3-3epsilon	19910.9	21480.8	24793.6	20073.6	20493.7	19467.6
FBgn0004907	14-3-3zeta	15386.6	14529.7	15751.2	17572.9	21273.9	15627.3
FBgn0085802	18SrRNA:CR41548	0	0	0	0	0	0
FBgn0267498	18SrRNA:CR45838	0	0	0	0	0	0
FBgn0267501	18SrRNA:CR45841	0	0	0	0	0	0
FBgn0085813	18SrRNA-Psi:CR41602	7.13499	13.2528	13.846	6.78927	10.3638	9.4379
FBgn0267521	18SrRNA-Psi:CR45861	0	0	0	0	0	0
FBgn0004364	18w	1511.19	1918.81	2366.74	1254.88	744.714	1208.99
FBgn0250848	26-29-p	5609.53	5379.67	4368.88	5825.19	8154.84	6543.3
FBgn0267497	28SrRNA:CR45837	0	0	0	0	0	0
FBgn0267504	28SrRNA:CR45844	0	0	0	0	0	0
FBgn0085753	28SrRNA-Psi:CR40596	0	0	0	0	0	0
FBgn0085771	28SrRNA-Psi:CR40741	22.1185	14.1994	10.1537	4.52618	8.14299	16.9882
FBgn0085819	28SrRNA-Psi:CR41609	13.5565	4.73313	1.84613	5.65772	5.1819	7.55032
FBgn0267508	28SrRNA-Psi:CR45848	0	0	0	0	0	0
FBgn0267511	28SrRNA-Psi:CR45851	0	0	0	0	0	0
FBgn0267513	28SrRNA-Psi:CR45853	0	0	0	0	0	0
FBgn0267515	28SrRNA-Psi:CR45855	0	0	0	0	0	0
FBgn0267519	28SrRNA-Psi:CR45859	28.5399	17.9859	20.3075	14.7101	31.0914	28.3137
FBgn0267520	28SrRNA-Psi:CR45860	0.713499	0.946625	0	1.13154	1.48054	1.88758
FBgn0267522	28SrRNA-Psi:CR45862	0	0	0	0	0	0
FBgn0260793	2mit	323.928	524.43	596.301	159.548	111.781	286.912
FBgn0267496	2SrRNA:CR45836	0	0	0	0	0	0
FBgn0267500	2SrRNA:CR45840	0	0	0	0	0	0
FBgn0267503	2SrRNA:CR45843	0	0	0	0	0	0
FBgn0267524	2SrRNA:CR45864	0	0	0	0	0	0
FBgn0085765	2SrRNA-Psi:CR40677	0	0	0	0	0	0
FBgn0267510	2SrRNA-Psi:CR45850	0	0	0	0	0	0
FBgn0267518	2SrRNA-Psi:CR45858	0	0	0	0	0	0
FBgn0053100	4EHP	1245.77	1240.08	1120.6	934.656	1151.86	911.701
FBgn0052016	4E-T	2116.24	2261.49	2346.44	1950.78	1764.81	1903.62
FBgn0250731	5.8SrRNA:CR40454	0	0	0	0	0	0
FBgn0267499	5.8SrRNA:CR45839	0	0	0	0	0	0
FBgn0267502	5.8SrRNA:CR45842	0	0	0	0	0	0
FBgn0267512	5.8SrRNA:CR45852	0	0	0	0	0	0
FBgn0267509	5.8SrRNA-Psi:CR45849	0	0	0	0	0	0
FBgn0267514	5.8SrRNA-Psi:CR45854	0.713499	0	0	0	0	0
FBgn0267517	5.8SrRNA-Psi:CR45857	0	0	0	0	0	0
FBgn0267523	5.8SrRNA-Psi:CR45863	0	0	0	0	0	0
FBgn0004168	5-HT1A	92.0413	125.901	154.152	58.8403	54.7801	71.728
FBgn0263116	5-HT1B	45.6639	48.2779	58.1532	36.2094	19.9873	16.9882
FBgn0087012	5-HT2A	63.5014	77.6233	63.6916	46.3933	48.858	73.6156
FBgn0261929	5-HT2B	13.5565	49.2245	32.3073	19.2363	4.44163	22.651
FBgn0004573	5-HT7	227.606	211.097	160.614	195.757	229.484	216.128
FBgn0259178	5PtaseI	353.895	352.145	311.074	296.465	289.446	273.699
FBgn0053353	5SrRNA:CR33353	0	0	0	0	0	0
FBgn0053354	5SrRNA:CR33354	0	0	0	0	0	0
FBgn0053355	5SrRNA:CR33355	0	0	0	0	0	0
FBgn0053357	5SrRNA:CR33357	0	0	0	0	0	0
FBgn0053358	5SrRNA:CR33358	0	0	0	0	0	0
FBgn0053359	5SrRNA:CR33359	0	0	0	0	0	0
FBgn0053360	5SrRNA:CR33360	0	0	0	0	0	0
FBgn0053361	5SrRNA:CR33361	0	0	0	0	0	0
FBgn0053362	5SrRNA:CR33362	0	0	0	0	0	0
FBgn0053364	5SrRNA:CR33364	0	0	0	0	0	0
FBgn0053365	5SrRNA:CR33365	0	0	0	0	0	0
FBgn0053366	5SrRNA:CR33366	0	0	0	0	0	0
FBgn0053367	5SrRNA:CR33367	0	0	0	0	0	0
FBgn0053368	5SrRNA:CR33368	0	0	0	0	0	0
FBgn0053369	5SrRNA:CR33369	0	0	0	0	0	0
FBgn0053370	5SrRNA:CR33370	0	0	0	0	0	0
FBgn0053372	5SrRNA:CR33372	0	0	0	0	0	0
FBgn0053373	5SrRNA:CR33373	0	0	0	0	0	0
FBgn0053374	5SrRNA:CR33374	0	0	0	0	0	0
FBgn0053375	5SrRNA:CR33375	0	0	0	0	0	0
FBgn0053376	5SrRNA:CR33376	0	0	0	0	0	0
FBgn0053377	5SrRNA:CR33377	0	0	0	0	0	0
FBgn0053378	5SrRNA:CR33378	0	0	0	0	0	0
FBgn0053379	5SrRNA:CR33379	0	0	0	0	0	0
FBgn0053380	5SrRNA:CR33380	0	0	0	0	0	0
FBgn0053381	5SrRNA:CR33381	0	0	0	0	0	0
FBgn0053382	5SrRNA:CR33382	0	0	0	0	0	0
FBgn0053383	5SrRNA:CR33383	0	0	0	0	0	0
FBgn0053384	5SrRNA:CR33384	0	0	0	0	0	0
FBgn0053385	5SrRNA:CR33385	0	0	0	0	0	0
FBgn0053386	5SrRNA:CR33386	0	0	0	0	0	0
FBgn0053387	5SrRNA:CR33387	0	0	0	0	0	0
FBgn0053388	5SrRNA:CR33388	0	0	0	0	0	0
FBgn0053389	5SrRNA:CR33389	0	0	0	0	0	0
FBgn0053390	5SrRNA:CR33390	0	0	0	0	0	0
FBgn0053391	5SrRNA:CR33391	0	0	0	0	0	0
FBgn0053392	5SrRNA:CR33392	0	0	0	0	0	0
FBgn0053393	5SrRNA:CR33393	0	0	0	0	0	0
FBgn0053394	5SrRNA:CR33394	0	0	0	0	0	0
FBgn0053395	5SrRNA:CR33395	0	0	0	0	0	0
FBgn0053396	5SrRNA:CR33396	0	0	0	0	0	0
FBgn0053397	5SrRNA:CR33397	0	0	0	0	0	0
FBgn0053398	5SrRNA:CR33398	0	0	0	0	0	0
FBgn0053399	5SrRNA:CR33399	0	0	0	0	0	0
FBgn0053400	5SrRNA:CR33400	0	0	0	0	0	0
FBgn0053401	5SrRNA:CR33401	0	0	0	0	0	0
FBgn0053402	5SrRNA:CR33402	0	0	0	0	0	0
FBgn0053403	5SrRNA:CR33403	0	0	0	0	0	0
FBgn0053404	5SrRNA:CR33404	0	0	0	0	0	0
FBgn0053405	5SrRNA:CR33405	0	0	0	0	0	0
FBgn0053406	5SrRNA:CR33406	0	0	0	0	0	0
FBgn0053407	5SrRNA:CR33407	0	0	0	0	0	0
FBgn0053408	5SrRNA:CR33408	0	0	0	0	0	0
FBgn0053409	5SrRNA:CR33409	0	0	0	0	0	0
FBgn0053410	5SrRNA:CR33410	0	0	0	0	0	0
FBgn0053411	5SrRNA:CR33411	0	0	0	0	0	0
FBgn0053412	5SrRNA:CR33412	0	0	0	0	0	0
FBgn0053413	5SrRNA:CR33413	0	0	0	0	0	0
FBgn0053414	5SrRNA:CR33414	0	0	0	0	0	0
FBgn0053415	5SrRNA:CR33415	0	0	0	0	0	0
FBgn0053417	5SrRNA:CR33417	0	0	0	0	0	0
FBgn0053418	5SrRNA:CR33418	0	0	0	0	0	0
FBgn0053419	5SrRNA:CR33419	0	0	0	0	0	0
FBgn0053420	5SrRNA:CR33420	0	0	0	0	0	0
FBgn0053421	5SrRNA:CR33421	0	0	0	0	0	0
FBgn0053422	5SrRNA:CR33422	0	0	0	0	0	0
FBgn0053423	5SrRNA:CR33423	0	0	0	0	0	0
FBgn0053424	5SrRNA:CR33424	0	0	0	0	0	0
FBgn0053425	5SrRNA:CR33425	0	0	0	0	0	0
FBgn0053426	5SrRNA:CR33426	0	0	0	0	0	0
FBgn0053427	5SrRNA:CR33427	0	0	0	0	0	0
FBgn0053428	5SrRNA:CR33428	0	0	0	0	0	0
FBgn0053429	5SrRNA:CR33429	0	0	0	0	0	0
FBgn0053430	5SrRNA:CR33430	0	0	0	0	0	0
FBgn0053431	5SrRNA:CR33431	0	0	0	0	0	0
FBgn0053432	5SrRNA:CR33432	0	0	0	0	0	0
FBgn0053433	5SrRNA:CR33433	0	0	0	0	0	0
FBgn0053434	5SrRNA:CR33434	0	0	0	0	0	0
FBgn0053435	5SrRNA:CR33435	0	0	0	0	0	0
FBgn0053436	5SrRNA:CR33436	0	0	0	0	0	0
FBgn0053437	5SrRNA:CR33437	0	0	0	0	0	0
FBgn0053438	5SrRNA:CR33438	0	0	0	0	0	0
FBgn0053439	5SrRNA:CR33439	0	0	0	0	0	0
FBgn0053440	5SrRNA:CR33440	0	0	0	0	0	0
FBgn0053441	5SrRNA:CR33441	0	0	0	0	0	0
FBgn0053442	5SrRNA:CR33442	0	0	0	0	0	0
FBgn0053443	5SrRNA:CR33443	0	0	0	0	0	0
FBgn0053444	5SrRNA:CR33444	0	0	0	0	0	0
FBgn0053445	5SrRNA:CR33445	0	0	0	0	0	0
FBgn0053446	5SrRNA:CR33446	0	0	0	0	0	0
FBgn0053447	5SrRNA:CR33447	0	0	0	0	0	0
FBgn0053448	5SrRNA:CR33448	0	0	0	0	0	0
FBgn0053449	5SrRNA:CR33449	0	0	0	0	0	0
FBgn0053450	5SrRNA:CR33450	0	0	0	0	0	0
FBgn0053451	5SrRNA:CR33451	0	0	0	0	0	0
FBgn0053452	5SrRNA:CR33452	0	0	0	0	0	0
FBgn0053356	5SrRNA-Psi:CR33356	0	0	0	0	0	0
FBgn0053363	5SrRNA-Psi:CR33363	0	0	0	0	0	0
FBgn0053371	5SrRNA-Psi:CR33371	0	0	0	0	0	0
FBgn0053416	5SrRNA-Psi:CR33416	0	0	0	0	0	0
FBgn0041707	7B2	417.397	496.032	399.688	268.176	330.902	282.193
FBgn0000003	7SLRNA:CR32864	0	0	0	0	0	0
FBgn0261504	7SLRNA:CR42652	0	0	0	0	0.740272	0
FBgn0052208	825-Oak	1.427	0	0	0	0	0
FBgn0000008	a	608.614	1087.67	2503.36	709.478	296.849	619.126
FBgn0011293	a10	0.713499	0.946625	0	6.78927	5.92218	1.88758
FBgn0028965	A16	667.835	638.972	635.07	607.639	723.246	689.91
FBgn0052062	A2bp1	2598.56	2833.25	3226.12	1900.99	1536.06	1985.73
FBgn0011294	a5	0	0	0	0	0	0
FBgn0023130	a6	413.116	396.636	440.303	316.832	285.745	395.448
FBgn0027885	Aac11	3725.89	3700.36	4148.26	3066.49	2707.18	3786.49
FBgn0031791	AANATL2	415.256	489.405	400.611	426.592	294.628	972.104
FBgn0031851	Aatf	313.939	265.055	354.458	250.071	314.616	315.226
FBgn0027094	Aats-ala	3044.5	2920.34	3627.65	2882.04	2977.37	2506.71
FBgn0028962	Aats-ala-m	333.917	375.81	336.919	491.09	545.581	462.457
FBgn0027093	Aats-arg	1008.89	1015.73	1035.68	981.049	1001.59	813.547
FBgn0086443	Aats-asn	2371.67	1982.23	2214.44	2432.82	3029.19	1898.91
FBgn0002069	Aats-asp	927.548	780.019	988.605	982.181	1239.22	903.207
FBgn0027091	Aats-cys	987.482	885.094	969.22	956.155	1170.37	947.565
FBgn0027090	Aats-gln	1048.84	1090.51	1187.99	1194.91	1385.79	1057.04
FBgn0005674	Aats-glupro	2410.91	2431.88	2838.43	2243.85	2385.9	2101.82
FBgn0027088	Aats-gly	1936.43	2039.98	2253.21	1915.7	2157.89	1849.83
FBgn0027087	Aats-his	1728.81	1628.2	1911.67	1543.43	1803.3	1081.58
FBgn0027086	Aats-ile	1956.41	1983.18	1982.75	1972.28	2190.47	1504.4
FBgn0027085	Aats-leu	364.598	383.383	417.226	350.779	344.227	301.069
FBgn0027084	Aats-lys	1967.12	1744.63	2089.82	2196.33	2190.47	2038.59
FBgn0027083	Aats-met	158.397	167.553	111.691	191.231	225.043	202.915
FBgn0020766	Aats-phe	497.308	497.925	550.148	616.692	792.091	486.052
FBgn0027082	Aats-pro	127.003	174.179	199.382	115.418	157.678	116.086
FBgn0021750	Aats-ser	269.702	315.226	305.535	337.2	342.746	337.877
FBgn0027081	Aats-thr	2822.6	2563.46	2803.35	3041.59	3339.37	2552.01
FBgn0010803	Aats-trp	759.162	620.986	703.377	732.109	927.561	687.079
FBgn0027080	Aats-tyr	1714.54	1618.73	1586.75	2366.06	2539.87	2265.1
FBgn0035064	Aats-tyr-m	157.683	134.421	126.46	199.152	298.33	243.498
FBgn0027079	Aats-val	1323.54	1231.56	1543.37	1804.81	1990.59	1494.96
FBgn0023129	aay	653.565	518.751	551.071	2275.54	2622.04	1638.42
FBgn0264442	ab	922.554	1214.52	1167.68	1093.07	795.793	1096.68
FBgn0035244	ABCB7	685.672	519.697	521.533	1086.28	1257.72	706.899
FBgn0000014	abd-A	948.953	1331.9	913.836	1492.51	1375.43	1250.52
FBgn0000015	Abd-B	340.339	338.892	283.382	350.779	229.484	443.581
FBgn0020510	Abi	1318.55	1321.49	1494.45	1860.26	1609.35	1566.69
FBgn0000017	Abl	2131.93	2367.51	2962.12	1785.58	1171.85	1825.29
FBgn0000018	abo	225.466	240.443	164.306	260.255	287.966	269.924
FBgn0036372	Abp1	1827.27	1939.63	2022.44	1691.66	1758.15	1740.35
FBgn0015331	abs	592.917	559.455	692.3	556.72	442.683	590.812
FBgn0000022	ac	69.2094	62.4773	79.3838	35.0779	25.1693	44.3581
FBgn0022710	Ac13E	1671.01	1621.57	1079.99	1315.99	1097.08	1295.82
FBgn0023416	Ac3	319.647	394.743	422.765	200.283	135.47	263.317
FBgn0004852	Ac76E	378.154	347.411	154.152	612.166	1221.45	595.531
FBgn0024150	Ac78C	291.107	344.572	247.382	702.689	408.63	444.525
FBgn0011273	Acam	0	0	0	0	0	0
FBgn0033246	ACC	1129.47	1279.84	1065.22	7546.27	8629.35	1951.76
FBgn0012034	AcCoAS	1342.8	1688.78	762.453	7824.63	8770	3261.74
FBgn0000024	Ace	1219.37	1512.71	1799.98	805.66	686.973	1031.56
FBgn0016122	Acer	505.87	547.149	473.533	1297.88	1613.79	741.819
FBgn0027620	Acf1	1300.71	1607.37	1645.83	1002.55	837.248	1125.94
FBgn0033749	achi	236.168	238.55	136.614	297.596	276.122	290.687
FBgn0000028	acj6	105.598	84.2496	105.23	73.5504	39.2344	78.3346
FBgn0028484	Ack	956.088	1050.75	935.99	1038.76	751.376	1014.57
FBgn0263998	Ack-like	2303.17	2814.32	3580.58	2169.17	1384.31	2039.53
FBgn0263198	Acn	2678.47	2714.92	2988.89	2119.38	1886.21	2392.51
FBgn0010100	Acon	4632.03	4939.49	5159.02	10361.6	13227.9	4826.54
FBgn0034629	Acox57D-d	139.132	172.286	97.8451	552.194	959.393	151.006
FBgn0034628	Acox57D-p	753.454	723.222	614.763	1285.43	1674.5	803.165
FBgn0014454	Acp1	0.713499	1.89325	0	27.1571	81.4299	1.88758
FBgn0051779	Acp24A4	19.2645	3.7865	11.0768	26.0255	34.7928	40.583
FBgn0002855	Acp26Aa	0	0	0	0	0	0
FBgn0002856	Acp26Ab	0	0	0	0	0	0
FBgn0015583	Acp29AB	0	0	0	0	0	0
FBgn0023415	Acp32CD	9.98898	21.7724	15.6921	29.4202	2.22082	18.8758
FBgn0267327	Acp33A	0	0	0	0	0	2.83137
FBgn0011559	Acp36DE	16.4105	11.3595	0	13.5785	23.6887	10.3817
FBgn0034152	Acp53C14a	0	0	0	0	0	0
FBgn0034153	Acp53C14b	1.427	0.946625	0	0	0	0
FBgn0053530	Acp53C14c	0	0	0	0	0	0.94379
FBgn0015584	Acp53Ea	0	0.946625	0	0	0	0
FBgn0083936	Acp54A1	0	0	0	0	0	0
FBgn0020509	Acp62F	0.713499	0	0	0	3.70136	0
FBgn0015585	Acp63F	11.416	0.946625	10.1537	22.6309	9.62354	10.3817
FBgn0020765	Acp65Aa	0	0	0	11.3154	9.62354	0
FBgn0015586	Acp76A	0	0.946625	0	1.13154	0.740272	0
FBgn0002863	Acp95EF	0	0	0	0	0	0
FBgn0263597	Acp98AB	0	0	0	0	0	0
FBgn0000032	Acph-1	1174.42	1069.69	942.451	926.735	932.003	1106.12
FBgn0263120	Acsl	1903.61	2432.83	2291.05	4427.73	5537.24	1993.28
FBgn0000043	Act42A	19699	20602.3	26826.2	24568.1	26336.7	19020.2
FBgn0000044	Act57B	11216.2	8106.9	2222.75	58111.6	131010	30078.6
FBgn0000042	Act5C	84328.4	94932.3	130464	124381	115240	84786.3
FBgn0000045	Act79B	5.70799	14.1994	4.61534	26.0255	30.3512	32.0889
FBgn0000046	Act87E	2049.17	1411.42	426.457	4363.24	9576.9	7497.47
FBgn0000047	Act88F	2.85399	0	0.923067	18.1047	8.14299	7.55032
FBgn0024913	Actbeta	215.477	295.347	341.535	125.601	119.924	166.107
FBgn0000667	Actn	3101.58	3105.88	2829.2	4672.15	7575.94	3705.32
FBgn0015008	Actn3	114.873	121.168	1.84613	148.232	134.73	288.8
FBgn0040510	ACXA	141.986	116.435	0	199.152	144.353	364.303
FBgn0040509	ACXB	42.0964	17.9859	4.61534	57.7088	46.6371	106.648
FBgn0040508	ACXC	231.887	260.322	0	351.91	330.161	687.079
FBgn0040507	ACXD	437.375	373.917	192.921	757.003	1071.17	632.339
FBgn0040506	ACXE	29.2534	35.9718	0	49.788	50.3385	57.5712
FBgn0025115	Acyp	7.13499	6.62638	0	15.8416	25.9095	74.5594
FBgn0038363	Acyp2	185.51	186.485	153.229	219.52	300.55	251.048
FBgn0037661	Ada	90.6143	69.1036	80.3068	67.8927	79.9494	66.0653
FBgn0051865	Ada1-1	12.1295	22.719	11.0768	0	0	0
FBgn0051866	Ada1-2	59.9339	57.7441	62.7686	83.7343	104.378	124.58
FBgn0263738	Ada2a	244.73	178.912	242.767	196.889	147.314	202.915
FBgn0037555	Ada2b	729.909	775.286	787.376	1025.18	1070.43	1150.48
FBgn0027619	Adam	1751.64	1785.33	1669.83	1971.15	2636.11	1954.59
FBgn0038341	AdamTS-A	1304.28	1493.77	2551.36	1502.69	703.259	1239.2
FBgn0026086	Adar	1486.93	1733.27	1986.44	1076.1	803.195	1258.07
FBgn0028658	adat	74.2038	71.9435	95.999	71.2873	37.7539	64.1777
FBgn0026573	ADD1	1047.42	1115.12	1206.45	936.919	781.727	1003.25
FBgn0000052	ade2	2505.81	2553.99	3166.12	1903.26	1407.26	1789.43
FBgn0000053	ade3	6457.88	8006.55	10756.5	9854.62	2838.2	9177.41
FBgn0020513	ade5	9846.99	10618.3	11495.9	7652.64	6789.78	10033.4
FBgn0036337	AdenoK	2228.97	2327.75	2432.28	2646.68	3357.87	2287.75
FBgn0000054	Adf1	1336.38	1307.29	1470.45	1059.13	834.287	1038.17
FBgn0036752	Adgf-A	766.297	688.196	662.762	2117.12	2151.23	992.867
FBgn0036751	Adgf-B	27.8264	57.7441	0	35.0779	24.429	63.2339
FBgn0038173	Adgf-C	27.8264	30.292	6.46147	24.894	22.9484	26.4261
FBgn0038172	Adgf-D	584.355	481.832	365.535	784.16	1003.81	882.444
FBgn0033952	Adgf-E	89.9008	88.0361	4.61534	107.497	82.1702	143.456
FBgn0000055	Adh	0.713499	0	0	9.05236	4.44163	0
FBgn0000056	Adhr	0	0	0	0	0	0
FBgn0038984	AdipoR	3733.02	3743.9	3509.5	3272.43	3366.76	3332.52
FBgn0022709	Adk1	348.901	434.501	275.074	648.375	657.362	643.665
FBgn0022708	Adk2	0	0	0	1.13154	0	0
FBgn0042094	Adk3	755.595	677.784	475.38	1285.43	2428.83	987.204
FBgn0039747	AdoR	41.3829	56.7975	89.5375	106.365	37.0136	88.7163
FBgn0000057	adp	934.683	1077.26	1204.6	923.34	914.236	1035.34
FBgn0038467	AdSL	1227.93	1325.28	1993.82	1383.88	827.624	1446.83
FBgn0027493	AdSS	2042.03	1809	1796.29	3396.9	4482.35	2295.3
FBgn0026602	Ady43A	692.094	564.189	278.766	402.83	661.803	746.538
FBgn0005694	Aef1	798.405	803.685	817.837	772.845	644.037	757.863
FBgn0026309	aft	589.35	553.776	563.071	585.009	473.034	522.86
FBgn0038223	Afti	787.702	835.87	830.76	767.187	660.323	810.716
FBgn0015010	Ag5r	3575.34	3273.43	5532.86	2120.51	999.367	1467.59
FBgn0020508	Ag5r2	46876.9	36354.2	18257.3	50525.7	71843.4	28755.4
FBgn0053138	AGBE	480.898	463.846	474.456	1623.77	3147.64	862.624
FBgn0041171	ago	2654.21	3125.76	3630.42	2489.4	1855.12	2537.85
FBgn0262739	AGO1	5904.2	7095.9	7221.15	5344.29	4220.29	5097.41
FBgn0087035	AGO2	5938.45	6190.93	5777.48	5569.46	5030.89	4676.48
FBgn0250816	AGO3	79.9118	91.8226	56.3071	142.575	122.885	174.601
FBgn0024912	agt	87.0468	67.2104	58.1532	65.6296	60.7023	68.8967
FBgn0014455	Ahcy13	2537.2	2412	2370.44	2915.99	4004.87	2534.08
FBgn0015011	Ahcy89E	1785.89	1863.9	1986.44	2465.64	2077.94	2598.25
FBgn0031392	AIF	830.512	750.674	714.454	751.346	849.092	927.746
FBgn0033754	Ak6	127.716	102.236	118.153	109.76	94.7548	80.2221
FBgn0027932	Akap200	17035.5	19230.7	27485.2	19286	12039.8	17413.9
FBgn0004552	Akh	84.9063	78.5699	110.768	58.8403	92.534	101.929
FBgn0025595	AkhR	747.033	753.514	386.765	1036.49	1373.95	657.822
FBgn0082598	akirin	5267.76	5802.81	6510.39	5181.34	4471.98	5074.76
FBgn0010379	Akt1	2912.5	3233.67	3707.96	2495.06	2147.53	2653.94
FBgn0000061	al	256.859	365.397	374.765	282.886	185.068	277.474
FBgn0020764	Alas	816.956	650.331	687.685	1612.45	2733.08	1416.63
FBgn0260972	alc	963.223	973.131	1117.83	1269.59	1163.71	1036.28
FBgn0000063	ald	144.127	133.474	176.306	130.128	119.924	178.376
FBgn0000064	Ald	7234.16	7036.26	4965.18	20879.3	42362.8	10638.4
FBgn0012036	Aldh	1636.77	1267.53	522.456	9359.01	14851.3	3424.07
FBgn0010548	Aldh-III	2555.75	2466.9	1921.83	3712.6	4588.21	2841.75
FBgn0052076	Alg10	477.331	449.647	452.303	330.411	430.838	350.146
FBgn0086378	Alg-2	847.636	982.597	1019.07	957.287	997.147	951.34
FBgn0261238	Alh	2014.92	2574.82	2621.51	1588.69	1048.97	1610.11
FBgn0013746	alien	1205.81	1295.93	1312.6	938.05	1064.51	940.015
FBgn0086346	ALiX	4607.06	4001.38	5575.33	6667.06	6341.17	4968.11
FBgn0040505	Alk	607.901	749.727	706.146	304.385	253.173	411.492
FBgn0065035	AlkB	140.559	159.98	171.69	131.259	136.95	134.018
FBgn0086361	alph	2485.12	2502.88	2706.43	2767.76	2932.22	2529.36
FBgn0031491	alpha4GT1	569.372	654.118	1029.22	612.166	483.398	605.913
FBgn0039378	alpha4GT2	0	0	0	0	0.740272	1.88758
FBgn0010215	alpha-Cat	2946.04	3487.37	3813.19	2858.28	2363.69	2755.87
FBgn0029105	alpha-catenin-related	197.639	201.631	222.459	73.5504	62.1829	94.379
FBgn0025725	alphaCOP	4049.1	4370.57	4151.96	3847.25	4144.78	3330.63
FBgn0015568	alpha-Est1	1519.04	1410.47	890.76	3370.87	4829.54	2579.38
FBgn0015569	alpha-Est10	197.639	100.342	86.7683	181.047	257.615	134.962
FBgn0015570	alpha-Est2	245.443	200.685	70.1531	1398.59	2839.68	1004.19
FBgn0015571	alpha-Est3	1339.24	1130.27	665.531	2221.22	3192.79	2303.79
FBgn0015572	alpha-Est4	1002.47	790.432	476.303	1629.42	2150.49	1288.27
FBgn0027934	alpha-Est4aPsi	9.27548	2.83988	0	26.0255	47.3774	4.71895
FBgn0261393	alpha-Est5	413.829	426.928	288.92	1431.4	2469.55	1083.47
FBgn0015574	alpha-Est6	107.738	70.9969	0.923067	114.286	92.534	219.903
FBgn0015575	alpha-Est7	1347.09	1441.71	1052.3	4676.67	6426.3	2498.21
FBgn0015576	alpha-Est8	930.402	987.33	412.611	1134.94	979.38	1212.77
FBgn0015577	alpha-Est9	1124.47	1002.48	884.298	958.418	1535.32	939.071
FBgn0052865	alphagamma-element:CR32865	5.70799	3.7865	0	19.2363	15.5457	14.1568
FBgn0035657	alphaKap4	66.3554	72.8901	1.84613	87.1289	42.9358	131.187
FBgn0259170	alpha-Man-I	889.019	904.027	1110.45	758.135	792.831	688.967
FBgn0039634	alpha-Man-Ib	804.826	857.642	812.299	617.823	615.166	701.236
FBgn0011740	alpha-Man-II	1019.59	1106.6	1186.14	866.763	644.777	947.565
FBgn0026616	alpha-Man-IIb	331.777	395.689	524.302	192.363	145.834	209.521
FBgn0250791	alphaSnap	2150.48	2315.44	3016.58	2581.05	2578.37	2820.99
FBgn0250789	alpha-Spec	9772.79	10572.9	11010.3	12564.7	14017.1	9324.64
FBgn0003863	alphaTry	33859.8	28028.6	17141.4	5648.67	8222.2	8343.1
FBgn0087040	alphaTub67C	6.42149	8.51963	11.9999	9.05236	8.14299	7.55032
FBgn0003884	alphaTub84B	40493.2	45472.1	52188.4	47423	48592.9	37211.7
FBgn0003885	alphaTub84D	2179.74	2449.87	2446.13	2029.99	1770.73	2082
FBgn0003886	alphaTub85E	206.201	207.311	134.768	1340.88	550.022	446.413
FBgn0031068	Alr	281.832	218.67	169.844	342.858	435.28	307.676
FBgn0039332	alrm	333.204	348.358	481.841	295.333	294.628	361.472
FBgn0037116	Als2	1197.25	1230.61	997.836	882.605	963.834	1010.8
FBgn0038535	alt	6531.37	8257.41	11374	8264.8	5982.88	7614.5
FBgn0004372	aly	29.9669	46.3846	0	55.4457	48.858	60.4026
FBgn0000071	Ama	5880.65	6712.52	10869.1	6891.11	1008.99	4260.27
FBgn0000075	amd	83.4793	47.3313	39.6919	53.1826	41.4552	45.3019
FBgn0086782	amn	49.9449	60.584	37.8457	22.6309	48.858	27.3699
FBgn0025686	Amnionless	260.427	279.254	236.305	311.175	262.797	286.912
FBgn0023179	amon	453.072	505.498	474.456	461.67	417.513	421.874
FBgn0003270	amos	0	0	4.61534	0	0	0
FBgn0052626	AMPdeam	7567.37	7386.52	5702.71	5208.5	5617.93	5798.65
FBgn0027356	Amph	670.689	613.413	523.379	1339.75	1829.95	1004.19
FBgn0023169	AMPKalpha	3049.49	2974.3	2798.74	3571.15	3793.15	3448.61
FBgn0030328	Amun	4199.65	4522.97	5303.94	3284.87	3165.4	3560.92
FBgn0000077	amx	150.548	150.513	184.613	147.101	159.899	204.802
FBgn0000078	Amy-d	23847.3	24918	3139.35	12898.5	12678.6	26632.8
FBgn0000079	Amy-p	11057.1	9209.72	4283.95	9673.57	10753.2	18481.3
FBgn0020506	Amyrel	206.201	236.656	278.766	2534.66	3568.85	6969.89
FBgn0011746	ana	353.895	369.184	247.382	155.022	146.574	245.385
FBgn0262167	ana1	649.997	701.449	467.995	647.244	510.047	1057.04
FBgn0027513	ana2	116.3	126.848	77.5376	262.518	262.797	405.83
FBgn0266111	ana3	426.672	473.313	365.535	350.779	330.902	499.265
FBgn0012037	Ance	7867.75	7633.58	7715.92	11269.1	10272.8	8810.28
FBgn0032535	Ance-2	4.99449	14.1994	8.3076	11.3154	22.2082	12.2693
FBgn0032536	Ance-3	52.0854	26.5055	1.84613	11.3154	94.7548	30.2013
FBgn0033366	Ance-4	2599.28	2548.31	1799.98	3331.27	4668.9	3501.46
FBgn0035076	Ance-5	609.328	452.487	290.766	536.352	928.301	622.901
FBgn0030898	Andorra	17.8375	6.62638	3.69227	9.05236	14.0652	17.932
FBgn0016762	angel	159.824	160.926	163.383	195.757	146.574	192.533
FBgn0011747	Ank	7230.59	7748.13	7819.3	7395.78	7726.22	7221.88
FBgn0261788	Ank2	2480.12	3104.93	3474.42	1418.96	997.147	1752.62
FBgn0000094	Anp	0	0	0	0	0	0
FBgn0025111	Ant2	295.388	252.749	54.461	402.83	297.589	512.478
FBgn0026268	antdh	24.9724	23.6656	6.46147	80.3397	73.2869	110.423
FBgn0260642	Antp	810.534	915.386	935.99	545.404	641.076	688.967
FBgn0050488	antr	1.427	10.4129	4.61534	53.1826	67.3648	37.7516
FBgn0000084	AnxB10	884.025	889.828	814.145	813.581	763.221	772.02
FBgn0030749	AnxB11	1567.56	1549.63	1887.67	2069.6	2186.76	1670.51
FBgn0000083	AnxB9	5533.18	5206.44	5660.25	7189.83	9114.23	6635.79
FBgn0000097	aop	2118.38	2610.79	4241.49	2225.75	1227.37	1526.11
FBgn0004569	aos	256.146	247.069	314.766	153.89	157.678	135.906
FBgn0029512	Aos1	1136.6	995.85	1288.6	849.79	865.378	1072.15
FBgn0267408	AOX1	1955.7	1675.53	544.61	4733.25	7722.52	3007.86
FBgn0038348	AOX2	52.7989	27.4521	0.923067	91.6551	161.379	127.412
FBgn0038349	AOX3	609.328	479.939	277.843	385.857	555.944	500.209
FBgn0038350	AOX4	17.8375	0	7.38454	9.05236	1.48054	8.49411
FBgn0000099	ap	1239.35	1454.96	1730.75	982.181	786.169	1037.23
FBgn0010380	AP-1-2beta	3424.08	3403.12	4025.5	3169.46	2770.1	2860.63
FBgn0030089	AP-1gamma	2669.91	2875.85	2816.28	3001.99	2992.18	2626.57
FBgn0024833	AP-1mu	1333.53	1249.55	1393.83	1414.43	1319.16	1303.37
FBgn0039132	AP-1sigma	1293.57	1269.42	1288.6	1429.14	1623.42	1165.58
FBgn0264855	AP-2alpha	3163.65	3598.12	3791.04	3092.51	2596.87	2849.3
FBgn0263351	AP-2mu	1880.07	2043.76	2063.98	1738.05	1457.6	1736.57
FBgn0043012	AP-2sigma	831.939	976.917	1192.6	973.128	982.341	979.654
FBgn0015589	Apc	2021.34	2191.44	2455.36	2470.16	2050.55	2265.1
FBgn0034231	APC10	171.24	150.513	134.768	132.391	159.159	175.545
FBgn0026598	Apc2	406.694	412.729	474.456	343.99	339.785	386.954
FBgn0052707	APC4	279.691	270.735	255.69	254.598	272.42	309.563
FBgn0029879	APC7	5.70799	9.46625	0	37.341	15.5457	15.1006
FBgn0026150	ApepP	2093.4	2326.8	1926.44	2935.23	3197.24	2500.1
FBgn0051713	Apf	0	0	0	0	0	0
FBgn0031458	aph-1	672.116	636.132	670.147	652.901	575.932	554.948
FBgn0016123	Aph-4	1201.53	1455.91	2081.52	1224.33	1091.16	811.659
FBgn0261854	aPKC	2032.04	2254.86	2492.28	2496.19	2954.43	2753.98
FBgn0040281	Aplip1	275.41	323.746	437.534	119.944	98.4562	189.702
FBgn0032136	Apoltp	810.534	965.558	767.992	3462.53	4223.99	1039.11
FBgn0260941	app	2431.6	2475.42	2423.97	2097.88	1843.28	2512.37
FBgn0261112	APP-BP1	558.669	497.925	352.612	450.355	623.309	707.842
FBgn0000108	Appl	3020.24	4114.98	4856.26	1792.37	1311.02	2383.07
FBgn0000109	Aprt	229.033	244.229	285.228	434.513	418.254	269.924
FBgn0036111	Aps	3430.5	4025.05	4624.57	3894.78	3690.26	3640.2
FBgn0015903	apt	690.667	657.904	550.148	590.666	696.596	671.035
FBgn0033807	AQP	39.9559	36.9184	2.7692	90.5236	128.067	99.0979
FBgn0039598	aqrs	0	0	0	0	0	0
FBgn0015904	ara	505.157	569.868	667.377	317.964	225.783	352.034
FBgn0028646	aralar1	1275.74	1519.33	2255.98	1997.18	2213.41	704.067
FBgn0033926	Arc1	12192.3	9778.64	9962.66	51625.6	75195.4	40398.9
FBgn0033928	Arc2	92.7548	78.5699	61.8455	385.857	608.504	274.643
FBgn0038742	Arc42	1081.66	1122.7	1032.91	1147.39	1611.57	1093.85
FBgn0000114	aret	1008.17	1258.06	708.916	1449.51	1137.8	2067.84
FBgn0013749	Arf102F	1613.22	1543	1780.6	1718.82	2442.16	1613.88
FBgn0013750	Arf51F	1621.78	1724.75	2189.52	1959.84	1952.84	1503.46
FBgn0010348	Arf79F	10261.5	10426.1	12342.3	10084.3	11646	9033.96
FBgn0020655	ArfGAP1	1689.56	1614.94	1808.29	1370.3	1753.7	1393.03
FBgn0037182	ArfGAP3	2244.67	2144.11	2345.51	2172.57	2491.76	2126.36
FBgn0037884	Arfip	652.138	701.449	708.916	730.978	626.27	597.419
FBgn0030088	Arfrp1	220.471	162.82	166.152	185.573	220.601	254.823
FBgn0023535	arg	7.84848	11.3595	30.4612	199.152	404.929	100.986
FBgn0000116	Argk	11952.5	9838.27	9335.9	28430.1	63071.9	16293.6
FBgn0017418	ari-1	2084.84	2318.28	2524.59	1872.71	1844.76	1839.45
FBgn0025186	ari-2	1078.81	1297.82	1585.83	941.445	712.142	942.846
FBgn0000115	Arl1	908.284	777.179	999.682	776.24	998.627	788.065
FBgn0004908	Arl2	229.033	179.859	191.075	196.889	208.016	215.184
FBgn0039889	Arl4	722.061	709.969	849.222	664.217	684.752	744.65
FBgn0034446	Arl6	2.85399	2.83988	0	9.05236	5.1819	20.7634
FBgn0000117	arm	12333.5	12920.5	15472.5	8892.81	6922.28	8889.56
FBgn0041164	armi	899.722	834.923	759.684	582.745	627.01	761.638
FBgn0011745	Arp1	2482.26	2518.02	2844.89	2457.71	2814.51	2325.5
FBgn0031050	Arp10	548.68	447.754	569.532	612.166	728.428	657.822
FBgn0011742	Arp2	3322.76	3436.25	3503.96	4658.57	4928.73	3652.47
FBgn0262716	Arp3	2266.07	2085.41	2285.51	3611.89	4430.53	2591.65
FBgn0038576	Arp5	441.656	377.703	349.842	321.359	297.589	394.504
FBgn0011743	Arp53D	208.342	205.418	0	260.255	246.511	576.656
FBgn0011741	Arp6	659.986	558.509	693.223	643.849	564.828	564.386
FBgn0030877	Arp8	236.882	301.027	291.689	229.704	185.808	273.699
FBgn0001961	Arpc1	3742.3	3776.09	3814.11	7867.63	9744.94	6059.13
FBgn0032859	Arpc2	2921.06	3024.47	3409.81	3891.38	4897.64	3105.07
FBgn0038369	Arpc3A	739.898	720.382	876.914	1012.73	1187.4	844.692
FBgn0065032	Arpc3B	626.452	741.207	963.682	1242.44	1443.53	906.038
FBgn0031781	Arpc4	1246.48	1190.85	1406.75	1451.77	1903.98	1544.04
FBgn0031437	Arpc5	855.485	710.915	836.299	1088.55	1365.06	1102.35
FBgn0000119	arr	2157.62	2251.07	2516.28	1528.72	1091.16	1661.07
FBgn0000120	Arr1	62.7879	50.1711	23.9997	55.4457	78.4688	39.6392
FBgn0000121	Arr2	7.84848	10.4129	1.84613	2.26309	2.96109	4.71895
FBgn0033062	Ars2	2509.37	2624.99	2997.2	1940.6	2075.72	2224.51
FBgn0037834	Art1	1387.04	1336.63	1663.37	1137.2	933.483	1135.38
FBgn0031592	Art2	33.5344	28.3988	11.9999	55.4457	52.5593	50.9647
FBgn0038306	Art3	473.05	485.619	467.072	406.225	334.603	398.279
FBgn0037770	Art4	1338.52	1339.47	1647.67	983.312	841.689	1110.84
FBgn0038189	Art6	12.843	11.3595	0	28.2886	42.1955	52.8522
FBgn0034817	Art7	295.388	255.589	220.613	231.967	286.485	262.374
FBgn0032329	Art8	4.99449	0	1.84613	2.26309	0	0
FBgn0038188	Art9	10.7025	4.73313	3.69227	2.26309	2.96109	16.0444
FBgn0029095	aru	935.397	927.693	1035.68	723.057	717.324	864.512
FBgn0036826	arx	73.4903	70.9969	99.6912	123.338	116.963	149.119
FBgn0058064	ARY	27.1129	26.5055	0	27.1571	19.9873	72.6718
FBgn0050372	Asap	1880.78	1572.34	1526.75	1902.13	2445.86	1724.3
FBgn0039908	Asator	1066.68	1273.21	1457.52	889.394	947.548	957.947
FBgn0035407	Asciz	100.603	74.7834	107.999	124.47	110.301	78.3346
FBgn0000137	ase	137.705	177.966	201.229	87.1289	77.7286	77.3908
FBgn0029094	asf1	665.694	657.904	767.069	573.693	637.374	667.259
FBgn0005386	ash1	1153.01	1163.4	1151.06	958.418	831.326	1114.62
FBgn0000139	ash2	578.647	557.562	527.994	514.853	556.685	593.644
FBgn0261004	asl	567.945	570.815	585.225	493.353	430.838	550.23
FBgn0000140	asp	961.796	1027.09	836.299	740.03	564.828	947.565
FBgn0041607	asparagine-synthetase	869.755	657.904	543.687	769.45	2438.46	289.744
FBgn0034075	Asph	836.22	1383.97	958.144	1228.86	1045.26	1012.69
FBgn0034606	ASPP	983.201	961.771	1229.53	686.848	473.034	832.423
FBgn0034793	asrij	422.391	315.226	248.305	463.933	832.806	466.232
FBgn0015905	ast	313.939	267.895	319.381	281.755	293.148	301.069
FBgn0015591	AstA	199.066	266.002	225.228	597.456	558.905	382.235
FBgn0266429	AstA-R1	6.42149	29.3454	24.9228	9.05236	2.22082	11.3255
FBgn0039595	AstA-R2	139.132	151.46	64.6147	221.783	133.249	201.027
FBgn0032336	AstC	228.32	208.258	75.6915	208.204	212.458	185.927
FBgn0032337	AstCC	23.5455	37.865	43.3842	24.894	16.286	25.4823
FBgn0036790	AstC-R1	22.832	56.7975	73.8454	33.9463	6.66245	20.7634
FBgn0036789	AstC-R2	130.57	129.688	143.075	80.3397	64.4037	77.3908
FBgn0020407	asun	233.314	225.297	275.074	224.046	273.901	279.362
FBgn0261823	Asx	1121.62	1475.79	1386.45	1099.86	863.898	1145.76
FBgn0031876	Atac1	94.1818	127.794	117.23	114.286	143.613	144.4
FBgn0032691	Atac2	323.928	338.892	299.074	280.623	188.029	251.992
FBgn0052343	Atac3	353.182	362.557	419.072	329.279	315.356	412.436
FBgn0039946	ATbp	139.132	138.207	183.69	157.285	101.417	127.412
FBgn0025720	Ate1	654.278	670.211	609.224	764.924	869.079	796.559
FBgn0020762	Atet	3557.5	3974.88	4672.57	2044.7	1559.75	2546.35
FBgn0265193	Atf-2	313.939	208.258	159.691	243.282	188.769	253.879
FBgn0028550	Atf3	680.678	799.898	498.456	1043.28	1815.15	876.781
FBgn0033010	Atf6	2117.66	2345.74	2207.98	2156.72	2071.28	1962.14
FBgn0260945	Atg1	1825.84	2239.71	2445.2	1979.07	1582.7	2713.4
FBgn0040780	Atg10	52.0854	84.2496	52.6148	72.4189	73.2869	61.3463
FBgn0030960	Atg101	668.548	792.325	785.53	647.244	584.075	613.463
FBgn0036255	Atg12	132.711	152.407	186.46	95.0497	84.391	107.592
FBgn0261108	Atg13	839.074	1070.63	1481.52	853.185	601.101	675.754
FBgn0039636	Atg14	681.391	579.335	665.531	623.481	611.465	708.786
FBgn0039705	Atg16	757.735	758.247	689.531	762.661	897.95	912.645
FBgn0037363	Atg17	2866.84	3176.87	3215.04	2678.37	2116.44	2703.01
FBgn0035850	Atg18a	2358.83	2276.63	2497.82	2105.8	2061.66	2146.18
FBgn0032935	Atg18b	2674.19	3037.72	3878.73	2437.35	1915.82	2588.82
FBgn0044452	Atg2	3610.3	4251.29	4555.34	3034.8	2160.11	3514.67
FBgn0036813	Atg3	1616.79	1610.21	1834.13	1562.66	1626.38	1538.38
FBgn0031298	Atg4a	1573.98	1546.79	1503.68	1515.14	1553.09	1704.48
FBgn0038325	Atg4b	573.653	562.295	750.454	698.163	567.048	557.78
FBgn0029943	Atg5	709.931	702.396	887.067	614.429	574.451	482.277
FBgn0264325	Atg6	480.898	420.302	414.457	436.776	434.54	454.907
FBgn0034366	Atg7	914.705	1185.17	1938.44	1401.98	408.63	1391.15
FBgn0052672	Atg8a	15154	15528.4	15683.8	14837.9	16355.6	18626.6
FBgn0038539	Atg8b	80.6253	102.236	4.61534	118.812	91.7937	231.229
FBgn0034110	Atg9	2630.67	2657.18	2241.21	1816.13	2218.6	2518.03
FBgn0032422	atilla	319.647	275.468	87.6914	617.823	687.713	544.567
FBgn0036995	atk	69.9229	105.075	29.5381	41.8672	66.6245	88.7163
FBgn0039213	atl	4390.16	4749.22	4813.79	4065.64	4434.97	4241.39
FBgn0010750	atms	679.964	756.353	773.53	650.638	665.505	611.576
FBgn0010433	ato	80.6253	61.5306	104.307	46.3933	56.2607	88.7163
FBgn0052446	Atox1	993.903	918.226	839.991	1177.94	1450.19	1373.21
FBgn0030343	ATP7	1947.85	2252.02	2276.28	1852.34	1533.1	1822.46
FBgn0037989	ATP8B	615.749	531.057	432.918	721.925	791.351	596.475
FBgn0002921	Atpalpha	9738.54	10518	10521.1	11901.6	11609.7	10157.1
FBgn0020236	ATPCL	4194.66	4362.99	3864.88	6412.46	11432.8	4486.78
FBgn0019644	ATPsyn-b	2851.14	2730.07	2543.05	6478.09	9083.88	3406.14
FBgn0010217	ATPsyn-beta	11037.8	11086.9	11195.9	27260	40273.8	12823.3
FBgn0016119	ATPsyn-Cf6	1579.69	1642.39	1699.37	3287.14	5101.22	1967.8
FBgn0016120	ATPsyn-d	2007.07	1926.38	1924.59	4358.71	6404.83	2402.89
FBgn0020235	ATPsyn-gamma	3828.63	3668.17	3822.42	8781.92	12694.9	4130.02
FBgn0012042	AttA	781.281	17.9859	568.609	1020.65	1315.46	204.802
FBgn0041581	AttB	694.948	28.3988	180.921	423.198	767.662	69.8405
FBgn0041579	AttC	236.882	28.3988	108.922	976.523	2373.31	182.151
FBgn0038530	AttD	24.9724	17.9859	64.6147	654.033	449.345	8.49411
FBgn0067783	att-ORFA	136.278	140.101	234.459	270.439	321.278	199.14
FBgn0067782	att-ORFB	0	0	0	0	0	0
FBgn0019637	Atu	998.184	998.689	1033.84	1038.76	1046.74	1192.01
FBgn0029907	Atx-1	12.843	3.7865	6.46147	19.2363	5.92218	2.83137
FBgn0041188	Atx2	2594.99	3695.62	4657.8	3218.11	1710.77	2964.44
FBgn0031420	Atxn7	848.35	1082.94	994.143	708.347	644.777	694.629
FBgn0000146	aub	37.1019	36.9184	26.7689	118.812	78.4688	97.2104
FBgn0000147	aurA	311.799	277.361	179.998	278.36	230.225	492.658
FBgn0024227	aurB	410.262	395.689	382.15	391.514	372.357	460.569
FBgn0032104	aust	24.2589	15.146	4.61534	36.2094	45.1566	41.5268
FBgn0037218	aux	1581.11	1980.34	1896.9	1997.18	1663.39	1873.42
FBgn0050476	ave	186.937	148.62	205.844	125.601	163.6	195.365
FBgn0030410	Aven	105.598	113.595	111.691	123.338	158.418	101.929
FBgn0000150	awd	9911.21	8070.93	10277.4	9607.95	12047.9	8103.38
FBgn0013751	Awh	114.16	81.4098	103.384	116.549	75.5078	54.7398
FBgn0026597	Axn	1446.26	1696.35	1661.52	1329.56	1033.42	1501.57
FBgn0262870	axo	753.454	821.671	679.377	974.26	1166.67	681.416
FBgn0000152	Axs	222.612	234.763	237.228	225.177	244.29	327.495
FBgn0261647	Axud1	1134.46	1323.38	1201.83	932.393	849.832	905.095
FBgn0025185	az2	186.223	210.151	184.613	199.152	159.899	256.711
FBgn0000153	b	682.818	401.369	1194.45	968.602	72.5467	160.444
FBgn0023407	B4	1350.65	1658.49	2160.9	1306.93	994.185	1259.02
FBgn0004587	B52	6755.4	6828.95	7575.61	5827.45	5556.48	6145.02
FBgn0024897	b6	28.5399	65.3171	97.8451	38.4725	0.740272	28.3137
FBgn0004870	bab1	154.829	167.553	215.998	85.9974	85.8716	159.5
FBgn0025525	bab2	1583.97	1557.2	2284.59	1349.93	869.079	1239.2
FBgn0011300	babo	2539.34	2889.1	3011.04	2400.01	2021.68	2288.69
FBgn0034724	babos	719.207	766.766	1076.3	752.477	414.552	481.333
FBgn0031453	Bacc	13062	12986.7	12853.7	8941.47	10088.4	11777.6
FBgn0032049	Bace	10032.5	7127.14	4119.65	1850.08	2374.79	2555.78
FBgn0031977	baf	867.614	842.496	926.759	633.665	855.755	819.21
FBgn0045866	bai	2259.65	1936.79	2028.9	2131.83	2602.06	2272.65
FBgn0260960	Baldspot	2037.75	1676.47	1524.91	3925.33	4246.94	2331.16
FBgn0027889	ball	728.482	712.809	686.762	676.664	632.933	906.982
FBgn0000158	bam	14.27	5.67975	23.9997	12.447	19.2471	28.3137
FBgn0262451	ban	0	0	0	0	0	0
FBgn0004862	bap	12.1295	10.4129	18.4613	24.894	25.1693	20.7634
FBgn0042085	Bap170	1125.19	1235.35	1358.75	1097.6	908.314	1151.42
FBgn0025716	Bap55	984.628	974.077	1093.83	747.951	775.805	772.964
FBgn0025463	Bap60	2134.79	2126.12	2320.59	1533.24	1450.93	1709.2
FBgn0037081	barc	612.895	624.773	683.07	620.086	632.933	729.55
FBgn0014127	barr	840.501	824.51	829.837	616.692	543.36	738.988
FBgn0000163	baz	1432.71	1471.06	1865.52	1672.42	1525.7	1236.36
FBgn0033844	bbc	2794.06	3325.49	4319.95	3170.59	2855.97	2511.43
FBgn0087007	bbg	4004.87	3583.92	3948.88	7635.66	7658.86	5204.06
FBgn0035741	BBS1	9.27548	11.3595	2.7692	22.6309	12.5846	14.1568
FBgn0033578	BBS4	9.27548	14.1994	8.3076	3.39463	7.40272	22.651
FBgn0031255	BBS8	25.6859	34.0785	25.8459	16.9732	12.5846	9.4379
FBgn0024251	bbx	37.1019	18.9325	23.9997	19.2363	17.0263	37.7516
FBgn0040239	bc10	731.336	787.592	707.992	931.261	928.301	1010.8
FBgn0039558	BCAS2	398.132	436.394	409.842	267.045	347.188	344.483
FBgn0000166	bcd	1.427	19.8791	0.923067	0	0	4.71895
FBgn0043362	bchs	1788.74	2587.13	4691.03	2540.32	1321.39	1998.95
FBgn0026149	BCL7-like	681.391	683.463	748.607	416.408	434.54	503.984
FBgn0013432	bcn92	231.887	187.432	241.844	227.44	265.758	246.329
FBgn0038857	Bdbt	306.804	239.496	326.766	329.279	340.525	343.54
FBgn0034049	bdg	1056.69	1273.21	1931.98	1245.83	952.73	1182.57
FBgn0052594	be	730.622	759.193	970.143	931.261	908.314	976.823
FBgn0015602	BEAF-32	855.485	815.991	884.298	693.637	641.076	701.236
FBgn0037660	beag	483.039	448.7	464.303	405.093	425.656	503.984
FBgn0013433	beat-Ia	70.6364	166.606	161.537	40.7356	20.7276	70.7842
FBgn0028645	beat-Ib	44.9504	38.8116	41.538	11.3154	21.4679	35.864
FBgn0028644	beat-Ic	83.4793	138.207	140.306	31.6832	28.1303	32.0889
FBgn0038498	beat-IIa	182.656	183.645	252.92	121.075	68.105	111.367
FBgn0038494	beat-IIb	54.2259	53.011	83.9991	52.0511	18.5068	43.4143
FBgn0265607	beat-IIIa	0	0	0	0	0	0
FBgn0053179	beat-IIIb	32.1074	36.9184	42.4611	16.9732	35.5331	37.7516
FBgn0032629	beat-IIIc	165.532	251.802	317.535	143.706	116.223	176.489
FBgn0039089	beat-IV	119.868	107.915	131.076	49.788	41.4552	81.1659
FBgn0038087	beat-Va	56.3664	73.8368	79.3838	42.9987	18.5068	48.1333
FBgn0038092	beat-Vb	28.5399	61.5306	43.3842	15.8416	8.88327	22.651
FBgn0038084	beat-Vc	36.3884	49.2245	50.7687	22.6309	10.3638	22.651
FBgn0039584	beat-VI	154.829	169.446	219.69	85.9974	65.1439	128.355
FBgn0250908	beat-VII	112.733	147.674	148.614	75.8135	48.858	80.2221
FBgn0036691	beg	202.634	206.364	171.69	265.913	339.785	291.631
FBgn0263231	bel	6968.74	7653.46	9037.75	5739.19	5013.86	6156.34
FBgn0025109	Bem46	362.457	424.088	441.226	500.143	462.67	454.907
FBgn0000173	ben	5851.4	6435.16	7373.46	5185.87	4566.74	5806.2
FBgn0040238	Best1	838.361	651.278	695.993	1003.68	1249.58	796.559
FBgn0035696	Best2	597.912	556.616	628.609	489.959	444.904	477.558
FBgn0036492	Best3	43.5234	53.011	0	73.5504	84.391	91.5476
FBgn0036491	Best4	37.1019	30.292	0.923067	46.3933	37.7539	44.3581
FBgn0260857	Bet1	331.777	273.575	283.382	327.016	336.084	336.933
FBgn0260859	Bet3	191.218	166.606	179.075	161.811	202.835	162.332
FBgn0260860	Bet5	193.358	195.951	251.997	236.493	274.641	214.24
FBgn0033315	beta3GalTII	101.317	96.5558	116.306	102.971	133.249	99.0979
FBgn0027538	beta4GalNAcTA	326.782	311.44	244.613	414.145	472.294	292.575
FBgn0039625	beta4GalNAcTB	0	0	0	0	0	0
FBgn0039258	beta4GalT7	215.477	200.685	162.46	219.52	323.499	226.51
FBgn0008635	betaCOP	4355.91	4373.41	4572.87	3912.88	4233.62	3425.01
FBgn0025724	beta'COP	3738.02	3551.74	3715.34	2904.67	3610.31	2747.37
FBgn0015000	betaggt-I	793.41	756.353	939.682	1111.18	1219.97	972.104
FBgn0028970	betaggt-II	600.052	452.487	527.994	706.084	872.781	631.395
FBgn0030538	betaNACtes1	9.27548	13.2528	0	41.8672	17.7665	45.3019
FBgn0030563	betaNACtes2	21.405	8.51963	0	32.8148	20.7276	27.3699
FBgn0052601	betaNACtes3	7.84848	11.3595	1.84613	35.0779	17.7665	15.1006
FBgn0030566	betaNACtes4	22.832	19.8791	1.84613	63.3665	49.5982	70.7842
FBgn0262163	betaNACtes5	1.427	0	0.923067	2.26309	6.66245	21.7072
FBgn0052598	betaNACtes6	11.416	13.2528	0	28.2886	16.286	25.4823
FBgn0250788	beta-Spec	9408.91	9808.93	10918	11533.8	12323.3	8780.08
FBgn0010357	betaTry	13682	8205.35	5469.17	12917.7	27155.4	9048.11
FBgn0003887	betaTub56D	30544.2	32594.2	38745.7	31182	32708.2	27047.1
FBgn0003888	betaTub60D	6379.39	7515.26	12632.2	9485.74	3839.05	6246.95
FBgn0003889	betaTub85D	1437.7	1306.34	63.6916	1979.07	1876.59	3717.59
FBgn0003890	betaTub97EF	605.76	592.587	528.917	2347.96	3360.84	869.231
FBgn0263107	bft	0	0	0	0	0	0
FBgn0083938	BG642163	0	0	0	0	0	0
FBgn0250831	BG642167	0	0	0	0	0	0
FBgn0047334	BG642312	9.27548	17.9859	1.84613	35.0779	31.8317	13.2131
FBgn0013753	Bgb	517.286	581.228	707.992	374.541	295.369	398.279
FBgn0004581	bgcn	125.576	138.207	29.5381	201.415	153.977	269.924
FBgn0027348	bgm	684.245	322.799	229.844	5158.71	7366.45	1737.52
FBgn0011758	B-H1	132.711	114.542	210.459	58.8403	59.2218	117.03
FBgn0004854	B-H2	179.088	148.62	169.844	138.048	91.0535	226.51
FBgn0261111	BHD	243.303	217.724	224.305	204.81	229.484	235.947
FBgn0000179	bi	852.631	1052.65	1261.83	539.747	355.331	612.52
FBgn0035871	BI-1	2029.19	2326.8	2166.44	2617.26	3165.4	2439.7
FBgn0000180	bib	784.848	909.707	1364.29	652.901	258.355	624.789
FBgn0000181	bic	9617.96	9558.07	10211.9	9749.39	10972.3	10702.6
FBgn0000182	BicC	11.416	13.2528	0	11.3154	9.62354	18.8758
FBgn0000183	BicD	1750.21	1756.94	2150.75	2005.1	1941.73	1567.64
FBgn0014133	bif	5655.9	5977.94	8408.22	6613.88	6407.8	6493.27
FBgn0038252	BigH1	54.2259	61.5306	1.84613	84.8658	118.444	179.32
FBgn0039509	bigmax	490.887	461.006	419.996	428.855	651.439	622.901
FBgn0039282	Bili	127.003	196.898	277.843	138.048	63.6634	148.175
FBgn0045759	bin	35.6749	22.719	48.9226	42.9987	17.0263	50.0209
FBgn0024491	Bin1	602.193	514.964	735.684	325.885	302.031	420.93
FBgn0263144	bin3	1795.88	1994.54	2210.75	1645.27	1485.73	1736.57
FBgn0026263	bip1	625.738	785.699	974.759	460.539	243.55	519.084
FBgn0026262	bip2	1967.12	2086.36	2250.44	1968.89	1794.42	1984.79
FBgn0010520	Bka	191.931	214.884	164.306	161.811	192.471	199.14
FBgn0267791	bl	3217.88	3245.98	3983.96	2179.35	2092.01	2430.26
FBgn0035608	blanks	200.493	123.061	25.8459	443.565	456.748	456.794
FBgn0035625	Blimp-1	375.3	964.611	2217.21	482.038	51.819	543.623
FBgn0002906	Blm	402.413	400.422	288.92	357.568	262.056	448.3
FBgn0050077	Blos1	206.201	204.471	204.921	241.019	319.798	232.172
FBgn0036118	Blos2	146.267	141.994	179.998	147.101	146.574	112.311
FBgn0085284	Blos3	31.3939	31.2386	34.1535	28.2886	18.5068	28.3137
FBgn0036105	Blos4	127.716	132.528	108.922	95.0497	117.703	112.311
FBgn0027660	blot	1481.94	1543	1900.6	1423.48	732.129	1498.74
FBgn0004133	blow	979.633	1038.45	1306.14	921.077	672.907	737.1
FBgn0038387	blp	237.595	151.46	159.691	276.097	404.929	239.723
FBgn0041161	blue	901.149	912.547	901.837	751.346	606.283	876.781
FBgn0011211	blw	10312.2	10583.3	10741.7	27322.3	37575.5	11100.9
FBgn0026562	BM-40-SPARC	4420.12	4269.28	3223.35	3461.39	4258.05	2428.37
FBgn0036199	Bmcp	280.405	254.642	275.997	434.513	464.891	353.921
FBgn0036449	bmm	1031.01	1458.75	1166.76	1241.3	1976.53	1174.07
FBgn0001090	bnb	3704.48	4093.21	4662.41	2346.82	2185.28	3135.27
FBgn0004389	bnk	1.427	1.89325	2.7692	2.26309	2.96109	1.88758
FBgn0014135	bnl	134.138	124.008	125.537	170.863	116.963	144.4
FBgn0040487	BobA	0	0	0	1.13154	0	3.77516
FBgn0004132	boca	477.331	461.006	650.762	384.725	518.931	411.492
FBgn0037719	bocksbeutel	528.702	553.776	492.918	618.955	551.503	594.588
FBgn0040388	boi	1242.91	1303.5	1447.37	753.609	513.749	854.13
FBgn0011206	bol	879.03	862.375	140.306	1257.15	1274.01	2000.83
FBgn0050362	boly	107.025	132.528	4.61534	218.388	151.756	288.8
FBgn0023097	bon	1413.44	1609.26	1726.14	1026.31	810.598	1212.77
FBgn0260942	bond	300.383	309.546	131.999	323.622	336.824	375.628
FBgn0026261	bonsai	262.567	255.589	315.689	389.251	547.801	319.945
FBgn0040237	bor	794.124	768.66	611.993	915.42	1074.88	1059.88
FBgn0259791	bora	159.11	125.901	76.6146	138.048	162.86	243.498
FBgn0032105	borr	620.744	585.014	632.301	444.697	376.799	621.014
FBgn0000206	boss	2.85399	5.67975	8.3076	7.92081	2.96109	11.3255
FBgn0027535	botv	693.521	684.41	720.915	726.452	692.154	652.159
FBgn0261284	bou	446.65	347.411	561.225	307.78	316.836	322.776
FBgn0004893	bowl	3257.83	3146.58	3554.73	2368.32	1860.3	2692.63
FBgn0037205	BoYb	13.5565	8.51963	18.4613	31.6832	11.8444	16.0444
FBgn0000210	br	24372.4	29750.5	35948.8	21683.8	11608.9	22880.3
FBgn0033155	Br140	786.275	869.948	842.76	725.32	668.466	839.973
FBgn0010300	brat	6169.62	8191.15	11335.3	4772.86	2775.28	5243.7
FBgn0050169	Brca2	229.033	290.614	238.151	218.388	197.653	259.542
FBgn0000216	Brd	114.16	107.915	187.383	133.522	59.962	99.0979
FBgn0039654	Brd8	550.821	669.264	705.223	521.642	453.787	452.075
FBgn0086694	Bre1	1354.93	1330.01	1436.29	1111.18	906.093	1134.44
FBgn0038499	Brf	769.865	738.368	884.298	641.586	577.412	682.36
FBgn0024250	brk	1024.58	1034.66	1152.91	692.505	506.346	691.798
FBgn0000212	brm	3290.66	3486.42	3899.04	2173.7	2006.88	2713.4
FBgn0030434	Brms1	429.526	513.071	444.918	376.804	400.487	463.401
FBgn0000221	brn	129.143	96.5558	168.921	168.6	165.081	121.749
FBgn0013755	Bro	4.28099	2.83988	2.7692	2.26309	0.740272	17.932
FBgn0259246	brp	1230.78	1722.86	2190.44	769.45	401.968	958.891
FBgn0261787	bru	1259.32	1283.62	1202.76	1173.41	1122.25	1057.04
FBgn0262475	bru-2	1103.78	1120.8	1203.68	1764.08	1855.12	1439.28
FBgn0264001	bru-3	652.851	963.664	1000.6	411.882	390.123	595.531
FBgn0266717	Bruce	5254.2	5939.13	5401.79	6008.5	6039.14	6303.57
FBgn0036874	brv1	27.1129	17.0393	0.923067	53.1826	31.8317	50.9647
FBgn0036712	brv2	27.8264	14.1994	0	30.5517	35.5331	67.0091
FBgn0040333	brv3	92.0413	93.7159	0	141.443	151.016	203.859
FBgn0011785	BRWD3	2455.86	2640.14	2968.58	1951.91	1508.67	1972.52
FBgn0004101	bs	507.297	621.933	629.532	528.431	457.488	619.126
FBgn0032679	bsf	1102.36	1119.86	1179.68	1186.99	1495.35	975.879
FBgn0261822	Bsg	9713.57	11147.5	12383.9	10960.1	11835.5	10270.3
FBgn0000227	Bsg25A	0	0	0	0	0	0
FBgn0000228	Bsg25D	1052.41	1046.02	1026.45	902.973	914.976	1086.3
FBgn0000529	bsh	22.1185	38.8116	49.8456	20.3678	9.62354	12.2693
FBgn0000229	bsk	1111.63	1109.44	1298.76	1038.76	1162.97	1029.67
FBgn0005666	bt	1707.4	1699.19	636.916	5757.3	12112.3	3248.52
FBgn0030228	BTBD9	541.545	454.38	332.304	535.221	607.023	703.124
FBgn0263108	BtbVII	2434.46	2540.74	2710.12	2349.09	1942.47	2314.17
FBgn0029848	Btd	600.766	672.104	478.149	660.822	837.988	1135.38
FBgn0000233	btd	141.273	202.578	206.767	140.312	78.4688	111.367
FBgn0025679	Bteb2	8.56198	8.51963	2.7692	11.3154	21.4679	0.94379
FBgn0030501	BthD	171.24	153.353	170.767	121.075	114.742	132.131
FBgn0003502	Btk29A	1764.48	1986.02	2478.44	1597.74	1308.8	1540.27
FBgn0005592	btl	164.818	196.898	200.306	235.361	73.2869	157.613
FBgn0014949	btn	3.56749	0.946625	0.923067	4.52618	0	2.83137
FBgn0266756	btsz	3668.81	3853.71	4275.65	3345.98	2529.51	3442.95
FBgn0023096	btv	87.7603	122.115	85.8452	93.9182	71.8064	106.648
FBgn0045862	btz	1209.38	1285.52	1246.14	1197.17	1155.56	1286.39
FBgn0031696	Bub1	595.058	603	656.301	642.717	582.594	822.041
FBgn0025457	Bub3	1136.6	1081.99	1090.14	772.845	871.3	967.385
FBgn0263855	BubR1	807.68	769.606	800.299	600.85	486.359	703.124
FBgn0040491	Buffy	63.5014	97.5024	246.459	105.234	76.9883	149.119
FBgn0032248	Bug22	403.127	390.01	343.381	388.12	352.37	439.806
FBgn0259176	bun	8472.79	9629.07	10960.5	10268.8	9219.35	9417.14
FBgn0000239	bur	2184.73	2178.18	1778.75	2102.41	2423.65	1975.35
FBgn0038901	Burs	25.6859	10.4129	9.23067	29.4202	62.1829	13.2131
FBgn0031150	bves	450.218	710.915	888.914	905.236	574.451	419.987
FBgn0000241	bw	830.512	1163.4	1571.06	374.541	135.47	723.887
FBgn0045064	bwa	3148.67	4250.35	5548.56	2462.24	1510.9	3115.45
FBgn0265598	Bx	378.868	389.063	512.302	287.412	190.99	296.35
FBgn0004856	Bx42	1319.26	1222.09	1500.91	1271.86	1272.53	1310.92
FBgn0020556	bxd	9.98898	1.89325	6.46147	0	2.22082	0.94379
FBgn0000244	by	997.471	1006.26	480.918	1207.36	1355.44	1206.16
FBgn0011723	byn	111.306	85.1963	83.9991	83.7343	82.9105	117.03
FBgn0010292	bys	480.185	419.355	490.149	305.517	383.461	366.19
FBgn0011566	Bzd	214.763	209.204	308.304	300.991	268.719	291.631
FBgn0028525	c(2)M	6.42149	8.51963	14.7691	28.2886	6.66245	20.7634
FBgn0000246	c(3)G	103.457	81.4098	92.3067	144.838	114.002	180.264
FBgn0040236	c11.1	2494.39	2352.36	2479.36	2818.68	2703.47	2626.57
FBgn0040235	c12.1	824.091	762.033	903.683	630.27	717.324	713.505
FBgn0040234	c12.2	454.499	427.875	413.534	732.109	739.532	578.543
FBgn0004863	C15	69.2094	62.4773	99.6912	39.6041	33.3122	74.5594
FBgn0032078	C1GalTA	827.658	834.923	1595.06	1223.2	849.092	768.245
FBgn0259228	C3G	1618.93	1877.16	1986.44	1672.42	1376.17	1404.36
FBgn0021742	C901	0	5.67975	13.846	14.7101	5.92218	0
FBgn0000247	ca	1055.98	1152.04	1081.83	1133.81	1067.47	940.959
FBgn0001991	Ca-alpha1D	261.14	260.322	191.075	271.571	342.006	393.56
FBgn0264386	Ca-alpha1T	234.741	313.333	327.689	241.019	183.587	317.113
FBgn0259822	Ca-beta	274.697	269.788	347.996	200.283	194.692	302.013
FBgn0025678	CaBP1	4642.02	4235.2	5086.1	4172	4999.8	3388.21
FBgn0263111	cac	302.523	441.127	459.687	265.913	195.432	328.439
FBgn0000250	cact	2921.78	2681.79	3229.81	3024.62	2808.59	1975.35
FBgn0031114	cactin	502.303	475.206	535.379	442.434	456.008	510.59
FBgn0000251	cad	1129.47	1006.26	490.149	1192.65	1276.23	1179.74
FBgn0036715	Cad74A	1105.21	1144.47	1382.75	614.429	538.178	724.831
FBgn0261053	Cad86C	698.515	879.415	1148.3	551.062	356.811	617.239
FBgn0037963	Cad87A	1403.45	1615.89	1972.59	1002.55	656.621	1012.69
FBgn0038247	Cad88C	56.3664	102.236	83.076	59.9719	20.7276	57.5712
FBgn0038439	Cad89D	1.427	0	0	9.05236	4.44163	6.60653
FBgn0022800	Cad96Ca	363.171	482.779	462.457	373.41	315.356	440.75
FBgn0039294	Cad96Cb	42.0964	80.4631	141.229	29.4202	29.6109	39.6392
FBgn0039709	Cad99C	1255.04	1330.01	1681.83	1089.68	665.505	1192.01
FBgn0015609	CadN	2179.02	3050.97	3896.27	1112.31	745.454	1458.16
FBgn0262018	CadN2	96.3223	96.5558	100.614	79.2081	42.9358	73.6156
FBgn0263979	Caf1	2061.3	1993.59	2505.2	1644.13	1531.62	1817.74
FBgn0033526	Caf1-105	272.556	258.429	211.382	216.125	275.381	248.217
FBgn0030054	Caf1-180	717.066	730.795	755.992	463.933	528.554	573.824
FBgn0017414	cag	187.65	174.179	231.69	195.757	170.263	201.971
FBgn0027844	CAH1	357.463	334.159	377.534	508.064	627.751	425.649
FBgn0027843	CAH2	757.022	869.002	907.375	1235.65	1060.81	893.769
FBgn0037646	CAHbeta	74.2038	61.5306	27.692	133.522	166.561	105.704
FBgn0038478	cal1	619.317	720.382	650.762	484.301	412.332	628.564
FBgn0012051	CalpA	698.515	684.41	669.224	846.395	947.548	880.556
FBgn0025866	CalpB	903.289	743.101	557.533	737.767	1177.03	777.683
FBgn0260450	CalpC	587.209	590.694	659.993	477.512	436.761	578.543
FBgn0039928	Cals	4146.14	4983.98	5475.63	3752.2	3123.21	3523.17
FBgn0013995	Calx	509.438	354.984	274.151	1216.41	1317.68	906.982
FBgn0262166	calypso	309.658	275.468	276.92	261.387	205.055	259.542
FBgn0000253	Cam	11791.3	11960.6	13354	18022.1	22932.1	12825.2
FBgn0016126	CaMKI	5143.61	5320.03	5848.55	6010.76	5877.76	5808.08
FBgn0264607	CaMKII	3428.36	3655.87	3942.42	3093.64	3135.79	3584.51
FBgn0259234	Camta	947.526	1099.03	1106.76	1034.23	965.315	984.373
FBgn0011569	can	62.7879	60.584	11.9999	84.8658	99.1965	110.423
FBgn0040233	cana	1019.59	888.881	678.454	1467.61	1852.16	1391.15
FBgn0010015	CanA1	146.267	105.075	47.9995	158.416	291.667	158.557
FBgn0030758	CanA-14F	1117.34	1255.22	1198.14	899.578	647.738	977.766
FBgn0010014	CanB	251.865	231.923	371.996	147.101	68.105	92.4914
FBgn0015614	CanB2	1508.34	1588.44	1692.91	1589.82	1724.83	1632.76
FBgn0027568	Cand1	2099.11	2127.07	2110.13	2048.1	2013.54	2402.89
FBgn0033504	CAP	3051.63	2895.73	2032.59	4512.6	5614.96	4284.81
FBgn0263006	Ca-P60A	9272.63	10548.2	11926	13235.7	21319.1	8259.11
FBgn0039722	Capa	77.0578	73.8368	98.7682	66.7611	30.3512	23.5947
FBgn0037100	CapaR	58.5069	30.292	41.538	40.7356	85.8716	60.4026
FBgn0039680	Cap-D2	910.424	938.105	803.068	605.376	492.281	604.026
FBgn0051989	Cap-D3	193.358	196.898	154.152	207.073	131.028	196.308
FBgn0031883	Caper	2822.6	2787.81	2936.28	2297.04	2196.39	2589.76
FBgn0259876	Cap-G	1239.35	1275.1	1362.45	941.445	806.156	1324.14
FBgn0037831	Cap-H2	493.741	499.818	585.225	382.462	384.942	431.312
FBgn0042134	Capr	6558.48	6757.01	8041.76	5905.53	5255.19	6914.21
FBgn0023095	caps	3394.11	3303.72	3477.19	3109.48	3175.77	3232.48
FBgn0053653	Caps	1524.75	1943.42	2406.44	724.189	621.088	1038.17
FBgn0261458	capt	6287.35	5976.04	6203.01	9545.71	10062.5	7118.06
FBgn0000256	capu	1972.82	1952.89	1485.21	2484.87	3238.69	3112.62
FBgn0000257	car	491.6	519.697	453.226	583.877	646.258	475.67
FBgn0004878	cas	238.309	221.51	256.613	255.729	290.187	253.879
FBgn0022213	Cas	1830.84	1948.15	2003.06	1616.98	1494.61	1705.43
FBgn0013759	CASK	1858.66	1954.78	2169.21	1723.34	1564.94	1914.95
FBgn0034068	casp	2573.59	3124.81	3748.58	2345.69	2006.88	2457.63
FBgn0000261	Cat	8746.06	9924.42	13359.5	21488	26278.9	17244
FBgn0029093	cathD	31666.5	30092.3	27130.8	21646.4	21028.9	27050.9
FBgn0024249	cato	0.713499	0	3.69227	0	0.740272	0.94379
FBgn0002022	Catsup	2122.66	2127.07	2042.75	1949.65	2664.98	1865.87
FBgn0015919	caup	644.289	684.41	875.068	456.012	359.772	497.377
FBgn0026257	cav	182.656	167.553	188.306	110.891	131.768	158.557
FBgn0011571	caz	2210.42	2083.52	2580.9	1494.77	1520.52	1742.24
FBgn0033842	cbc	318.934	266.948	258.459	289.675	295.369	302.013
FBgn0020224	Cbl	1187.26	1368.82	1642.14	1053.47	935.704	960.778
FBgn0026144	CBP	1481.94	1778.71	2572.59	1123.62	838.728	1351.51
FBgn0022943	Cbp20	390.284	420.302	404.303	338.332	390.123	431.312
FBgn0004580	Cbp53E	249.724	241.389	176.306	409.619	443.423	369.022
FBgn0022942	Cbp80	1606.8	1625.36	1825.83	1328.43	1258.46	1367.55
FBgn0086757	cbs	508.011	503.605	356.304	562.378	559.646	715.393
FBgn0031148	Cbs	742.038	728.901	839.068	845.264	985.302	561.555
FBgn0043364	cbt	1064.54	1285.52	1432.6	1087.41	815.04	1793.2
FBgn0011241	cbx	244.016	238.55	231.69	263.65	347.928	332.214
FBgn0067317	Cby	17.124	12.3061	0	15.8416	16.286	33.9764
FBgn0039007	CCAP	29.9669	20.8258	18.4613	21.4993	30.3512	33.0326
FBgn0039396	CCAP-R	25.6859	31.2386	18.4613	33.9463	10.3638	25.4823
FBgn0036219	CCDC151	3.56749	0.946625	0	4.52618	0	1.88758
FBgn0261353	Ccdc56	0	0	0	0	0	0
FBgn0038199	CCHa1	44.2369	56.7975	33.2304	109.76	108.08	83.9973
FBgn0050106	CCHa1-R	30.6804	23.6656	46.1534	38.4725	22.2082	19.8196
FBgn0038147	CCHa2	1571.84	1388.7	1221.22	1637.35	1866.97	1773.38
FBgn0033058	CCHa2-R	29.2534	23.6656	21.2305	40.7356	12.5846	31.1451
FBgn0038925	Cchl	644.289	779.072	520.61	1008.21	1271.79	925.858
FBgn0259231	CCKLR-17D1	7.13499	10.4129	10.1537	5.65772	6.66245	14.1568
FBgn0030954	CCKLR-17D3	59.9339	74.7834	102.46	59.9719	39.2344	44.3581
FBgn0038331	Ccm3	912.565	918.226	1078.14	1233.38	1701.89	1270.34
FBgn0052183	Ccn	76.3443	114.542	159.691	22.6309	36.2733	33.9764
FBgn0004783	Ccp84Aa	1.427	1.89325	3.69227	30.5517	59.2218	4.71895
FBgn0004782	Ccp84Ab	7.13499	3.7865	10.1537	104.102	142.132	0
FBgn0004781	Ccp84Ac	0	0	0	2.26309	0	0
FBgn0004780	Ccp84Ad	0	0	0	32.8148	73.2869	0.94379
FBgn0004779	Ccp84Ae	0	4.73313	0	0	0	0
FBgn0004778	Ccp84Af	1.427	0	1.84613	7.92081	0	3.77516
FBgn0004777	Ccp84Ag	11.416	4.73313	0.923067	48.6564	153.236	20.7634
FBgn0010531	Ccs	273.983	188.378	215.998	231.967	361.253	268.036
FBgn0041342	Cct1	1598.24	1524.07	1450.14	2200.85	3675.45	1858.32
FBgn0035231	Cct2	209.055	191.218	48.9226	316.832	293.888	489.827
FBgn0010621	Cct5	4565.68	4418.85	5624.25	4179.93	4443.85	4046.97
FBgn0015019	Cctgamma	3825.07	3831.94	4328.26	3515.71	3912.34	3727.03
FBgn0031367	c-cup	94.8953	67.2104	6.46147	106.365	133.249	240.666
FBgn0267592	Ccy	29.9669	27.4521	0	19.2363	8.14299	62.2901
FBgn0035470	Ccz1	271.843	243.283	263.997	320.227	376.799	372.797
FBgn0263986	cd	9.27548	0	11.9999	2.26309	10.3638	12.2693
FBgn0037533	CD98hc	5159.31	5078.64	6354.39	4501.28	4775.5	3728.91
FBgn0052499	Cda4	841.215	788.539	583.378	824.896	1142.98	839.029
FBgn0051973	Cda5	414.543	407.049	306.458	193.494	251.693	262.374
FBgn0034197	Cda9	1885.06	1013.84	562.148	1448.38	2838.94	2090.49
FBgn0039774	CDase	810.534	902.134	901.837	2140.88	2266.71	1272.23
FBgn0031952	cdc14	998.898	1153.94	731.069	1027.44	1103.75	1302.43
FBgn0025781	Cdc16	413.829	383.383	534.456	339.463	323.499	340.708
FBgn0032863	Cdc23	224.039	213.937	196.613	198.02	228.744	256.711
FBgn0012058	Cdc27	1103.07	1097.14	1053.22	941.445	846.131	1152.37
FBgn0013435	cdc2rk	234.741	237.603	243.69	238.756	214.679	197.252
FBgn0011573	Cdc37	1555.43	1729.48	1957.83	1542.3	1584.92	1796.03
FBgn0010341	Cdc42	5929.17	6752.28	7174.08	8024.91	8835.15	7150.15
FBgn0026143	CDC45L	468.769	371.077	467.072	268.176	324.239	380.347
FBgn0265574	Cdc5	770.578	785.699	824.299	660.822	662.544	690.854
FBgn0035918	Cdc6	155.543	209.204	213.228	209.336	178.406	200.083
FBgn0265082	Cdep	3240.71	3688.05	4377.18	3688.84	2932.22	3156.03
FBgn0032821	CdGAPr	1556.85	1678.37	1924.59	1447.25	1122.25	1422.29
FBgn0004876	cdi	2110.53	2737.64	2531.05	2722.5	2618.34	2601.09
FBgn0004106	Cdk1	737.044	678.73	945.221	424.329	393.084	601.194
FBgn0037093	Cdk12	1834.4	1748.42	1713.21	1233.38	1077.1	1384.54
FBgn0004107	Cdk2	445.223	381.49	476.303	245.545	270.199	304.844
FBgn0016131	Cdk4	535.837	602.054	610.147	423.198	401.227	463.401
FBgn0013762	Cdk5	440.942	460.06	464.303	617.823	600.361	613.463
FBgn0027491	Cdk5alpha	281.832	262.215	416.303	167.469	111.781	202.915
FBgn0263237	Cdk7	371.019	339.838	394.15	271.571	327.941	284.081
FBgn0015618	Cdk8	205.488	224.35	197.536	178.784	156.938	196.308
FBgn0019949	Cdk9	356.036	346.465	362.765	505.8	501.164	530.41
FBgn0026141	Cdlc2	101.317	97.5024	2.7692	130.128	116.963	249.161
FBgn0261532	cdm	1185.83	1340.42	1365.22	1042.15	1194.06	1266.57
FBgn0010350	CdsA	1676.72	1581.81	1312.6	1887.42	1932.11	1595.95
FBgn0000281	Cec2	0	0	0	0	0	0
FBgn0000276	CecA1	29.2534	0	23.0767	102.971	225.043	0.94379
FBgn0000277	CecA2	16.4105	2.83988	8.3076	20.3678	40.715	2.83137
FBgn0000278	CecB	33.5344	3.7865	0	16.9732	59.2218	1.88758
FBgn0000279	CecC	139.846	11.3595	0.923067	238.756	487.099	86.8287
FBgn0000280	Cec-Psi1	0	0	0	0	0	0
FBgn0032409	Ced-12	554.388	740.261	820.607	676.664	531.515	596.475
FBgn0029092	ced-6	7378.29	8413.6	8834.67	5592.09	5007.2	7978.8
FBgn0032876	Cen	935.397	1011.94	1291.37	734.372	554.464	747.482
FBgn0039056	CenB1A	869.041	810.311	1080.91	900.709	977.899	727.662
FBgn0028509	CenG1A	2717	2689.36	3500.27	1966.62	1679.68	2178.27
FBgn0266916	Cenp-C	602.906	687.25	592.609	427.724	424.176	588.925
FBgn0036480	Cep135	481.612	379.597	400.611	397.172	352.37	503.984
FBgn0266708	Cep89	39.9559	24.6123	1.84613	37.341	40.715	44.3581
FBgn0031575	Cep97	474.477	479.939	437.534	428.855	244.29	568.162
FBgn0034443	cer	4781.87	5388.19	6431.01	5036.5	2818.96	6080.84
FBgn0037315	Cerk	2149.06	2172.5	4012.57	1912.31	1596.03	1889.47
FBgn0027569	cert	1999.94	1944.37	2791.35	3269.03	3412.65	2223.57
FBgn0030657	cerv	205.488	151.46	237.228	116.549	146.574	169.882
FBgn0000286	Cf2	1554	1703.93	1655.06	1815	1721.13	1803.58
FBgn0030121	Cfp1	308.231	329.426	307.381	328.148	323.499	402.055
FBgn0000289	cg	3528.96	3838.56	4055.03	2439.61	1946.92	2517.09
FBgn0039596	CG10000	4.99449	0	0	50.9195	30.3512	13.2131
FBgn0037972	CG10005	288.967	328.479	411.688	359.831	172.483	294.462
FBgn0039590	CG10011	1242.91	1312.97	1984.59	991.233	715.843	986.26
FBgn0038012	CG10013	27.8264	34.0785	0	80.3397	65.1439	87.7725
FBgn0038000	CG10014	134.851	175.126	0.923067	166.337	145.834	383.179
FBgn0031568	CG10019	139.846	162.82	165.229	101.839	96.9756	135.906
FBgn0032785	CG10026	479.471	320.906	383.073	343.99	550.762	474.726
FBgn0037498	CG10029	3.56749	1.89325	0.923067	0	0	0
FBgn0031563	CG10031	172.667	105.075	48.9226	87.1289	232.445	146.287
FBgn0037493	CG10032	2.1405	0	0	0	0	0
FBgn0038028	CG10035	0	0	0	11.3154	2.96109	4.71895
FBgn0038013	CG10038	442.369	468.579	499.379	442.434	504.866	485.108
FBgn0038014	CG10041	0.713499	0.946625	0	4.52618	2.22082	1.88758
FBgn0037492	CG10050	75.6308	41.6515	60.9224	19.2363	39.9747	54.7398
FBgn0034437	CG10051	4109.75	4414.11	1198.14	1657.71	2303.73	1171.24
FBgn0037490	CG10053	162.678	116.435	106.153	135.785	111.781	167.995
FBgn0037482	CG10055	594.344	634.239	524.302	749.083	766.922	806.94
FBgn0034439	CG10062	446.65	371.077	591.686	1114.57	1784.06	776.739
FBgn0035727	CG10063	93.4683	75.73	2.7692	128.996	134.73	165.163
FBgn0035724	CG10064	220.471	249.909	23.9997	290.807	219.861	537.96
FBgn0037473	CG10068	433.807	378.65	421.842	475.249	646.258	479.445
FBgn0034440	CG10073	9.98898	0.946625	5.5384	165.206	399.747	50.0209
FBgn0035722	CG10075	108.452	60.584	116.306	168.6	182.107	134.962
FBgn0035720	CG10077	9612.97	10163.9	10901.4	7916.29	7367.93	9814.47
FBgn0034441	CG10081	0	0	0	1.13154	8.88327	0
FBgn0034644	CG10082	2523.64	2657.18	3617.5	2765.49	2005.4	2725.67
FBgn0037517	CG10086	653.565	570.815	321.227	1259.41	1989.85	970.216
FBgn0036369	CG10089	179.088	157.14	95.999	198.02	165.821	324.664
FBgn0037526	CG10092	175.521	233.816	213.228	179.916	214.679	179.32
FBgn0038032	CG10096	0	0	0	0	0	0
FBgn0038033	CG10097	0	0	0	0	0	0
FBgn0037472	CG10098	741.325	892.667	1163.99	807.923	732.869	929.633
FBgn0035715	CG10103	1309.27	1296.88	1410.45	2031.12	2254.87	1898.91
FBgn0033933	CG10104	27.8264	23.6656	0	21.4993	20.7276	40.583
FBgn0036367	CG10116	436.661	289.667	130.152	711.742	926.821	477.558
FBgn0038088	CG10126	958.942	934.319	502.148	1065.92	1238.48	1046.66
FBgn0033949	CG10131	685.672	656.011	628.609	984.444	1318.42	723.887
FBgn0032798	CG10132	334.631	327.532	435.688	198.02	226.523	211.409
FBgn0036366	CG10133	134.851	136.314	96.922	164.074	169.522	151.95
FBgn0032800	CG10137	127.003	165.659	155.075	101.839	118.444	133.074
FBgn0033951	CG10139	308.231	317.119	347.996	224.046	229.484	320.889
FBgn0036363	CG10140	641.435	478.046	704.3	553.325	544.1	689.91
FBgn0035704	CG10144	506.584	482.779	455.072	641.586	616.647	576.656
FBgn0035702	CG10147	110.592	159.98	138.46	100.707	145.093	145.344
FBgn0033960	CG10151	206.201	191.218	238.151	190.099	103.638	155.725
FBgn0036361	CG10154	540.832	292.507	235.382	1674.69	3203.16	1436.45
FBgn0035697	CG10163	2.1405	0	1.84613	4.52618	39.9747	0.94379
FBgn0039088	CG10164	214.763	257.482	2.7692	316.832	291.667	636.114
FBgn0032801	CG10165	119.868	98.449	80.3068	267.045	409.37	140.625
FBgn0032799	CG10166	635.014	599.214	615.686	683.453	865.378	684.248
FBgn0039087	CG10168	34.2479	29.3454	4.61534	110.891	169.522	115.142
FBgn0039085	CG10170	334.631	315.226	177.229	367.752	518.931	351.09
FBgn0036353	CG10171	567.231	635.185	533.533	758.135	815.04	760.695
FBgn0039084	CG10175	283.259	214.884	87.6914	80.3397	78.4688	72.6718
FBgn0032682	CG10176	636.441	645.598	672.916	640.454	415.293	651.215
FBgn0039083	CG10177	145.554	121.168	18.4613	186.705	152.496	312.394
FBgn0032684	CG10178	1932.87	2134.64	2979.66	1569.45	1593.07	2224.51
FBgn0039091	CG10182	6477.14	3472.22	3856.57	7101.57	11700	5320.14
FBgn0039093	CG10183	13.5565	13.2528	4.61534	4.52618	2.96109	7.55032
FBgn0039094	CG10184	103.457	95.6091	100.614	812.449	1976.53	214.24
FBgn0038397	CG10185	10.7025	4.73313	0.923067	3.39463	9.62354	7.55032
FBgn0032797	CG10186	337.485	339.838	198.459	193.494	234.666	258.598
FBgn0032796	CG10188	796.978	779.072	820.607	686.848	513.009	663.484
FBgn0032793	CG10189	150.548	174.179	169.844	201.415	231.705	254.823
FBgn0032790	CG10194	211.196	258.429	279.689	363.226	392.344	271.812
FBgn0032787	CG10195	456.639	433.554	391.38	426.592	506.346	460.569
FBgn0033969	CG10202	105.598	106.022	0	168.6	124.366	249.161
FBgn0033970	CG10205	129.857	106.022	80.3068	74.6819	101.417	90.6038
FBgn0039118	CG10208	249.724	199.738	264.92	236.493	231.705	194.421
FBgn0033971	CG10209	299.669	298.187	348.919	380.199	367.175	360.528
FBgn0032685	CG10211	610.755	916.333	351.689	566.904	1385.05	711.618
FBgn0039115	CG10214	229.747	182.699	237.228	153.89	222.822	184.039
FBgn0039113	CG10217	1695.27	1723.8	2051.98	1430.27	1014.17	1459.1
FBgn0039112	CG10219	837.647	915.386	668.301	1962.1	2718.28	1208.99
FBgn0036356	CG10222	141.986	124.955	128.306	134.654	145.093	117.974
FBgn0035695	CG10226	8.56198	23.6656	6.46147	47.5249	82.1702	28.3137
FBgn0039108	CG10232	20.6915	11.3595	18.4613	47.5249	85.8716	34.9202
FBgn0032783	CG10237	404.554	492.245	381.227	368.884	185.068	755.976
FBgn0027514	CG1024	328.923	336.052	346.15	246.677	189.51	241.61
FBgn0027596	CG10249	1445.55	1324.33	1015.37	1846.68	2562.82	1930.05
FBgn0039104	CG10252	658.559	558.509	36.9227	806.791	685.492	1554.42
FBgn0033983	CG10253	129.143	188.378	235.382	143.706	128.067	184.039
FBgn0027512	CG10254	1125.19	1237.24	838.145	1443.85	1226.63	1737.52
FBgn0033985	CG10257	8.56198	8.51963	11.9999	2.26309	6.66245	6.60653
FBgn0032813	CG10262	121.295	82.3564	120.922	138.048	125.846	159.5
FBgn0038394	CG10264	0	0.946625	0	0	0.740272	1.88758
FBgn0033990	CG10265	172.667	150.513	110.768	160.679	160.639	229.341
FBgn0032811	CG10268	124.862	125.901	160.614	152.759	146.574	192.533
FBgn0035690	CG10274	396.705	392.849	407.073	391.514	401.968	404.886
FBgn0037395	CG10280	3.56749	4.73313	1.84613	4.52618	6.66245	4.71895
FBgn0032681	CG10283	308.231	384.33	391.38	251.203	225.043	306.732
FBgn0037439	CG10286	717.066	730.795	741.223	555.588	437.501	490.771
FBgn0035688	CG10289	2131.93	2176.29	2228.28	2099.02	1979.49	2044.25
FBgn0037432	CG10298	87.7603	37.865	8.3076	81.4712	70.3259	165.163
FBgn0039107	CG10300	814.815	578.388	262.151	617.823	1115.59	937.183
FBgn0039106	CG10301	19.2645	17.9859	0.923067	26.0255	37.0136	11.3255
FBgn0034654	CG10306	2091.98	2243.5	2079.67	2285.72	2691.63	2483.11
FBgn0034655	CG10307	104.884	83.303	35.9996	117.681	62.1829	185.927
FBgn0038420	CG10311	529.416	478.046	457.841	763.793	1092.64	686.135
FBgn0038423	CG10317	100.603	77.6233	10.1537	147.101	146.574	309.563
FBgn0034645	CG10320	802.686	588.801	627.686	1103.26	2119.4	998.53
FBgn0034643	CG10321	1184.41	1298.77	1379.99	1179.07	1018.61	1179.74
FBgn0038454	CG10324	194.072	146.727	155.075	160.679	142.132	172.714
FBgn0038453	CG10326	1072.39	1053.59	1177.83	1060.26	920.158	1103.29
FBgn0260455	CG10332	0	0	0	0	0	0
FBgn0032690	CG10333	647.857	699.556	789.222	589.535	629.972	576.656
FBgn0032698	CG10336	164.818	170.393	120.922	119.944	79.9494	113.255
FBgn0032805	CG10337	266.848	269.788	223.382	406.225	570.75	140.625
FBgn0032700	CG10338	318.22	278.308	379.381	293.07	375.318	369.022
FBgn0034972	CG10339	2.85399	2.83988	0	5.65772	17.7665	6.60653
FBgn0022344	CG10340	429.526	430.714	449.534	639.323	719.545	501.152
FBgn0032701	CG10341	475.904	400.422	488.302	579.351	639.595	617.239
FBgn0032703	CG10343	301.096	345.518	308.304	328.148	432.319	419.987
FBgn0034729	CG10344	99.8898	99.3956	56.3071	104.102	91.0535	197.252
FBgn0027562	CG10345	19.2645	7.573	3.69227	27.1571	41.4552	67.9529
FBgn0030342	CG10347	491.6	478.046	447.688	624.613	598.88	537.016
FBgn0032707	CG10348	21.405	36.9184	0	50.9195	62.9231	82.1097
FBgn0030348	CG10352	2.85399	3.7865	2.7692	4.52618	17.0263	19.8196
FBgn0030349	CG10353	1330.67	1309.18	1475.06	1724.47	1933.59	1400.58
FBgn0035453	CG10357	0.713499	0	0	4.52618	4.44163	3.77516
FBgn0035452	CG10359	624.311	548.096	683.993	905.236	706.22	786.177
FBgn0036208	CG10361	35.6749	21.7724	17.5383	142.575	234.666	65.1215
FBgn0030358	CG10362	109.879	161.873	165.229	59.9719	42.1955	62.2901
FBgn0039109	CG10365	3674.52	3986.24	2634.43	2134.09	1752.22	3002.2
FBgn0032814	CG10366	314.653	359.718	302.766	355.305	359.772	349.202
FBgn0039116	CG10375	202.634	298.187	270.459	221.783	245.77	226.51
FBgn0032702	CG10376	542.972	524.43	575.994	710.61	786.909	562.499
FBgn0032699	CG10383	369.592	391.903	359.996	823.764	1000.85	831.479
FBgn0034731	CG10384	49.2314	82.3564	71.9992	22.6309	37.0136	37.7516
FBgn0033019	CG10395	313.939	251.802	287.074	159.548	179.886	220.847
FBgn0033020	CG10396	167.672	192.165	16.6152	230.835	232.445	490.771
FBgn0031877	CG10399	61.3609	35.9718	57.2302	238.756	319.798	145.344
FBgn0038431	CG10405	515.146	434.501	496.61	372.278	475.995	435.087
FBgn0038395	CG10407	92.7548	131.581	83.076	107.497	142.132	133.074
FBgn0037440	CG1041	927.548	926.746	858.452	2135.22	2981.82	1303.37
FBgn0032689	CG10413	3519.69	3286.68	5222.71	4381.34	3143.94	2988.04
FBgn0033021	CG10417	2258.94	2134.64	2698.13	2018.68	1915.82	2099.93
FBgn0036277	CG10418	297.529	245.176	326.766	199.152	260.576	229.341
FBgn0039296	CG10420	236.882	221.51	292.612	339.463	545.581	265.205
FBgn0036848	CG10424	955.375	945.678	1330.14	916.551	945.327	869.231
FBgn0039304	CG10425	1131.61	1028.03	858.452	1543.43	2189.72	1426.07
FBgn0036273	CG10426	227.606	248.962	159.691	174.258	270.94	267.093
FBgn0032724	CG10428	226.179	205.418	241.844	362.094	420.475	412.436
FBgn0032730	CG10431	89.1873	58.6908	66.4608	54.3141	77.7286	100.986
FBgn0034638	CG10433	375.3	165.659	187.383	1055.73	2097.19	873.949
FBgn0037539	CG10435	870.468	907.813	1070.76	839.606	809.117	1032.51
FBgn0034636	CG10440	729.195	795.165	1079.99	314.569	198.393	455.851
FBgn0034494	CG10444	769.151	908.76	1704.9	1179.07	969.016	862.624
FBgn0037531	CG10445	70.6364	88.9828	71.9992	99.5759	76.9883	96.2666
FBgn0033440	CG10459	99.8898	104.129	88.6144	91.6551	69.5856	207.634
FBgn0032815	CG10462	520.854	430.714	415.38	519.379	609.984	604.969
FBgn0032819	CG10463	251.151	281.148	213.228	213.862	250.952	219.903
FBgn0033017	CG10465	1184.41	1099.03	1143.68	1007.07	1098.56	973.047
FBgn0032822	CG10466	93.4683	127.794	149.537	99.5759	91.0535	119.861
FBgn0035679	CG10467	1122.33	1279.84	946.144	2542.58	4021.9	1672.4
FBgn0035678	CG10469	94.8953	83.303	91.3836	109.76	164.34	117.974
FBgn0032746	CG10470	418.824	372.024	412.611	388.12	552.983	390.729
FBgn0035670	CG10472	14501.1	8965.49	2977.81	28286.4	35199.9	8767.81
FBgn0034427	CG10474	0	0	0	1.13154	0	1.88758
FBgn0034426	CG10476	0	0	0	1.13154	17.7665	6.60653
FBgn0035661	CG10477	4.28099	8.51963	24.9228	3.39463	0	0.94379
FBgn0035656	CG10479	59.9339	42.5981	75.6915	48.6564	22.9484	56.6274
FBgn0032827	CG10481	2.1405	3.7865	0	11.3154	11.8444	13.2131
FBgn0035649	CG10483	59.2204	71.9435	32.3073	83.7343	79.9494	75.5032
FBgn0035647	CG10486	9.27548	17.0393	0	26.0255	27.3901	46.2457
FBgn0032748	CG10492	1105.21	1048.86	1065.22	1078.36	940.146	1181.62
FBgn0034634	CG10494	89.1873	121.168	97.8451	399.435	338.304	402.055
FBgn0032750	CG10495	99.8898	124.955	111.691	66.7611	74.0272	126.468
FBgn0034612	CG10505	794.124	614.36	210.459	1494.77	1207.38	1864.93
FBgn0037060	CG10508	234.741	335.105	316.612	151.627	125.106	143.456
FBgn0037059	CG10510	153.402	96.5558	2.7692	191.231	156.938	276.53
FBgn0037057	CG10512	908.997	749.727	468.918	2530.13	3956.01	1836.62
FBgn0039311	CG10513	2634.95	2199.96	516.918	2532.4	3144.68	2872.9
FBgn0039312	CG10514	2822.6	2739.53	2459.05	2397.74	2229.7	2572.77
FBgn0036549	CG10516	291.107	388.116	298.151	484.301	219.121	479.445
FBgn0034583	CG10527	1142.31	865.215	761.53	1873.84	2750.11	1968.75
FBgn0034570	CG10543	1186.55	1306.34	1384.6	988.97	814.299	1005.14
FBgn0039321	CG10550	1007.46	928.639	313.843	855.448	1342.85	602.138
FBgn0039324	CG10553	1.427	8.51963	8.3076	50.9195	79.9494	3.77516
FBgn0030034	CG10555	2210.42	2586.18	2795.97	1380.48	1175.55	1484.58
FBgn0039323	CG10559	191.218	145.78	102.46	102.971	115.482	94.379
FBgn0039325	CG10560	116.3	7.573	0.923067	441.302	1080.06	35.864
FBgn0002036	CG10561	257.573	258.429	131.076	324.753	317.577	419.987
FBgn0039326	CG10562	9.27548	11.3595	2.7692	257.992	590.737	69.8405
FBgn0037051	CG10565	1484.08	1355.57	1351.37	1371.43	1561.23	1742.24
FBgn0037050	CG10566	108.452	128.741	89.5375	115.418	133.249	161.388
FBgn0040992	CG10570	0	0	0	0	0	0
FBgn0035630	CG10576	5951.29	5812.28	6615.62	5624.91	6032.48	5230.48
FBgn0037046	CG10581	49.9449	27.4521	34.1535	27.1571	95.4951	54.7398
FBgn0037045	CG10584	89.9008	69.1036	57.2302	81.4712	129.548	121.749
FBgn0037044	CG10585	263.994	162.82	107.999	201.415	205.796	185.927
FBgn0037039	CG10587	0	0	0	0	0	0
FBgn0037037	CG10588	63.5014	45.438	10.1537	71.2873	44.4163	132.131
FBgn0037035	CG10589	219.758	203.524	44.3072	200.283	181.367	368.078
FBgn0035622	CG10590	1901.47	1797.64	1736.29	1760.68	1771.47	1669.56
FBgn0035621	CG10591	0	1.89325	0	0	0	6.60653
FBgn0035619	CG10592	2480.83	2307.87	827.991	1564.93	1495.35	1097.63
FBgn0030832	CG10597	0.713499	0	0	53.1826	98.4562	0
FBgn0003057	CG10598	0	0	0	0	0	0
FBgn0032717	CG10600	1488.36	1436.98	1220.29	1516.27	1259.94	2098.99
FBgn0032721	CG10602	2610.69	2784.02	2505.2	2790.39	3404.51	2307.57
FBgn0036286	CG10616	1106.64	1089.57	938.759	1270.72	1222.93	1331.69
FBgn0032726	CG10621	1343.52	1223.04	1162.14	2669.31	3813.88	2901.21
FBgn0032727	CG10623	2846.15	2392.12	1705.83	2155.59	2929.26	3458.05
FBgn0035612	CG10625	2263.22	2698.83	2094.44	4320.24	5353.65	3497.69
FBgn0032818	CG10628	143.413	141.994	155.075	188.968	216.159	192.533
FBgn0032817	CG10631	1357.07	1433.19	1533.21	798.87	732.869	826.76
FBgn0035603	CG10635	518.713	505.498	562.148	445.829	502.645	567.218
FBgn0036290	CG10638	678.537	636.132	884.298	717.399	1197.02	801.278
FBgn0032729	CG10639	931.829	854.802	670.147	2074.12	3152.08	1404.36
FBgn0036292	CG10646	150.548	142.94	182.767	159.548	141.392	170.826
FBgn0046302	CG10650	5678.73	6055.56	4346.72	7271.31	9664.25	7977.86
FBgn0032853	CG10651	0	2.83988	0	2.26309	0	0
FBgn0036294	CG10654	62.0744	70.0503	73.8454	49.788	31.0914	28.3137
FBgn0036289	CG10657	10.7025	5.67975	14.7691	22.6309	16.286	12.2693
FBgn0032839	CG10659	1.427	0	3.69227	50.9195	96.9756	15.1006
FBgn0036288	CG10660	402.413	327.532	419.072	898.446	1116.33	688.023
FBgn0036287	CG10663	54.9394	43.5448	84.9222	32.8148	38.4942	60.4026
FBgn0039329	CG10669	136.992	193.112	177.229	145.969	168.042	159.5
FBgn0035586	CG10671	429.526	407.049	341.535	647.244	695.856	530.41
FBgn0035588	CG10672	528.702	456.273	399.688	1077.23	1607.13	566.274
FBgn0035592	CG10674	0	0	0	1.13154	0.740272	0.94379
FBgn0032836	CG10680	0	0.946625	1.84613	0	0	0
FBgn0036291	CG10681	127.716	131.581	144.922	141.443	105.859	142.512
FBgn0036300	CG10688	571.512	533.897	530.764	591.798	910.535	523.803
FBgn0039147	CG10694	29.9669	49.2245	2.7692	64.498	67.3648	87.7725
FBgn0032754	CG10700	7.13499	1.89325	0	4.52618	1.48054	14.1568
FBgn0032752	CG10702	128.43	140.101	139.383	117.681	116.223	136.85
FBgn0036377	CG10710	6.42149	15.146	2.7692	24.894	79.2091	7.55032
FBgn0036360	CG10713	156.97	344.572	630.455	187.836	39.2344	123.636
FBgn0032846	CG10721	272.556	251.802	256.613	300.991	336.824	288.8
FBgn0036362	CG10725	4395.86	3740.12	3316.58	5715.43	10091.4	6086.5
FBgn0032843	CG10730	101.317	133.474	144.922	124.47	57.001	195.365
FBgn0034081	CG10731	211.909	158.086	191.075	136.917	204.315	201.027
FBgn0036365	CG10732	1100.93	1095.25	817.837	1234.52	1291.03	1679
FBgn0034082	CG10734	436.661	422.195	25.8459	523.905	559.646	1033.45
FBgn0034420	CG10737	1360.64	1220.2	824.299	2077.52	2935.92	1812.08
FBgn0036368	CG10738	81.3388	56.7975	87.6914	228.572	183.587	80.2221
FBgn0037250	CG1074	228.32	248.016	252.92	211.599	222.822	244.442
FBgn0032845	CG10747	245.443	198.791	197.536	334.937	394.565	419.043
FBgn0036327	CG10748	56.3664	50.1711	5.5384	109.76	95.4951	134.018
FBgn0036328	CG10749	62.7879	90.876	0	78.0766	54.0399	147.231
FBgn0032769	CG10750	77.0578	60.584	2.7692	98.4444	110.301	184.983
FBgn0036325	CG10752	73.4903	68.157	0	80.3397	55.5204	157.613
FBgn0036314	CG10754	642.149	641.812	739.377	531.826	530.775	568.162
FBgn0030015	CG10761	41.3829	35.9718	2.7692	37.341	41.4552	89.66
FBgn0034221	CG10764	384.576	517.804	851.991	428.855	116.963	323.72
FBgn0037405	CG1077	7.13499	2.83988	5.5384	7.92081	8.14299	27.3699
FBgn0029979	CG10777	3717.33	4380.98	4890.41	3003.12	2412.55	2870.07
FBgn0029980	CG10778	268.989	230.977	268.613	307.78	382.721	297.294
FBgn0029656	CG10793	69.2094	53.011	5.5384	48.6564	63.6634	138.737
FBgn0034626	CG10795	220.471	222.457	248.305	239.887	228.744	245.385
FBgn0033821	CG10799	326.782	259.375	215.998	629.139	886.106	483.22
FBgn0029660	CG10801	31.3939	26.5055	0.923067	23.7624	39.9747	82.1097
FBgn0029664	CG10802	355.322	301.973	448.611	409.619	530.035	372.797
FBgn0029666	CG10803	908.284	1076.31	1070.76	883.736	623.309	982.485
FBgn0029663	CG10804	49.2314	58.6908	47.0764	35.0779	19.2471	48.1333
FBgn0036052	CG10809	612.895	528.217	546.456	495.617	497.463	654.046
FBgn0033830	CG10814	7.84848	11.3595	20.3075	233.098	278.342	12.2693
FBgn0034478	CG10822	36.3884	28.3988	10.1537	73.5504	46.6371	115.142
FBgn0038865	CG10824	104.171	79.5165	19.3844	363.226	459.709	334.102
FBgn0038845	CG10827	4594.22	3913.35	1441.83	6049.24	6657.27	5876.04
FBgn0038839	CG10830	218.331	288.721	249.228	234.23	291.667	194.421
FBgn0032972	CG10834	2.85399	20.8258	0.923067	15.8416	15.5457	47.1895
FBgn0028858	CG10839	46.3774	36.9184	2.7692	55.4457	43.6761	117.03
FBgn0038163	CG10841	332.49	344.572	7.38454	520.511	403.448	767.301
FBgn0039246	CG10845	92.0413	104.129	3.69227	106.365	76.248	198.196
FBgn0035478	CG10853	2.85399	0	0	0	0	0
FBgn0032520	CG10859	328.923	307.653	6.46147	475.249	470.813	907.926
FBgn0035455	CG10862	131.284	99.3956	13.846	208.204	219.121	337.877
FBgn0027552	CG10863	1136.6	1114.18	766.146	2225.75	3386	1217.49
FBgn0038621	CG10864	12.843	5.67975	17.5383	12.447	15.5457	14.1568
FBgn0035475	CG10866	143.413	127.794	77.5376	132.391	156.938	146.287
FBgn0031347	CG10869	564.377	603	24.9228	810.186	702.518	1417.57
FBgn0031395	CG10874	278.978	273.575	285.228	256.861	239.848	274.643
FBgn0038804	CG10877	399.559	355.931	242.767	852.053	1231.07	585.15
FBgn0031398	CG10880	174.807	175.126	230.767	177.653	136.21	124.58
FBgn0038796	CG10881	71.3499	50.1711	2.7692	105.234	85.1313	181.208
FBgn0038773	CG10887	101.317	61.5306	1.84613	145.969	137.691	159.5
FBgn0038769	CG10889	193.358	224.35	243.69	185.573	151.016	153.838
FBgn0037911	CG10898	227.606	253.696	234.459	304.385	533.736	341.652
FBgn0039235	CG10899	54.2259	28.3988	6.46147	48.6564	59.2218	73.6156
FBgn0037238	CG1090	87.0468	73.8368	83.9991	83.7343	40.715	55.6836
FBgn0037543	CG10903	254.719	244.229	276.92	237.624	247.251	194.421
FBgn0034945	CG10904	174.094	228.137	259.382	208.204	195.432	207.634
FBgn0036207	CG10907	266.848	234.763	248.305	229.704	278.342	250.104
FBgn0038090	CG10909	26.3994	35.0251	0	28.2886	33.3122	52.8522
FBgn0037470	CG1091	1110.92	1144.47	1189.83	1068.18	976.419	1165.58
FBgn0034289	CG10910	6428.62	4069.54	2366.74	15668.5	23605.8	7750.4
FBgn0034295	CG10911	2062.01	1425.62	3760.58	8432.27	14750.7	5147.43
FBgn0034296	CG10912	25523.3	22668.8	47960.7	19064.3	19422.5	15564
FBgn0034307	CG10914	156.97	174.179	127.383	144.838	122.885	139.681
FBgn0034308	CG10915	977.493	1162.46	1116.91	856.579	758.779	1065.54
FBgn0034312	CG10916	691.38	610.573	654.455	891.657	934.223	911.701
FBgn0031178	CG10918	1235.78	934.319	1021.84	252.334	637.374	159.5
FBgn0037514	CG10919	69.9229	51.1178	1.84613	106.365	111.041	239.723
FBgn0037228	CG1092	526.562	478.992	312.92	625.744	790.611	419.987
FBgn0029963	CG10920	94.1818	110.755	0	113.154	123.625	232.172
FBgn0034356	CG10924	7513.85	8089.86	8947.29	1669.03	1829.95	1411.91
FBgn0034360	CG10927	44.2369	65.3171	39.6919	74.6819	32.572	71.728
FBgn0034274	CG10931	62.0744	35.0251	2.7692	93.9182	71.8064	91.5476
FBgn0029969	CG10932	578.647	553.776	527.994	2315.14	3497.05	1148.59
FBgn0034264	CG10933	274.697	242.336	331.381	176.521	120.664	273.699
FBgn0034263	CG10934	154.116	147.674	0.923067	230.835	156.197	315.226
FBgn0034253	CG10936	541.545	802.738	947.99	681.19	493.762	791.84
FBgn0036320	CG10943	456.639	381.49	340.612	693.637	1162.23	453.019
FBgn0032857	CG10947	209.055	219.617	261.228	360.963	347.928	266.149
FBgn0036317	CG10948	707.077	768.66	753.223	640.454	696.596	672.922
FBgn0032858	CG10949	200.493	212.044	210.459	136.917	158.418	214.24
FBgn0034205	CG10950	104.171	151.46	0.923067	162.942	162.12	397.336
FBgn0034204	CG10953	0	0	0	2287.98	1903.98	6.60653
FBgn0030004	CG10958	274.697	233.816	156.921	302.122	280.563	406.773
FBgn0030010	CG10959	82.0523	79.5165	67.3839	174.258	152.496	111.367
FBgn0036316	CG10960	2148.34	2773.61	2959.35	3932.12	5763.76	3607.17
FBgn0030073	CG10962	608.614	506.444	1059.68	4544.28	7568.54	2964.44
FBgn0036310	CG10969	66.3554	53.011	0	112.023	74.7675	129.299
FBgn0030078	CG10970	0	0.946625	1.84613	0	0.740272	0
FBgn0036306	CG10973	248.297	212.044	301.843	235.361	347.928	292.575
FBgn0037379	CG10979	724.201	815.991	731.992	802.265	583.334	764.47
FBgn0036305	CG10984	816.956	1017.62	1066.14	747.951	598.88	877.725
FBgn0030524	CG10993	22.1185	11.3595	0	23.7624	21.4679	28.3137
FBgn0030525	CG10996	22.832	26.5055	2.7692	30.5517	26.6498	67.9529
FBgn0263353	CG11000	102.744	88.0361	51.6918	83.7343	65.8842	92.4914
FBgn0034455	CG11007	316.08	306.707	311.997	334.937	343.486	294.462
FBgn0034464	CG11018	109.879	113.595	6.46147	141.443	121.405	291.631
FBgn0031208	CG11023	93.4683	81.4098	2.7692	136.917	97.7159	155.725
FBgn0031735	CG11029	75.6308	73.8368	61.8455	105.234	239.848	146.287
FBgn0037235	CG1103	1197.25	1383.97	1866.44	1194.91	624.049	1082.53
FBgn0031736	CG11030	834.793	785.699	932.298	485.433	490.8	556.836
FBgn0031741	CG11034	597.912	478.992	1274.76	570.298	626.27	251.992
FBgn0037544	CG11035	87.7603	87.0895	73.8454	162.942	217.64	204.802
FBgn0037038	CG11037	0.713499	0	0	4.52618	0	0
FBgn0037467	CG1104	984.628	1026.14	948.913	1094.2	1266.61	1185.4
FBgn0034481	CG11041	0.713499	0	0	1.13154	0	0
FBgn0031831	CG11043	0	0	0	0	0	0
FBgn0034484	CG11044	4.99449	3.7865	0.923067	16.9732	57.7412	18.8758
FBgn0037465	CG1105	1207.24	1122.7	1028.3	1265.07	1705.59	1349.62
FBgn0031836	CG11050	1118.05	915.386	829.837	1129.28	1692.26	670.091
FBgn0040524	CG11052	24.2589	24.6123	4.61534	45.2618	67.3648	79.2784
FBgn0033149	CG11060	137.705	129.688	0.923067	116.549	154.717	328.439
FBgn0030536	CG11068	92.7548	101.289	10.1537	171.995	143.613	259.542
FBgn0039244	CG11069	510.865	505.498	563.994	375.673	279.083	402.998
FBgn0028467	CG11070	951.094	983.543	982.143	1136.07	1177.77	1054.21
FBgn0034693	CG11073	394.565	409.889	363.688	338.332	517.45	481.333
FBgn0039929	CG11076	891.16	770.553	828.914	612.166	711.402	665.372
FBgn0039930	CG11077	0	0	0.923067	0	0	0
FBgn0030408	CG11085	11.416	22.719	28.6151	1.13154	6.66245	12.2693
FBgn0039241	CG11089	17361.6	19725.8	28742.5	16941.5	7034.07	16683.4
FBgn0046222	CG1109	933.97	977.864	1029.22	867.895	844.65	1033.45
FBgn0030528	CG11095	145.554	105.075	136.614	192.363	323.499	190.646
FBgn0034485	CG11099	0	0	0	0	5.92218	4.71895
FBgn0030522	CG11103	174.807	162.82	192.921	178.784	188.769	198.196
FBgn0030280	CG11106	91.3278	98.449	7.38454	127.865	84.391	214.24
FBgn0033160	CG11107	1548.29	1538.27	1648.6	1190.38	1276.23	1433.62
FBgn0037200	CG11109	7.84848	3.7865	4.61534	0	5.1819	0
FBgn0034535	CG11110	150.548	137.261	189.229	229.704	233.926	193.477
FBgn0033164	CG11112	4.99449	0	1.84613	3.39463	2.96109	0
FBgn0033165	CG11113	2.85399	0	0.923067	1.13154	0	0
FBgn0030266	CG11122	1975.68	2226.46	2505.2	1614.71	1351.74	1870.59
FBgn0033169	CG11123	335.344	371.077	332.304	264.781	261.316	260.486
FBgn0033174	CG11125	348.187	286.827	54.461	508.064	501.164	779.57
FBgn0033178	CG11127	689.24	661.691	559.379	582.745	599.62	613.463
FBgn0037304	CG1113	62.0744	35.0251	18.4613	245.545	151.756	203.859
FBgn0037204	CG11131	353.895	275.468	157.844	248.94	889.807	201.027
FBgn0030518	CG11134	763.443	642.758	596.301	715.136	1004.55	806.94
FBgn0037199	CG11137	689.24	622.879	599.994	596.324	609.244	634.227
FBgn0030400	CG11138	1769.48	2059.86	2277.21	1398.59	1215.53	1512.9
FBgn0033177	CG11141	826.945	718.488	513.225	1125.89	1056.37	1155.2
FBgn0033168	CG11145	17.8375	42.5981	4.61534	53.1826	42.1955	92.4914
FBgn0031734	CG11147	64.2149	106.969	143.075	122.207	157.678	174.601
FBgn0039936	CG11148	3531.1	3933.23	3851.96	3455.74	3267.56	3494.85
FBgn0031732	CG11149	515.859	352.145	125.537	904.104	1184.44	271.812
FBgn0030519	CG11151	3146.53	2518.02	2095.36	4514.86	8640.46	4134.74
FBgn0039927	CG11155	1377.77	1702.03	1446.45	1331.83	1555.31	1491.19
FBgn0030511	CG11158	98.4628	119.275	80.3068	108.628	261.316	123.636
FBgn0034539	CG11159	6.42149	10.4129	3.69227	9.05236	15.5457	15.1006
FBgn0037297	CG1116	410.262	406.102	444.918	349.647	471.553	448.3
FBgn0030257	CG11160	28.5399	36.9184	18.4613	69.0242	101.417	101.929
FBgn0030509	CG11162	498.735	541.47	157.844	768.319	881.664	481.333
FBgn0030507	CG11164	107.025	100.342	84.9222	91.6551	77.7286	97.2104
FBgn0033238	CG11165	25.6859	28.3988	1.84613	29.4202	34.0525	74.5594
FBgn0039249	CG11168	727.768	583.121	527.994	795.476	877.963	834.31
FBgn0034705	CG11170	214.05	299.134	332.304	237.624	207.276	233.116
FBgn0030499	CG11178	1011.74	1033.71	1232.29	1323.91	1037.12	1556.31
FBgn0034528	CG11180	343.906	321.853	368.304	250.071	315.356	306.732
FBgn0030035	CG11190	1038.14	978.81	879.683	1047.81	979.38	1174.07
FBgn0033249	CG11191	84.9063	82.3564	99.6912	61.1034	28.1303	52.8522
FBgn0034507	CG11192	22.832	46.3846	64.6147	131.259	128.067	81.1659
FBgn0034500	CG11200	615.749	629.506	431.995	236.493	264.277	258.598
FBgn0034488	CG11208	2906.08	2899.51	2702.74	5352.21	6561.03	4168.72
FBgn0033259	CG11210	3399.11	3562.15	3752.27	3291.66	3233.51	3374.05
FBgn0033067	CG11211	0	0	0	0	0	0
FBgn0031855	CG11221	141.273	115.488	60.9224	143.706	306.473	117.974
FBgn0037195	CG11226	79.9118	49.2245	8.3076	56.5772	52.5593	120.805
FBgn0031139	CG11227	64.9284	62.4773	6.46147	67.8927	71.0661	117.03
FBgn0039939	CG11231	2.85399	0	0	0	0	0
FBgn0031860	CG11236	120.581	94.6625	39.6919	192.363	293.888	84.9411
FBgn0037290	CG1124	102.744	88.9828	316.612	151.627	182.107	70.7842
FBgn0037186	CG11241	587.923	507.391	302.766	733.241	897.95	849.411
FBgn0037120	CG11247	787.702	798.005	839.068	763.793	672.907	808.828
FBgn0037117	CG11248	448.077	486.565	414.457	545.404	472.294	543.623
FBgn0037115	CG11249	109.879	138.207	14.7691	78.0766	90.3132	172.714
FBgn0036346	CG11251	82.7658	87.0895	4.61534	104.102	59.2218	186.87
FBgn0034442	CG11257	79.1983	95.6091	98.7682	138.048	130.288	130.243
FBgn0037280	CG1126	0.713499	10.4129	2.7692	9.05236	11.1041	6.60653
FBgn0036332	CG11261	218.331	208.258	208.613	254.598	300.55	245.385
FBgn0036329	CG11262	92.0413	78.5699	3.69227	128.996	118.444	254.823
FBgn0036330	CG11263	9.98898	17.0393	0	6.78927	5.92218	13.2131
FBgn0036334	CG11267	836.934	706.182	863.068	823.764	1165.19	578.543
FBgn0034700	CG11269	9.98898	1.89325	0	4.52618	0.740272	8.49411
FBgn0034706	CG11275	1237.92	1227.77	1353.22	939.182	846.871	1045.72
FBgn0036342	CG11279	186.223	163.766	225.228	95.0497	105.119	148.175
FBgn0030056	CG11284	1314.26	1295.93	1172.3	1828.58	2270.41	1418.52
FBgn0037516	CG11286	12.843	14.1994	0	14.7101	3.70136	23.5947
FBgn0031887	CG11289	4.28099	0	0	5.65772	10.3638	4.71895
FBgn0037279	CG1129	1678.86	1916.92	2535.67	2491.66	2721.24	1625.21
FBgn0034713	CG11291	52.7989	54.9043	2.7692	102.971	83.6507	159.5
FBgn0030058	CG11294	201.207	166.606	191.075	109.76	112.521	172.714
FBgn0034721	CG11298	37.1019	20.8258	1.84613	37.341	31.8317	83.9973
FBgn0034901	CG11300	738.471	550.936	338.766	4341.74	7103.65	3583.57
FBgn0037108	CG11306	940.391	947.572	957.221	1469.88	1667.09	1241.08
FBgn0037106	CG11307	246.87	203.524	312.92	216.125	189.51	217.072
FBgn0037070	CG11309	42.8099	32.1853	15.6921	49.788	61.4426	42.4705
FBgn0039798	CG11313	441.656	520.644	71.9992	5655.46	10512.6	5217.27
FBgn0039816	CG11317	97.7493	97.5024	213.228	73.5504	35.5331	63.2339
FBgn0039818	CG11318	862.62	334.159	506.764	919.946	1432.43	775.795
FBgn0031835	CG11319	191.931	313.333	275.074	156.153	107.339	201.971
FBgn0031837	CG11320	14.27	17.9859	11.9999	4.52618	2.22082	5.66274
FBgn0031857	CG11321	9.27548	6.62638	4.61534	125.601	189.51	28.3137
FBgn0031856	CG11322	59.2204	57.7441	0	143.706	117.703	233.116
FBgn0031849	CG11327	291.107	301.027	13.846	493.353	463.41	762.582
FBgn0039850	CG11333	39.9559	26.5055	3.69227	44.1302	37.7539	23.5947
FBgn0039849	CG11334	1506.91	1434.14	1113.22	1455.17	2452.52	1255.24
FBgn0039846	CG11337	291.107	304.813	304.612	310.043	287.226	301.069
FBgn0039840	CG11340	155.543	119.275	68.307	414.145	418.254	293.519
FBgn0035537	CG11342	84.9063	92.7693	42.4611	67.8927	75.5078	35.864
FBgn0035546	CG11345	36.3884	28.3988	0.923067	91.6551	80.6897	106.648
FBgn0035550	CG11349	234.028	219.617	47.9995	209.336	367.915	517.197
FBgn0035552	CG11350	6.42149	0	0	5730.14	7914.25	17.932
FBgn0035557	CG11353	31.3939	11.3595	11.9999	109.76	82.9105	98.1542
FBgn0030375	CG11356	0	0	3.69227	0	0	0
FBgn0035558	CG11357	1399.17	1407.63	1457.52	1458.56	1036.38	1167.47
FBgn0035490	CG1136	131.997	146.727	73.8454	168.6	149.535	123.636
FBgn0039920	CG11360	2789.78	3189.18	3670.11	1843.29	1636	2356.64
FBgn0034737	CG11362	50.6584	39.7583	3.69227	55.4457	65.1439	114.199
FBgn0037185	CG11367	160.537	141.047	151.383	160.679	119.924	127.412
FBgn0040923	CG11368	51.3719	18.9325	15.6921	21.4993	91.0535	42.4705
FBgn0029951	CG11369	94.8953	108.862	0	136.917	114.742	254.823
FBgn0037454	CG1137	162.678	139.154	2.7692	209.336	193.951	455.851
FBgn0037181	CG11370	4181.81	3926.6	2359.36	2915.99	3274.22	2730.38
FBgn0040679	CG11373	40.6694	17.9859	0	10.1839	24.429	47.1895
FBgn0031214	CG11374	39.2424	37.865	18.4613	45.2618	25.9095	46.2457
FBgn0031217	CG11377	510.151	549.989	554.763	543.141	681.791	595.531
FBgn0040364	CG11378	1003.89	870.895	967.374	2669.31	3876.81	1269.4
FBgn0040362	CG11379	35.6749	12.3061	0	48.6564	39.9747	80.2221
FBgn0037456	CG1138	83.4793	76.6766	0	54.3141	31.0914	111.367
FBgn0040359	CG11380	15.697	28.3988	58.1532	29.4202	11.1041	16.0444
FBgn0029568	CG11381	0	0	4.61534	0	0	0
FBgn0040367	CG11382	56.3664	77.6233	77.5376	85.9974	25.1693	72.6718
FBgn0040363	CG11384	0.713499	3.7865	8.3076	209.336	212.458	23.5947
FBgn0034959	CG11388	226.179	276.415	304.612	250.071	190.99	260.486
FBgn0035300	CG1139	323.928	276.415	286.151	419.803	237.627	370.909
FBgn0038732	CG11391	0	0	0	1.13154	0	3.77516
FBgn0034200	CG11395	3282.81	3145.64	3108.89	2725.89	3970.08	2936.13
FBgn0037022	CG11396	447.364	441.127	475.38	450.355	468.592	448.3
FBgn0040366	CG11398	109.165	145.78	146.768	127.865	84.391	110.423
FBgn0037021	CG11399	1359.21	1857.28	2802.43	1024.05	555.944	1373.21
FBgn0034198	CG11400	17.8375	12.3061	17.5383	39.6041	79.2091	17.932
FBgn0026876	CG11403	296.815	309.546	360.919	159.548	190.99	222.734
FBgn0037169	CG11404	64.9284	67.2104	4.61534	131.259	96.2354	210.465
FBgn0034990	CG11406	52.0854	112.648	202.152	257.992	0	9.4379
FBgn0038733	CG11407	21.405	12.3061	0	6.78927	34.7928	12.2693
FBgn0024366	CG11409	106.311	144.834	102.46	166.337	61.4426	117.03
FBgn0024362	CG11412	1282.16	1199.37	1423.37	1332.96	1404.3	1340.18
FBgn0035022	CG11413	0	0	0	0	2.22082	0
FBgn0035024	CG11414	1210.81	1236.29	1004.3	1579.64	1800.34	1645.03
FBgn0024364	CG11417	476.617	407.049	431.995	375.673	428.618	406.773
FBgn0024360	CG11418	204.061	250.856	248.305	356.437	328.681	337.877
FBgn0037504	CG1142	450.931	394.743	556.609	371.147	350.889	382.235
FBgn0034251	CG11423	93.4683	114.542	10.1537	107.497	106.599	212.353
FBgn0037167	CG11425	129.857	160.926	167.998	168.6	76.9883	166.107
FBgn0037166	CG11426	491.6	405.156	369.227	904.104	1313.24	911.701
FBgn0035359	CG1143	587.209	626.666	498.456	1568.32	2300.77	1579.9
FBgn0029713	CG11436	265.421	262.215	340.612	226.309	277.602	237.835
FBgn0037165	CG11437	22.1185	6.62638	3.69227	11.3154	1.48054	2.83137
FBgn0037164	CG11438	165.532	222.457	234.459	243.282	136.95	201.027
FBgn0029715	CG11444	1913.6	1875.26	2261.51	1406.51	1804.78	1405.3
FBgn0038737	CG11447	102.03	80.4631	122.768	123.338	130.288	127.412
FBgn0024985	CG11448	1078.1	1251.44	1420.6	1388.41	1481.28	1370.38
FBgn0037162	CG11449	0	0	0	0	0	0
FBgn0038734	CG11453	460.92	378.65	190.152	1108.91	1777.39	870.174
FBgn0031224	CG11454	433.807	331.319	381.227	414.145	431.579	430.368
FBgn0031228	CG11455	809.821	655.065	745.838	1105.52	1559.01	872.062
FBgn0037031	CG11456	211.196	198.791	193.844	237.624	220.601	220.847
FBgn0040637	CG11458	3.56749	0	0	1.13154	0	1.88758
FBgn0037396	CG11459	327.496	605.84	1393.83	1382.75	117.703	1127.83
FBgn0035346	CG1146	1271.45	1190.85	2242.13	1646.4	1719.65	1305.26
FBgn0039671	CG11470	1584.68	1364.09	1269.22	445.829	700.297	630.452
FBgn0034688	CG11474	961.796	1188.01	1401.22	1143.99	1343.59	1622.37
FBgn0034687	CG11475	87.7603	70.0503	17.5383	74.6819	39.9747	167.051
FBgn0035397	CG11486	4569.24	5164.79	3792.88	5342.02	5658.64	6130.86
FBgn0039749	CG11498	8.56198	9.46625	17.5383	9.05236	8.88327	3.77516
FBgn0039733	CG11504	455.926	436.394	425.534	330.411	342.746	447.356
FBgn0035424	CG11505	3652.4	4136.75	4196.26	3434.24	3006.99	3695.88
FBgn0029584	CG11509	413.829	556.616	720.915	409.619	196.172	390.729
FBgn0037156	CG11523	177.661	157.14	204.921	133.522	163.6	214.24
FBgn0036264	CG11529	547.253	548.096	879.683	634.797	449.345	782.402
FBgn0046296	CG11534	196.926	177.966	210.459	265.913	212.458	231.229
FBgn0035400	CG11537	1964.97	1766.4	1467.68	2286.85	2964.05	2169.77
FBgn0039859	CG11539	74.9173	66.2638	65.5378	49.788	107.339	83.9973
FBgn0039864	CG11550	108.452	137.261	122.768	125.601	168.782	196.308
FBgn0086856	CG11555	194.072	179.859	284.305	230.835	225.043	200.083
FBgn0036249	CG11560	159.824	149.567	145.845	142.575	196.172	163.276
FBgn0031247	CG11562	246.157	188.378	137.537	212.73	304.252	257.655
FBgn0039868	CG11563	251.151	213.937	256.613	125.601	174.704	194.421
FBgn0031159	CG11566	0	0	0	0	0	0
FBgn0036230	CG11570	0	0	0	5.65772	0	0
FBgn0039882	CG11576	532.983	533.897	543.687	604.245	616.647	486.052
FBgn0036847	CG11577	468.055	560.402	567.686	437.908	451.566	417.155
FBgn0030540	CG11581	0	0	0	0	0	0.94379
FBgn0035524	CG11583	382.435	385.276	418.149	276.097	293.888	275.587
FBgn0030541	CG11584	1.427	0	0	0	2.22082	5.66274
FBgn0030543	CG11585	0.713499	1.89325	0	7.92081	20.7276	1.88758
FBgn0035520	CG11586	265.421	239.496	239.074	238.756	220.601	272.755
FBgn0036221	CG11588	124.149	79.5165	3.69227	118.812	80.6897	245.385
FBgn0030545	CG11590	723.488	814.098	1075.37	562.378	530.035	547.398
FBgn0035488	CG11593	750.6	709.022	875.991	683.453	646.258	610.632
FBgn0035484	CG11594	2019.2	1783.44	1418.75	1163.23	2129.02	1203.33
FBgn0023522	CG11596	631.446	489.405	598.147	519.379	570.75	524.747
FBgn0036212	CG11597	177.661	130.634	132.922	117.681	88.8327	143.456
FBgn0038067	CG11598	2.85399	0	1.84613	0	0	7.55032
FBgn0038068	CG11600	0	0	0.923067	0	0	0
FBgn0031244	CG11601	122.008	165.659	157.844	196.889	203.575	155.725
FBgn0038069	CG11608	0	0	0	0	0	0
FBgn0037313	CG1161	1504.77	1422.78	1519.37	1559.27	1682.64	1534.6
FBgn0031232	CG11617	8.56198	8.51963	2.7692	24.894	17.0263	7.55032
FBgn0036836	CG11619	255.432	217.724	138.46	59.9719	49.5982	55.6836
FBgn0038705	CG11626	4.28099	4.73313	12.9229	3.39463	0.740272	2.83137
FBgn0032965	CG11629	10.7025	12.3061	0	7.92081	19.2471	37.7516
FBgn0032964	CG11630	45.6639	41.6515	4.61534	39.6041	39.9747	100.986
FBgn0032968	CG11634	21.405	26.5055	6.46147	58.8403	27.3901	105.704
FBgn0033283	CG11635	102.744	100.342	8.3076	124.47	99.1965	285.025
FBgn0040351	CG11638	148.408	155.247	186.46	55.4457	39.2344	84.9411
FBgn0036194	CG11652	501.589	457.22	473.533	734.372	650.699	617.239
FBgn0030638	CG11655	201.92	230.977	134.768	247.808	361.253	216.128
FBgn0038109	CG11656	186.937	164.713	58.1532	198.02	160.639	401.111
FBgn0036196	CG11658	1775.18	1499.45	1468.6	2618.39	2345.18	2858.74
FBgn0038731	CG11659	4.28099	0.946625	0	13.5785	58.4815	4.71895
FBgn0029539	CG11663	44.2369	48.2779	3.69227	59.9719	62.9231	143.456
FBgn0040341	CG11664	0	0	0	0	0	0.94379
FBgn0033028	CG11665	2129.08	2146	2152.59	1878.36	1706.33	1841.33
FBgn0040648	CG11666	5.70799	7.573	0	11.3154	24.429	21.7072
FBgn0038113	CG11668	62.0744	36.9184	61.8455	49.788	76.248	47.1895
FBgn0038114	CG11670	118.441	119.275	53.5379	130.128	151.016	177.433
FBgn0037562	CG11671	46.3774	28.3988	34.1535	205.941	273.901	110.423
FBgn0037563	CG11672	608.614	450.594	118.153	922.209	1704.85	1029.67
FBgn0030551	CG11674	3.56749	1.89325	2.7692	1.13154	0	0
FBgn0030678	CG11679	212.623	218.67	184.613	350.779	364.214	247.273
FBgn0040551	CG11686	526.562	469.526	636.916	847.527	1121.51	627.62
FBgn0037570	CG11693	3.56749	0	0	2.26309	5.92218	7.55032
FBgn0037571	CG11694	61.3609	35.0251	7.38454	69.0242	57.7412	116.086
FBgn0030316	CG11695	180.515	168.499	157.844	219.52	284.264	276.53
FBgn0030314	CG11696	367.452	353.091	401.534	399.435	434.54	477.558
FBgn0030313	CG11697	468.769	421.248	434.765	380.199	389.383	599.307
FBgn0037572	CG11698	22.832	24.6123	0	16.9732	33.3122	32.0889
FBgn0030311	CG11699	69.2094	43.5448	47.9995	46.3933	74.0272	68.8967
FBgn0029856	CG11700	104.171	90.876	53.5379	193.494	138.431	145.344
FBgn0038690	CG11703	73.4903	66.2638	0.923067	116.549	89.5729	204.802
FBgn0031115	CG11710	396.705	454.38	403.38	373.41	478.216	465.288
FBgn0036170	CG11714	0	0	0	0	0	0
FBgn0264712	CG1172	949.667	1210.73	1040.3	1051.2	576.672	940.015
FBgn0037777	CG11722	142.7	138.207	67.3839	196.889	217.64	186.87
FBgn0031391	CG11723	323.215	298.187	294.458	338.332	368.656	374.685
FBgn0036156	CG11726	45.6639	70.9969	4.61534	67.8927	51.819	121.749
FBgn0037592	CG11737	3914.97	4306.2	4671.64	2182.75	1718.17	3839.34
FBgn0037239	CG11739	861.193	927.693	1279.37	2495.06	2689.41	1565.75
FBgn0040531	CG11741	13.5565	5.67975	11.9999	7.92081	12.5846	18.8758
FBgn0030292	CG11752	526.562	462.9	411.688	549.931	952.73	522.86
FBgn0037603	CG11753	276.837	214.884	234.459	328.148	406.409	262.374
FBgn0037611	CG11755	62.7879	45.438	60.9224	26.0255	34.0525	31.1451
FBgn0030290	CG11756	39.2424	28.3988	6.46147	49.788	49.5982	83.0535
FBgn0037615	CG11760	36.3884	38.8116	45.2303	9.05236	5.92218	11.3255
FBgn0037618	CG11762	20.6915	32.1853	29.5381	23.7624	25.9095	17.932
FBgn0037625	CG11768	0	0	0	0	0	0
FBgn0039252	CG11771	725.628	774.339	789.222	1193.78	1406.52	958.891
FBgn0033527	CG11777	149.835	97.5024	124.614	131.259	143.613	155.725
FBgn0038683	CG11779	664.267	586.908	432.918	813.581	940.146	955.115
FBgn0039259	CG11781	243.303	284.934	283.382	257.992	330.161	249.161
FBgn0039264	CG11786	6.42149	5.67975	4.61534	5.65772	2.96109	7.55032
FBgn0034495	CG11788	111.306	112.648	104.307	98.4444	89.5729	100.986
FBgn0039265	CG11790	998.184	868.055	1131.68	982.181	1172.59	1095.74
FBgn0039266	CG11791	1411.3	1345.15	1398.45	1898.73	2274.86	1580.85
FBgn0036992	CG11796	43.5234	20.8258	49.8456	178.784	441.942	74.5594
FBgn0030346	CG11802	227.606	247.069	241.844	306.649	339.785	286.912
FBgn0033996	CG11807	500.876	525.377	587.071	678.927	715.103	691.798
FBgn0034000	CG11808	146.267	139.154	176.306	118.812	121.405	169.882
FBgn0036099	CG11811	764.87	703.342	723.685	1018.39	1055.63	957.947
FBgn0035299	CG11815	64.9284	40.7049	2.7692	118.812	86.6118	149.119
FBgn0030495	CG11816	6.42149	57.7441	15.6921	4.52618	10.3638	8.49411
FBgn0033519	CG11825	12.843	10.4129	12.9229	27.1571	36.2733	24.5385
FBgn0039616	CG11828	0.713499	0	0.923067	2.26309	1.48054	0
FBgn0031264	CG11835	269.702	335.105	252.92	321.359	618.127	232.172
FBgn0039272	CG11836	97.7493	86.1429	106.153	76.945	87.3521	95.3228
FBgn0039627	CG11837	164.818	128.741	185.536	96.1813	170.263	157.613
FBgn0039271	CG11839	94.1818	97.5024	150.46	93.9182	120.664	147.231
FBgn0039628	CG11841	61.3609	47.3313	8.3076	20.3678	42.1955	42.4705
FBgn0039629	CG11842	24.2589	25.5589	24.9228	13.5785	20.7276	11.3255
FBgn0039630	CG11843	0	0	0.923067	0	0.740272	0
FBgn0039293	CG11851	550.107	544.309	634.147	723.057	791.351	571.937
FBgn0039297	CG11852	287.54	283.041	211.382	801.134	904.613	833.367
FBgn0039299	CG11854	3581.76	2929.8	213.228	2287.98	5032.37	3408.03
FBgn0039303	CG11857	2473.7	2341	2638.13	1921.36	2447.34	2044.25
FBgn0039305	CG11858	238.309	168.499	185.536	98.4444	191.73	171.77
FBgn0028947	CG11865	36.3884	51.1178	112.614	3.39463	0	0
FBgn0039633	CG11873	2656.36	3387.97	4073.49	2272.14	1442.79	2347.21
FBgn0039635	CG11876	1535.45	1579.92	1505.52	3345.98	4835.46	1947.04
FBgn0039310	CG11878	40.6694	28.3988	14.7691	195.757	462.67	98.1542
FBgn0039637	CG11880	3669.52	4935.7	8630.68	4546.55	2742.71	3242.86
FBgn0039642	CG11882	337.485	410.835	655.378	356.437	276.122	415.268
FBgn0033538	CG11883	501.589	522.537	777.222	815.844	456.748	380.347
FBgn0031253	CG11885	277.551	301.027	296.305	366.62	271.68	416.211
FBgn0039308	CG11889	0	0	0	0	0	0
FBgn0039309	CG11891	0	0	0	0	0	0
FBgn0039313	CG11892	4129.02	4046.82	4899.64	4092.8	3138.75	4176.27
FBgn0039316	CG11893	476.617	224.35	95.0759	16.9732	28.1303	6.60653
FBgn0039644	CG11897	415.97	326.586	508.61	678.927	795.793	477.558
FBgn0039645	CG11898	224.039	92.7693	34.1535	480.906	764.701	238.779
FBgn0014427	CG11899	2398.78	2747.11	4662.41	2181.62	604.802	1440.22
FBgn0028647	CG11902	381.008	397.583	417.226	362.094	303.512	422.818
FBgn0036678	CG11905	316.793	451.54	772.607	271.571	74.7675	235.947
FBgn0034425	CG11906	246.87	175.126	234.459	271.571	197.653	286.912
FBgn0031249	CG11911	15282.4	13532	3372.89	49069.4	54119.8	15790.5
FBgn0031248	CG11912	40516	38012.7	35887	7605.11	8075.63	22421.6
FBgn0039331	CG11913	122.722	75.73	0	139.18	161.379	237.835
FBgn0039274	CG11920	259.713	241.389	207.69	194.626	152.496	199.14
FBgn0031638	CG11927	435.234	436.394	434.765	333.806	375.318	517.197
FBgn0031620	CG11929	255.432	283.988	2.7692	423.198	463.41	748.425
FBgn0039656	CG11951	8.56198	5.67975	19.3844	46.3933	52.5593	16.0444
FBgn0034436	CG11961	3117.28	2444.19	1848.9	7018.97	8154.1	3009.75
FBgn0037644	CG11964	627.879	670.211	620.301	607.639	630.712	719.168
FBgn0037645	CG11966	28.5399	135.367	280.612	58.8403	7.40272	9.4379
FBgn0027503	CG11970	714.212	864.269	901.837	583.877	579.633	637.058
FBgn0037648	CG11975	1093.79	1101.87	1135.37	1030.84	900.911	1007.97
FBgn0037650	CG11977	6.42149	1.89325	3.69227	3.39463	10.3638	14.1568
FBgn0037652	CG11980	806.967	693.876	917.529	661.954	718.804	664.428
FBgn0037653	CG11982	645.003	644.652	575.071	743.425	882.404	831.479
FBgn0037654	CG11983	98.4628	97.5024	17.5383	107.497	76.9883	162.332
FBgn0037655	CG11984	2348.12	2441.35	2392.59	2448.66	2333.34	2698.3
FBgn0040534	CG11985	300.383	307.653	380.304	214.993	256.134	316.17
FBgn0037656	CG11986	197.639	154.3	150.46	161.811	228.744	214.24
FBgn0037662	CG11997	3.56749	1.89325	10.1537	1.13154	5.1819	6.60653
FBgn0037312	CG11999	667.121	700.503	733.838	746.819	930.522	579.487
FBgn0035234	CG12003	58.5069	82.3564	83.076	32.8148	34.0525	21.7072
FBgn0035236	CG12004	3389.83	3566.88	4318.11	3738.62	3864.22	3680.78
FBgn0035464	CG12006	1089.51	1067.79	1283.06	913.156	827.624	956.059
FBgn0037293	CG12007	869.755	769.606	994.143	1007.07	1182.21	1001.36
FBgn0035430	CG12009	201.207	341.732	364.611	259.124	73.2869	237.835
FBgn0035443	CG12010	117.014	152.407	179.075	157.285	109.56	170.826
FBgn0035257	CG12011	3.56749	4.73313	3.69227	3.39463	0	2.83137
FBgn0035444	CG12012	1184.41	915.386	1033.84	1314.85	1380.61	1494.02
FBgn0035445	CG12014	126.289	159.033	158.768	33.9463	35.5331	83.0535
FBgn0035436	CG12016	2.85399	3.7865	3.69227	5.65772	2.22082	0.94379
FBgn0035429	CG12017	40.6694	35.9718	23.0767	21.4993	11.8444	7.55032
FBgn0027903	CG12018	240.449	235.71	254.767	274.965	237.627	249.161
FBgn0035273	CG12020	66.3554	68.157	0	81.4712	68.105	158.557
FBgn0035283	CG12024	718.493	914.44	900.913	762.661	546.321	859.793
FBgn0035285	CG12025	1702.41	1855.39	1847.06	1426.88	1460.56	1316.59
FBgn0035585	CG12027	67.7824	79.5165	1.84613	96.1813	125.106	245.385
FBgn0035421	CG12034	969.644	1081.99	1012.6	878.079	927.561	1025.9
FBgn0035263	CG12035	57.7934	42.5981	4.61534	66.7611	60.7023	214.24
FBgn0035179	CG12038	80.6253	106.022	140.306	80.3397	48.858	45.3019
FBgn0033206	CG12042	543.686	534.843	494.764	519.379	504.125	473.783
FBgn0032915	CG12050	617.89	644.652	606.455	436.776	490.06	524.747
FBgn0039831	CG12054	1693.85	1897.04	1826.75	1966.62	2407.36	1981.96
FBgn0030099	CG12056	165.532	151.46	188.306	131.259	130.288	105.704
FBgn0030098	CG12057	45391.3	42398.4	15728.1	5034.24	2952.95	11146.2
FBgn0040031	CG12061	33.5344	21.7724	0	55.4457	34.7928	60.4026
FBgn0030052	CG12065	1750.93	1357.46	1576.6	2278.93	2623.52	2460.46
FBgn0039796	CG12069	68.4959	86.1429	2.7692	109.76	102.898	180.264
FBgn0039808	CG12071	345.333	419.355	541.84	238.756	151.016	218.959
FBgn0030065	CG12075	450.218	544.309	479.995	482.038	368.656	595.531
FBgn0035426	CG12078	53.5124	58.6908	5.5384	56.5772	96.9756	100.042
FBgn0037386	CG1208	104.171	177.966	32.3073	1790.1	1011.95	343.54
FBgn0030053	CG12081	1060.26	1058.33	1030.14	844.132	901.651	972.104
FBgn0035402	CG12082	2028.48	2163.04	2141.52	1595.48	1657.47	1932.88
FBgn0043458	CG12084	1181.55	1250.49	1365.22	1120.23	1144.46	1021.18
FBgn0035227	CG12090	1290.72	1350.83	1353.22	2059.41	2132.72	2068.79
FBgn0035228	CG12091	1615.36	1663.22	1798.13	1874.97	1918.79	1806.41
FBgn0035372	CG12093	492.314	413.675	542.763	425.461	434.54	495.49
FBgn0030457	CG12096	622.171	543.363	551.994	599.719	541.879	489.827
FBgn0035232	CG12099	3069.47	3157.94	2745.2	3125.33	3186.87	3183.4
FBgn0035238	CG12104	480.898	440.181	512.302	544.273	419.734	747.482
FBgn0035241	CG12105	72.7768	40.7049	80.3068	74.6819	77.7286	153.838
FBgn0030100	CG12106	74.2038	71.9435	65.5378	40.7356	60.7023	48.1333
FBgn0033209	CG12107	471.623	316.173	333.227	353.042	495.982	408.661
FBgn0030050	CG12111	1.427	0	0.923067	4.52618	2.22082	8.49411
FBgn0030048	CG12112	331.063	322.799	350.765	147.101	142.132	134.962
FBgn0030097	CG12115	5008.05	4551.37	1965.21	3511.18	5282.58	6206.36
FBgn0030041	CG12116	15365.9	13800.8	7625.46	6581.06	10184.7	6972.72
FBgn0030101	CG12118	256.146	247.069	140.306	400.567	461.93	361.472
FBgn0030102	CG12119	588.636	474.259	960.913	632.533	481.917	627.62
FBgn0030109	CG12121	1405.59	1476.74	1735.37	1480.06	1584.92	1316.59
FBgn0030039	CG12123	221.898	186.485	207.69	219.52	279.083	217.072
FBgn0030037	CG12125	565.091	725.115	1276.6	935.787	530.035	450.188
FBgn0033280	CG12126	34.2479	20.8258	0	33.9463	70.3259	100.042
FBgn0033473	CG12128	276.837	270.735	275.074	250.071	277.602	298.238
FBgn0033475	CG12129	294.675	319.959	242.767	282.886	436.02	319.945
FBgn0037387	CG1213	313.226	254.642	176.306	331.543	136.21	223.678
FBgn0033469	CG12133	8.56198	6.62638	0	18.1047	1.48054	0
FBgn0033471	CG12134	274.697	268.842	239.997	250.071	287.226	309.563
FBgn0037325	CG12147	80.6253	80.4631	3.69227	101.839	69.5856	233.116
FBgn0029957	CG12155	560.81	608.68	739.377	504.669	447.124	555.892
FBgn0040775	CG12158	1.427	0	0	0	0	0
FBgn0033232	CG12159	495.881	424.088	383.996	597.456	652.92	745.594
FBgn0037329	CG12162	531.556	494.138	298.151	657.427	804.676	921.139
FBgn0260462	CG12163	23637.5	22185.1	21201	13923.7	12020.5	20591.6
FBgn0033158	CG12164	4.28099	0	0	4.52618	2.96109	11.3255
FBgn0037356	CG12170	309.658	325.639	275.074	400.567	564.828	330.326
FBgn0037354	CG12171	613.609	478.992	451.38	1775.39	2420.69	988.148
FBgn0037305	CG12173	377.441	417.462	388.611	393.778	532.256	428.481
FBgn0030510	CG12177	249.011	195.005	111.691	245.545	321.278	217.072
FBgn0025388	CG12179	446.65	484.672	287.074	511.458	434.54	707.842
FBgn0037377	CG1218	405.981	370.13	472.61	727.583	304.252	494.546
FBgn0028504	CG12182	171.953	149.567	162.46	107.497	108.82	93.4352
FBgn0025387	CG12184	98.4628	131.581	29.5381	174.258	179.146	255.767
FBgn0031636	CG12194	395.992	379.597	106.153	656.296	619.608	529.466
FBgn0031018	CG12200	5.70799	5.67975	8.3076	11.3154	1.48054	0.94379
FBgn0031021	CG12203	794.837	810.311	714.454	1647.53	2373.31	1027.79
FBgn0031022	CG12204	154.116	164.713	130.152	134.654	219.121	161.388
FBgn0029662	CG12206	366.738	407.049	453.226	351.91	283.524	384.123
FBgn0038220	CG12207	2759.1	3002.69	2494.13	2927.31	3052.14	3417.46
FBgn0033498	CG12209	42.8099	50.1711	3.69227	71.2873	63.6634	135.906
FBgn0260742	CG12213	1101.64	1337.58	1500.91	1150.78	1163.71	1321.31
FBgn0043796	CG12219	338.912	331.319	283.382	311.175	302.771	335.989
FBgn0037974	CG12224	980.347	1244.81	1998.44	289.675	305.732	376.572
FBgn0036723	CG12229	231.887	201.631	17.5383	284.018	219.861	511.534
FBgn0031026	CG12231	4.28099	26.5055	0	3.39463	5.92218	8.49411
FBgn0029822	CG12236	484.465	567.028	599.994	397.172	337.564	528.522
FBgn0031048	CG12237	849.777	753.514	708.916	990.102	981.601	824.872
FBgn0029810	CG12239	256.859	300.08	260.305	167.469	190.25	212.353
FBgn0038304	CG12241	822.664	784.752	886.144	770.582	881.664	848.467
FBgn0026148	CG12253	168.386	130.634	219.69	182.179	139.171	236.891
FBgn0038002	CG12256	0	0	0	0	1.48054	1.88758
FBgn0039557	CG12259	304.664	263.162	364.611	196.889	258.355	270.868
FBgn0035811	CG12262	22.1185	6.62638	10.1537	27.1571	15.5457	22.651
FBgn0034346	CG12263	797.691	836.817	992.297	673.269	637.374	721.056
FBgn0032393	CG12264	550.821	453.433	543.687	651.77	850.573	530.41
FBgn0038057	CG12267	161.251	157.14	183.69	208.204	199.133	163.276
FBgn0039131	CG12268	191.218	141.994	82.153	173.126	82.1702	89.66
FBgn0038665	CG12269	4.28099	4.73313	11.9999	2.26309	5.92218	6.60653
FBgn0037491	CG1227	187.65	154.3	142.152	190.099	187.289	141.568
FBgn0036571	CG12272	1106.64	1119.86	1216.6	932.393	780.247	825.816
FBgn0038847	CG12278	0	0	1.84613	0	0	0
FBgn0038080	CG12279	436.661	408.942	431.995	409.619	439.722	377.516
FBgn0032620	CG12288	212.623	201.631	257.536	176.521	162.86	137.793
FBgn0036160	CG12289	38.5289	18.9325	0.923067	36.2094	8.88327	58.515
FBgn0039419	CG12290	315.366	310.493	352.612	403.961	363.474	267.093
FBgn0032295	CG12299	686.386	804.631	837.222	554.457	409.37	559.667
FBgn0036514	CG12301	390.284	306.707	330.458	225.177	269.459	285.968
FBgn0036515	CG12304	839.788	758.247	799.376	763.793	951.25	730.493
FBgn0032370	CG12307	87.0468	69.1036	3.69227	83.7343	97.7159	182.151
FBgn0033542	CG12309	450.218	457.22	20.3075	513.721	413.072	943.79
FBgn0035134	CG1231	10.7025	13.2528	12.9229	9.05236	8.14299	4.71895
FBgn0036467	CG12310	18082.2	10163.9	8410.99	6839.06	10733.9	9121.73
FBgn0036483	CG12316	430.953	471.419	524.302	451.486	402.708	449.244
FBgn0038590	CG12320	189.077	154.3	210.459	152.759	111.041	177.433
FBgn0038577	CG12321	1187.98	1105.66	1156.6	747.951	733.61	1124.05
FBgn0033557	CG12325	400.273	339.838	379.381	255.729	280.563	305.788
FBgn0035137	CG1233	988.195	1024.25	896.298	1155.31	1329.53	1228.81
FBgn0038617	CG12333	490.173	475.206	425.534	372.278	417.513	447.356
FBgn0033543	CG12338	1763.77	1569.5	1539.68	1573.98	1795.16	1324.14
FBgn0037489	CG1234	539.405	476.152	474.456	427.724	411.591	512.478
FBgn0033550	CG12341	358.89	328.479	361.842	400.567	372.357	349.202
FBgn0033556	CG12343	572.939	533.897	600.917	528.431	498.943	614.407
FBgn0033558	CG12344	12.843	30.292	13.846	15.8416	17.7665	43.4143
FBgn0038558	CG12347	8.56198	13.2528	0	18.1047	18.5068	35.864
FBgn0040805	CG12355	47.0909	47.3313	13.846	97.3128	164.34	118.918
FBgn0037370	CG1236	6023.35	6552.54	6445.78	3329	3750.96	4603.81
FBgn0038111	CG12360	2288.19	2475.42	2321.51	2668.18	2814.51	2698.3
FBgn0036082	CG12362	174.807	159.033	1.84613	222.914	230.225	376.572
FBgn0033774	CG12374	131.284	175.126	19.3844	10.1839	11.8444	5.66274
FBgn0031987	CG12375	480.898	472.366	409.842	521.642	800.234	509.647
FBgn0033323	CG12376	99.8898	141.047	0	175.389	179.886	383.179
FBgn0030676	CG12379	13.5565	17.9859	19.3844	14.7101	30.3512	31.1451
FBgn0033624	CG12384	4938.12	4250.35	4368.88	3852.91	4770.31	4499.99
FBgn0037368	CG1239	88.4738	70.0503	108.922	59.9719	57.7412	81.1659
FBgn0033581	CG12391	1057.4	1108.5	1297.83	752.477	676.609	864.512
FBgn0031768	CG12393	512.292	421.248	469.841	467.328	575.191	362.415
FBgn0030722	CG12395	22.832	21.7724	0	55.4457	24.429	64.1777
FBgn0030596	CG12398	17.124	16.0926	21.2305	11.3154	9.62354	14.1568
FBgn0031505	CG12400	529.416	429.768	428.303	891.657	1725.57	591.756
FBgn0038202	CG12402	196.212	238.55	229.844	147.101	86.6118	155.725
FBgn0032465	CG12404	883.311	927.693	796.607	896.183	1063.03	897.544
FBgn0039588	CG12413	161.251	145.78	137.537	133.522	127.327	170.826
FBgn0037797	CG12420	4.28099	0.946625	5.5384	0	0	0
FBgn0039552	CG12426	10.7025	18.9325	2.7692	9.05236	0.740272	27.3699
FBgn0039543	CG12428	3660.25	3154.15	1571.06	1886.28	3024.75	1324.14
FBgn0032065	CG12438	20.6915	38.8116	1.84613	27.1571	28.1303	55.6836
FBgn0032094	CG12439	15.697	3.7865	0	0	0	0
FBgn0031201	CG12446	28.5399	51.1178	1.84613	50.9195	43.6761	82.1097
FBgn0028857	CG12448	118.441	105.075	3.69227	91.6551	108.82	209.521
FBgn0035360	CG1246	2564.31	2254.86	3328.58	5325.05	6883.05	3151.31
FBgn0033861	CG12464	20.6915	22.719	0	40.7356	22.9484	50.0209
FBgn0040371	CG12470	254.719	204.471	16.6152	432.25	273.901	574.768
FBgn0036809	CG12477	37.1019	35.0251	3.69227	104.102	99.9367	83.9973
FBgn0040871	CG12479	11.416	15.146	0	23.7624	11.1041	45.3019
FBgn0030537	CG12480	0	0	0	0	1.48054	4.71895
FBgn0030542	CG12481	47.0909	43.5448	62.7686	50.9195	28.1303	119.861
FBgn0040688	CG12483	0	0	0	1.13154	4.44163	2.83137
FBgn0086604	CG12484	184.083	188.378	239.997	75.8135	74.7675	116.086
FBgn0034782	CG12490	0	0	0	15.8416	5.92218	8.49411
FBgn0034900	CG12491	0	0	0	0	0	0
FBgn0035571	CG12493	164.818	185.539	35.9996	384.725	348.668	338.821
FBgn0040385	CG12496	7.13499	2.83988	16.6152	12.447	12.5846	5.66274
FBgn0040356	CG12498	26.3994	14.1994	0	35.0779	25.9095	69.8405
FBgn0038968	CG12499	664.267	728.901	623.07	510.327	493.762	513.422
FBgn0035171	CG12502	48.5179	45.438	31.3843	24.894	37.7539	50.9647
FBgn0031276	CG12506	0	2.83988	19.3844	7.92081	3.70136	0.94379
FBgn0030729	CG12507	2.1405	7.573	6.46147	2.26309	2.96109	1.88758
FBgn0031729	CG12511	7.84848	2.83988	0	31.6832	13.3249	47.1895
FBgn0031703	CG12512	38.5289	33.1319	25.8459	879.21	1336.93	268.98
FBgn0039577	CG12516	48.5179	35.9718	0	49.788	24.429	57.5712
FBgn0032311	CG12517	0	1.89325	0	2.26309	1.48054	1.88758
FBgn0036872	CG12519	0	0	0	3.39463	0	0
FBgn0036324	CG12520	7.13499	3.7865	6.46147	26.0255	89.5729	62.2901
FBgn0040816	CG12521	27.8264	15.146	0	20.3678	13.3249	52.8522
FBgn0036131	CG12522	34.9614	2.83988	13.846	0	0.740272	0
FBgn0036102	CG12523	0	7.573	0	2.26309	1.48054	2.83137
FBgn0031064	CG12531	278.978	329.426	398.765	173.126	123.625	246.329
FBgn0029657	CG12535	32.1074	40.7049	11.0768	53.1826	48.858	61.3463
FBgn0038157	CG12538	0	0	0	1.13154	2.96109	0.94379
FBgn0030586	CG12539	636.441	675.89	362.765	359.831	20.7276	704.067
FBgn0030570	CG12540	0	2.83988	0	1.13154	0	0
FBgn0029930	CG12541	73.4903	67.2104	85.8452	44.1302	25.9095	30.2013
FBgn0037178	CG12546	0	0	0	0	0	0
FBgn0250830	CG12547	1325.68	1379.23	1574.75	1225.46	1150.38	1212.77
FBgn0031974	CG12560	217.617	195.005	166.152	187.836	378.279	176.489
FBgn0039958	CG12567	1358.5	1281.73	1395.68	1233.38	1426.5	1287.33
FBgn0031190	CG12576	3307.07	3203.38	2971.35	2971.44	2954.43	3898.8
FBgn0037213	CG12581	2363.11	2572.93	3042.43	1635.08	1350.26	1970.63
FBgn0037215	CG12582	2814.04	2734.8	2423.05	2635.37	3118.77	2473.67
FBgn0040684	CG12589	22.832	31.2386	0	18.1047	7.40272	51.9084
FBgn0037294	CG12590	12.843	2.83988	6.46147	4.52618	1.48054	0.94379
FBgn0037811	CG12592	15.697	16.0926	16.6152	15.8416	19.2471	19.8196
FBgn0037941	CG12594	112.019	169.446	244.613	91.6551	69.5856	81.1659
FBgn0035481	CG12605	561.523	603	492.918	446.96	375.318	825.816
FBgn0035545	CG12607	5.70799	0	0	116.549	193.951	2.83137
FBgn0030630	CG12608	451.645	400.422	491.072	405.093	491.541	379.404
FBgn0030952	CG12609	62.7879	64.3705	4.61534	114.286	79.9494	186.87
FBgn0040996	CG12617	72.7768	47.3313	3.69227	133.522	85.1313	133.074
FBgn0032626	CG12620	123.435	96.5558	5.5384	220.651	188.029	387.898
FBgn0030224	CG12637	29.9669	27.4521	0.923067	33.9463	41.4552	83.0535
FBgn0030202	CG12640	0	0	0	0	0	0
FBgn0040942	CG12643	1008.89	1568.56	1669.83	1684.87	1737.42	1612.94
FBgn0030181	CG12645	3.56749	0	0	1.13154	2.96109	0
FBgn0035517	CG1265	500.162	405.156	414.457	876.947	1173.33	647.44
FBgn0031080	CG12655	121.295	287.774	127.383	178.784	107.339	180.264
FBgn0040929	CG12659	133.424	126.848	164.306	122.207	107.339	126.468
FBgn0030071	CG12661	17.124	5.67975	0	12.447	4.44163	23.5947
FBgn0030074	CG12662	0	0	0	0	0	0
FBgn0030886	CG12672	3.56749	3.7865	0.923067	3.39463	5.92218	8.49411
FBgn0031388	CG12674	78.4848	42.5981	7.38454	127.865	140.652	193.477
FBgn0031103	CG12679	52.7989	40.7049	1.84613	62.235	74.7675	116.086
FBgn0029740	CG12680	6.42149	9.46625	0	18.1047	8.14299	33.0326
FBgn0029730	CG12681	82.0523	112.648	0	130.128	101.417	193.477
FBgn0029729	CG12682	15.697	8.51963	0	26.0255	31.0914	52.8522
FBgn0029717	CG12684	64.9284	103.182	0.923067	73.5504	79.2091	113.255
FBgn0029707	CG12688	9.98898	6.62638	7.38454	3.39463	0	5.66274
FBgn0029952	CG12689	87.0468	101.289	2.7692	157.285	94.0146	274.643
FBgn0029701	CG12691	9.98898	10.4129	0	22.6309	19.9873	35.864
FBgn0029703	CG12692	144.84	221.51	1.84613	242.151	200.614	355.809
FBgn0029705	CG12693	68.4959	67.2104	0	134.654	152.496	254.823
FBgn0030721	CG12698	100.603	84.2496	1.84613	109.76	103.638	181.208
FBgn0046294	CG12699	1036	892.667	23.9997	1103.26	1115.59	2525.58
FBgn0031070	CG12702	428.099	362.557	459.687	272.702	196.172	323.72
FBgn0030666	CG12708	147.694	105.075	147.691	79.2081	52.5593	117.974
FBgn0035392	CG1271	179.802	163.766	188.306	341.726	417.513	309.563
FBgn0036536	CG12713	122.722	110.755	75.6915	95.0497	119.924	160.444
FBgn0030443	CG12715	4178.25	3362.41	1730.75	2712.31	2756.77	4416.94
FBgn0030439	CG12716	0	3.7865	0	0	0	1.88758
FBgn0030420	CG12717	256.146	259.375	306.458	190.099	195.432	178.376
FBgn0030373	CG12721	0	1.89325	2.7692	7.92081	5.92218	3.77516
FBgn0030459	CG12723	0.713499	0.946625	0	0	0	0
FBgn0030483	CG12725	17.8375	26.5055	0	36.2094	28.8706	43.4143
FBgn0029825	CG12728	239.736	182.699	180.921	185.573	238.368	250.104
FBgn0029816	CG12729	27.1129	26.5055	0	32.8148	42.1955	54.7398
FBgn0035522	CG1273	423.105	603.947	1104.91	468.459	68.105	373.741
FBgn0029771	CG12730	358.89	300.08	319.381	370.015	521.892	406.773
FBgn0033184	CG12736	386.003	346.465	305.535	572.562	707.7	654.046
FBgn0033459	CG12744	112.019	113.595	189.229	83.7343	110.301	97.2104
FBgn0037341	CG12746	273.27	251.802	279.689	612.166	987.523	394.504
FBgn0035321	CG1275	1280.02	1271.32	1113.22	1869.31	1676.72	1589.34
FBgn0035476	CG12766	0	4.73313	1.84613	39.6041	66.6245	36.8078
FBgn0037206	CG12768	259	259.375	431.072	300.991	172.483	348.258
FBgn0033252	CG12769	9.98898	27.4521	30.4612	33.9463	19.9873	21.7072
FBgn0030055	CG12772	556.529	533.897	582.455	551.062	472.294	538.904
FBgn0024365	CG12773	3274.24	3244.08	2875.35	3885.72	4292.84	3873.31
FBgn0033301	CG12780	371.019	307.653	319.381	515.984	476.735	860.736
FBgn0034838	CG12782	49.9449	46.3846	0	71.2873	50.3385	88.7163
FBgn0038448	CG12783	24.2589	26.5055	0.923067	15.8416	16.286	66.0653
FBgn0038356	CG12784	17.124	17.9859	0	22.6309	25.9095	50.9647
FBgn0031041	CG12788	0	0	0	0	0	0
FBgn0031535	CG12795	825.518	857.642	1113.22	677.795	683.271	835.254
FBgn0029909	CG12796	0	5.67975	0	2.26309	5.92218	3.77516
FBgn0037779	CG12811	682.105	636.132	514.148	735.504	1140.76	763.526
FBgn0037796	CG12814	844.069	706.182	767.069	793.213	708.44	782.402
FBgn0037798	CG12817	27.8264	44.4914	28.6151	33.9463	45.1566	50.9647
FBgn0037809	CG12818	116.3	115.488	95.999	122.207	149.535	163.276
FBgn0033229	CG12822	310.372	293.454	280.612	310.043	344.227	313.338
FBgn0033222	CG12824	1556.85	1241.97	1051.37	863.369	1136.32	1476.09
FBgn0033221	CG12825	1416.29	1257.12	886.144	2168.04	4345.4	2259.43
FBgn0033207	CG12826	532.27	506.444	374.765	634.797	301.291	746.538
FBgn0033145	CG12828	0	0	0	0	0	0
FBgn0033141	CG12831	64.2149	60.584	0	96.1813	96.9756	214.24
FBgn0033140	CG12836	0	0	0	0	4.44163	0
FBgn0040666	CG12848	160.537	130.634	137.537	210.467	192.471	192.533
FBgn0035068	CG12849	0	0	0	1.13154	0	0.94379
FBgn0035086	CG12851	244.016	250.856	225.228	167.469	119.924	177.433
FBgn0040747	CG12853	32.8209	37.865	0.923067	53.1826	49.5982	124.58
FBgn0033963	CG12857	135.565	164.713	0	192.363	149.535	319.001
FBgn0033958	CG12858	119.154	121.168	73.8454	55.4457	88.0924	134.962
FBgn0033961	CG12859	488.746	332.265	361.842	751.346	1311.02	585.15
FBgn0033954	CG12860	575.08	533.897	24.9228	775.108	678.83	1637.48
FBgn0033953	CG12861	498.735	556.616	22.1536	927.867	734.35	1560.08
FBgn0033950	CG12862	0	0	0	0	2.96109	3.77516
FBgn0033948	CG12863	95.6088	126.848	127.383	142.575	182.847	199.14
FBgn0033955	CG12866	79.1983	67.2104	0.923067	50.9195	46.6371	125.524
FBgn0033945	CG12868	319.647	288.721	444.918	871.289	1234.77	697.461
FBgn0033943	CG12869	17.124	14.1994	2.7692	12.447	23.6887	31.1451
FBgn0037506	CG1287	126.289	119.275	0	125.601	105.859	182.151
FBgn0039544	CG12877	483.752	445.86	404.303	582.745	672.167	652.159
FBgn0250845	CG1288	241.876	297.24	6.46147	386.988	379.76	813.547
FBgn0046258	CG12880	993.19	1071.58	1557.21	741.162	349.408	646.496
FBgn0039538	CG12883	222.612	212.991	179.998	328.148	560.386	321.832
FBgn0039523	CG12885	9.27548	2.83988	5.5384	5.65772	11.1041	11.3255
FBgn0033523	CG12895	169.813	114.542	110.768	144.838	241.329	97.2104
FBgn0033521	CG12896	10.7025	12.3061	12.9229	0	0.740272	0
FBgn0033516	CG12898	0	0	0	0	0	0
FBgn0033512	CG12902	0	0	0	0	0	0
FBgn0250840	CG12907	204.061	140.101	4.61534	183.31	193.211	411.492
FBgn0033507	CG12909	160.537	209.204	173.537	139.18	104.378	201.971
FBgn0035401	CG1291	851.204	786.645	814.145	1029.71	1417.62	1064.6
FBgn0033502	CG12910	436.661	374.864	123.691	385.857	684.752	470.007
FBgn0033501	CG12911	103.457	60.584	77.5376	16.9732	37.0136	19.8196
FBgn0033497	CG12912	0	0	0	0	0	0
FBgn0033500	CG12913	51.3719	39.7583	38.7688	30.5517	23.6887	22.651
FBgn0033499	CG12914	16.4105	25.5589	2.7692	53.1826	37.7539	73.6156
FBgn0033490	CG12917	39.9559	32.1853	0	32.8148	14.0652	47.1895
FBgn0033481	CG12920	1.427	3.7865	0	7.92081	8.88327	1.88758
FBgn0033461	CG12923	51.3719	41.6515	0.923067	41.8672	49.5982	96.2666
FBgn0033437	CG12926	1678.86	1680.26	1979.98	1087.41	1376.17	1402.47
FBgn0033429	CG12929	94.1818	87.0895	104.307	79.2081	125.846	129.299
FBgn0033541	CG12934	11930.4	9151.02	11205.1	12346.3	19205.6	16554.1
FBgn0033547	CG12935	124.862	97.5024	102.46	89.392	149.535	104.761
FBgn0033569	CG12942	267.562	301.973	360.919	250.071	216.9	293.519
FBgn0037755	CG12945	540.118	603	489.226	698.163	707.7	659.709
FBgn0037753	CG12947	13.5565	8.51963	10.1537	3.39463	4.44163	0.94379
FBgn0037739	CG12948	479.471	541.47	655.378	410.751	322.759	426.593
FBgn0037736	CG12950	244.016	314.28	465.226	156.153	94.7548	154.782
FBgn0037677	CG12951	709.218	1206.95	3517.81	2195.2	1905.46	6967.06
FBgn0034031	CG12963	2572.88	2311.66	2449.82	2221.22	2983.3	2406.66
FBgn0034022	CG12964	91.3278	88.0361	141.229	35.0779	60.7023	63.2339
FBgn0034047	CG12970	0	0	0	20.3678	22.2082	4.71895
FBgn0037078	CG12971	1.427	4.73313	4.61534	7.92081	9.62354	17.932
FBgn0037065	CG12974	5024.46	4780.46	5327.02	5783.32	6954.12	6196.92
FBgn0037061	CG12975	134.851	163.766	114.46	101.839	100.677	138.737
FBgn0037040	CG12983	268.989	284.934	3.69227	284.018	175.444	549.286
FBgn0037042	CG12984	6.42149	8.51963	0	24.894	7.40272	21.7072
FBgn0030881	CG12985	21.405	38.8116	24.9228	31.6832	29.6109	52.8522
FBgn0030868	CG12986	0	0	0	0	0	0
FBgn0035501	CG1299	931.829	995.85	346.15	518.247	601.101	692.742
FBgn0030859	CG12990	2.85399	1.89325	0	4.52618	2.22082	7.55032
FBgn0030847	CG12991	880.457	899.294	1072.6	1057.99	749.896	827.704
FBgn0030846	CG12992	125.576	118.328	15.6921	183.31	151.016	318.057
FBgn0040877	CG12994	6.42149	13.2528	14.7691	6.78927	5.92218	3.77516
FBgn0030826	CG12995	0	0	0	0	1.48054	0
FBgn0030829	CG12998	0	0	0	0	0	0
FBgn0030807	CG13000	2.85399	0	0	0	6.66245	4.71895
FBgn0030806	CG13001	398.132	405.156	496.61	231.967	171.743	251.992
FBgn0030804	CG13002	0	0	1.84613	2.26309	5.92218	0
FBgn0030798	CG13003	179.802	193.112	117.23	160.679	176.185	382.235
FBgn0030797	CG13004	504.443	497.925	714.454	921.077	795.793	529.466
FBgn0030794	CG13005	105.598	92.7693	130.152	91.6551	77.7286	91.5476
FBgn0030780	CG13008	196.926	157.14	3.69227	187.836	176.925	326.551
FBgn0030770	CG13010	60.6474	42.5981	12.9229	81.4712	63.6634	99.0979
FBgn0030769	CG13012	105.598	191.218	151.383	114.286	45.1566	82.1097
FBgn0030759	CG13014	171.953	140.101	136.614	221.783	256.134	162.332
FBgn0033899	CG13016	249.011	246.123	251.074	204.81	204.315	249.161
FBgn0040751	CG13018	87.0468	39.7583	52.6148	62.235	99.1965	79.2784
FBgn0029669	CG13021	27.1129	20.8258	0	40.7356	33.3122	48.1333
FBgn0036679	CG13022	9.27548	8.51963	0	7.92081	7.40272	7.55032
FBgn0036677	CG13023	136.278	153.353	399.688	83.7343	31.0914	111.367
FBgn0036665	CG13024	64.2149	47.3313	71.9992	126.733	87.3521	71.728
FBgn0036660	CG13025	201.207	207.311	213.228	220.651	168.042	187.814
FBgn0036656	CG13026	19.978	92.7693	263.074	82.6028	0	0
FBgn0036676	CG13028	12.1295	20.8258	26.7689	28.2886	16.286	32.0889
FBgn0036670	CG13029	34.2479	41.6515	18.4613	81.4712	51.819	91.5476
FBgn0036655	CG13031	0	0	0	0	0	0
FBgn0036652	CG13032	260.427	238.55	31.3843	307.78	279.083	461.513
FBgn0036638	CG13033	7.84848	12.3061	25.8459	58.8403	115.482	6.60653
FBgn0040795	CG13038	22.1185	9.46625	6.46147	16.9732	26.6498	20.7634
FBgn0036609	CG13039	1.427	2.83988	0	0	8.14299	3.77516
FBgn0031141	CG1304	2.1405	1.89325	2.7692	1876.1	2832.28	194.421
FBgn0036608	CG13040	9.27548	4.73313	0	3.39463	2.96109	0.94379
FBgn0036605	CG13041	25.6859	30.292	18.4613	65.6296	28.1303	61.3463
FBgn0036602	CG13042	0	1.89325	0	0	4.44163	1.88758
FBgn0036600	CG13043	52.0854	29.3454	32.3073	168.6	415.293	50.0209
FBgn0036599	CG13044	2.85399	0	0	0	0	1.88758
FBgn0036596	CG13045	19.978	22.719	21.2305	3.39463	2.96109	4.71895
FBgn0036595	CG13046	62.0744	71.9435	27.692	44.1302	79.2091	16.0444
FBgn0036594	CG13047	4.28099	0	1.84613	3.39463	5.92218	0
FBgn0036593	CG13048	0	0	0	0	0	0
FBgn0036592	CG13049	1.427	1.89325	0	1.13154	0.740272	0.94379
FBgn0036591	CG13050	0	6.62638	0.923067	0	0	0
FBgn0040799	CG13051	11.416	32.1853	6.46147	0	4.44163	0
FBgn0040801	CG13053	23.5455	23.6656	27.692	13.5785	0	4.71895
FBgn0036584	CG13054	2.85399	0	4.61534	0	2.96109	1.88758
FBgn0036583	CG13055	21.405	22.719	42.4611	5.65772	6.66245	7.55032
FBgn0040794	CG13056	0	0	0.923067	0	0	2.83137
FBgn0036610	CG13058	2.1405	0	0	7.92081	11.8444	1.88758
FBgn0036607	CG13059	1.427	0	0	9.05236	22.9484	4.71895
FBgn0036606	CG13060	12.1295	46.3846	30.4612	72.4189	28.1303	52.8522
FBgn0036603	CG13062	0	0.946625	1.84613	0	0	0
FBgn0036601	CG13063	17.8375	24.6123	24.9228	48.6564	173.224	48.1333
FBgn0040796	CG13064	4.28099	9.46625	4.61534	1.13154	0	0
FBgn0036590	CG13065	1.427	0	0	1.13154	0	0
FBgn0040797	CG13066	0	0	0	0	0.740272	0
FBgn0036589	CG13067	175.521	124.955	59.0763	683.453	1222.19	251.048
FBgn0036588	CG13068	0	2.83988	0.923067	9.05236	17.7665	0
FBgn0040798	CG13069	14.9835	16.0926	5.5384	0	0	0.94379
FBgn0026566	CG1307	684.959	615.306	596.301	591.798	819.481	643.665
FBgn0036586	CG13070	0	0	0	0	0	0
FBgn0036585	CG13071	0.713499	0.946625	0.923067	0	0.740272	0
FBgn0036577	CG13073	2.85399	0.946625	7.38454	11.3154	21.4679	1.88758
FBgn0036567	CG13074	11.416	1.89325	0	3.39463	7.40272	5.66274
FBgn0036563	CG13075	902.576	993.956	1051.37	2198.59	2513.96	1606.33
FBgn0032810	CG13077	25.6859	18.9325	24.9228	145.969	154.717	20.7634
FBgn0032809	CG13078	139.132	82.3564	21.2305	24.894	62.1829	10.3817
FBgn0032804	CG13081	2.1405	12.3061	23.9997	3.39463	6.66245	0
FBgn0032803	CG13082	428.813	500.765	738.454	359.831	235.407	349.202
FBgn0032789	CG13083	0	0	2.7692	0	0	4.71895
FBgn0032788	CG13084	0	0	0	0	0	0
FBgn0032780	CG13085	59.2204	52.0644	28.6151	52.0511	119.184	55.6836
FBgn0032770	CG13086	257.573	246.123	311.997	354.173	309.434	273.699
FBgn0032047	CG13088	186.223	169.446	74.7684	272.702	251.693	377.516
FBgn0035519	CG1309	863.333	859.536	814.145	999.154	1231.07	1167.47
FBgn0032054	CG13090	340.339	302.92	286.151	360.963	374.578	299.181
FBgn0032055	CG13091	9.98898	6.62638	4.61534	3.39463	4.44163	9.4379
FBgn0032050	CG13096	1510.48	1340.42	1475.06	1131.54	862.417	1221.26
FBgn0032051	CG13097	381.722	375.81	398.765	329.279	304.992	406.773
FBgn0032084	CG13101	120.581	160.926	159.691	85.9974	153.977	219.903
FBgn0032088	CG13102	341.766	268.842	180.921	1063.65	1555.31	560.611
FBgn0032100	CG13108	69.9229	57.7441	95.999	30.5517	8.14299	26.4261
FBgn0035523	CG1311	1231.5	1327.17	1396.6	1090.81	1006.77	1068.37
FBgn0032111	CG13110	44.2369	42.5981	8.3076	62.235	63.6634	98.1542
[truncated: 15,560 more rows]

## Sheet: Results
GeneID	Base mean	log2(FC)	StdErr	Wald-Stats	P-value	P-adj	Chromosome	Start	End	Strand	Feature	Gene name
FBgn0011710	2580.06	-0.522208	0.20261	-2.57741	0.00995436	0.0410396	chrX	21358285	21361688	+	protein_coding	2023-09-01
FBgn0014029	2622.11	-0.500913	0.186652	-2.68368	0.00728177	0.0323168	chr3R	20586128	20588356	-	protein_coding	2023-09-02
FBgn0259923	640.241	-0.038434	0.182416	-0.210695	0.833125	0.891027	chrX	16684215	16695173	-	protein_coding	2023-09-04
FBgn0026361	136.447	-0.193164	0.383719	-0.5034	0.614683	0.731417	chr2R	7960132	7961921	-	protein_coding	2023-09-05
FBgn0000427	18.5521	-1.26467	0.630076	-2.00717	0.0447312	0.126005	chrX	7867160	7873222	-	protein_coding	2023-12-01
FBgn0010339	827.879	-0.089991	0.129647	-0.694125	0.487604	0.625651	chr2R	12037297	12038851	+	protein_coding	128up
FBgn0010340	151.726	0.218335	0.249069	0.876605	0.380701	0.530437	chr3R	14124162	14125548	-	protein_coding	140up
FBgn0020238	20975.5	-0.140322	0.114898	-1.22127	0.221983	0.375173	chr3R	18242530	18250550	+	protein_coding	14-3-3epsilon
FBgn0004907	17319.4	0.253546	0.142087	1.78444	0.0743521	0.18153	chr2R	10099676	10109687	+	protein_coding	14-3-3zeta
FBgn0085802	0	NA	NA	NA	NA	NA	chrrDNA	43483	45478	+	rRNA	18SrRNA:CR41548
FBgn0267498	0	NA	NA	NA	NA	NA	chrrDNA	55964	57959	+	rRNA	18SrRNA:CR45838
FBgn0267501	0	NA	NA	NA	NA	NA	chrrDNA	67667	69662	+	rRNA	18SrRNA:CR45841
FBgn0085813	13.4078	-0.311526	0.688607	-0.4524	0.650981	0.759375	chrX	23211191	23213166	+	pseudogene	18SrRNA-Psi:CR41602
FBgn0267521	0	NA	NA	NA	NA	NA	chrX	23280997	23282931	-	pseudogene	18SrRNA-Psi:CR45861
FBgn0004364	1267.82	-0.842495	0.271885	-3.09872	0.00194361	0.0114885	chr2R	20111510	20116932	+	protein_coding	18w
FBgn0250848	6296.53	0.415428	0.197652	2.10182	0.0355691	0.106054	chr3L	13994230	13996571	+	protein_coding	26-29-p
FBgn0267497	0	NA	NA	NA	NA	NA	chrrDNA	46770	49485	+	rRNA	28SrRNA:CR45837
FBgn0267504	0	NA	NA	NA	NA	NA	chrrDNA	70954	74924	+	rRNA	28SrRNA:CR45844
FBgn0085753	0	NA	NA	NA	NA	NA	chrrDNA	16935	22940	+	pseudogene	28SrRNA-Psi:CR40596
FBgn0085771	15.6951	-0.580267	0.711814	-0.815195	0.414961	0.561666	chrX	23239717	23240975	+	pseudogene	28SrRNA-Psi:CR40741
FBgn0085819	7.11077	-0.137733	0.798045	-0.172588	0.862975	0.911084	chrX	23261771	23262666	-	pseudogene	28SrRNA-Psi:CR41609
FBgn0267508	0	NA	NA	NA	NA	NA	chrrDNA	4491	5312	-	pseudogene	28SrRNA-Psi:CR45848
FBgn0267511	0	NA	NA	NA	NA	NA	chrrDNA	35940	38740	+	pseudogene	28SrRNA-Psi:CR45851
FBgn0267513	0	NA	NA	NA	NA	NA	chrX	23200801	23201056	+	pseudogene	28SrRNA-Psi:CR45853
FBgn0267515	0	NA	NA	NA	NA	NA	chrX	23205821	23206525	+	pseudogene	28SrRNA-Psi:CR45855
FBgn0267519	23.6635	0.149187	0.467035	0.319435	0.749397	0.833124	chrX	23214451	23217140	+	pseudogene	28SrRNA-Psi:CR45859
FBgn0267520	1.35574	0.919108	1.09943	0.835986	0.403163	NA	chrX	23270801	23271158	-	pseudogene	28SrRNA-Psi:CR45860
FBgn0267522	0	NA	NA	NA	NA	NA	chrX	23278006	23280010	-	pseudogene	28SrRNA-Psi:CR45862
FBgn0260793	308.421	-1.3236	0.437924	-3.02244	0.00250747	0.0139979	chr3R	13121950	13155687	-	protein_coding	2mit
FBgn0267496	0	NA	NA	NA	NA	NA	chrrDNA	46355	46385	+	rRNA	2SrRNA:CR45836
FBgn0267500	0	NA	NA	NA	NA	NA	chrrDNA	58804	58834	+	rRNA	2SrRNA:CR45840
FBgn0267503	0	NA	NA	NA	NA	NA	chrrDNA	70539	70569	+	rRNA	2SrRNA:CR45843
FBgn0267524	0	NA	NA	NA	NA	NA	chrX	23291699	23291729	+	rRNA	2SrRNA:CR45864
FBgn0085765	0	NA	NA	NA	NA	NA	chrX	23205408	23205438	+	pseudogene	2SrRNA-Psi:CR40677
FBgn0267510	0	NA	NA	NA	NA	NA	chrrDNA	16525	16555	+	pseudogene	2SrRNA-Psi:CR45850
FBgn0267518	0	NA	NA	NA	NA	NA	chrX	23214039	23214069	+	pseudogene	2SrRNA-Psi:CR45858
FBgn0053100	1251.65	-0.26429	0.145213	-1.82002	0.068756	0.17154	chr3R	24063076	24108960	-	protein_coding	4EHP
FBgn0052016	1944.94	-0.258778	0.104995	-2.46467	0.013714	0.0521934	chr4	951541	958392	-	protein_coding	4E-T
FBgn0250731	0	NA	NA	NA	NA	NA	chrX	23280154	23280277	-	rRNA	5.8SrRNA:CR40454
FBgn0267499	0	NA	NA	NA	NA	NA	chrrDNA	58653	58776	+	rRNA	5.8SrRNA:CR45839
FBgn0267502	0	NA	NA	NA	NA	NA	chrrDNA	70388	70511	+	rRNA	5.8SrRNA:CR45842
FBgn0267512	0	NA	NA	NA	NA	NA	chrrDNA	46204	46327	+	rRNA	5.8SrRNA:CR45852
FBgn0267509	0	NA	NA	NA	NA	NA	chrrDNA	16374	16497	+	pseudogene	5.8SrRNA-Psi:CR45849
FBgn0267514	0.0792776	-0.213262	1.0267	-0.207716	0.835451	NA	chrX	23205257	23205380	+	pseudogene	5.8SrRNA-Psi:CR45854
FBgn0267517	0	NA	NA	NA	NA	NA	chrX	23213888	23214011	+	pseudogene	5.8SrRNA-Psi:CR45857
FBgn0267523	0	NA	NA	NA	NA	NA	chrX	23291548	23291671	+	pseudogene	5.8SrRNA-Psi:CR45863
FBgn0004168	89.2548	-0.968233	0.442932	-2.18596	0.0288183	0.0905375	chr2R	19067154	19121958	+	protein_coding	5-HT1A
FBgn0263116	36.4331	-1.03917	0.406112	-2.55883	0.0105026	0.0426856	chr2R	19022324	19032642	-	protein_coding	5-HT1B
FBgn0087012	69.577	-0.271344	0.305739	-0.887501	0.374809	0.524389	chr3R	4612869	4633304	+	protein_coding	5-HT2A
FBgn0261929	24.3838	-0.952008	0.673777	-1.41294	0.157673	0.302216	chr3R	8578204	8629996	+	protein_coding	5-HT2B
FBgn0004573	230.547	0.0969894	0.223128	0.434681	0.663794	0.76919	chr3R	30968235	31016875	-	protein_coding	5-HT7
FBgn0259178	312.51	-0.24302	0.145892	-1.66575	0.0957623	0.21748	chr3R	25040426	25045151	-	protein_coding	5PtaseI
FBgn0053353	0	NA	NA	NA	NA	NA	chr2R	19766143	19766278	-	rRNA	5SrRNA:CR33353
FBgn0053354	0	NA	NA	NA	NA	NA	chr2R	19765774	19765909	-	rRNA	5SrRNA:CR33354
FBgn0053355	0	NA	NA	NA	NA	NA	chr2R	19765408	19765543	-	rRNA	5SrRNA:CR33355
FBgn0053357	0	NA	NA	NA	NA	NA	chr2R	19764647	19764782	-	rRNA	5SrRNA:CR33357
FBgn0053358	0	NA	NA	NA	NA	NA	chr2R	19764288	19764423	-	rRNA	5SrRNA:CR33358
FBgn0053359	0	NA	NA	NA	NA	NA	chr2R	19763912	19764047	-	rRNA	5SrRNA:CR33359
FBgn0053360	0	NA	NA	NA	NA	NA	chr2R	19763543	19763678	-	rRNA	5SrRNA:CR33360
FBgn0053361	0	NA	NA	NA	NA	NA	chr2R	19763174	19763309	-	rRNA	5SrRNA:CR33361
FBgn0053362	0	NA	NA	NA	NA	NA	chr2R	19762801	19762936	-	rRNA	5SrRNA:CR33362
FBgn0053364	0	NA	NA	NA	NA	NA	chr2R	19762067	19762202	-	rRNA	5SrRNA:CR33364
FBgn0053365	0	NA	NA	NA	NA	NA	chr2R	19761701	19761836	-	rRNA	5SrRNA:CR33365
FBgn0053366	0	NA	NA	NA	NA	NA	chr2R	19761342	19761477	-	rRNA	5SrRNA:CR33366
FBgn0053367	0	NA	NA	NA	NA	NA	chr2R	19760966	19761101	-	rRNA	5SrRNA:CR33367
FBgn0053368	0	NA	NA	NA	NA	NA	chr2R	19760590	19760725	-	rRNA	5SrRNA:CR33368
FBgn0053369	0	NA	NA	NA	NA	NA	chr2R	19760214	19760349	-	rRNA	5SrRNA:CR33369
FBgn0053370	0	NA	NA	NA	NA	NA	chr2R	19759841	19759976	-	rRNA	5SrRNA:CR33370
FBgn0053372	0	NA	NA	NA	NA	NA	chr2R	19759100	19759235	-	rRNA	5SrRNA:CR33372
FBgn0053373	0	NA	NA	NA	NA	NA	chr2R	19758734	19758869	-	rRNA	5SrRNA:CR33373
FBgn0053374	0	NA	NA	NA	NA	NA	chr2R	19758361	19758496	-	rRNA	5SrRNA:CR33374
FBgn0053375	0	NA	NA	NA	NA	NA	chr2R	19757992	19758127	-	rRNA	5SrRNA:CR33375
FBgn0053376	0	NA	NA	NA	NA	NA	chr2R	19757623	19757758	-	rRNA	5SrRNA:CR33376
FBgn0053377	0	NA	NA	NA	NA	NA	chr2R	19757254	19757389	-	rRNA	5SrRNA:CR33377
FBgn0053378	0	NA	NA	NA	NA	NA	chr2R	19756878	19757013	-	rRNA	5SrRNA:CR33378
FBgn0053379	0	NA	NA	NA	NA	NA	chr2R	19756509	19756644	-	rRNA	5SrRNA:CR33379
FBgn0053380	0	NA	NA	NA	NA	NA	chr2R	19756140	19756275	-	rRNA	5SrRNA:CR33380
FBgn0053381	0	NA	NA	NA	NA	NA	chr2R	19755771	19755906	-	rRNA	5SrRNA:CR33381
FBgn0053382	0	NA	NA	NA	NA	NA	chr2R	19755402	19755537	-	rRNA	5SrRNA:CR33382
FBgn0053383	0	NA	NA	NA	NA	NA	chr2R	19755033	19755168	-	rRNA	5SrRNA:CR33383
FBgn0053384	0	NA	NA	NA	NA	NA	chr2R	19754664	19754799	-	rRNA	5SrRNA:CR33384
FBgn0053385	0	NA	NA	NA	NA	NA	chr2R	19754295	19754430	-	rRNA	5SrRNA:CR33385
FBgn0053386	0	NA	NA	NA	NA	NA	chr2R	19753926	19754061	-	rRNA	5SrRNA:CR33386
FBgn0053387	0	NA	NA	NA	NA	NA	chr2R	19753557	19753692	-	rRNA	5SrRNA:CR33387
FBgn0053388	0	NA	NA	NA	NA	NA	chr2R	19753188	19753323	-	rRNA	5SrRNA:CR33388
FBgn0053389	0	NA	NA	NA	NA	NA	chr2R	19752815	19752950	-	rRNA	5SrRNA:CR33389
FBgn0053390	0	NA	NA	NA	NA	NA	chr2R	19752456	19752591	-	rRNA	5SrRNA:CR33390
FBgn0053391	0	NA	NA	NA	NA	NA	chr2R	19752095	19752229	-	rRNA	5SrRNA:CR33391
FBgn0053392	0	NA	NA	NA	NA	NA	chr2R	19751726	19751861	-	rRNA	5SrRNA:CR33392
FBgn0053393	0	NA	NA	NA	NA	NA	chr2R	19751357	19751492	-	rRNA	5SrRNA:CR33393
FBgn0053394	0	NA	NA	NA	NA	NA	chr2R	19750988	19751123	-	rRNA	5SrRNA:CR33394
FBgn0053395	0	NA	NA	NA	NA	NA	chr2R	19750619	19750754	-	rRNA	5SrRNA:CR33395
FBgn0053396	0	NA	NA	NA	NA	NA	chr2R	19750250	19750385	-	rRNA	5SrRNA:CR33396
FBgn0053397	0	NA	NA	NA	NA	NA	chr2R	19749877	19750012	-	rRNA	5SrRNA:CR33397
FBgn0053398	0	NA	NA	NA	NA	NA	chr2R	19749511	19749646	-	rRNA	5SrRNA:CR33398
FBgn0053399	0	NA	NA	NA	NA	NA	chr2R	19749142	19749277	-	rRNA	5SrRNA:CR33399
FBgn0053400	0	NA	NA	NA	NA	NA	chr2R	19748773	19748908	-	rRNA	5SrRNA:CR33400
FBgn0053401	0	NA	NA	NA	NA	NA	chr2R	19748404	19748539	-	rRNA	5SrRNA:CR33401
FBgn0053402	0	NA	NA	NA	NA	NA	chr2R	19748042	19748177	-	rRNA	5SrRNA:CR33402
FBgn0053403	0	NA	NA	NA	NA	NA	chr2R	19747676	19747811	-	rRNA	5SrRNA:CR33403
FBgn0053404	0	NA	NA	NA	NA	NA	chr2R	19747317	19747452	-	rRNA	5SrRNA:CR33404
FBgn0053405	0	NA	NA	NA	NA	NA	chr2R	19746942	19747076	-	rRNA	5SrRNA:CR33405
FBgn0053406	0	NA	NA	NA	NA	NA	chr2R	19746573	19746708	-	rRNA	5SrRNA:CR33406
FBgn0053407	0	NA	NA	NA	NA	NA	chr2R	19746200	19746335	-	rRNA	5SrRNA:CR33407
FBgn0053408	0	NA	NA	NA	NA	NA	chr2R	19745827	19745962	-	rRNA	5SrRNA:CR33408
FBgn0053409	0	NA	NA	NA	NA	NA	chr2R	19745461	19745596	-	rRNA	5SrRNA:CR33409
FBgn0053410	0	NA	NA	NA	NA	NA	chr2R	19745095	19745230	-	rRNA	5SrRNA:CR33410
FBgn0053411	0	NA	NA	NA	NA	NA	chr2R	19744719	19744854	-	rRNA	5SrRNA:CR33411
FBgn0053412	0	NA	NA	NA	NA	NA	chr2R	19744360	19744495	-	rRNA	5SrRNA:CR33412
FBgn0053413	0	NA	NA	NA	NA	NA	chr2R	19743994	19744129	-	rRNA	5SrRNA:CR33413
FBgn0053414	0	NA	NA	NA	NA	NA	chr2R	19743628	19743763	-	rRNA	5SrRNA:CR33414
FBgn0053415	0	NA	NA	NA	NA	NA	chr2R	19743252	19743387	-	rRNA	5SrRNA:CR33415
FBgn0053417	0	NA	NA	NA	NA	NA	chr2R	19742502	19742637	-	rRNA	5SrRNA:CR33417
FBgn0053418	0	NA	NA	NA	NA	NA	chr2R	19742136	19742271	-	rRNA	5SrRNA:CR33418
FBgn0053419	0	NA	NA	NA	NA	NA	chr2R	19741767	19741902	-	rRNA	5SrRNA:CR33419
FBgn0053420	0	NA	NA	NA	NA	NA	chr2R	19741405	19741540	-	rRNA	5SrRNA:CR33420
FBgn0053421	0	NA	NA	NA	NA	NA	chr2R	19741039	19741174	-	rRNA	5SrRNA:CR33421
FBgn0053422	0	NA	NA	NA	NA	NA	chr2R	19740663	19740798	-	rRNA	5SrRNA:CR33422
FBgn0053423	0	NA	NA	NA	NA	NA	chr2R	19740304	19740439	-	rRNA	5SrRNA:CR33423
FBgn0053424	0	NA	NA	NA	NA	NA	chr2R	19739935	19740070	-	rRNA	5SrRNA:CR33424
FBgn0053425	0	NA	NA	NA	NA	NA	chr2R	19739569	19739704	-	rRNA	5SrRNA:CR33425
FBgn0053426	0	NA	NA	NA	NA	NA	chr2R	19739193	19739328	-	rRNA	5SrRNA:CR33426
FBgn0053427	0	NA	NA	NA	NA	NA	chr2R	19738817	19738952	-	rRNA	5SrRNA:CR33427
FBgn0053428	0	NA	NA	NA	NA	NA	chr2R	19738451	19738586	-	rRNA	5SrRNA:CR33428
FBgn0053429	0	NA	NA	NA	NA	NA	chr2R	19738085	19738220	-	rRNA	5SrRNA:CR33429
FBgn0053430	0	NA	NA	NA	NA	NA	chr2R	19737723	19737858	-	rRNA	5SrRNA:CR33430
FBgn0053431	0	NA	NA	NA	NA	NA	chr2R	19737354	19737489	-	rRNA	5SrRNA:CR33431
FBgn0053432	0	NA	NA	NA	NA	NA	chr2R	19736985	19737120	-	rRNA	5SrRNA:CR33432
FBgn0053433	0	NA	NA	NA	NA	NA	chr2R	19736616	19736751	-	rRNA	5SrRNA:CR33433
FBgn0053434	0	NA	NA	NA	NA	NA	chr2R	19736247	19736382	-	rRNA	5SrRNA:CR33434
FBgn0053435	0	NA	NA	NA	NA	NA	chr2R	19735878	19736013	-	rRNA	5SrRNA:CR33435
FBgn0053436	0	NA	NA	NA	NA	NA	chr2R	19735509	19735644	-	rRNA	5SrRNA:CR33436
FBgn0053437	0	NA	NA	NA	NA	NA	chr2R	19735140	19735275	-	rRNA	5SrRNA:CR33437
FBgn0053438	0	NA	NA	NA	NA	NA	chr2R	19734771	19734906	-	rRNA	5SrRNA:CR33438
FBgn0053439	0	NA	NA	NA	NA	NA	chr2R	19734395	19734530	-	rRNA	5SrRNA:CR33439
FBgn0053440	0	NA	NA	NA	NA	NA	chr2R	19734036	19734171	-	rRNA	5SrRNA:CR33440
FBgn0053441	0	NA	NA	NA	NA	NA	chr2R	19733670	19733805	-	rRNA	5SrRNA:CR33441
FBgn0053442	0	NA	NA	NA	NA	NA	chr2R	19733287	19733422	-	rRNA	5SrRNA:CR33442
FBgn0053443	0	NA	NA	NA	NA	NA	chr2R	19732925	19733060	-	rRNA	5SrRNA:CR33443
FBgn0053444	0	NA	NA	NA	NA	NA	chr2R	19732549	19732684	-	rRNA	5SrRNA:CR33444
FBgn0053445	0	NA	NA	NA	NA	NA	chr2R	19732169	19732304	-	rRNA	5SrRNA:CR33445
FBgn0053446	0	NA	NA	NA	NA	NA	chr2R	19731767	19731902	-	rRNA	5SrRNA:CR33446
FBgn0053447	0	NA	NA	NA	NA	NA	chr2R	19731408	19731543	-	rRNA	5SrRNA:CR33447
FBgn0053448	0	NA	NA	NA	NA	NA	chr2R	19731042	19731177	-	rRNA	5SrRNA:CR33448
FBgn0053449	0	NA	NA	NA	NA	NA	chr2R	19730669	19730804	-	rRNA	5SrRNA:CR33449
FBgn0053450	0	NA	NA	NA	NA	NA	chr2R	19730303	19730438	-	rRNA	5SrRNA:CR33450
FBgn0053451	0	NA	NA	NA	NA	NA	chr2R	19729920	19730055	-	rRNA	5SrRNA:CR33451
FBgn0053452	0	NA	NA	NA	NA	NA	chr2R	19729561	19729696	-	rRNA	5SrRNA:CR33452
FBgn0053356	0	NA	NA	NA	NA	NA	chr2R	19765020	19765163	-	pseudogene	5SrRNA-Psi:CR33356
FBgn0053363	0	NA	NA	NA	NA	NA	chr2R	19762426	19762570	-	pseudogene	5SrRNA-Psi:CR33363
FBgn0053371	0	NA	NA	NA	NA	NA	chr2R	19759473	19759610	-	pseudogene	5SrRNA-Psi:CR33371
FBgn0053416	0	NA	NA	NA	NA	NA	chr2R	19742875	19743018	-	pseudogene	5SrRNA-Psi:CR33416
FBgn0041707	409.561	-0.568386	0.165424	-3.43593	0.000590517	0.00457335	chr3R	5376779	5377975	+	protein_coding	7B2
FBgn0000003	0	NA	NA	NA	NA	NA	chr3R	6822497	6822796	+	lincRNA	7SLRNA:CR32864
FBgn0261504	0.216719	0.27073	1.0267	0.263689	0.79202	NA	chr3R	6820132	6820431	-	lincRNA	7SLRNA:CR42652
FBgn0052208	0.158555	-0.455258	1.0267	-0.443418	0.657464	NA	chr3L	19471655	19472228	-	protein_coding	825-Oak
FBgn0000008	756.071	-1.30834	0.49387	-2.64915	0.00806946	0.0349824	chr2R	22136967	22172834	+	protein_coding	a
FBgn0011293	3.65481	2.17849	1.01055	2.15575	0.031103	0.0959456	chr3L	17023122	17023741	-	protein_coding	a10
FBgn0028965	633.55	0.058495	0.143278	0.408261	0.683082	0.783716	chr2L	13019574	13021312	-	protein_coding	A16
FBgn0052062	2056.02	-0.670772	0.192453	-3.48539	0.000491427	0.00395049	chr3L	10481411	10594012	+	protein_coding	A2bp1
FBgn0011294	0	NA	NA	NA	NA	NA	chr2L	1329160	1329993	+	protein_coding	a5
FBgn0023130	347.332	-0.322736	0.22265	-1.44952	0.147193	0.289718	chrX	1693614	1695889	-	protein_coding	a6
FBgn0027885	3209.19	-0.274501	0.172637	-1.59005	0.111823	0.241414	chr2L	17474911	17477888	-	protein_coding	Aac11
FBgn0031791	411.585	0.362389	0.433277	0.836389	0.402936	0.550145	chr2L	6255858	6256822	+	protein_coding	AANATL2
FBgn0031851	306.582	-0.0826318	0.205462	-0.402175	0.687555	0.787021	chr2L	6717624	6719389	+	protein_coding	Aatf
FBgn0027094	3224.28	-0.196521	0.133387	-1.47331	0.140667	0.281701	chr2L	8378261	8381764	-	protein_coding	Aats-ala
FBgn0028962	409.51	0.51856	0.148845	3.48389	0.00049418	0.00397025	chr3L	5146097	5149852	+	protein_coding	Aats-ala-m
FBgn0027093	1014.2	-0.12949	0.12146	-1.06612	0.28637	0.439879	chrX	15841768	15844145	-	protein_coding	Aats-arg
FBgn0086443	2584.85	0.162951	0.228204	0.714059	0.475191	0.616124	chr2L	19129468	19131954	-	protein_coding	Aats-asn
FBgn0002069	1268.99	0.211325	0.22289	0.948111	0.343073	0.494432	chr2R	12877003	12883168	+	protein_coding	Aats-asp
FBgn0027091	1121.22	0.114026	0.136489	0.835426	0.403478	0.550383	chr2R	16143146	16145906	+	protein_coding	Aats-cys
FBgn0027090	1273.71	0.129385	0.142683	0.906799	0.364513	0.514375	chr3R	25263266	25265721	-	protein_coding	Aats-gln
FBgn0005674	2427.42	-0.189425	0.128098	-1.47875	0.139207	0.27989	chr3R	23952135	23958391	-	protein_coding	Aats-glupro
FBgn0027088	2099.92	-0.0715846	0.11514	-0.621716	0.534128	0.666034	chr3L	15095141	15097686	+	protein_coding	Aats-gly
FBgn0027087	1837.72	-0.2481	0.222527	-1.11492	0.264884	0.419155	chrX	18515427	18520445	+	protein_coding	Aats-his
FBgn0027086	2028.67	-0.0628968	0.164516	-0.382314	0.702228	0.79827	chr3L	22288664	22292810	+	protein_coding	Aats-ile
FBgn0027085	357.091	-0.224564	0.137234	-1.63635	0.101766	0.226529	chr3L	4825852	4829038	+	protein_coding	Aats-leu
FBgn0027084	2113.44	0.146833	0.115588	1.27031	0.203974	0.354594	chrX	9606362	9608884	-	protein_coding	Aats-lys
FBgn0027083	177.796	0.49711	0.21895	2.27043	0.0231816	0.076742	chr3R	14249042	14259991	-	protein_coding	Aats-met
FBgn0020766	551.122	0.292476	0.232358	1.25873	0.208128	0.359562	chr2R	13968307	13969902	+	protein_coding	Aats-phe
FBgn0027082	140.072	-0.351039	0.260052	-1.34988	0.177055	0.325464	chr3L	2650160	2651850	-	protein_coding	Aats-pro
FBgn0021750	320.138	0.195047	0.136604	1.42782	0.153343	0.297088	chr3R	15340666	15343218	+	protein_coding	Aats-ser
FBgn0027081	3198.74	0.125032	0.144393	0.865911	0.386539	0.535854	chr2L	12103750	12107170	+	protein_coding	Aats-thr
FBgn0010803	807.075	0.171285	0.180233	0.950355	0.341932	0.493527	chr3R	9265026	9266904	-	protein_coding	Aats-trp
FBgn0027080	1996.89	0.542258	0.114253	4.74614	2.07e-06	4.33e-05	chr3L	16417348	16419302	-	protein_coding	Aats-tyr
FBgn0035064	202.841	0.817943	0.226797	3.60649	0.000310361	0.00274754	chr2R	24781725	24783500	-	protein_coding	Aats-tyr-m
FBgn0027079	1868.37	0.366664	0.172077	2.13081	0.0331045	0.100349	chr2R	13198849	13202709	+	protein_coding	Aats-val
FBgn0023129	1619.07	1.90308	0.237222	8.02235	1.04e-15	1.36e-13	chr3L	9423252	9424781	+	protein_coding	aay
FBgn0264442	1004.72	-0.145818	0.207026	-0.704347	0.481217	0.620472	chr2L	11210677	11261080	+	protein_coding	ab
FBgn0035244	972.034	0.81171	0.244748	3.31651	0.000911498	0.0063857	chr3L	1618413	1623413	+	protein_coding	ABCB7
FBgn0000014	1062.52	0.362989	0.234365	1.54882	0.121426	0.255468	chr3R	16807213	16830049	-	protein_coding	abd-A
FBgn0000015	295.343	0.0857795	0.311379	0.275483	0.782945	0.856058	chr3R	16927209	16972236	-	protein_coding	Abd-B
FBgn0020510	1468.3	0.283339	0.133063	2.12936	0.0332244	0.100573	chr3R	14119261	14122420	-	protein_coding	Abi
FBgn0000017	1956.18	-0.63529	0.241626	-2.62923	0.00855783	0.0365581	chr3L	16615865	16647882	-	protein_coding	Abl
FBgn0000018	247.346	0.374154	0.197211	1.89723	0.0577981	0.151854	chr2L	10973442	10975293	-	protein_coding	abo
FBgn0036372	1815.76	-0.156725	0.140458	-1.11582	0.264501	0.418951	chr3L	13483532	13486280	-	protein_coding	Abp1
FBgn0015331	533.174	-0.214482	0.176414	-1.21579	0.224065	0.3772	chr3R	4233046	4235041	+	protein_coding	abs
FBgn0000022	41.8675	-1.00102	0.343668	-2.91277	0.00358242	0.0186749	chrX	370030	370947	+	protein_coding	ac
FBgn0022710	1384.24	-0.236452	0.204278	-1.1575	0.247069	0.401447	chrX	15510876	15554278	-	protein_coding	Ac13E
FBgn0023416	288.093	-0.912532	0.287935	-3.16923	0.00152841	0.00949265	chr2L	21632586	21647964	+	protein_coding	Ac3
FBgn0004852	635.186	1.42139	0.402151	3.53447	0.000408598	0.00343195	chr3L	19939286	19977960	+	protein_coding	Ac76E
FBgn0024150	504.002	0.804339	0.272764	2.94884	0.00318964	0.0170026	chr3L	21136446	21171930	-	protein_coding	Ac78C
FBgn0011273	0	NA	NA	NA	NA	NA	chr3R	25811910	25813134	+	protein_coding	Acam
FBgn0033246	3332.16	2.29385	0.449523	5.10284	3.35e-07	8.99e-06	chr2R	7974114	7991862	-	protein_coding	ACC
FBgn0012034	4117.97	2.31744	0.399204	5.80515	6.43e-09	2.71e-07	chr3L	21270721	21280243	-	protein_coding	AcCoAS
FBgn0000024	1024.01	-0.83605	0.235154	-3.55534	0.000377493	0.00320085	chr3R	13222950	13259517	-	protein_coding	Ace
FBgn0016122	921.28	1.24033	0.288487	4.29942	1.71e-05	0.000264124	chr2L	8521932	8525740	+	protein_coding	Acer
FBgn0027620	1146.66	-0.614481	0.200227	-3.06892	0.00214836	0.012352	chr3R	31793980	31799799	+	protein_coding	Acf1
FBgn0033749	205.275	0.492074	0.253554	1.94071	0.0522938	0.141279	chr2R	12511533	12515062	-	protein_coding	achi
FBgn0000028	63.2859	-0.6134	0.421023	-1.45693	0.145136	0.287391	chrX	15350238	15379064	-	protein_coding	acj6
FBgn0028484	885.453	-0.0697668	0.202695	-0.344195	0.730699	0.820658	chr3L	4108185	4114157	+	protein_coding	Ack
FBgn0263998	2155.62	-0.630928	0.237699	-2.65432	0.00794686	0.0346069	chr2R	13142833	13152677	-	protein_coding	Ack-like
FBgn0263198	2253.59	-0.387974	0.16538	-2.34596	0.0189781	0.0662878	chr2L	19045354	19048817	+	protein_coding	Acn
FBgn0010100	6926.38	0.92951	0.326821	2.8441	0.00445371	0.02231	chr2L	21168569	21173185	+	protein_coding	Acon
FBgn0034629	389.132	1.91511	0.52846	3.62395	0.000290132	0.0025906	chr2R	21389404	21392439	+	protein_coding	Acox57D-d
FBgn0034628	1163.61	0.832246	0.314882	2.64304	0.00821653	0.0354829	chr2R	21386308	21389276	+	protein_coding	Acox57D-p
FBgn0014454	12.6886	3.89204	1.08711	3.58016	0.000343383	0.0029715	chr2L	7740561	7741537	-	protein_coding	Acp1
FBgn0051779	21.258	1.43875	0.621828	2.31375	0.0206815	0.0705362	chr2L	3693183	3693905	-	protein_coding	Acp24A4
FBgn0002855	0	NA	NA	NA	NA	NA	chr2L	5892882	5893896	-	protein_coding	Acp26Aa
FBgn0002856	0	NA	NA	NA	NA	NA	chr2L	5892297	5892862	-	protein_coding	Acp26Ab
FBgn0015583	0	NA	NA	NA	NA	NA	chr2L	8392455	8393222	-	protein_coding	Acp29AB
FBgn0023415	13.3446	0.0686349	0.865935	0.0792611	0.936825	0.960069	chr2L	11015619	11016571	+	protein_coding	Acp32CD
FBgn0267327	0.314597	0.762309	1.02883	0.740951	0.458723	NA	chr2L	11591338	11591678	-	protein_coding	Acp33A
FBgn0011559	8.53416	0.612137	1.02736	0.595835	0.551285	0.679829	chr2L	18356046	18359026	-	protein_coding	Acp36DE
FBgn0034152	0	NA	NA	NA	NA	NA	chr2R	16747833	16748590	-	protein_coding	Acp53C14a
FBgn0034153	0.263736	-0.639042	1.02809	-0.621579	0.534219	NA	chr2R	16748814	16749460	-	protein_coding	Acp53C14b
FBgn0053530	0.104866	0.27073	1.0267	0.263689	0.79202	NA	chr2R	16750775	16751495	-	protein_coding	Acp53C14c
FBgn0015584	0.105181	-0.213262	1.0267	-0.207716	0.835451	NA	chr2R	16749802	16750335	-	protein_coding	Acp53Ea
FBgn0083936	0	NA	NA	NA	NA	NA	chr2R	17133444	17133750	+	protein_coding	Acp54A1
FBgn0020509	0.614592	0.604388	1.03758	0.5825	0.56023	NA	chr3L	2739749	2740228	+	protein_coding	Acp62F
FBgn0015585	8.31388	0.772549	0.852166	0.906571	0.364634	0.514491	chr3L	3815838	3816354	-	protein_coding	Acp63F
FBgn0020765	2.32655	1.56225	1.05485	1.48102	0.138601	0.279338	chr3L	6152049	6152745	-	protein_coding	Acp65Aa
FBgn0015586	0.31316	0.261687	1.02736	0.254718	0.798941	NA	chr3L	19050756	19052026	-	protein_coding	Acp76A
FBgn0002863	0	NA	NA	NA	NA	NA	chr3R	24228974	24229279	+	protein_coding	Acp95EF
FBgn0263597	0	NA	NA	NA	NA	NA	chr3R	27694882	27695057	+	protein_coding	Acp98AB
FBgn0000032	1147.14	-0.103862	0.178653	-0.581362	0.560996	0.687523	chr3R	29991143	29993411	-	protein_coding	Acph-1
FBgn0263120	3579.7	0.833263	0.34311	2.42856	0.0151591	0.0561224	chr2R	8665812	8683022	+	protein_coding	Acsl
FBgn0000043	22633.5	0.0585353	0.193914	0.301862	0.762757	0.842399	chr2R	6013909	6015689	-	protein_coding	Act42A
FBgn0000044	42169	3.10499	0.607538	5.11077	3.21e-07	8.69e-06	chr2R	20944020	20946431	+	protein_coding	Act57B
FBgn0000042	112213	0.0662145	0.224965	0.294333	0.768504	0.846316	chrX	5900860	5905399	+	protein_coding	Act5C
FBgn0000045	30.5495	1.78336	0.480092	3.71463	0.000203499	0.00196989	chr3L	21985209	21987190	+	protein_coding	Act79B
FBgn0000046	5260.42	2.32348	0.543129	4.27795	1.89e-05	0.000285374	chr3R	13425982	13428375	+	protein_coding	Act87E
FBgn0000047	5.31856	2.31334	1.02001	2.26795	0.023332	0.0771337	chr3R	15439968	15442177	+	protein_coding	Act88F
FBgn0024913	203.575	-1.03232	0.298521	-3.4581	0.000544008	0.00428241	chr4	1077330	1084796	-	protein_coding	Actbeta
FBgn0000667	4527.58	0.807538	0.290879	2.77619	0.00549994	0.026116	chrX	2023821	2042311	-	protein_coding	Actn
FBgn0015008	89.961	1.07514	0.923945	1.16364	0.244569	0.399022	chr3R	16975884	16977795	-	protein_coding	Actn3
FBgn0040510	107.359	0.979908	1.16619	0.840267	0.400758	0.548036	chr2L	12921090	12925453	+	protein_coding	ACXA
FBgn0040509	30.8805	1.51825	0.774258	1.96091	0.0498899	0.136455	chr2L	12916813	12921008	+	protein_coding	ACXB
FBgn0040508	208.076	1.22314	0.960767	1.27309	0.202986	0.35369	chr2L	12912529	12916774	+	protein_coding	ACXC
FBgn0040507	570.977	1.2663	0.33265	3.80671	0.000140825	0.00146652	chr3L	2237607	2243719	+	protein_coding	ACXD
FBgn0040506	25.0173	1.0298	0.994789	1.0352	0.300577	0.45298	chr2L	12925610	12929823	+	protein_coding	ACXE
FBgn0025115	14.4524	2.46516	1.01328	2.43286	0.0149801	0.0556432	chr2L	13912082	13912652	+	protein_coding	Acyp
FBgn0038363	225.75	0.552296	0.210044	2.62944	0.00855268	0.0365581	chr3R	15792687	15793487	+	protein_coding	Acyp2
FBgn0037661	87.9409	-0.163642	0.238484	-0.686174	0.492604	0.629846	chr3R	9065182	9066303	+	protein_coding	Ada
FBgn0051865	12.0704	-4.36566	0.986949	-4.42339	9.72e-06	0.000163537	chr2L	11996808	11997965	+	protein_coding	Ada1-1
FBgn0051866	76.6059	0.786554	0.264542	2.97326	0.00294651	0.0159528	chr2L	11992901	11994054	+	protein_coding	Ada1-2
FBgn0263738	195.91	-0.286996	0.229247	-1.25191	0.210603	0.36234	chr3R	18252842	18255487	-	protein_coding	Ada2a
FBgn0037555	931.321	0.500055	0.156712	3.19091	0.00141824	0.00897394	chr3R	8236631	8240515	-	protein_coding	Ada2b
FBgn0027619	2049.58	0.33246	0.174444	1.90582	0.056673	0.149657	chr2R	9968928	9970897	+	protein_coding	Adam
FBgn0038341	1414.87	-0.620143	0.360638	-1.71957	0.0855104	0.200942	chr3R	15442245	15476193	-	protein_coding	AdamTS-A
FBgn0026086	1239.89	-0.720685	0.280434	-2.56989	0.0101731	0.0417752	chrX	1773724	1788065	+	protein_coding	Adar
FBgn0028658	66.7832	-0.472033	0.435141	-1.08478	0.278019	0.432462	chr2L	13808359	13811474	-	protein_coding	adat
FBgn0026573	925.947	-0.306698	0.169775	-1.8065	0.070841	0.175409	chr2R	11970685	11977721	+	protein_coding	ADD1
FBgn0000052	2345.12	-0.685213	0.199329	-3.43761	0.000586881	0.00455467	chr2L	6041180	6046050	-	protein_coding	ade2
FBgn0000053	7440.2	-0.198858	0.42532	-0.467549	0.640107	0.750919	chr2L	7014622	7023898	-	protein_coding	ade3
FBgn0020513	8573.31	-0.380982	0.239905	-1.58805	0.112275	0.242002	chrX	12757035	12760617	-	protein_coding	ade5
FBgn0036337	2371.23	0.245669	0.181928	1.35037	0.176899	0.325464	chr3L	13019714	13022688	-	protein_coding	AdenoK
FBgn0000054	1077.94	-0.48832	0.147411	-3.31263	0.000924234	0.00645478	chr2R	6662264	6668085	+	protein_coding	Adf1
FBgn0036752	1585.71	1.29063	0.305512	4.2245	2.39e-05	0.00034219	chr3L	17751730	17764158	-	protein_coding	Adgf-A
FBgn0036751	23.1457	0.403066	1.06815	0.37735	0.705914	0.801039	chr3L	17748832	17750588	-	protein_coding	Adgf-B
FBgn0038173	36.3853	0.184135	0.548764	0.335546	0.737214	0.824694	chr3R	13706756	13709129	+	protein_coding	Adgf-C
FBgn0038172	712.599	0.888017	0.25849	3.43541	0.000591666	0.00457335	chr3R	13703083	13705402	-	protein_coding	Adgf-D
FBgn0033952	57.2973	0.762036	0.834203	0.91349	0.360985	0.511111	chr2R	14656797	14658755	-	protein_coding	Adgf-E
FBgn0000055	5.18852	2.22303	1.09837	2.02395	0.0429758	0.122444	chr2L	14615551	14618902	+	protein_coding	Adh
FBgn0000056	0	NA	NA	NA	NA	NA	chr2L	14615551	14618902	+	protein_coding	Adhr
FBgn0038984	3710.08	-0.139301	0.139038	-1.00189	0.316395	0.468315	chr3R	22543692	22547846	-	protein_coding	AdipoR
FBgn0022709	535.576	0.872222	0.238971	3.6499	0.000262337	0.00240297	chr3L	12200321	12204082	-	protein_coding	Adk1
FBgn0022708	0.125727	0.27073	1.0267	0.263689	0.79202	NA	chr2R	24024206	24025877	+	protein_coding	Adk2
FBgn0042094	1051.21	1.26701	0.375577	3.37351	0.000742171	0.00545487	chr3R	10887344	10889588	-	protein_coding	Adk3
FBgn0039747	85.9838	0.288741	0.50142	0.575847	0.564719	0.690953	chr3R	30134855	30149606	-	protein_coding	AdoR
FBgn0000057	907.042	-0.161675	0.142649	-1.13337	0.257057	0.411555	chr2R	18151703	18154060	+	protein_coding	adp
FBgn0038467	1396.63	-0.308901	0.301548	-1.02438	0.305654	0.458107	chr3R	17018779	17021120	-	protein_coding	AdSL
FBgn0027493	3574.99	0.839892	0.24868	3.3774	0.00073174	0.00539254	chr3R	20824666	20830580	-	protein_coding	AdSS
FBgn0026602	666.763	0.232539	0.372046	0.625028	0.531952	0.66457	chr2R	7243023	7245776	-	protein_coding	Ady43A
FBgn0005694	773.69	-0.154912	0.147195	-1.05243	0.292603	0.445889	chr3L	21433421	21438639	+	protein_coding	Aef1
FBgn0026309	498.013	-0.113069	0.134747	-0.839121	0.401402	0.548551	chr2R	17786134	17788556	+	protein_coding	aft
FBgn0038223	742.073	-0.133803	0.125275	-1.06808	0.285486	0.439365	chr3R	14320190	14326689	-	protein_coding	Afti
FBgn0015010	3760.16	-1.40396	0.33192	-4.22983	2.34e-05	0.000336082	chrX	14784663	14786551	-	protein_coding	Ag5r
FBgn0020508	72030.4	0.555544	0.419309	1.3249	0.185203	0.334105	chrX	14782961	14784052	-	protein_coding	Ag5r2
FBgn0053138	1136.61	1.92996	0.402519	4.79469	1.63e-06	3.52e-05	chr2R	13171400	13174796	+	protein_coding	AGBE
FBgn0041171	2495.52	-0.448691	0.189429	-2.36865	0.0178529	0.0634442	chr3L	4246342	4254306	-	protein_coding	ago
FBgn0262739	5428.54	-0.461763	0.161208	-2.86439	0.00417812	0.0211737	chr2R	13943386	13958089	-	protein_coding	AGO1
FBgn0087035	6768.34	-0.228617	0.129447	-1.76611	0.0773774	0.187053	chr3L	15554112	15561042	+	protein_coding	AGO2
FBgn0250816	115.664	0.931505	0.292237	3.1875	0.0014351	0.0090636	chr3L	23554592	23689640	+	protein_coding	AGO3
FBgn0024912	104.293	-0.128901	0.262	-0.491989	0.622727	0.737599	chr3R	6659407	6660100	-	protein_coding	agt
FBgn0014455	3043.39	0.367289	0.187965	1.95403	0.0506981	0.138032	chrX	15450260	15453167	+	protein_coding	Ahcy13
FBgn0015011	1994.57	0.33998	0.147439	2.3059	0.0211162	0.0716375	chr3R	16978438	16982158	-	protein_coding	Ahcy89E
FBgn0031392	737.685	0.138213	0.201908	0.684537	0.493636	0.630687	chr2L	2151753	2155389	+	protein_coding	AIF
FBgn0033754	114.196	-0.292948	0.233598	-1.25407	0.209816	0.361599	chr2R	12569013	12569847	-	protein_coding	Ak6
FBgn0027932	20138.2	-0.382871	0.254095	-1.5068	0.131861	0.270657	chr2L	8415689	8431297	+	protein_coding	Akap200
FBgn0004552	106.061	-0.107037	0.367882	-0.290955	0.771085	0.848188	chr3L	4141466	4142070	+	protein_coding	Akh
FBgn0025595	796.662	0.686498	0.338555	2.02773	0.0425878	0.12157	chr2L	6711285	6716186	-	protein_coding	AkhR
FBgn0082598	5050.95	-0.254811	0.126059	-2.02136	0.0432429	0.122971	chr3L	7369842	7373711	+	protein_coding	akirin
FBgn0010379	2861.65	-0.432026	0.145168	-2.97604	0.00292002	0.015852	chr3R	16099227	16105670	+	protein_coding	Akt1
FBgn0000061	281.028	-0.409686	0.371397	-1.10309	0.269986	0.424272	chr2L	378111	387439	+	protein_coding	al
FBgn0020764	1430.62	1.38871	0.34163	4.06497	4.8e-05	0.000616223	chr2R	23964771	23966757	+	protein_coding	Alas
FBgn0260972	1172.19	0.183054	0.155143	1.17991	0.238037	0.39183	chr2R	9135374	9137933	-	protein_coding	alc
FBgn0000063	122.426	-0.0824535	0.307247	-0.268363	0.78842	0.860266	chr3R	17671270	17673828	+	protein_coding	ald
FBgn0000064	16503.6	1.87582	0.426629	4.39683	1.1e-05	0.000180812	chr3R	26254068	26261591	-	protein_coding	Ald
FBgn0012036	6473.49	2.86321	0.507644	5.64018	1.7e-08	6.23e-07	chr2L	9387388	9391567	+	protein_coding	Aldh
FBgn0010548	3304.34	0.676316	0.218622	3.09354	0.00197781	0.0116243	chr2R	7466878	7477162	-	protein_coding	Aldh-III
FBgn0052076	421.102	-0.30696	0.160741	-1.90966	0.0561776	0.14867	chr3L	11164970	11166620	+	protein_coding	Alg10
FBgn0086378	982.44	0.0295575	0.128924	0.229263	0.818665	0.881442	chr3R	3623142	3627690	+	protein_coding	Alg-2
FBgn0261238	1641.84	-0.75714	0.224388	-3.37424	0.000740206	0.0054434	chr3R	7094595	7124185	-	protein_coding	Alh
FBgn0013746	1194.31	-0.371482	0.103869	-3.57645	0.000348296	0.00300052	chr2L	8993817	8997379	-	protein_coding	alien
FBgn0086346	6109.15	0.337886	0.252988	1.33558	0.181687	0.330329	chr3R	27696465	27700110	-	protein_coding	ALiX
FBgn0040505	480.241	-1.07485	0.287093	-3.74391	0.000181179	0.00178985	chr2R	16625292	16640011	-	protein_coding	Alk
FBgn0065035	170.509	-0.225317	0.169682	-1.32788	0.184218	0.332953	chrX	15858133	15859379	-	protein_coding	AlkB
FBgn0086361	2661.32	0.0971695	0.106305	0.91406	0.360685	0.510955	chr3R	29591830	29617157	+	protein_coding	alph
FBgn0031491	622.638	-0.400316	0.253973	-1.57622	0.114976	0.245804	chr2L	3021308	3023141	-	protein_coding	alpha4GT1
FBgn0039378	0.600541	0.654938	1.03206	0.634592	0.525695	NA	chr3R	25832229	25842878	+	protein_coding	alpha4GT2
FBgn0010215	2987.08	-0.359638	0.155985	-2.3056	0.0211332	0.0716771	chr3L	23318645	23338100	-	protein_coding	alpha-Cat
FBgn0029105	125.913	-1.42323	0.239909	-5.9324	2.99e-09	1.41e-07	chr2R	23957841	23961631	+	protein_coding	alpha-catenin-related
FBgn0025725	4289.29	-0.150259	0.12798	-1.17409	0.24036	0.3944	chr3L	1641065	1645199	-	protein_coding	alphaCOP
FBgn0015568	2613.22	1.47155	0.302791	4.85996	1.17e-06	2.67e-05	chr3R	7545732	7549124	-	protein_coding	alpha-Est1
FBgn0015569	181.789	0.558518	0.383135	1.45776	0.144907	0.287064	chr3R	7486582	7493845	-	protein_coding	alpha-Est10
FBgn0015570	1353.57	3.18301	0.499133	6.37707	1.81e-10	1.09e-08	chr3R	7541809	7545230	+	protein_coding	alpha-Est2
FBgn0015571	2052.57	1.28018	0.285959	4.47679	7.58e-06	0.000133195	chr3R	7538971	7541631	-	protein_coding	alpha-Est3
FBgn0015572	1231.21	1.13662	0.325299	3.49408	0.000475698	0.00386093	chr3R	7536686	7538615	-	protein_coding	alpha-Est4
FBgn0027934	11.2554	2.124	0.973024	2.18289	0.0290441	0.0910119	chr3R	7526368	7528068	+	pseudogene	alpha-Est4aPsi
FBgn0261393	800.376	2.10069	0.325616	6.45142	1.11e-10	7.07e-09	chr3R	7533495	7536390	-	protein_coding	alpha-Est5
FBgn0015574	67.53	1.04988	0.935506	1.12226	0.261752	0.415918	chr3R	7524566	7528777	-	protein_coding	alpha-Est6
FBgn0015575	2045.26	1.77602	0.382998	4.63715	3.53e-06	6.79e-05	chr3R	7519562	7523753	-	protein_coding	alpha-Est7
FBgn0015576	904.001	0.501723	0.352296	1.42415	0.154402	0.29841	chr3R	7509342	7515670	-	protein_coding	alpha-Est8
FBgn0015577	1047.59	0.18764	0.245609	0.763978	0.444881	0.588879	chr3R	7493920	7505098	-	protein_coding	alpha-Est9
FBgn0052865	10.7112	2.03904	0.757497	2.69182	0.00710641	0.0317373	chr3R	12475335	12478267	-	lincRNA	alphagamma-element:CR32865
FBgn0035657	44.7048	0.751523	0.926866	0.810822	0.417468	0.563953	chr3L	6009445	6011021	-	protein_coding	alphaKap4
FBgn0259170	854.521	-0.371679	0.172977	-2.14872	0.0316569	0.0971422	chrX	10266791	10325958	-	protein_coding	alpha-Man-I
FBgn0039634	709.85	-0.354303	0.128822	-2.75034	0.00595343	0.0277765	chr3R	29109052	29112822	-	protein_coding	alpha-Man-Ib
FBgn0011740	845.802	-0.426346	0.228148	-1.86873	0.0616608	0.159106	chr3R	9412547	9417264	+	protein_coding	alpha-Man-II
FBgn0026616	268.341	-1.18037	0.253966	-4.64776	3.36e-06	6.52e-05	chr3R	15804247	15824118	+	protein_coding	alpha-Man-IIb
FBgn0250791	2715.17	0.0923627	0.20957	0.440725	0.659412	0.766123	chr3L	20313631	20316577	+	protein_coding	alphaSnap
FBgn0250789	11519.8	0.194523	0.173076	1.12392	0.261049	0.415272	chr3L	1778484	1795328	-	protein_coding	alpha-Spec
FBgn0003863	32403.2	-1.80419	0.282448	-6.38769	1.68e-10	1.03e-08	chr2R	11344259	11345119	-	protein_coding	alphaTry
FBgn0087040	10.3202	-0.106071	0.65841	-0.161102	0.872013	0.91746	chr3L	9681267	9683370	+	protein_coding	alphaTub67C
FBgn0003884	43632.1	-0.0521118	0.163184	-0.319345	0.749465	0.833124	chr3R	7086598	7088839	+	protein_coding	alphaTub84B
FBgn0003885	2005.53	-0.26603	0.118093	-2.25272	0.0242767	0.0794957	chr3R	7530752	7532732	+	protein_coding	alphaTub84D
FBgn0003886	968.547	1.9719	0.53975	3.65335	0.000258838	0.00237319	chr3R	9731220	9733250	-	protein_coding	alphaTub85E
FBgn0031068	317.179	0.686691	0.25306	2.71355	0.00665667	0.0302103	chrX	19748313	19750167	+	protein_coding	Alr
FBgn0039332	383.393	-0.286452	0.237593	-1.20565	0.227954	0.381387	chr3R	25381064	25382781	-	protein_coding	alrm
FBgn0037116	1049.07	-0.260619	0.13077	-1.99295	0.0462673	0.129117	chr3L	21674393	21679755	-	protein_coding	Als2
FBgn0038535	7487.73	-0.256284	0.245752	-1.04286	0.297014	0.449898	chr3R	17673731	17682515	-	protein_coding	alt
FBgn0004372	26.7842	0.884383	1.03112	0.857695	0.391061	0.539622	chr3L	3024128	3026521	-	protein_coding	aly
FBgn0000071	5182.38	-0.897287	0.535577	-1.67536	0.0938629	0.214578	chr3R	6762592	6765261	+	protein_coding	Ama
FBgn0000075	61.8624	-0.285534	0.416447	-0.685642	0.492939	0.630144	chr2L	19110153	19114110	+	protein_coding	amd
FBgn0086782	43.0419	-0.550835	0.419241	-1.31389	0.188884	0.338344	chrX	19886107	19890060	-	protein_coding	amn
FBgn0025686	268.271	0.146544	0.299405	0.489451	0.624522	0.738978	chr2L	287251	289144	-	protein_coding	Amnionless
FBgn0023179	532.589	-0.13852	0.211436	-0.65514	0.512377	0.647201	chr3R	26697696	26714159	-	protein_coding	amon
FBgn0003270	0.512815	-0.971959	1.03498	-0.939106	0.347676	NA	chr2L	18596135	18596921	-	protein_coding	amos
FBgn0052626	5940.41	-0.311354	0.183391	-1.69776	0.0895531	0.207544	chrX	13830740	13845866	-	protein_coding	AMPdeam
FBgn0027356	1146.44	1.19335	0.254451	4.68992	2.73e-06	5.46e-05	chr2R	12593603	12612068	+	protein_coding	Amph
FBgn0023169	3429.45	0.293209	0.0838887	3.49522	0.000473672	0.00385145	chrX	1375535	1378896	+	protein_coding	AMPKalpha
FBgn0030328	3716.43	-0.485012	0.1291	-3.75688	0.000172046	0.00172238	chrX	11710119	11715565	-	protein_coding	Amun
FBgn0000077	173.534	0.0772838	0.207867	0.371794	0.710046	0.804237	chrX	9245914	9247336	-	protein_coding	amx
FBgn0000078	17378.1	0.00786784	0.601025	0.0130907	0.989555	0.993318	chr2R	17124763	17126369	+	protein_coding	Amy-d
FBgn0000079	16957.6	0.645982	0.38533	1.67644	0.0936527	0.214294	chr2R	17118635	17120303	-	protein_coding	Amy-p
FBgn0020506	3157.15	4.02702	0.438886	9.17556	4.49e-20	1.19e-17	chr2R	16651094	16652699	-	protein_coding	Amyrel
FBgn0011746	215.393	-0.812255	0.324381	-2.50401	0.0122793	0.0482043	chr2R	9062294	9077554	+	protein_coding	ana
FBgn0262167	556.371	0.277361	0.330217	0.839937	0.400944	0.548204	chr3R	24530575	24536395	+	protein_coding	ana1
FBgn0027513	160.024	1.50352	0.350211	4.29319	1.76e-05	0.000270109	chr2R	8898728	8900211	-	protein_coding	ana2
FBgn0266111	329.986	-0.0982979	0.309009	-0.318107	0.750404	0.833788	chr2R	12344982	12351325	+	protein_coding	ana3
FBgn0012037	8662.6	0.385316	0.131369	2.93307	0.00335626	0.0177224	chr2L	13905644	13909212	+	protein_coding	Ance
FBgn0032535	12.0769	0.714119	0.607952	1.17463	0.240142	0.394235	chr2L	13909332	13911719	+	protein_coding	Ance-2
FBgn0032536	55.6733	0.642386	0.841592	0.763299	0.445285	0.589206	chr2L	13914724	13956188	+	protein_coding	Ance-3
FBgn0033366	2795.52	0.720238	0.23306	3.09036	0.00199915	0.0116986	chr2R	9039727	9042142	-	protein_coding	Ance-4
FBgn0035076	758.405	0.595209	0.509458	1.16832	0.242679	0.396899	chr2R	24888627	24891023	-	protein_coding	Ance-5
FBgn0030898	7.68952	0.465353	0.853482	0.54524	0.585588	0.708179	chrX	18178525	18179472	-	protein_coding	Andorra
FBgn0016762	176.586	0.137232	0.186748	0.73485	0.462431	0.604821	chr2R	23694002	23695232	+	protein_coding	angel
FBgn0011747	7439.92	-0.0288065	0.100823	-0.285713	0.775098	0.851003	chr4	115073	129849	-	protein_coding	Ank
FBgn0261788	1841.53	-1.10033	0.31174	-3.52965	0.000416114	0.00347579	chr3L	7655388	7718395	-	protein_coding	Ank2
FBgn0000094	0	NA	NA	NA	NA	NA	chr3R	30209947	30210382	+	protein_coding	Anp
FBgn0025111	219.241	0.95102	0.555865	1.71088	0.0871024	0.203335	chrX	10778953	10786907	-	protein_coding	Ant2
FBgn0026268	38.6916	2.12853	0.557487	3.81807	0.000134499	0.00142192	chrX	11168029	11169058	-	protein_coding	antdh
FBgn0260642	706.371	-0.499955	0.219231	-2.28049	0.0225784	0.075364	chr3R	6896252	6999228	-	protein_coding	Antp
FBgn0050488	20.2125	3.03072	0.681948	4.4442	8.82e-06	0.000150362	chr2R	12846847	12848004	-	protein_coding	antr
FBgn0000084	922.508	-0.140804	0.10757	-1.30895	0.190552	0.340153	chrX	20171444	20173514	-	protein_coding	AnxB10
FBgn0030749	2431	0.243222	0.156356	1.55557	0.119811	0.252941	chrX	16416957	16422265	-	protein_coding	AnxB11
FBgn0000083	7884.58	0.482046	0.161662	2.98181	0.0028655	0.0155994	chr3R	21065240	21070917	+	protein_coding	AnxB9
FBgn0000097	2134.12	-0.834575	0.312393	-2.67155	0.00755009	0.0332881	chr2L	2156483	2178754	-	protein_coding	aop
FBgn0004569	187.791	-0.854949	0.307293	-2.78219	0.00539931	0.0257214	chr3L	16470385	16483650	-	protein_coding	aos
FBgn0029512	948.566	-0.293943	0.17546	-1.67527	0.0938815	0.214584	chr3R	12432532	12433822	-	protein_coding	Aos1
FBgn0267408	4377.38	1.81308	0.460993	3.93299	8.39e-05	0.000957322	chr3R	15532136	15537292	-	protein_coding	AOX1
FBgn0038348	81.4572	1.92202	0.802799	2.39415	0.0166591	0.0602672	chr3R	15537712	15542414	-	protein_coding	AOX2
FBgn0038349	748.244	0.0751788	0.349849	0.21489	0.829853	0.889082	chr3R	15542747	15547736	-	protein_coding	AOX3
FBgn0038350	20.3538	-0.341557	0.922682	-0.370179	0.711249	0.805309	chr3R	15548627	15552833	-	protein_coding	AOX4
FBgn0000099	1035.62	-0.651775	0.223967	-2.91014	0.0036127	0.0188182	chr2R	5706201	5727525	-	protein_coding	ap
FBgn0010380	3401.16	-0.301678	0.135395	-2.22813	0.0258717	0.08344	chrX	19731003	19734581	+	protein_coding	AP-1-2beta
FBgn0030089	3066.75	0.0441067	0.100739	0.43783	0.661509	0.767798	chrX	9108690	9117744	+	protein_coding	AP-1gamma
FBgn0024833	1400.15	0.0210776	0.127723	0.165026	0.868923	0.915253	chr3R	9557711	9559525	-	protein_coding	AP-1mu
FBgn0039132	1499.94	0.130774	0.179425	0.728854	0.466091	0.607896	chr3R	23958650	23962555	+	protein_coding	AP-1sigma
FBgn0264855	3137.75	-0.304099	0.169396	-1.7952	0.0726225	0.178507	chr2L	408029	414777	-	protein_coding	AP-2alpha
FBgn0263351	1747.23	-0.279773	0.117655	-2.3779	0.0174115	0.0622534	chr3R	22462454	22464603	+	protein_coding	AP-2mu
FBgn0043012	959.612	-0.0311506	0.160325	-0.194296	0.845944	0.900303	chr3R	21269208	21270075	-	protein_coding	AP-2sigma
FBgn0015589	2543.51	0.0248543	0.127161	0.195455	0.845037	0.899907	chr3R	28832300	28844748	-	protein_coding	Apc
FBgn0034231	151.706	0.0331229	0.210676	0.157222	0.87507	0.919375	chr2R	17517260	17518186	-	protein_coding	APC10
FBgn0026598	354.906	-0.271578	0.146051	-1.85947	0.0629608	0.161295	chr3R	24163965	24167763	+	protein_coding	Apc2
FBgn0052707	259.661	0.0530418	0.243029	0.218253	0.827232	0.887092	chrX	9082930	9085867	+	protein_coding	APC4
FBgn0029879	20.885	1.88472	0.750064	2.51275	0.0119794	0.0473723	chrX	6597087	6599699	+	protein_coding	APC7
FBgn0026150	2368.01	0.442223	0.151354	2.92178	0.00348042	0.0182492	chr2L	16908228	16910418	-	protein_coding	ApepP
FBgn0051713	0	NA	NA	NA	NA	NA	chr2L	9938177	9938790	-	protein_coding	Apf
FBgn0031458	622.381	-0.149893	0.162489	-0.922482	0.356277	0.506683	chr2L	2766232	2767281	+	protein_coding	aph-1
FBgn0016123	2069.92	-0.590498	0.288727	-2.04518	0.0408372	0.117786	chr3R	31048928	31052540	+	protein_coding	Aph-4
FBgn0261854	2387.09	0.274712	0.155281	1.76913	0.0768722	0.186133	chr2R	14944457	14962969	-	protein_coding	aPKC
FBgn0040281	216.766	-1.3226	0.309218	-4.27725	1.89e-05	0.00028563	chr3L	1196316	1199339	+	protein_coding	Aplip1
FBgn0032136	2860.56	1.71484	0.435652	3.93626	8.28e-05	0.00094678	chr2L	9634178	9656026	+	protein_coding	Apoltp
FBgn0260941	2095.96	-0.18359	0.14386	-1.27617	0.201894	0.352595	chr3L	12206237	12266841	-	protein_coding	app
FBgn0261112	508.142	0.334215	0.259535	1.28774	0.197835	0.348481	chr3L	11098411	11100578	+	protein_coding	APP-BP1
FBgn0000108	2382.07	-1.10746	0.318389	-3.47834	0.000504529	0.00404	chrX	530500	579044	+	protein_coding	Appl
FBgn0000109	334.32	0.560053	0.248278	2.25575	0.0240861	0.0790059	chr3L	1883794	1885019	-	protein_coding	Aprt
FBgn0036111	3775.37	-0.10536	0.136947	-0.769349	0.441686	0.586056	chr3L	10894775	10899123	-	protein_coding	Aps
FBgn0015903	616.377	0.0447728	0.170196	0.263066	0.7925	0.862792	chr2R	23564890	23599526	+	protein_coding	apt
FBgn0033807	61.5594	1.82067	0.663874	2.74249	0.0060975	0.0282334	chr2R	13212404	13214496	-	protein_coding	AQP
FBgn0039598	0	NA	NA	NA	NA	NA	chr3R	28756998	28758234	-	protein_coding	aqrs
FBgn0015904	371.63	-0.950799	0.249799	-3.80626	0.000141087	0.00146811	chr3L	12580671	12596018	+	protein_coding	ara
FBgn0028646	1847.12	-0.0381113	0.406125	-0.0938414	0.925235	0.952784	chr3R	30445634	30455867	-	protein_coding	aralar1
FBgn0033926	33914.9	2.34395	0.320038	7.32398	2.41e-13	2.18e-11	chr2R	14357926	14360297	-	protein_coding	Arc1
FBgn0033928	440.571	2.37968	0.369899	6.43332	1.25e-10	7.89e-09	chr2R	14361923	14362825	+	protein_coding	Arc2
FBgn0038742	1260.29	0.250323	0.197218	1.26927	0.204344	0.354894	chr3R	19877736	19879309	+	protein_coding	Arc42
FBgn0000114	1007.19	0.6344	0.311477	2.03675	0.0416755	0.119574	chr2L	12175003	12313438	+	protein_coding	aret
FBgn0013749	1907.58	0.22527	0.198555	1.13455	0.256565	0.411121	chr4	1124166	1125325	+	protein_coding	Arf102F
FBgn0013750	1863.57	-0.0311416	0.182578	-0.170566	0.864565	0.912047	chr2R	15322500	15325490	+	protein_coding	Arf51F
FBgn0010348	10664.2	-0.101886	0.1718	-0.593049	0.553148	0.681405	chr3L	22868379	22872231	-	protein_coding	Arf79F
FBgn0020655	1579.58	-0.177034	0.152554	-1.16047	0.245859	0.400349	chr3L	12415025	12417580	-	protein_coding	ArfGAP1
FBgn0037182	2444.27	0.012523	0.122916	0.101882	0.91885	0.949864	chr3L	22714312	22717577	-	protein_coding	ArfGAP3
FBgn0037884	694.892	-0.0781412	0.143643	-0.543995	0.586445	0.708623	chr3R	11232428	11235013	-	protein_coding	Arfip
FBgn0030088	218.698	0.262836	0.212937	1.23433	0.217079	0.369295	chrX	9107068	9108354	+	protein_coding	Arfrp1
FBgn0023535	235.607	3.56414	0.585441	6.08796	1.14e-09	5.88e-08	chrX	509434	528028	+	protein_coding	arg
FBgn0000116	25035.3	1.72853	0.436596	3.9591	7.52e-05	0.00087507	chr3L	9048780	9066027	-	protein_coding	Argk
FBgn0017418	2034.02	-0.316732	0.139994	-2.26247	0.0236684	0.0780158	chrX	18130391	18137784	-	protein_coding	ari-1
FBgn0025186	974.024	-0.603936	0.239451	-2.52217	0.0116635	0.0463955	chr2R	22212834	22217264	+	protein_coding	ari-2
FBgn0000115	918.278	-0.0657998	0.189961	-0.346385	0.729053	0.819394	chr3L	15983134	15984362	+	protein_coding	Arl1
FBgn0004908	213.351	0.0459824	0.284931	0.161381	0.871793	0.917372	chr3R	8341099	8341872	+	protein_coding	Arl2
FBgn0039889	712.937	-0.122711	0.131137	-0.935751	0.349401	0.499861	chr4	177347	179389	-	protein_coding	Arl4
FBgn0034446	5.50217	1.96524	1.02314	1.92078	0.0547591	0.146006	chr2R	19444178	19445058	+	protein_coding	Arl6
FBgn0000117	10475.5	-0.718151	0.156104	-4.60046	4.22e-06	7.88e-05	chrX	1891400	1900646	-	protein_coding	arm
FBgn0041164	644.585	-0.336634	0.216711	-1.55338	0.120333	0.253686	chr3L	3461316	3466303	+	protein_coding	armi
FBgn0011745	2699.03	-0.0456098	0.148772	-0.306575	0.759167	0.839742	chr3R	12691742	12694232	+	protein_coding	Arp1
FBgn0031050	617.591	0.350773	0.161804	2.16789	0.0301674	0.0937683	chrX	19644530	19646176	-	protein_coding	Arp10
FBgn0011742	4214.69	0.365634	0.169844	2.15276	0.0313373	0.0963648	chrX	16548289	16553968	-	protein_coding	Arp2
FBgn0262716	3197.48	0.67339	0.235593	2.85828	0.00425949	0.021497	chr3L	8113406	8115902	-	protein_coding	Arp3
FBgn0038576	359.485	-0.20748	0.180587	-1.14892	0.250588	0.405256	chr3R	18185497	18187875	+	protein_coding	Arp5
FBgn0011743	166.353	0.91126	1.1735	0.77653	0.437436	0.581908	chr2R	16774245	16775676	+	protein_coding	Arp53D
FBgn0011741	664.503	-0.110343	0.137134	-0.804634	0.421031	0.566975	chrX	15735773	15737120	-	protein_coding	Arp6
FBgn0030877	256.118	-0.265592	0.228466	-1.1625	0.245032	0.399534	chrX	17858378	17860800	-	protein_coding	Arp8
FBgn0001961	6702.04	1.0544	0.209308	5.03754	4.72e-07	1.2e-05	chr2L	13827940	13829741	-	protein_coding	Arpc1
FBgn0032859	3812.2	0.344102	0.202246	1.70141	0.0888662	0.206379	chr2L	20417056	20423027	+	protein_coding	Arpc2
FBgn0038369	895.49	0.380343	0.178599	2.12959	0.0332053	0.100542	chr3R	15834647	15836021	+	protein_coding	Arpc3A
FBgn0065032	1031.91	0.61642	0.2651	2.32523	0.0200596	0.0689037	chrX	17104570	17105852	-	protein_coding	Arpc3B
FBgn0031781	1564.52	0.348741	0.181233	1.92427	0.0543211	0.145299	chr2L	6125131	6125911	+	protein_coding	Arpc4
FBgn0031437	1036.48	0.563527	0.157984	3.567	0.000361094	0.00308511	chr2L	2580291	2581423	+	protein_coding	Arpc5
FBgn0000119	1615.03	-0.689263	0.204392	-3.37226	0.00074554	0.00547431	chr2R	13453639	13483229	-	protein_coding	arr
FBgn0000120	55.7552	0.327366	0.46112	0.709937	0.477743	0.617886	chr2L	18078268	18081307	+	protein_coding	Arr1
FBgn0000121	5.86994	-0.86115	0.823489	-1.04573	0.295685	0.44878	chr3L	8647260	8648936	-	protein_coding	Arr2
FBgn0033062	2270.16	-0.3802	0.1299	-2.92687	0.00342393	0.0180302	chr2R	6080827	6085625	-	protein_coding	Ars2
FBgn0037834	1234.46	-0.4515	0.149295	-3.02422	0.00249275	0.0139274	chr3R	10786480	10788226	-	protein_coding	Art1
FBgn0031592	26.2711	1.0496	0.518796	2.02315	0.0430573	0.122497	chr2L	4277695	4281324	-	protein_coding	Art2
FBgn0038306	415.66	-0.32348	0.188642	-1.71478	0.0863852	0.202327	chr3R	15227604	15229408	-	protein_coding	Art3
FBgn0037770	1062.79	-0.55649	0.176166	-3.1589	0.00158364	0.00978548	chr3R	9982815	9986060	-	protein_coding	Art4
FBgn0038189	16.3932	1.92419	0.981152	1.96115	0.0498613	0.136432	chr3R	13944653	13945812	-	protein_coding	Art6
FBgn0034817	294.026	0.0174472	0.224996	0.0775448	0.93819	0.960591	chr2R	23076687	23079038	-	protein_coding	Art7
FBgn0032329	1.62864	-0.553206	1.13821	-0.486033	0.626944	NA	chr2L	11009820	11011086	-	protein_coding	Art8
FBgn0038188	4.75743	0.112806	0.999594	0.112852	0.910148	0.943675	chr3R	13942237	13943460	-	protein_coding	Art9
FBgn0029095	949.941	-0.326858	0.253555	-1.2891	0.197363	0.348083	chr2L	861848	868354	-	protein_coding	aru
FBgn0036826	106.533	0.667467	0.24302	2.74655	0.00602257	0.0279931	chr3L	18900594	18901554	-	protein_coding	arx
FBgn0058064	19.2705	0.900343	1.06208	0.84772	0.396594	0.54469	chrY	702429	704048	+	protein_coding	ARY
FBgn0050372	1951.6	0.284522	0.185939	1.53019	0.12597	0.261843	chr2R	8114285	8123001	-	protein_coding	Asap
FBgn0039908	1095.06	-0.438427	0.199089	-2.20217	0.0276536	0.0876564	chr4	469408	488994	-	protein_coding	Asator
FBgn0035407	94.4859	0.137798	0.416309	0.331	0.740644	0.827298	chr3L	3163785	3166250	-	protein_coding	Asciz
FBgn0000137	94.9251	-1.05989	0.416096	-2.54723	0.0108582	0.0437743	chrX	460746	463176	+	protein_coding	ase
FBgn0029094	669.748	-0.152482	0.134715	-1.13188	0.257683	0.412078	chr3L	19618893	19620398	+	protein_coding	asf1
FBgn0005386	933.62	-0.255254	0.158143	-1.61407	0.106513	0.233452	chr3L	19590772	19598755	-	protein_coding	ash1
FBgn0000139	568.366	0.00125212	0.114639	0.0109223	0.991285	0.994535	chr3R	24650124	24653376	+	protein_coding	ash2
FBgn0261004	464.901	-0.220128	0.372313	-0.591244	0.554357	0.682412	chr3R	5603235	5606543	-	protein_coding	asl
FBgn0000140	709.884	-0.321227	0.320109	-1.00349	0.315623	0.467429	chr3R	24753848	24760513	+	protein_coding	asp
FBgn0041607	1487.3	0.704527	0.590043	1.19403	0.232468	0.385563	chr3L	21173117	21174973	+	protein_coding	asparagine-synthetase
FBgn0034075	912.032	0.0480393	0.254904	0.18846	0.850516	0.903027	chr2R	16110330	16116996	+	protein_coding	Asph
FBgn0034606	784.816	-0.666212	0.238152	-2.79742	0.00515129	0.0248699	chr2R	21217855	21251150	-	protein_coding	ASPP
FBgn0034793	582.001	0.823649	0.312462	2.636	0.008389	0.0360083	chr2R	22886397	22887578	+	protein_coding	asrij
FBgn0015905	288.571	-0.0407553	0.236513	-0.172317	0.863188	0.911155	chr2L	1077947	1080803	+	protein_coding	ast
FBgn0015591	402.883	1.14524	0.242082	4.73081	2.24e-06	4.6e-05	chr3R	24760529	24765071	-	protein_coding	AstA
FBgn0266429	14.5946	-1.26971	0.75148	-1.68961	0.0911027	0.210015	chrX	3574535	3666724	+	protein_coding	AstA-R1
FBgn0039595	141.639	0.625818	0.385522	1.6233	0.104525	0.230745	chr3R	28737108	28744782	-	protein_coding	AstA-R2
FBgn0032336	195.064	0.235688	0.384802	0.612492	0.540212	0.670968	chr2L	11076164	11081399	-	protein_coding	AstC
FBgn0032337	31.2971	-0.634104	0.424137	-1.49505	0.134902	0.274972	chr2L	11083458	11085229	-	protein_coding	AstCC
FBgn0036790	35.2968	-1.23215	0.631718	-1.95047	0.0511205	0.138806	chr3L	18560257	18576326	+	protein_coding	AstC-R1
FBgn0036789	90.8805	-0.858561	0.231597	-3.70713	0.000209619	0.00201177	chr3L	18485136	18502557	-	protein_coding	AstC-R2
FBgn0020407	253.496	0.0866128	0.174248	0.497067	0.619142	0.734697	chr3R	16264270	16266891	+	protein_coding	asun
FBgn0261823	1075.74	-0.355418	0.191924	-1.85187	0.0640443	0.163075	chr2R	14503957	14512493	+	protein_coding	Asx
FBgn0031876	128.537	0.248683	0.268494	0.926217	0.354333	0.504344	chr2L	6959098	6960328	-	protein_coding	Atac1
FBgn0032691	274.385	-0.416803	0.225478	-1.84853	0.0645256	0.163993	chr2L	18609575	18612249	-	protein_coding	Atac2
FBgn0052343	337.588	-0.101368	0.223929	-0.45268	0.650779	0.75933	chr3L	324984	327992	-	protein_coding	Atac3
FBgn0039946	143.526	-0.255629	0.296305	-0.862723	0.38829	0.53748	chrX	23106002	23108331	+	protein_coding	ATbp
FBgn0025720	777.25	0.33038	0.11918	2.77211	0.0055694	0.026387	chr2R	20254965	20257390	-	protein_coding	Ate1
FBgn0020762	2528.27	-0.975475	0.273085	-3.57205	0.000354193	0.00303384	chr2L	4333912	4345776	+	protein_coding	Atet
FBgn0265193	223.781	0.0039643	0.286605	0.0138319	0.988964	0.993094	chr2R	24870107	24871509	+	protein_coding	Atf-2
FBgn0028550	1101.24	0.900758	0.311818	2.88873	0.00386805	0.0198867	chrX	1242739	1275284	-	protein_coding	Atf3
FBgn0033010	2167.05	-0.107698	0.110094	-0.978237	0.327957	0.48008	chr2R	5144732	5154756	+	protein_coding	Atf6
FBgn0260945	1956.06	-0.0525717	0.256802	-0.204716	0.837794	0.894386	chr3L	12784428	12805116	-	protein_coding	Atg1
FBgn0040780	64.3086	0.134654	0.312348	0.431103	0.666394	0.770875	chr2R	7832170	7835518	+	protein_coding	Atg10
FBgn0030960	704.534	-0.283316	0.1274	-2.22384	0.0261593	0.0841863	chrX	18791667	18793517	+	protein_coding	Atg101
FBgn0036255	137.7	-0.708724	0.242978	-2.91682	0.00353615	0.0184838	chr3L	12136966	12137559	+	protein_coding	Atg12
FBgn0261108	923.839	-0.663769	0.251347	-2.64084	0.00827001	0.0356338	chr3R	8349814	8352817	+	protein_coding	Atg13
FBgn0039636	640.198	0.0117458	0.128816	0.091183	0.927347	0.954095	chr3R	29116390	29118390	+	protein_coding	Atg14
FBgn0039705	763.228	0.222239	0.156684	1.41839	0.156077	0.300155	chr3R	29827280	29835101	-	protein_coding	Atg16
FBgn0037363	2843.68	-0.303105	0.167837	-1.80594	0.0709274	0.175494	chr3R	5669712	5679930	+	protein_coding	Atg17
FBgn0035850	2142.35	-0.175811	0.109737	-1.60212	0.10913	0.237087	chr3L	8186856	8191118	+	protein_coding	Atg18a
FBgn0032935	2698.67	-0.457545	0.321816	-1.42176	0.155097	0.299307	chr2L	21212321	21220572	-	protein_coding	Atg18b
FBgn0044452	3319.77	-0.507652	0.213185	-2.38127	0.017253	0.0618013	chr3L	2774337	2780677	+	protein_coding	Atg2
FBgn0036813	1626.96	-0.0977338	0.140763	-0.694316	0.487484	0.625558	chr3L	18748686	18750483	+	protein_coding	Atg3
FBgn0031298	1627.73	0.045405	0.115225	0.394055	0.69354	0.791668	chr2L	1080910	1085380	+	protein_coding	Atg4a
FBgn0038325	695.143	-0.0495182	0.214165	-0.231215	0.817148	0.880161	chr3R	15353719	15356924	-	protein_coding	Atg4b
FBgn0029943	668.055	-0.457295	0.196154	-2.33131	0.0197372	0.0681089	chrX	7314621	7323770	-	protein_coding	Atg5
FBgn0264325	457.292	0.0104232	0.179724	0.0579955	0.953752	0.9704	chr3R	24049179	24050782	-	protein_coding	Atg6
FBgn0034366	1058.53	-0.321882	0.464355	-0.693182	0.488196	0.626232	chr2R	18620465	18625044	-	protein_coding	Atg7
FBgn0052672	15685.6	0.103114	0.174616	0.590519	0.554843	0.682716	chrX	10764877	10768338	-	protein_coding	Atg8a
FBgn0038539	70.3164	1.09129	0.813119	1.34211	0.179561	0.328192	chr3R	17724409	17725063	-	protein_coding	Atg8b
FBgn0034110	2307.34	-0.198968	0.178285	-1.11601	0.264418	0.418869	chr2R	16294399	16297232	+	protein_coding	Atg9
FBgn0032422	567.759	1.38084	0.456039	3.0279	0.00246257	0.0137816	chr2L	12175450	12177886	-	protein_coding	atilla
FBgn0036995	52.6795	-0.0476265	0.558609	-0.085259	0.932056	0.957221	chr3L	20454689	20464862	-	protein_coding	atk
FBgn0039213	4395.5	-0.130358	0.119331	-1.09241	0.274655	0.42883	chr3R	24625670	24634714	+	protein_coding	atl
FBgn0010750	650.881	-0.195135	0.12143	-1.60697	0.10806	0.235682	chr3R	4750034	4777490	+	protein_coding	atms
FBgn0010433	56.7445	-0.353964	0.389028	-0.909867	0.362893	0.513056	chr3R	8278051	8279274	+	protein_coding	ato
FBgn0052446	1237.24	0.537583	0.164285	3.27225	0.00106694	0.00722419	chr3L	21640994	21642599	+	protein_coding	Atox1
FBgn0030343	1913.53	-0.313486	0.150008	-2.08979	0.0366363	0.108396	chrX	11855021	11864754	+	protein_coding	ATP7
FBgn0037989	946.059	0.408313	0.339792	1.20166	0.229497	0.382921	chr3R	12068374	12090612	-	protein_coding	ATP8B
FBgn0002921	11310.5	0.128697	0.188523	0.682659	0.494822	0.631603	chr3R	20948713	20976239	+	protein_coding	Atpalpha
FBgn0020236	5420.62	0.83067	0.31841	2.60881	0.00908582	0.0382434	chr2R	15993530	16001290	-	protein_coding	ATPCL
FBgn0019644	4351.75	1.20003	0.323379	3.71093	0.000206502	0.00198872	chr3L	9729998	9731224	+	protein_coding	ATPsyn-b
FBgn0010217	18183.8	1.23981	0.360657	3.43764	0.000586811	0.00455467	chr4	1031483	1034917	+	protein_coding	ATPsyn-beta
FBgn0016119	2496.91	1.05398	0.316636	3.32867	0.000872608	0.00618078	chr3R	23355219	23356064	-	protein_coding	ATPsyn-Cf6
FBgn0016120	3007.11	1.14704	0.317695	3.61052	0.000305584	0.0027106	chr3R	19094999	19096271	+	protein_coding	ATPsyn-d
FBgn0020235	5907.86	1.15119	0.351721	3.27302	0.00106407	0.00721071	chr3R	29747703	29749163	-	protein_coding	ATPsyn-gamma
FBgn0012042	496.198	0.748386	0.89153	0.839441	0.401222	0.548429	chr2R	14747361	14748215	+	protein_coding	AttA
FBgn0041581	1392.32	0.363447	0.964635	0.376772	0.706343	0.801324	chr2R	14749222	14750165	+	protein_coding	AttB
FBgn0041579	1070.08	2.83334	0.760564	3.72532	0.000195068	0.00191164	chr2R	13393704	13394667	+	protein_coding	AttC
FBgn0038530	373.524	2.81311	0.844874	3.32963	0.000869623	0.00616288	chr3R	17625267	17626086	+	protein_coding	AttD
FBgn0067783	260.019	0.617187	0.36059	1.71161	0.0869694	0.203235	chr3R	20552384	20557667	-	protein_coding	att-ORFA
FBgn0067782	0	NA	NA	NA	NA	NA	chr3R	20552634	20554409	-	protein_coding	att-ORFB
FBgn0019637	1032.58	0.112792	0.117183	0.962531	0.335783	0.487947	chr3R	5613357	5615939	+	protein_coding	Atu
FBgn0029907	7.7094	0.207594	0.810543	0.256117	0.797861	0.866483	chrX	6823203	6824203	+	protein_coding	Atx-1
FBgn0041188	2822.76	-0.46471	0.296151	-1.56917	0.116609	0.248127	chr3R	15408422	15417277	+	protein_coding	Atx2
FBgn0031420	792.201	-0.512463	0.147595	-3.47209	0.000516429	0.00410976	chr2L	2375840	2380506	+	protein_coding	Atxn7
FBgn0000146	80.5195	1.49942	0.374308	4.00585	6.18e-05	0.000748939	chr2L	10997818	11001476	-	protein_coding	aub
FBgn0000147	238.012	0.366715	0.430202	0.852425	0.393978	0.542425	chr3R	11963123	11964826	+	protein_coding	aurA
FBgn0024227	376.283	0.0425093	0.253778	0.167505	0.866972	0.913584	chr2L	10856796	10858094	-	protein_coding	aurB
FBgn0032104	18.5459	1.35555	0.695632	1.94866	0.0513361	0.139139	chr2L	9250047	9251042	-	protein_coding	aust
FBgn0037218	1709.64	0.0196834	0.13936	0.141241	0.887679	0.928718	chr3R	4211782	4227518	+	protein_coding	aux
FBgn0050476	150.694	-0.156055	0.294785	-0.529384	0.596539	0.716858	chr2R	14752520	14753269	+	protein_coding	ave
FBgn0030410	116.717	0.217407	0.239354	0.908307	0.363716	0.513853	chrX	12628369	12629640	-	protein_coding	Aven
FBgn0000150	9744.52	0.0741919	0.187617	0.395444	0.692515	0.7909	chr3R	31745171	31746077	-	protein_coding	awd
FBgn0013751	69.9216	-0.277237	0.364905	-0.759751	0.447403	0.590475	chr3L	3846205	3861692	+	protein_coding	Awh
FBgn0026597	1334.14	-0.312246	0.193917	-1.6102	0.107354	0.234624	chr3R	30022841	30035311	+	protein_coding	Axn
FBgn0262870	860.903	0.321433	0.234314	1.3718	0.170125	0.317938	chr3L	4629603	4687317	-	protein_coding	axo
FBgn0000152	260.91	0.196593	0.26253	0.748841	0.453953	0.597038	chrX	16680088	16683895	-	protein_coding	Axs
FBgn0261647	1008.58	-0.444318	0.135105	-3.28868	0.0010066	0.00690244	chr2L	2365344	2370137	+	protein_coding	Axud1
FBgn0025185	185.04	0.0813481	0.238742	0.340737	0.733302	0.82244	chr2R	7510621	7512749	-	protein_coding	az2
FBgn0000153	568.239	-0.784574	0.846667	-0.926662	0.354102	0.504344	chr2L	13821247	13823979	+	protein_coding	b
FBgn0023407	1338.74	-0.533899	0.217781	-2.45154	0.0142247	0.0536212	chr2L	13500623	13549328	-	protein_coding	B4
FBgn0004587	5921.54	-0.271156	0.0988429	-2.7433	0.00608245	0.0281831	chr3R	13661310	13666891	+	protein_coding	B52
FBgn0024897	40.5564	-1.23812	0.910921	-1.3592	0.174084	0.322072	chrX	1686623	1690187	+	protein_coding	b6
FBgn0004870	130.314	-0.686846	0.317276	-2.16482	0.0304016	0.0943221	chr3L	1036368	1101089	-	protein_coding	bab1
FBgn0025525	1352.35	-0.643773	0.239067	-2.69286	0.00708422	0.0316697	chr3L	1140428	1177276	-	protein_coding	bab2
FBgn0011300	2415.22	-0.329891	0.13779	-2.39416	0.0166587	0.0602672	chr2R	8952338	8962796	+	protein_coding	babo
FBgn0034724	710.063	-0.628026	0.290035	-2.16534	0.0303614	0.094219	chr2R	22393875	22402059	-	protein_coding	babos
FBgn0031453	10655.8	-0.335527	0.127437	-2.63288	0.00846638	0.0362825	chr2L	2752444	2757975	+	protein_coding	Bacc
FBgn0032049	4033.08	-1.60277	0.394935	-4.05832	4.94e-05	0.000630251	chr2L	8494892	8496307	-	protein_coding	Bace
FBgn0031977	890.113	-0.189011	0.160611	-1.17682	0.239265	0.393131	chr2L	8029461	8030565	+	protein_coding	baf
FBgn0045866	2313.71	0.169928	0.161676	1.05104	0.293239	0.446466	chr3R	25039373	25040443	+	protein_coding	bai
FBgn0260960	2974.38	0.986621	0.302616	3.26031	0.00111291	0.00747401	chr3L	16648441	16661615	-	protein_coding	Baldspot
FBgn0027889	632.02	0.0579276	0.222129	0.260784	0.794259	0.864131	chr3R	26864604	26866807	-	protein_coding	ball
FBgn0000158	20.3687	0.404722	0.716648	0.564743	0.572249	0.697252	chr3R	25243038	25245057	-	protein_coding	bam
FBgn0262451	0	NA	NA	NA	NA	NA	chr3L	642207	642288	+	pre_miRNA	ban
FBgn0004862	18.2788	0.740541	0.578835	1.27937	0.200768	0.351612	chr3R	21388879	21390449	+	protein_coding	bap
FBgn0042085	999.013	-0.235299	0.181567	-1.29593	0.194999	0.345345	chr2R	6636511	6642358	+	protein_coding	Bap170
FBgn0025716	808.472	-0.408626	0.130064	-3.14172	0.00167959	0.0102149	chr2R	17429352	17430963	-	protein_coding	Bap55
FBgn0025463	1815.74	-0.486948	0.112132	-4.34262	1.41e-05	0.000222246	chrX	13157444	13159508	-	protein_coding	Bap60
FBgn0037081	658.639	0.0463028	0.125103	0.370117	0.711295	0.805309	chr3L	21420387	21433134	-	protein_coding	barc
FBgn0014127	623.441	-0.390967	0.216452	-1.80625	0.0708798	0.175473	chr2L	20058162	20061370	-	protein_coding	barr
FBgn0000163	1528.95	-0.104348	0.186735	-0.558803	0.576296	0.700492	chrX	17160005	17200705	+	protein_coding	baz
FBgn0033844	3050.19	-0.287768	0.207782	-1.38495	0.166069	0.31274	chr2R	13486633	13494862	-	protein_coding	bbc
FBgn0087007	6036.21	0.823009	0.202478	4.06468	4.81e-05	0.000616223	chr3L	14412827	14536276	-	protein_coding	bbg
FBgn0035741	11.4314	0.973318	0.656643	1.48226	0.13827	0.278964	chr3L	7125904	7128118	+	protein_coding	BBS1
FBgn0033578	8.41539	0.0694887	0.811663	0.0856128	0.931774	0.957078	chr2R	11135922	11139315	+	protein_coding	BBS4
FBgn0031255	25.7254	-1.09448	0.462368	-2.36711	0.0179277	0.0636409	chr2L	422872	425321	+	protein_coding	BBS8
FBgn0024251	24.2559	-0.115375	0.537892	-0.214495	0.830161	0.88927	chrX	21363027	21373145	+	protein_coding	bbx
FBgn0040239	880.43	0.365371	0.124248	2.94066	0.0032751	0.0173551	chr3L	5565230	5566765	+	protein_coding	bc10
FBgn0039558	363.151	-0.370382	0.168792	-2.19431	0.0282134	0.088989	chr3R	27921282	27922356	-	protein_coding	BCAS2
FBgn0000166	2.99424	-1.13366	1.17041	-0.968599	0.332745	0.484579	chr3R	6755841	6759466	-	protein_coding	bcd
FBgn0043362	2208.6	-0.611548	0.396527	-1.54226	0.12301	0.257723	chr2L	5907168	5922776	+	protein_coding	bchs
FBgn0026149	520.988	-0.638079	0.153212	-4.16467	3.12e-05	0.000424946	chrX	9356633	9358594	+	protein_coding	BCL7-like
FBgn0013432	268.16	0.162032	0.171382	0.945444	0.344432	0.495489	chrX	2148462	2149647	-	protein_coding	bcn92
FBgn0038857	301.443	0.213069	0.168243	1.26644	0.205357	0.356147	chr3R	21117856	21118856	-	protein_coding	Bdbt
FBgn0034049	1102.43	-0.330372	0.248608	-1.32889	0.183885	0.332574	chr2R	15923039	15931935	-	protein_coding	bdg
FBgn0052594	1114.2	0.194678	0.168989	1.15202	0.249312	0.403795	chrX	15024435	15042060	+	protein_coding	be
FBgn0015602	729.147	-0.328189	0.125317	-2.61886	0.00882233	0.0374386	chr2R	14770468	14772630	+	protein_coding	BEAF-32
FBgn0037660	397.133	-0.0645756	0.160279	-0.402895	0.687026	0.786699	chr3R	9063131	9065078	-	protein_coding	beag
FBgn0013433	87.712	-1.51431	0.517482	-2.92631	0.00343014	0.018055	chr2L	16049964	16081684	+	protein_coding	beat-Ia
FBgn0028645	38.0481	-0.828169	0.436199	-1.8986	0.0576166	0.151565	chr2L	15905133	15962435	-	protein_coding	beat-Ib
FBgn0028644	70.4201	-1.93959	0.325279	-5.96287	2.48e-09	1.2e-07	chr2L	16000290	16041703	+	protein_coding	beat-Ic
FBgn0038498	123.143	-1.02509	0.348049	-2.94524	0.00322707	0.0171681	chr3R	17320003	17366119	-	protein_coding	beat-IIa
FBgn0038494	58.3671	-0.733423	0.43026	-1.7046	0.0882683	0.205358	chr3R	17232252	17265049	-	protein_coding	beat-IIb
FBgn0265607	0	NA	NA	NA	NA	NA	chr2L	17131023	17173118	+	protein_coding	beat-IIIa
FBgn0053179	31.7707	-0.275306	0.632495	-0.43527	0.663366	0.769091	chr2L	16973090	16993984	+	protein_coding	beat-IIIb
FBgn0032629	176.882	-0.737656	0.320951	-2.29834	0.0215422	0.0727165	chr2L	17187636	17260734	-	protein_coding	beat-IIIc
FBgn0039089	78.0342	-1.03577	0.360042	-2.8768	0.00401725	0.020561	chr3R	23557411	23580077	+	protein_coding	beat-IV
FBgn0038087	48.2413	-0.911901	0.434477	-2.09884	0.0358306	0.106513	chr3R	12840559	12848419	-	protein_coding	beat-Va
FBgn0038092	32.1927	-1.42808	0.504766	-2.82919	0.00466658	0.0230167	chr3R	12916055	12934813	+	protein_coding	beat-Vb
FBgn0038084	36.0031	-1.25456	0.464513	-2.7008	0.00691728	0.0310678	chr3R	12746035	12783192	-	protein_coding	beat-Vc
FBgn0039584	127.633	-0.940956	0.350452	-2.68498	0.00725342	0.0322441	chr3R	28418207	28474814	+	protein_coding	beat-VI
FBgn0250908	103.034	-0.979465	0.347453	-2.81898	0.00481761	0.0235802	chr3R	26645281	26681966	-	protein_coding	beat-VII
FBgn0036691	255.176	0.627075	0.174932	3.58468	0.000337486	0.002928	chr3L	17035667	17036865	+	protein_coding	beg
FBgn0263231	6506.91	-0.482763	0.148124	-3.25919	0.00111732	0.00748493	chr3R	8654974	8660761	-	protein_coding	bel
FBgn0025109	428.534	0.20717	0.167359	1.23788	0.215762	0.367812	chr2L	2988115	2990075	+	protein_coding	Bem46
FBgn0000173	5588.04	-0.336267	0.146978	-2.28787	0.0221452	0.0742307	chrX	13996344	13999805	+	protein_coding	ben
FBgn0040238	1003.01	0.476773	0.212631	2.24225	0.0249452	0.081132	chr3R	10161463	10170487	-	protein_coding	Best1
FBgn0035696	650.161	-0.335373	0.173121	-1.93721	0.0527191	0.142111	chr3L	6245932	6256665	-	protein_coding	Best2
FBgn0036492	38.9099	1.07919	1.03231	1.04541	0.295832	0.448831	chr3L	15300914	15302785	-	protein_coding	Best3
FBgn0036491	21.8691	0.766752	0.929276	0.825107	0.409311	0.556143	chr3L	15298957	15300942	+	protein_coding	Best4
FBgn0260857	355.164	0.167524	0.162669	1.02985	0.30308	0.455804	chr3L	19261393	19262437	+	protein_coding	Bet1
FBgn0260859	178.261	-0.0236425	0.190969	-0.123803	0.901471	0.938046	chr3L	9438481	9442267	-	protein_coding	Bet3
FBgn0260860	225.91	0.177914	0.251276	0.708039	0.478921	0.618728	chr3R	30180231	30181486	+	protein_coding	Bet5
FBgn0033315	115.743	0.0975492	0.266957	0.365412	0.714804	0.807859	chr2R	8626180	8627611	-	protein_coding	beta3GalTII
FBgn0027538	372.379	0.413048	0.240983	1.71401	0.0865266	0.202509	chr2R	14259029	14261150	+	protein_coding	beta4GalNAcTA
FBgn0039625	0	NA	NA	NA	NA	NA	chr3R	29032659	29034008	-	protein_coding	beta4GalNAcTB
FBgn0039258	222.037	0.409145	0.2422	1.68928	0.0911654	0.210088	chr3R	25023255	25024482	+	protein_coding	beta4GalT7
FBgn0008635	4309.35	-0.200273	0.129963	-1.541	0.123316	0.258074	chrX	18381548	18385242	-	protein_coding	betaCOP
FBgn0025724	3734.46	-0.247363	0.144507	-1.71177	0.0869389	0.203199	chr2L	13378901	13382382	+	protein_coding	beta'COP
FBgn0015000	1070.19	0.406464	0.172787	2.3524	0.0186525	0.0654392	chr2L	4945578	4948324	+	protein_coding	betaggt-I
FBgn0028970	654.409	0.47949	0.222571	2.15432	0.0312147	0.096158	chr2L	2879111	2880708	+	protein_coding	betaggt-II
FBgn0030538	14.1626	1.78507	1.0107	1.76617	0.0773669	0.187053	chrX	14171486	14172624	-	protein_coding	betaNACtes1
FBgn0030563	12.3152	1.119	1.04671	1.06906	0.285043	0.439004	chrX	14314622	14315583	-	protein_coding	betaNACtes2
FBgn0052601	10.0431	1.49309	0.807895	1.84812	0.0645849	0.164062	chrX	14378805	14379826	+	protein_coding	betaNACtes3
FBgn0030566	25.3674	1.81716	0.796167	2.28239	0.0224666	0.0750466	chrX	14380350	14381416	+	protein_coding	betaNACtes4
FBgn0262163	3.93369	2.52565	1.10867	2.27809	0.0227209	0.0757833	chrX	15576354	15576964	+	pseudogene	betaNACtes5
FBgn0052598	10.5251	1.19176	1.03152	1.15534	0.247949	0.402197	chrX	14316129	14317150	-	protein_coding	betaNACtes6
FBgn0250788	11087.2	0.114498	0.170395	0.671955	0.501612	0.637852	chrX	17657371	17669371	+	protein_coding	beta-Spec
FBgn0010357	75167	0.814456	0.431291	1.88841	0.0589707	0.154169	chr2R	11346324	11347395	+	protein_coding	betaTry
FBgn0003887	31011.6	-0.163387	0.138726	-1.17777	0.238889	0.392795	chr2R	19447318	19451600	-	protein_coding	betaTub56D
FBgn0003888	8487.12	-0.428223	0.362057	-1.18275	0.236908	0.390449	chr2R	24305880	24313099	+	protein_coding	betaTub60D
FBgn0003889	1157.14	1.29286	0.746937	1.73088	0.0834725	0.197393	chr3R	9408382	9410282	-	protein_coding	betaTub85D
FBgn0003890	1792.34	1.87043	0.404859	4.61994	3.84e-06	7.3e-05	chr3R	27967007	27988384	-	protein_coding	betaTub97EF
FBgn0263107	0	NA	NA	NA	NA	NA	chr2L	11953409	11953503	-	pre_miRNA	bft
FBgn0083938	0	NA	NA	NA	NA	NA	chr2L	4641295	4642872	+	protein_coding	BG642163
FBgn0250831	0	NA	NA	NA	NA	NA	chr3R	25806444	25806961	+	protein_coding	BG642167
FBgn0047334	32.8526	1.32576	0.663458	1.99826	0.0456883	0.128032	chr3L	6232468	6233381	-	protein_coding	BG642312
FBgn0013753	420.405	-0.753952	0.198647	-3.79544	0.000147383	0.00151953	chr3L	1639710	1640952	+	protein_coding	Bgb
FBgn0004581	107.773	1.01598	0.614537	1.65324	0.0982827	0.2213	chr2R	23853269	23858921	-	protein_coding	bgcn
FBgn0027348	2863.92	3.33342	0.534179	6.24026	4.37e-10	2.43e-08	chr2L	14013003	14019328	+	protein_coding	bgm
FBgn0011758	98.7168	-0.93304	0.400154	-2.3317	0.0197165	0.0680776	chrX	17397477	17403278	+	protein_coding	B-H1
FBgn0004854	136.745	-0.126984	0.352638	-0.360098	0.718774	0.810985	chrX	17314580	17324175	+	protein_coding	B-H2
FBgn0261111	204.821	-0.0314333	0.184074	-0.170764	0.864409	0.911954	chr3L	7238541	7240245	+	protein_coding	BHD
FBgn0000179	629.707	-1.05294	0.311139	-3.38415	0.000713996	0.005282	chrX	4412855	4485647	+	protein_coding	bi
FBgn0035871	2442.14	0.333481	0.148277	2.24904	0.0245098	0.0800641	chr3L	8307144	8308941	-	protein_coding	BI-1
FBgn0000180	607.618	-0.967814	0.386732	-2.50255	0.0123304	0.0483343	chr2L	9984644	9995538	+	protein_coding	bib
FBgn0000181	10021.4	0.0966162	0.104894	0.921084	0.357007	0.507291	chr2R	12870248	12871794	+	protein_coding	bic
FBgn0000182	7.16483	0.52422	1.0778	0.486379	0.626699	0.740544	chr2L	16042046	16048757	+	protein_coding	BicC
FBgn0000183	1862.11	-0.0367681	0.155009	-0.2372	0.812502	0.876911	chr2L	17459604	17473215	-	protein_coding	BicD
FBgn0014133	6965.83	-0.038118	0.199472	-0.191094	0.848452	0.901773	chrX	11678969	11694740	+	protein_coding	bif
FBgn0038252	56.3361	1.45958	0.876828	1.66462	0.0959895	0.217849	chr3R	14663449	14664822	+	protein_coding	BigH1
FBgn0039509	516.806	0.31062	0.222324	1.39715	0.162367	0.308178	chr3R	27287365	27288526	-	protein_coding	bigmax
FBgn0039282	132.281	-0.759536	0.420242	-1.80738	0.0707031	0.175196	chr3R	25131305	25136709	+	protein_coding	Bili
FBgn0045759	37.3014	0.0248814	0.4978	0.0499827	0.960136	0.974686	chr3L	6990621	6994447	+	protein_coding	bin
FBgn0024491	549.049	-0.813257	0.233858	-3.47757	0.00050599	0.00404822	chr3R	16186155	16189564	-	protein_coding	Bin1
FBgn0263144	1687.33	-0.300413	0.175125	-1.71542	0.0862679	0.202193	chr2R	6214567	6240602	+	protein_coding	bin3
FBgn0026263	487.733	-0.941769	0.364922	-2.58074	0.00985893	0.0407335	chr3L	8054332	8058713	-	protein_coding	bip1
FBgn0026262	1937.11	-0.132942	0.122771	-1.08284	0.27888	0.433417	chr4	459886	466828	-	protein_coding	bip2
FBgn0010520	184.721	-0.0426218	0.217286	-0.196155	0.844489	0.899711	chr2L	9895286	9896104	+	protein_coding	Bka
FBgn0267791	2667	-0.638524	0.134744	-4.7388	2.15e-06	4.44e-05	chr2R	20587550	20606854	+	protein_coding	bl
FBgn0035608	196.022	1.81644	0.626517	2.89927	0.00374032	0.0193557	chr3L	5497522	5498958	-	protein_coding	blanks
FBgn0035625	582.191	-1.53115	0.757753	-2.02065	0.0433164	0.123128	chr3L	5630982	5652094	+	protein_coding	Blimp-1
FBgn0002906	315.022	-0.0323972	0.333059	-0.0972717	0.922511	0.951143	chr3R	11736809	11741783	-	protein_coding	Blm
FBgn0050077	219.923	0.367028	0.189917	1.93257	0.0532891	0.143252	chr2R	14601277	14602010	+	protein_coding	Blos1
FBgn0036118	156.552	-0.202888	0.213741	-0.949223	0.342507	0.493881	chr3L	11061570	11062215	+	protein_coding	Blos2
FBgn0085284	26.0117	-0.360066	0.458906	-0.784617	0.432678	0.577576	chr3L	18870223	18870897	+	protein_coding	Blos3
FBgn0036105	120.492	-0.177417	0.206244	-0.860229	0.389663	0.538615	chr3L	10879084	10880188	+	protein_coding	Blos4
FBgn0027660	1441.88	-0.4244	0.295963	-1.43397	0.151582	0.295085	chr3L	17396030	17421514	-	protein_coding	blot
FBgn0004133	971.312	-0.509643	0.192129	-2.65261	0.00798732	0.0347045	chr2R	7580487	7587079	-	protein_coding	blow
FBgn0038387	233.619	0.732675	0.315313	2.32365	0.0201445	0.0691072	chr3R	15933846	15934940	+	protein_coding	blp
FBgn0041161	752.989	-0.28063	0.184578	-1.52039	0.128414	0.265117	chr3L	14043693	14049892	-	protein_coding	blue
FBgn0011211	16549.5	1.23263	0.370379	3.32802	0.000874652	0.006192	chr2R	22799098	22802180	+	protein_coding	blw
FBgn0026562	4815.33	-0.228194	0.270045	-0.845023	0.398098	0.545642	chr3R	26869237	26871995	-	protein_coding	BM-40-SPARC
FBgn0036199	378.977	0.624354	0.179563	3.47708	0.000506903	0.00405071	chr3L	11720933	11728118	+	protein_coding	Bmcp
FBgn0036449	1485.41	0.261512	0.277205	0.943387	0.345483	0.496523	chr3L	14776495	14786412	-	protein_coding	bmm
FBgn0001090	2885.05	-0.695305	0.203579	-3.4154	0.000636882	0.00483406	chrX	18794245	18797687	-	protein_coding	bnb
FBgn0004389	3.83207	0.203181	0.904277	0.224689	0.822221	0.883717	chr3R	31193361	31194389	+	protein_coding	bnk
FBgn0014135	148.91	0.164901	0.306093	0.538727	0.590075	0.712413	chr3R	19794072	19836817	-	protein_coding	bnl
FBgn0040487	0.545189	1.03693	1.03424	1.0026	0.316055	NA	chr3L	14945498	14946125	-	protein_coding	BobA
FBgn0004132	490.389	-0.268303	0.213166	-1.25866	0.208153	0.359562	chr2R	7565872	7566738	-	protein_coding	boca
FBgn0037719	602.489	0.162202	0.151739	1.06895	0.285091	0.439004	chr3R	9589467	9591002	-	protein_coding	bocksbeutel
FBgn0040388	854.805	-0.905793	0.221654	-4.08651	4.38e-05	0.000570251	chrX	2444166	2470043	-	protein_coding	boi
FBgn0011206	813.074	1.19893	0.541871	2.21257	0.026927	0.08604	chr3L	9097628	9134405	-	protein_coding	bol
FBgn0050362	101.132	1.25724	0.824307	1.52521	0.127207	0.263352	chr2R	8365549	8366688	-	protein_coding	boly
FBgn0023097	1202.72	-0.634865	0.198396	-3.19999	0.0013743	0.00877845	chr3R	20593138	20612540	+	protein_coding	bon
FBgn0260942	259.98	0.471674	0.326381	1.44516	0.148413	0.291054	chr3R	22550679	22556494	+	protein_coding	bond
FBgn0026261	343.782	0.58836	0.241048	2.44084	0.0146531	0.0547216	chr2R	22637769	22638868	+	protein_coding	bonsai
FBgn0040237	822.275	0.484865	0.192185	2.52291	0.011639	0.046339	chr3R	16261354	16264115	-	protein_coding	bor
FBgn0259791	122.306	0.569769	0.42126	1.35253	0.176205	0.32488	chr3L	18622691	18624751	+	protein_coding	bora
FBgn0032105	475.897	-0.347396	0.223407	-1.55499	0.119947	0.253186	chr2L	9251471	9253118	-	protein_coding	borr
FBgn0000206	8.14353	0.330285	0.875003	0.377467	0.705827	0.801039	chr3R	25961993	25966948	+	protein_coding	boss
FBgn0027535	697.756	-0.0198331	0.126723	-0.156508	0.875633	0.919831	chr2R	19129588	19133706	+	protein_coding	botv
FBgn0261284	399.359	-0.512329	0.20916	-2.44946	0.014307	0.053811	chrX	6986485	6987188	+	protein_coding	bou
FBgn0004893	2530.54	-0.522593	0.172592	-3.02792	0.00246247	0.0137816	chr2L	3771699	3784121	+	protein_coding	bowl
FBgn0037205	34.4466	0.499229	0.580744	0.859637	0.389989	0.538636	chr3L	22901911	22905470	+	protein_coding	BoYb
FBgn0000210	20217.1	-0.670004	0.30177	-2.22024	0.0264022	0.0848058	chrX	1575131	1664869	+	protein_coding	br
FBgn0033155	712.919	-0.161109	0.175984	-0.915476	0.359942	0.510492	chr2R	7272274	7278101	-	protein_coding	Br140
FBgn0010300	5269.3	-0.990018	0.300317	-3.29658	0.000978696	0.00675749	chr2L	19133815	19179758	+	protein_coding	brat
FBgn0050169	248.742	-0.164472	0.192829	-0.852939	0.393693	0.542309	chr2R	24526171	24529581	+	protein_coding	Brca2
FBgn0000216	112.927	-0.477331	0.381786	-1.25026	0.211206	0.363112	chr3L	14972666	14973198	+	protein_coding	Brd
FBgn0039654	517.416	-0.429617	0.167512	-2.56469	0.0103269	0.0422697	chr3R	29223484	29226276	+	protein_coding	Brd8
FBgn0086694	1112.19	-0.385707	0.17123	-2.25257	0.0242865	0.0795084	chr3L	5789830	5794192	-	protein_coding	Bre1
FBgn0038499	649.933	-0.330316	0.172192	-1.9183	0.0550734	0.146525	chr3R	17374832	17391337	-	protein_coding	Brf
FBgn0024250	777.37	-0.762833	0.167054	-4.56639	4.96e-06	9.12e-05	chrX	7307938	7311132	+	protein_coding	brk
FBgn0000212	2737.78	-0.626952	0.189598	-3.30674	0.000943895	0.00656824	chr3L	15970081	15982869	-	protein_coding	brm
FBgn0030434	437.314	-0.159096	0.167091	-0.952148	0.341022	0.492552	chrX	12907985	12909622	-	protein_coding	Brms1
FBgn0000221	151.139	0.203355	0.290161	0.700835	0.483406	0.622293	chrX	4104341	4105791	+	protein_coding	brn
FBgn0013755	3.42505	0.785384	1.11358	0.70528	0.480636	0.61996	chr3L	1647868	1648612	+	protein_coding	Bro
FBgn0259246	1078.84	-1.22699	0.438882	-2.79571	0.00517851	0.0249566	chr2R	9503764	9541565	+	protein_coding	brp
FBgn0261787	1150.19	-0.160308	0.0924354	-1.73427	0.0828708	0.196453	chr2L	20650754	20656178	-	protein_coding	bru
FBgn0262475	1530.54	0.55932	0.150379	3.7194	0.000199695	0.00194144	chr2L	12344218	12397528	+	protein_coding	bru-2
FBgn0264001	626.112	-0.88637	0.335151	-2.64469	0.00817651	0.0353781	chr3L	13521906	13803400	-	protein_coding	bru-3
FBgn0266717	5671.36	0.14472	0.135863	1.06519	0.286788	0.44027	chr3R	10312038	10331353	-	protein_coding	Bruce
FBgn0036874	20.1171	1.35399	0.905086	1.49598	0.134658	0.274639	chr3L	19483825	19486498	-	protein_coding	brv1
FBgn0036712	19.8601	1.35878	0.963417	1.41038	0.158427	0.303059	chr3L	17342049	17344696	-	protein_coding	brv2
FBgn0040333	85.3596	1.18272	0.899978	1.31416	0.188791	0.338221	chrX	2622068	2624575	-	protein_coding	brv3
FBgn0011785	2041.25	-0.567007	0.177923	-3.18681	0.00143849	0.00907228	chr3R	24318999	24328619	+	protein_coding	BRWD3
FBgn0004101	511.124	-0.13107	0.193635	-0.676893	0.498474	0.63518	chr2R	24342860	24376473	+	protein_coding	bs
FBgn0032679	1148.01	0.104346	0.232362	0.449066	0.653384	0.761517	chr2L	18449516	18454587	-	protein_coding	bsf
FBgn0261822	10563.9	-0.00764601	0.151702	-0.0504015	0.959802	0.974567	chr2L	8083419	8116531	+	protein_coding	Bsg
FBgn0000227	0	NA	NA	NA	NA	NA	chr2L	4683051	4684461	-	protein_coding	Bsg25A
FBgn0000228	1017.17	-0.105383	0.124295	-0.847849	0.396522	0.544676	chr2L	5271727	5278548	-	protein_coding	Bsg25D
FBgn0000529	18.3894	-1.26441	0.724108	-1.74617	0.0807818	0.193271	chr2L	19765775	19769067	-	protein_coding	bsh
FBgn0000229	1137.72	-0.121681	0.121014	-1.00551	0.314649	0.466457	chr2L	10247501	10250501	-	protein_coding	bsk
FBgn0005666	4339.3	2.26044	0.524137	4.31269	1.61e-05	0.00025048	chr4	724399	776474	+	protein_coding	bt
FBgn0030228	459.445	0.469131	0.227874	2.05873	0.0395203	0.115045	chrX	10768536	10772154	+	protein_coding	BTBD9
FBgn0263108	2250.09	-0.218302	0.12541	-1.7407	0.0817359	0.194688	chr3L	3148645	3158408	+	protein_coding	BtbVII
FBgn0029848	653.165	0.582935	0.249885	2.33281	0.0196581	0.0679759	chrX	6217267	6219327	-	protein_coding	Btd
FBgn0000233	122.564	-0.731685	0.294668	-2.48309	0.0130249	0.0503678	chrX	9694185	9697558	+	protein_coding	btd
FBgn0025679	9.50044	0.638757	0.885255	0.721552	0.47057	0.612137	chrX	4770556	4771588	-	protein_coding	Bteb2
FBgn0030501	156.677	-0.425348	0.254576	-1.67081	0.0947588	0.215956	chrX	13612130	13613228	+	protein_coding	BthD
FBgn0003502	1742.41	-0.48377	0.175279	-2.76	0.00578014	0.0271372	chr2L	8258372	8301079	-	protein_coding	Btk29A
FBgn0005592	168.824	-0.266495	0.392631	-0.67874	0.497302	0.634348	chr3L	14075771	14083229	+	protein_coding	btl
FBgn0014949	1.99913	0.244873	1.13154	0.216407	0.828671	NA	chr3R	22586148	22586625	-	protein_coding	btn
FBgn0266756	3693.68	-0.339168	0.160517	-2.11298	0.0346028	0.103816	chr3R	14804091	14875488	-	protein_coding	btsz
FBgn0023096	76.6759	-0.118566	0.303458	-0.390715	0.696008	0.793543	chr2L	17962624	17982472	-	protein_coding	btv
FBgn0045862	1187.08	-0.0397916	0.105107	-0.378581	0.704999	0.800473	chr3R	27700360	27703445	+	protein_coding	btz
FBgn0031696	581.721	0.141468	0.209538	0.675143	0.499585	0.636235	chr2L	5278864	5283283	+	protein_coding	Bub1
FBgn0025457	935.534	-0.33971	0.123639	-2.7476	0.00600336	0.0279513	chr3R	29674006	29675421	-	protein_coding	Bub3
FBgn0263855	634.526	-0.403642	0.288931	-1.39702	0.162409	0.308178	chr2R	5969098	5974385	-	protein_coding	BubR1
FBgn0040491	113.396	-0.282378	0.524512	-0.538364	0.590326	0.712507	chr2R	11679491	11688557	+	protein_coding	Buffy
FBgn0032248	362.664	0.0525084	0.178496	0.294171	0.768627	0.846382	chr2L	10429919	10430918	-	protein_coding	Bug22
FBgn0259176	9062.33	-0.00777642	0.136492	-0.0569733	0.954566	0.971082	chr2L	12455539	12546611	-	protein_coding	bun
FBgn0000239	2102.92	0.0820602	0.14383	0.570535	0.568315	0.693903	chr2L	21174181	21179683	-	protein_coding	bur
FBgn0038901	19.881	1.09974	0.680971	1.61496	0.106318	0.233382	chr3R	21769517	21770279	+	protein_coding	Burs
FBgn0031150	689.555	-0.107734	0.347551	-0.30998	0.756576	0.838392	chrX	21053962	21082391	+	protein_coding	bves
FBgn0000241	636.996	-1.42282	0.611549	-2.32658	0.0199876	0.0687264	chr2R	23527804	23538499	-	protein_coding	bw
FBgn0045064	3185.83	-0.848985	0.356895	-2.37881	0.0173687	0.0621497	chr2L	20066390	20073719	+	protein_coding	bwa
FBgn0265598	296.002	-0.719535	0.242914	-2.9621	0.00305552	0.0164636	chrX	18515427	18572809	+	protein_coding	Bx
FBgn0004856	1336.5	-0.0680414	0.132125	-0.514977	0.606569	0.724643	chrX	9103869	9106604	-	protein_coding	Bx42
FBgn0020556	3.13412	-1.52996	1.14804	-1.33267	0.18264	0.331286	chr3R	16742124	16773189	-	lincRNA	bxd
FBgn0000244	1211.11	0.591666	0.290813	2.03453	0.0418985	0.120035	chr3R	9528237	9533011	-	protein_coding	by
FBgn0011723	108.568	0.0132057	0.340232	0.038814	0.969039	0.979955	chr3L	11927692	11935919	+	protein_coding	byn
FBgn0010292	430.538	-0.392919	0.189863	-2.06949	0.0385005	0.112783	chrX	7901879	7903643	+	protein_coding	bys
FBgn0011566	273.271	0.232382	0.217403	1.0689	0.285116	0.439004	chrX	2606679	2608876	-	protein_coding	Bzd
FBgn0028525	12.5334	0.7868	0.796925	0.987294	0.323498	0.475276	chr2L	16303263	16305940	+	protein_coding	c(2)M
FBgn0000246	116.095	0.64858	0.302013	2.14752	0.0317515	0.097366	chr3R	15789472	15792579	-	protein_coding	c(3)G
FBgn0040236	3004.24	0.152905	0.114375	1.33688	0.181263	0.330003	chrX	9275317	9283117	-	protein_coding	c11.1
FBgn0040235	741.982	-0.270512	0.146864	-1.84192	0.0654876	0.165501	chrX	9317914	9319223	-	protein_coding	c12.1
FBgn0040234	605.36	0.658304	0.157316	4.18459	2.86e-05	0.000396518	chrX	9319358	9324458	+	protein_coding	c12.2
FBgn0004863	63.2371	-0.631753	0.403494	-1.56571	0.117417	0.249373	chr3R	21499985	21512814	+	protein_coding	C15
FBgn0032078	1121.39	-0.194423	0.311237	-0.62468	0.532181	0.664733	chr2L	8943454	8951216	-	protein_coding	C1GalTA
FBgn0259228	1609.91	-0.298374	0.189323	-1.576	0.115025	0.245804	chrX	6780789	6803593	-	protein_coding	C3G
FBgn0021742	7.96657	0.0448977	1.1665	0.0384892	0.969298	0.979996	chrX	10964031	10967134	-	protein_coding	C901
FBgn0000247	1047.51	-0.0660057	0.157803	-0.418279	0.675743	0.777901	chr3R	29806810	29815047	+	protein_coding	ca
FBgn0001991	294.12	0.488541	0.345421	1.41434	0.157263	0.301688	chr2L	16165830	16190540	+	protein_coding	Ca-alpha1D
FBgn0264386	321.3	-0.232872	0.395584	-0.588679	0.556076	0.683484	chrX	6104084	6192483	-	protein_coding	Ca-alpha1T
FBgn0259822	238.377	-0.349771	0.325679	-1.07397	0.282835	0.43679	chr2L	11156117	11203544	-	protein_coding	Ca-beta
FBgn0025678	5006.57	-0.151693	0.184019	-0.824337	0.409748	0.556547	chr2L	16354885	16356735	-	protein_coding	CaBP1
FBgn0263111	349.563	-0.596029	0.327201	-1.8216	0.0685159	0.171087	chrX	11931279	11985087	-	protein_coding	cac
FBgn0000250	3055.63	-0.176264	0.230734	-0.76393	0.444909	0.588879	chr2L	16313035	16326207	-	protein_coding	cact
FBgn0031114	560.9	-0.101908	0.15518	-0.656708	0.511369	0.646268	chrX	20424068	20426402	+	protein_coding	cactin
FBgn0000251	1070.08	0.466633	0.295417	1.57957	0.114205	0.244634	chr2L	20770730	20783135	+	protein_coding	cad
FBgn0036715	758.828	-0.946093	0.196133	-4.82374	1.41e-06	3.1e-05	chr3L	17367752	17379530	-	protein_coding	Cad74A
FBgn0261053	603.973	-0.826731	0.282433	-2.92718	0.00342056	0.0180195	chr3R	10827078	10849030	+	protein_coding	Cad86C
FBgn0037963	1036.62	-0.893574	0.235592	-3.79288	0.000148907	0.00153173	chr3R	11893511	11949129	-	protein_coding	Cad87A
FBgn0038247	55.595	-0.779636	0.473157	-1.64773	0.0994078	0.223199	chr3R	14630477	14641776	+	protein_coding	Cad88C
FBgn0038439	2.39195	2.26713	1.17285	1.93301	0.0532349	0.143173	chr3R	16484565	16495422	-	protein_coding	Cad89D
FBgn0022800	374.507	-0.209145	0.277403	-0.753938	0.450886	0.593817	chr3R	25197570	25208283	-	protein_coding	Cad96Ca
FBgn0039294	53.6849	-1.35648	0.474702	-2.85753	0.00426947	0.0215313	chr3R	25224155	25232321	-	protein_coding	Cad96Cb
FBgn0039709	1054.99	-0.528168	0.257397	-2.05196	0.0401735	0.116457	chr3R	29841656	29854699	+	protein_coding	Cad99C
FBgn0015609	1750.84	-1.43489	0.313409	-4.57833	4.69e-06	8.68e-05	chr2L	17647052	17778340	-	protein_coding	CadN
FBgn0262018	79.934	-0.565033	0.466267	-1.21182	0.22558	0.378874	chr2L	17786970	17875247	-	protein_coding	CadN2
FBgn0263979	1775.66	-0.392244	0.147853	-2.65293	0.00797973	0.0347022	chr3R	15225575	15227564	+	protein_coding	Caf1
FBgn0033526	214.467	-0.00391859	0.240454	-0.0162967	0.986998	0.991924	chr2R	10466000	10468540	-	protein_coding	Caf1-105
FBgn0030054	598.475	-0.48812	0.206192	-2.36731	0.017918	0.0636248	chrX	8602136	8606304	-	protein_coding	Caf1-180
FBgn0017414	185.921	-0.0646377	0.199797	-0.323517	0.746304	0.83125	chr2R	10893033	10894414	-	protein_coding	cag
FBgn0027844	493.915	0.544153	0.194547	2.79703	0.00515749	0.024882	chr2L	13803625	13809994	+	protein_coding	CAH1
FBgn0027843	1234.65	0.326877	0.306001	1.06822	0.28542	0.439322	chr3L	12177600	12183347	+	protein_coding	CAH2
FBgn0037646	95.1011	1.26915	0.403945	3.14189	0.00167863	0.0102136	chr3R	8980859	8982793	+	protein_coding	CAHbeta
FBgn0038478	530.067	-0.382114	0.194438	-1.96522	0.0493884	0.13569	chr3R	17088279	17091938	+	protein_coding	cal1
FBgn0012051	834.395	0.380766	0.163133	2.33408	0.0195913	0.0678665	chr2R	19425112	19430564	+	protein_coding	CalpA
FBgn0025866	848.682	0.285435	0.269742	1.05818	0.289975	0.44309	chr3L	9888761	9893319	+	protein_coding	CalpB
FBgn0260450	564.286	-0.298789	0.177351	-1.68473	0.0920401	0.211524	chrX	16325762	16328523	+	protein_coding	CalpC
FBgn0039928	3967.78	-0.488316	0.148827	-3.2811	0.00103402	0.00704608	chr4	1112873	1123357	-	protein_coding	Cals
FBgn0013995	860.926	1.57378	0.264169	5.95749	2.56e-09	1.23e-07	chr3R	20978182	21015613	+	protein_coding	Calx
FBgn0262166	228.871	-0.251135	0.185584	-1.35321	0.175987	0.324581	chr2R	16194061	16196333	-	protein_coding	calypso
FBgn0000253	16076.1	0.530862	0.218201	2.4329	0.0149782	0.0556432	chr2R	12259397	12278809	+	protein_coding	Cam
FBgn0016126	5505.98	0.117145	0.140983	0.830918	0.40602	0.552954	chr4	445503	453947	+	protein_coding	CaMKI
FBgn0264607	3291.36	-0.167238	0.156007	-1.07199	0.283724	0.437586	chr4	1035287	1053703	-	protein_coding	CaMKII
FBgn0259234	1070.22	-0.0790333	0.183891	-0.429783	0.667353	0.771654	chr2R	9446045	9480076	+	protein_coding	Camta
FBgn0011569	48.0507	1.04709	0.615893	1.70011	0.0891099	0.206804	chr3L	10263908	10267111	-	protein_coding	can
FBgn0040233	1255.89	0.858162	0.202999	4.22742	2.36e-05	0.000338974	chr2L	11269779	11277846	+	protein_coding	cana
FBgn0010015	142.745	0.969716	0.527228	1.83927	0.0658753	0.166263	chr3R	31039373	31046821	+	protein_coding	CanA1
FBgn0030758	1001.55	-0.496199	0.222374	-2.23137	0.0256566	0.0829051	chrX	16560683	16587172	-	protein_coding	CanA-14F
FBgn0010014	186.9	-1.45193	0.339353	-4.27853	1.88e-05	0.000284949	chrX	5332498	5334449	+	protein_coding	CanB
FBgn0015614	1775.62	0.0475772	0.109921	0.432832	0.665137	0.770215	chr2R	7786009	7789053	+	protein_coding	CanB2
FBgn0027568	1955.53	0.0287595	0.136375	0.210886	0.832976	0.891027	chr2L	10358133	10362707	-	protein_coding	Cand1
FBgn0033504	4283.08	0.845863	0.212888	3.97327	7.09e-05	0.000835873	chr2R	10269015	10307024	+	protein_coding	CAP
FBgn0263006	11552.3	0.423322	0.323376	1.30907	0.190511	0.340126	chr2R	23925076	23935884	-	protein_coding	Ca-P60A
FBgn0039722	68.8691	-1.02459	0.430041	-2.38253	0.0171942	0.0616769	chr3R	29912990	29914346	-	protein_coding	Capa
FBgn0037100	87.5506	0.508611	0.379293	1.34094	0.179938	0.328569	chr3L	21558973	21562181	-	protein_coding	CapaR
FBgn0039680	613.587	-0.63061	0.292358	-2.15698	0.0310073	0.0956722	chr3R	29675650	29680257	+	protein_coding	Cap-D2
FBgn0051989	178.684	-0.0296707	0.316251	-0.0938199	0.925252	0.952784	chr2L	5525904	5535958	+	protein_coding	Cap-D3
FBgn0031883	2650.18	-0.270543	0.111667	-2.42277	0.0154026	0.0567897	chr2L	7032720	7037878	+	protein_coding	Caper
FBgn0259876	1009.08	-0.332278	0.250524	-1.32633	0.184731	0.333511	chr2R	13133141	13142820	+	protein_coding	Cap-G
FBgn0037831	426.373	-0.394052	0.201953	-1.95121	0.0510326	0.138707	chr3R	10761309	10766756	+	protein_coding	Cap-H2
FBgn0042134	6130.19	-0.239814	0.14977	-1.60122	0.109329	0.237362	chr3L	18668152	18673324	-	protein_coding	Capr
FBgn0023095	3500.39	-0.0957563	0.180691	-0.529945	0.59615	0.716596	chr3L	13228691	13279642	+	protein_coding	caps
FBgn0053653	1346.72	-1.2832	0.278811	-4.60239	4.18e-06	7.84e-05	chr4	1230836	1271759	+	protein_coding	Caps
FBgn0261458	8519.61	0.530626	0.169208	3.13595	0.00171301	0.0103712	chr2L	1151677	1158262	-	protein_coding	capt
FBgn0000256	2492.84	0.703439	0.182696	3.85033	0.000117958	0.00127472	chr2L	3872645	3902860	-	protein_coding	capu
FBgn0000257	562.184	0.219482	0.183543	1.1958	0.231773	0.385074	chrX	19566018	19569401	+	protein_coding	car
FBgn0004878	237.992	0.160703	0.154116	1.04274	0.297068	0.449898	chr3R	5712974	5716805	-	protein_coding	cas
FBgn0022213	1732.13	-0.262498	0.149831	-1.75197	0.0797795	0.191246	chr2L	16821155	16825207	-	protein_coding	Cas
FBgn0013759	1774.18	-0.20055	0.160357	-1.25065	0.211063	0.362912	chr3R	21783399	21822674	-	protein_coding	CASK
FBgn0034068	2570.82	-0.468883	0.196871	-2.38167	0.0172342	0.0617506	chr2R	16024627	16028161	-	protein_coding	casp
FBgn0000261	14632	1.01158	0.230129	4.39571	1.1e-05	0.000181507	chr3L	18822603	18828188	+	protein_coding	Cat
FBgn0029093	29097.5	-0.348411	0.174468	-1.99699	0.0458259	0.128284	chr2R	7822110	7823569	-	protein_coding	cathD
FBgn0024249	0.800699	-0.634512	1.17437	-0.540301	0.58899	NA	chr2R	16277684	16278396	-	protein_coding	cato
FBgn0002022	2146.53	0.0428891	0.173784	0.246796	0.805066	0.87119	chr2L	19041861	19043614	+	protein_coding	Catsup
FBgn0015919	506.824	-0.742949	0.196094	-3.78874	0.000151414	0.00155159	chr3L	12609630	12621798	+	protein_coding	caup
FBgn0026257	152.336	-0.418656	0.218986	-1.91179	0.0559031	0.148102	chr3R	24221102	24223528	+	protein_coding	cav
FBgn0011571	1925.84	-0.52898	0.145549	-3.63438	0.000278651	0.00250805	chrX	16288809	16293520	+	protein_coding	caz
FBgn0033842	267.506	0.0685971	0.164991	0.415764	0.677583	0.779333	chr2R	13483511	13485391	-	protein_coding	cbc
FBgn0020224	1084.7	-0.506786	0.159778	-3.17182	0.00151486	0.00942585	chr3L	8424953	8432246	+	protein_coding	Cbl
FBgn0026144	1335.62	-0.805759	0.263769	-3.05478	0.00225223	0.0128283	chrX	7337351	7342731	+	protein_coding	CBP
FBgn0022943	371.804	-0.0642563	0.150107	-0.428071	0.668599	0.772962	chr3R	18164660	18165439	+	protein_coding	Cbp20
FBgn0004580	412.42	0.864648	0.210505	4.10749	4e-05	0.000524426	chr2R	16973926	16996057	+	protein_coding	Cbp53E
FBgn0022942	1477.49	-0.354008	0.135901	-2.6049	0.00919012	0.0385859	chrX	4650014	4658259	+	protein_coding	Cbp80
FBgn0086757	536.629	0.421514	0.211705	1.99105	0.0464758	0.129502	chr2R	13450585	13453393	+	protein_coding	cbs
FBgn0031148	758.663	0.0505675	0.23144	0.21849	0.827047	0.886995	chrX	21045137	21049096	+	protein_coding	Cbs
FBgn0043364	1285	-0.0331297	0.293994	-0.112688	0.910278	0.943675	chr2L	476445	479688	-	protein_coding	cbt
FBgn0011241	279.542	0.40117	0.205999	1.94744	0.0514823	0.139451	chr2R	9864509	9875072	-	protein_coding	cbx
FBgn0067317	12.7947	0.906997	0.996379	0.910293	0.362668	0.512846	chr3R	21868002	21868770	+	protein_coding	Cby
FBgn0039007	32.5635	0.282153	0.390946	0.721719	0.470467	0.612062	chr3R	22700581	22702084	-	protein_coding	CCAP
FBgn0039396	28.2781	-0.119397	0.558965	-0.213604	0.830856	0.88966	chr3R	25923498	25956270	-	protein_coding	CCAP-R
FBgn0036219	1.92617	0.248366	1.17402	0.211552	0.832457	NA	chr3L	11881383	11883546	+	protein_coding	CCDC151
FBgn0261353	0	NA	NA	NA	NA	NA	chr3L	11708978	11710570	+	protein_coding	Ccdc56
FBgn0038199	79.0403	1.13895	0.374422	3.04188	0.00235103	0.0132899	chr3R	14092503	14096835	-	protein_coding	CCHa1
FBgn0050106	32.7004	-0.318404	0.455729	-0.69867	0.484758	0.623285	chr2R	17646847	17665068	-	protein_coding	CCHa1-R
FBgn0038147	1619.22	0.334045	0.16487	2.02611	0.0427533	0.121939	chr3R	13389058	13395197	-	protein_coding	CCHa2
FBgn0033058	26.2989	0.1602	0.527695	0.303584	0.761445	0.841432	chr2R	6050948	6068680	+	protein_coding	CCHa2-R
FBgn0038925	789.632	0.716808	0.210039	3.41274	0.000643132	0.00485943	chr3R	22025974	22027480	-	protein_coding	Cchl
FBgn0259231	8.84272	-0.0512752	0.852835	-0.0601233	0.952057	0.969644	chrX	18707493	18726572	-	protein_coding	CCKLR-17D1
FBgn0030954	74.2339	-0.693894	0.488392	-1.42077	0.155383	0.299575	chrX	18764482	18774027	-	protein_coding	CCKLR-17D3
FBgn0038331	1290.49	0.528848	0.202078	2.61705	0.00886941	0.0375792	chr3R	15371956	15374237	+	protein_coding	Ccm3
FBgn0052183	67.6895	-1.85151	0.384251	-4.81848	1.45e-06	3.17e-05	chr3L	17690014	17748839	+	protein_coding	Ccn
FBgn0004783	11.7015	3.11927	0.929254	3.35675	0.000788651	0.00571846	chr3R	6704083	6704903	+	protein_coding	Ccp84Aa
FBgn0004782	30.9186	2.74938	1.01992	2.69568	0.00702455	0.0314625	chr3R	6701967	6702877	-	protein_coding	Ccp84Ab
FBgn0004781	0.251454	0.512726	1.0267	0.499391	0.617504	NA	chr3R	6695147	6696271	-	protein_coding	Ccp84Ac
FBgn0004780	12.018	4.48199	1.16548	3.84561	0.000120252	0.00129535	chr3R	6692731	6693527	+	protein_coding	Ccp84Ad
FBgn0004779	0.525903	-0.983832	1.0352	-0.950378	0.34192	NA	chr3R	6690886	6691758	-	protein_coding	Ccp84Ae
FBgn0004778	1.66323	0.913024	1.16915	0.780933	0.434842	NA	chr3R	6689601	6690239	-	protein_coding	Ccp84Af
FBgn0004777	40.6006	3.18074	0.793473	4.00863	6.11e-05	0.000741999	chr3R	6686727	6688039	+	protein_coding	Ccp84Ag
FBgn0010531	267.612	0.341744	0.24392	1.40105	0.161199	0.306604	chr2R	10121485	10122574	-	protein_coding	Ccs
FBgn0041342	2551.04	0.74955	0.258273	2.90216	0.00370596	0.0192222	chr3L	1546091	1553504	+	protein_coding	Cct1
FBgn0035231	221.967	1.23708	0.476624	2.59551	0.00944499	0.0393615	chr3L	1553492	1555315	+	protein_coding	Cct2
FBgn0010621	4740.22	-0.204504	0.130288	-1.56963	0.116501	0.247934	chr2R	12174801	12177516	+	protein_coding	Cct5
FBgn0015019	3933.79	-0.102889	0.102768	-1.00117	0.316745	0.468611	chr3R	16647604	16649978	+	protein_coding	Cctgamma
FBgn0031367	74.2739	1.31709	0.824549	1.59735	0.110188	0.238573	chr2L	1831626	1832565	-	protein_coding	c-cup
FBgn0267592	16.3432	0.478709	1.10253	0.434192	0.664149	0.769468	chrY	3649995	3666928	+	protein_coding	Ccy
FBgn0035470	321.683	0.45568	0.179371	2.54044	0.0110713	0.0444316	chr3L	3897443	3899156	-	protein_coding	Ccz1
FBgn0263986	37.9467	0.195996	0.816943	0.239914	0.810397	0.87513	chr3R	22694958	22697990	+	protein_coding	cd
FBgn0037533	4834.7	-0.349692	0.156254	-2.23797	0.0252229	0.0817786	chr3R	7974408	7978428	-	protein_coding	CD98hc
FBgn0052499	704.873	0.340182	0.22631	1.50317	0.132796	0.271871	chrX	22583633	22632710	-	protein_coding	Cda4
FBgn0051973	295.905	-0.662768	0.270384	-2.45121	0.0142377	0.0536553	chr2L	25401	65404	-	protein_coding	Cda5
FBgn0034197	1804.16	0.852075	0.425343	2.00326	0.0451491	0.126838	chr2R	17128479	17130334	+	protein_coding	Cda9
FBgn0039774	1993.44	1.10368	0.278483	3.96317	7.4e-05	0.000863738	chr3R	30459520	30465736	+	protein_coding	CDase
FBgn0031952	960.486	0.249864	0.207345	1.20507	0.228178	0.381525	chr2L	7801667	7810703	-	protein_coding	cdc14
FBgn0025781	350.053	-0.404242	0.226742	-1.78283	0.0746136	0.181907	chr3R	23281200	23284123	+	protein_coding	Cdc16
FBgn0032863	206.388	0.106944	0.21107	0.506674	0.612384	0.729325	chr2L	20459341	20461729	+	protein_coding	Cdc23
FBgn0012058	914.826	-0.145813	0.180321	-0.808631	0.418727	0.564926	chr3L	7245480	7249340	-	protein_coding	Cdc27
FBgn0013435	213.229	-0.139435	0.159659	-0.873327	0.382485	0.532206	chr2R	10067216	10068702	-	protein_coding	cdc2rk
FBgn0011573	1629.87	-0.0898612	0.139397	-0.644642	0.519159	0.653682	chr3L	1795391	1797307	+	protein_coding	Cdc37
FBgn0010341	7843.89	0.273241	0.14618	1.86921	0.0615935	0.159069	chrX	19697090	19699938	+	protein_coding	Cdc42
FBgn0026143	415.013	-0.421744	0.213676	-1.97376	0.0484094	0.133747	chrX	1028290	1030556	-	protein_coding	CDC45L
FBgn0265574	703.306	-0.239636	0.172461	-1.38951	0.164678	0.31082	chr3L	357850	361383	-	protein_coding	Cdc5
FBgn0035918	217.105	0.0248647	0.23959	0.10378	0.917344	0.948624	chr3L	8631508	8634069	-	protein_coding	Cdc6
FBgn0265082	3543.84	-0.208792	0.160602	-1.30005	0.193583	0.343525	chr3R	4910551	4945576	+	protein_coding	Cdep
FBgn0032821	1442.53	-0.368893	0.17136	-2.15274	0.0313392	0.0963648	chr2L	19774873	19791882	-	protein_coding	CdGAPr
FBgn0004876	2476.63	0.105864	0.153285	0.690637	0.489794	0.627743	chr3R	19044881	19094270	-	protein_coding	cdi
FBgn0004106	567.093	-0.728568	0.22395	-3.25326	0.00114089	0.00760876	chr2L	10384738	10386262	-	protein_coding	Cdk1
FBgn0037093	1451.02	-0.518856	0.127879	-4.05741	4.96e-05	0.000632108	chr3L	21516305	21522684	+	protein_coding	Cdk12
FBgn0004107	309.819	-0.662885	0.170282	-3.89288	9.91e-05	0.00109784	chr3R	20735622	20738414	+	protein_coding	Cdk2
FBgn0016131	481.054	-0.438359	0.171238	-2.55994	0.0104691	0.0425896	chr2R	16579469	16585448	+	protein_coding	Cdk4
FBgn0013762	516.443	0.423452	0.103011	4.11075	3.94e-05	0.000517577	chr2R	15569527	15571417	-	protein_coding	Cdk5
FBgn0027491	224.01	-0.980446	0.299786	-3.27049	0.00107362	0.00724987	chr2L	10308130	10310956	-	protein_coding	Cdk5alpha
FBgn0263237	326.099	-0.318047	0.155791	-2.0415	0.0412009	0.118603	chrX	5307464	5308983	-	protein_coding	Cdk7
FBgn0015618	175.197	-0.23837	0.191588	-1.24418	0.213434	0.365597	chr3L	9837079	9838670	-	protein_coding	Cdk8
FBgn0019949	416.193	0.527481	0.123684	4.26475	2e-05	0.000297751	chr2R	22636062	22637727	-	protein_coding	Cdk9
FBgn0026141	77.5377	1.12071	0.887124	1.26331	0.206479	0.357449	chr2L	1344399	1345135	+	protein_coding	Cdlc2
FBgn0261532	1276.62	-0.149874	0.124362	-1.20515	0.228146	0.381518	chr3R	18179274	18183479	-	protein_coding	cdm
FBgn0010350	1737.17	0.243172	0.158478	1.53442	0.124927	0.260394	chr3L	8127761	8131675	+	protein_coding	CdsA
FBgn0000281	0.248103	0	1.0267	0	1	NA	chr3R	30212902	30213142	+	pseudogene	Cec2
FBgn0000276	129.053	1.86199	1.03539	1.79835	0.0721211	0.177566	chr3R	30210873	30211273	+	protein_coding	CecA1
FBgn0000277	35.9914	1.02535	0.811212	1.26398	0.206239	0.357309	chr3R	30212155	30212568	+	protein_coding	CecA2
FBgn0000278	85.972	0.735473	1.03039	0.713783	0.475361	0.616285	chr3R	30213314	30213797	-	protein_coding	CecB
FBgn0000279	390.791	1.92128	0.913165	2.10398	0.03538	0.1057	chr3R	30216483	30216938	+	protein_coding	CecC
FBgn0000280	0	NA	NA	NA	NA	NA	chr3R	30211526	30211753	+	pseudogene	Cec-Psi1
FBgn0032409	637.783	-0.226429	0.260044	-0.870736	0.383898	0.533677	chr2L	12097837	12100839	+	protein_coding	Ced-12
FBgn0029092	6483.73	-0.40371	0.199751	-2.02106	0.0432732	0.123031	chr2R	9434668	9444937	-	protein_coding	ced-6
FBgn0032876	802.687	-0.665617	0.198157	-3.35904	0.000782143	0.00568352	chr2L	20678920	20681846	-	protein_coding	Cen
FBgn0039056	981.795	-0.0817075	0.189173	-0.43192	0.6658	0.770637	chr3R	23118399	23124217	+	protein_coding	CenB1A
FBgn0028509	2306.35	-0.608369	0.202603	-3.00277	0.00267536	0.0147517	chr2L	13835563	13898712	+	protein_coding	CenG1A
FBgn0266916	471.029	-0.379825	0.295587	-1.28498	0.198799	0.3495	chr3R	8564104	8569248	+	protein_coding	Cenp-C
FBgn0036480	375.669	-0.0111809	0.223077	-0.0501212	0.960026	0.974682	chr3L	15116736	15128029	+	protein_coding	Cep135
FBgn0266708	20.9809	0.758331	0.877513	0.864182	0.387488	0.536809	chr2R	15687387	15688985	-	protein_coding	Cep89
FBgn0031575	369.164	-0.162194	0.369617	-0.438817	0.660794	0.767137	chr2L	3867696	3871425	+	protein_coding	Cep97
FBgn0034443	4291.87	-0.247756	0.322774	-0.767584	0.442735	0.586927	chr2R	19396214	19396772	-	protein_coding	cer
FBgn0037315	2101.29	-0.617099	0.290722	-2.12264	0.0337839	0.101784	chr3R	5358872	5368306	-	protein_coding	Cerk
FBgn0027569	2953.27	0.397695	0.268214	1.48275	0.138141	0.278849	chr3L	8282527	8289870	-	protein_coding	cert
FBgn0030657	156.656	-0.449259	0.25758	-1.74415	0.0811321	0.193868	chrX	15576985	15578171	-	protein_coding	cerv
FBgn0000286	1664.26	0.120109	0.0875495	1.3719	0.170094	0.317938	chr2L	4876890	4883107	-	protein_coding	Cf2
FBgn0030121	290.797	0.156489	0.15356	1.01908	0.308167	0.460387	chrX	9270433	9272960	-	protein_coding	Cfp1
FBgn0000289	2838.26	-0.723086	0.168744	-4.28509	1.83e-05	0.000278232	chr2R	14173692	14182838	+	protein_coding	cg
FBgn0039596	33.6319	3.40229	0.822291	4.13757	3.51e-05	0.000467479	chr3R	28748383	28751661	-	protein_coding	CG10000
FBgn0037972	308.562	-0.311226	0.34138	-0.911672	0.361941	0.512142	chr3R	11975155	11977197	-	protein_coding	CG10005
FBgn0039590	1070.02	-0.746145	0.24	-3.10894	0.00187758	0.0111668	chr3R	28607938	28635099	-	protein_coding	CG10011
FBgn0038012	33.8297	1.57266	0.949848	1.6557	0.0977831	0.22047	chr3R	12323520	12325210	+	protein_coding	CG10013
FBgn0038000	113.222	0.957077	0.961201	0.99571	0.319391	0.471247	chr3R	12222386	12224048	+	protein_coding	CG10014
FBgn0031568	119.439	-0.472071	0.353552	-1.33523	0.181803	0.33045	chr2L	3730465	3754617	+	protein_coding	CG10019
FBgn0032785	530.049	0.207847	0.292418	0.710789	0.477215	0.617569	chr2L	19454255	19457723	+	protein_coding	CG10026
FBgn0037498	0.709312	-1.14099	1.03868	-1.0985	0.271986	NA	chr3R	7315438	7317207	-	protein_coding	CG10029
FBgn0031563	147.402	0.486283	0.517299	0.940042	0.347196	0.497976	chr2L	3698450	3699092	-	protein_coding	CG10031
FBgn0037493	0.237833	-0.613825	1.02788	-0.597175	0.550391	NA	chr3R	7271591	7272509	+	protein_coding	CG10032
FBgn0038028	2.11061	2.40988	1.15738	2.08218	0.0373261	0.110049	chr3R	12380868	12382691	-	protein_coding	CG10035
FBgn0038013	467.959	0.0249824	0.14066	0.177608	0.859031	0.908915	chr3R	12348986	12350644	-	protein_coding	CG10038
FBgn0038014	2.8086	1.4406	1.0992	1.31059	0.189996	0.339431	chr3R	12350814	12352079	-	protein_coding	CG10041
FBgn0037492	48.8433	-0.617884	0.437285	-1.413	0.157656	0.302216	chr3R	7249794	7251750	+	protein_coding	CG10050
FBgn0034437	2128.11	-0.883479	0.471907	-1.87215	0.0611862	0.158315	chr2R	19363640	19367294	+	protein_coding	CG10051
FBgn0037490	123.721	0.102562	0.309882	0.33097	0.740667	0.827298	chr3R	7247089	7248140	+	protein_coding	CG10053
FBgn0037482	685.301	0.405087	0.129969	3.11679	0.00182833	0.0109221	chr3R	7184100	7186673	-	protein_coding	CG10055
FBgn0034439	815.169	1.35471	0.337032	4.01953	5.83e-05	0.000717742	chr2R	19375312	19380174	+	protein_coding	CG10062
FBgn0035727	71.4079	1.159	0.792766	1.46197	0.14375	0.285866	chr3L	6971578	6972467	-	protein_coding	CG10063
FBgn0035724	175.912	0.96479	0.774054	1.24641	0.212614	0.364764	chr3L	6965259	6967897	-	protein_coding	CG10064
FBgn0037473	473.749	0.374498	0.187651	1.99572	0.0459649	0.128646	chr3R	7126270	7128027	-	protein_coding	CG10068
FBgn0034440	108.133	4.60357	0.723668	6.36143	2e-10	1.18e-08	chr2R	19380542	19384965	+	protein_coding	CG10073
FBgn0035722	125.9	0.751141	0.321962	2.33301	0.0196475	0.0679759	chr3L	6956945	6958108	-	protein_coding	CG10075
FBgn0035720	8343.49	-0.287655	0.194125	-1.4818	0.138394	0.279043	chr3L	6949490	6955904	-	protein_coding	CG10077
FBgn0034441	2.78588	1.33377	1.16647	1.14342	0.252863	0.407419	chr2R	19385922	19389318	+	protein_coding	CG10081
FBgn0034644	2511.8	-0.22912	0.223332	-1.02592	0.304929	0.457479	chr2R	21646176	21657935	+	protein_coding	CG10082
FBgn0037517	1415.11	1.41106	0.374636	3.76648	0.000165568	0.00166785	chr3R	7790632	7793483	+	protein_coding	CG10086
FBgn0036369	200.733	0.654909	0.339454	1.9293	0.0536933	0.143991	chr3L	13465551	13474787	-	protein_coding	CG10089
FBgn0037526	193.911	-0.110441	0.19644	-0.562213	0.573971	0.698844	chr3R	7887044	7890150	+	protein_coding	CG10092
FBgn0038032	0	NA	NA	NA	NA	NA	chr3R	12390165	12395980	-	protein_coding	CG10096
FBgn0038033	0	NA	NA	NA	NA	NA	chr3R	12390165	12395980	-	protein_coding	CG10097
FBgn0037472	921.92	-0.17759	0.233478	-0.76063	0.446878	0.590154	chr3R	7124547	7126503	+	protein_coding	CG10098
FBgn0035715	1951.77	0.619167	0.185605	3.33594	0.000850114	0.0060469	chr3L	6754016	6756497	-	protein_coding	CG10103
FBgn0033933	14.9224	0.531741	1.05859	0.502311	0.615449	0.73194	chr2R	14390695	14392209	+	protein_coding	CG10104
FBgn0036367	742.291	1.25334	0.453953	2.76095	0.00576332	0.027096	chr3L	13456207	13457238	-	protein_coding	CG10116
FBgn0038088	1367.46	0.477778	0.268974	1.7763	0.0756837	0.183959	chr3R	12855543	12859246	-	protein_coding	CG10126
FBgn0033949	892.838	0.609645	0.299247	2.03726	0.0416235	0.119527	chr2R	14629909	14631023	+	protein_coding	CG10131
FBgn0032798	270.745	-0.774353	0.291583	-2.65568	0.0079148	0.0344925	chr2L	19518823	19525453	+	protein_coding	CG10132
FBgn0036366	166.061	0.39483	0.209878	1.88123	0.0599401	0.156026	chr3L	13449186	13450283	-	protein_coding	CG10133
FBgn0032800	131.404	-0.332303	0.211837	-1.56867	0.116725	0.248215	chr2L	19526685	19532985	+	protein_coding	CG10137
FBgn0033951	284.009	-0.326757	0.207326	-1.57605	0.115013	0.245804	chr2R	14645269	14646344	+	protein_coding	CG10139
FBgn0036363	579.193	-0.0286254	0.35487	-0.0806646	0.935709	0.959584	chr3L	13439316	13440470	-	protein_coding	CG10140
FBgn0035704	555.882	0.342774	0.150528	2.27715	0.0227775	0.0759155	chr3L	6491229	6495297	-	protein_coding	CG10144
FBgn0035702	134.946	-0.0566297	0.273815	-0.206817	0.836153	0.893272	chr3L	6486166	6488424	-	protein_coding	CG10147
FBgn0033960	147.339	-0.499232	0.277046	-1.80198	0.0715485	0.176555	chr2R	14753336	14756288	-	protein_coding	CG10151
FBgn0036361	1435.15	2.48659	0.39755	6.25478	3.98e-10	2.24e-08	chr3L	13435679	13437136	-	protein_coding	CG10154
FBgn0035697	6.65989	2.44156	1.07952	2.26171	0.0237156	0.078114	chr3L	6257422	6258760	-	protein_coding	CG10163
FBgn0039088	191.224	1.19184	0.904548	1.31761	0.187635	0.336822	chr3R	23554322	23556943	-	protein_coding	CG10164
FBgn0032801	249.55	1.41237	0.381954	3.69776	0.000217514	0.00206838	chr2L	19526909	19530305	-	protein_coding	CG10165
FBgn0032799	707.359	0.270867	0.187524	1.44444	0.148615	0.291366	chr2L	19525433	19526368	-	protein_coding	CG10166
FBgn0039087	63.8277	2.35645	0.60229	3.91248	9.14e-05	0.00102505	chr3R	23536992	23538908	-	protein_coding	CG10168
FBgn0039085	482.11	0.572216	0.300007	1.90734	0.0564768	0.149227	chr3R	23532944	23534767	-	protein_coding	CG10170
FBgn0036353	620.923	0.426864	0.130617	3.26806	0.00108287	0.00729771	chr3L	13385945	13387907	-	protein_coding	CG10171
FBgn0039084	145.482	-1.3011	0.403454	-3.2249	0.00126015	0.00819705	chr3R	23522263	23530986	-	protein_coding	CG10175
FBgn0032682	604.484	-0.195532	0.227106	-0.860971	0.389254	0.538126	chr2L	18485416	18488021	+	protein_coding	CG10176
FBgn0039083	104.583	1.08122	0.726153	1.48897	0.136495	0.276964	chr3R	23520145	23521583	-	protein_coding	CG10177
FBgn0032684	1754.12	-0.380818	0.307618	-1.23796	0.215732	0.367812	chr2L	18509559	18513512	+	protein_coding	CG10178
FBgn0039091	6248.39	0.770561	0.478966	1.6088	0.107659	0.235025	chr3R	23587119	23589819	-	protein_coding	CG10182
FBgn0039093	28.9135	-0.885908	0.830064	-1.06728	0.285847	0.439577	chr3R	23596560	23599034	-	protein_coding	CG10183
FBgn0039094	449.561	3.11352	0.578662	5.38055	7.43e-08	2.38e-06	chr3R	23602506	23605495	-	protein_coding	CG10184
FBgn0038397	6.67261	0.272204	0.86075	0.316241	0.75182	0.834593	chr3R	16060588	16067594	-	protein_coding	CG10185
FBgn0032797	265.771	-0.344708	0.299819	-1.14972	0.250259	0.40487	chr2L	19508952	19517204	-	protein_coding	CG10186
FBgn0032796	692.306	-0.364014	0.154729	-2.35259	0.0186432	0.0654237	chr2L	19502334	19508764	-	protein_coding	CG10188
FBgn0032793	220.04	0.478207	0.17584	2.71956	0.00653693	0.0297867	chr2L	19491646	19493253	-	protein_coding	CG10189
FBgn0032790	291.465	0.45283	0.237989	1.90274	0.0570751	0.150453	chr2L	19488681	19490104	-	protein_coding	CG10194
FBgn0032787	466.497	0.121412	0.152295	0.797213	0.425327	0.571047	chr2L	19482231	19484705	-	protein_coding	CG10195
FBgn0033969	85.4237	1.11037	0.966151	1.14927	0.250445	0.405074	chr2R	14817856	14819987	-	protein_coding	CG10202
FBgn0033970	160.129	-0.240466	0.275264	-0.873585	0.382344	0.532065	chr2R	14832831	14833951	+	protein_coding	CG10205
FBgn0039118	240.263	-0.108618	0.214623	-0.50609	0.612793	0.729634	chr3R	23772997	23774127	-	protein_coding	CG10208
FBgn0033971	330.134	0.226215	0.147689	1.53169	0.125598	0.261328	chr2R	14846063	14848366	-	protein_coding	CG10209
FBgn0032685	727.306	0.480463	0.500882	0.959234	0.337441	0.489511	chr2L	18517486	18531967	+	protein_coding	CG10211
FBgn0039115	213.639	-0.206416	0.219574	-0.940078	0.347177	0.497976	chr3R	23766518	23767488	-	protein_coding	CG10214
FBgn0039113	1463.03	-0.484417	0.195073	-2.48326	0.0130185	0.0503572	chr3R	23760736	23763263	-	protein_coding	CG10217
FBgn0039112	1344.25	1.26117	0.302932	4.16322	3.14e-05	0.000427213	chr3R	23759482	23760600	-	protein_coding	CG10219
FBgn0036356	131.359	0.00882913	0.189102	0.0466898	0.96276	0.975878	chr3L	13411121	13412453	-	protein_coding	CG10222
FBgn0035695	45.2202	1.90077	0.589615	3.22375	0.00126525	0.00822232	chr3L	6234322	6240068	-	protein_coding	CG10226
FBgn0039108	64.235	1.65833	0.469589	3.53145	0.00041328	0.00345426	chr3R	23719342	23721625	-	protein_coding	CG10232
FBgn0032783	392.455	0.0334825	0.505959	0.0661762	0.947238	0.966548	chr2L	19435849	19442727	-	protein_coding	CG10237
FBgn0027514	251.46	-0.57638	0.198471	-2.9041	0.00368306	0.0191403	chr3R	6377348	6380328	-	protein_coding	CG1024
FBgn0027596	1628.81	0.738394	0.206918	3.56853	0.000358994	0.00306911	chr2R	14901474	14928425	-	protein_coding	CG10249
FBgn0039104	481.346	1.16682	0.708758	1.64629	0.0997045	0.223716	chr3R	23695220	23696245	-	protein_coding	CG10252
FBgn0033983	140.396	-0.271888	0.334918	-0.811805	0.416904	0.563446	chr2R	14929702	14934861	-	protein_coding	CG10253
FBgn0027512	1077.97	0.457678	0.211631	2.16262	0.0305704	0.0947585	chr3R	23689006	23694983	-	protein_coding	CG10254
FBgn0033985	7.76119	-0.775325	0.753067	-1.02956	0.303219	0.455877	chr2R	14942397	14944469	+	protein_coding	CG10257
FBgn0032813	111.304	0.374868	0.25437	1.47371	0.14056	0.281603	chr2L	19582822	19583990	-	protein_coding	CG10262
FBgn0038394	0.397164	0.441161	1.0304	0.428147	0.668544	NA	chr3R	16043497	16044832	+	protein_coding	CG10264
FBgn0033990	136.83	0.336529	0.276109	1.21883	0.22291	0.375938	chr2R	14992331	14993835	-	protein_coding	CG10265
FBgn0032811	152.542	0.255727	0.244029	1.04794	0.294666	0.447567	chr2L	19579092	19580351	-	protein_coding	CG10268
FBgn0035690	401.046	0.00254964	0.143277	0.0177951	0.985802	0.991469	chr3L	6178676	6181829	-	protein_coding	CG10274
FBgn0037395	4.31995	0.520861	0.955406	0.545172	0.585635	0.708179	chr3R	6010572	6011932	-	protein_coding	CG10280
FBgn0032681	321.599	-0.465717	0.199047	-2.33974	0.0192974	0.0671072	chr2L	18472963	18484513	-	protein_coding	CG10283
FBgn0037439	614.087	-0.560989	0.154327	-3.63507	0.000277907	0.00250652	chr3R	6368964	6371115	+	protein_coding	CG10286
FBgn0035688	2128.69	-0.0945371	0.0853295	-1.10791	0.267902	0.422153	chr3L	6164915	6173880	-	protein_coding	CG10289
FBgn0037432	53.4787	1.09714	0.777412	1.41127	0.158166	0.30273	chr3R	6343001	6343799	+	protein_coding	CG10298
FBgn0039107	571.683	0.663916	0.453016	1.46555	0.142772	0.284509	chr3R	23711526	23713313	+	protein_coding	CG10300
FBgn0039106	20.6486	0.83957	0.775598	1.08248	0.279039	0.433563	chr3R	23710157	23711338	+	protein_coding	CG10301
FBgn0034654	2154.89	0.218205	0.108262	2.01552	0.04385	0.124303	chr2R	21685282	21686201	+	protein_coding	CG10306
FBgn0034655	73.0459	0.668208	0.515731	1.29565	0.195095	0.34547	chr2R	21688772	21690253	+	protein_coding	CG10307
FBgn0038420	698.265	0.788752	0.221902	3.55451	0.00037868	0.00320889	chr3R	16350785	16357015	-	protein_coding	CG10311
FBgn0038423	87.9576	1.52196	0.738162	2.06182	0.0392247	0.114544	chr3R	16368854	16370533	-	protein_coding	CG10317
FBgn0034645	1031.56	1.04401	0.32218	3.24045	0.00119341	0.00787323	chr2R	21658077	21658777	+	protein_coding	CG10320
FBgn0034643	1155.24	-0.193849	0.122943	-1.57674	0.114856	0.245639	chr2R	21634678	21638399	+	protein_coding	CG10321
FBgn0038454	159.388	-0.0657794	0.210149	-0.313014	0.75427	0.836563	chr3R	16645071	16647004	-	protein_coding	CG10324
FBgn0038453	974.529	-0.0999099	0.138176	-0.723061	0.469642	0.611402	chr3R	16643604	16645171	+	protein_coding	CG10326
FBgn0260455	0	NA	NA	NA	NA	NA	chr2R	23600913	23601773	-	protein_coding	CG10332
FBgn0032690	639.957	-0.247807	0.13382	-1.8518	0.0640551	0.163075	chr2L	18606831	18609550	+	protein_coding	CG10333
FBgn0032698	114.08	-0.542131	0.275966	-1.96449	0.0494737	0.135775	chr2L	18689527	18690906	+	protein_coding	CG10336
FBgn0032805	441.544	0.532877	0.477009	1.11712	0.263942	0.418312	chr2L	19545375	19546959	-	protein_coding	CG10337
FBgn0032700	348.62	0.0900742	0.189428	0.475505	0.634427	0.746858	chr2L	18695663	18698571	+	protein_coding	CG10338
FBgn0034972	6.52334	1.7253	1.03879	1.66087	0.0967389	0.218923	chr2R	24078233	24080527	-	protein_coding	CG10339
FBgn0022344	519.249	0.503979	0.18268	2.75881	0.00580126	0.0272174	chr3R	16613397	16614391	-	protein_coding	CG10340
FBgn0032701	487.334	0.426639	0.149097	2.86147	0.00421676	0.0213293	chr2L	18698713	18700645	+	protein_coding	CG10341
FBgn0032703	351.957	0.30653	0.199454	1.53684	0.124332	0.259556	chr2L	18703472	18704454	+	protein_coding	CG10343
FBgn0034729	102.459	0.59562	0.429645	1.38631	0.165653	0.312047	chr2R	22425732	22426977	-	protein_coding	CG10344
FBgn0027562	35.0852	1.97746	0.609349	3.24521	0.00117365	0.00777714	chr3R	16597072	16604861	-	protein_coding	CG10345
FBgn0030342	542.386	0.310676	0.129646	2.39634	0.0165597	0.0600366	chrX	11852691	11854931	-	protein_coding	CG10347
FBgn0032707	31.3291	1.4744	0.883607	1.66862	0.0951926	0.216515	chr2L	18714452	18732524	-	protein_coding	CG10348
FBgn0030348	8.71126	1.87466	0.779469	2.40505	0.0161701	0.0590855	chrX	11875305	11877168	-	protein_coding	CG10352
FBgn0030349	2997.68	0.296537	0.179427	1.65269	0.0983942	0.221477	chrX	11877736	11887162	-	protein_coding	CG10353
FBgn0035453	2.13625	2.39287	1.11558	2.14495	0.0319565	0.0978005	chr3L	3615381	3616682	+	protein_coding	CG10357
FBgn0035452	788.668	0.364293	0.247286	1.47317	0.140706	0.281727	chr3L	3612191	3615244	+	protein_coding	CG10359
FBgn0036208	119.582	2.42587	0.507409	4.78089	1.75e-06	3.7e-05	chr3L	11798947	11800861	-	protein_coding	CG10361
FBgn0030358	95.0688	-1.38683	0.325943	-4.25483	2.09e-05	0.000306891	chrX	11926423	11930850	-	protein_coding	CG10362
FBgn0039109	2541.2	-0.571882	0.276023	-2.07186	0.0382785	0.112414	chr3R	23723330	23731499	+	protein_coding	CG10365
FBgn0032814	331.398	0.123518	0.166082	0.743718	0.457047	0.600462	chr2L	19584234	19586440	+	protein_coding	CG10366
FBgn0039116	229.89	-0.146868	0.210061	-0.699167	0.484448	0.623086	chr3R	23767711	23768984	+	protein_coding	CG10375
FBgn0032702	672.413	0.325267	0.16449	1.97743	0.0479936	0.132861	chr2L	18700605	18703105	-	protein_coding	CG10376
FBgn0032699	757.146	1.24189	0.133735	9.28623	1.6e-20	4.39e-18	chr2L	18690903	18695602	-	protein_coding	CG10383
FBgn0034731	45.7421	-1.01871	0.412156	-2.47165	0.013449	0.0514609	chr2R	22454740	22472995	+	protein_coding	CG10384
FBgn0033019	233.422	-0.601862	0.194604	-3.09275	0.00198314	0.0116505	chr2R	5350476	5351972	+	protein_coding	CG10395
FBgn0033020	150.849	1.21931	0.70906	1.71962	0.0855017	0.200942	chr2R	5353993	5354723	+	protein_coding	CG10396
FBgn0031877	175.231	2.13379	0.351406	6.07215	1.26e-09	6.46e-08	chr2L	6960376	6961653	+	protein_coding	CG10399
FBgn0038431	492.944	-0.169918	0.209052	-0.812804	0.41633	0.562784	chr3R	16454491	16455797	+	protein_coding	CG10405
FBgn0038395	115.037	0.318034	0.267035	1.19098	0.23366	0.38699	chr3R	16044746	16046130	-	protein_coding	CG10407
FBgn0037440	1487.98	1.22321	0.297216	4.11556	3.86e-05	0.000509385	chr3R	6371025	6376044	-	protein_coding	CG1041
FBgn0032689	4065.29	-0.192239	0.250883	-0.76625	0.443527	0.587747	chr2L	18599754	18605249	-	protein_coding	CG10413
FBgn0033021	2119.53	-0.232303	0.129287	-1.7968	0.0723671	0.178012	chr2R	5360330	5363104	-	protein_coding	CG10417
FBgn0036277	251.869	-0.330005	0.22004	-1.49975	0.133679	0.273291	chr3L	12336675	12337236	+	protein_coding	CG10418
FBgn0039296	335.896	0.60735	0.298392	2.03541	0.0418095	0.119831	chr3R	25233635	25235529	-	protein_coding	CG10420
FBgn0036848	1019.88	-0.240669	0.175095	-1.3745	0.169286	0.316897	chr3L	19096398	19097709	-	protein_coding	CG10424
FBgn0039304	1422.86	0.765313	0.245061	3.12295	0.00179046	0.0107675	chr3R	25260962	25262498	-	protein_coding	CG10425
FBgn0036273	208.007	0.162846	0.278527	0.584668	0.558771	0.685619	chr3L	12277654	12281476	+	protein_coding	CG10426
FBgn0032724	283.936	0.823974	0.177401	4.64469	3.41e-06	6.6e-05	chr2L	18948883	18950973	+	protein_coding	CG10428
FBgn0032730	63.581	0.117642	0.336515	0.349588	0.726648	0.817266	chr2L	18974709	18978187	+	protein_coding	CG10431
FBgn0034638	1321.83	2.38959	0.404975	5.90058	3.62e-09	1.66e-07	chr2R	21605675	21608125	-	protein_coding	CG10433
FBgn0037539	902.546	-0.0867976	0.20346	-0.426609	0.669664	0.773649	chr3R	8010906	8013201	-	protein_coding	CG10435
FBgn0034636	486.445	-1.40211	0.316285	-4.43306	9.29e-06	0.00015657	chr2R	21560245	21576035	-	protein_coding	CG10440
FBgn0034494	1322.34	-0.165082	0.308867	-0.534476	0.593012	0.71447	chr2R	20271652	20274499	-	protein_coding	CG10444
FBgn0037531	103.477	0.230708	0.254936	0.904966	0.365483	0.515474	chr3R	7916598	7920299	-	protein_coding	CG10445
FBgn0033440	92.9283	0.321187	0.436969	0.735033	0.462319	0.604734	chr2R	9707535	9708722	+	protein_coding	CG10459
FBgn0032815	552.991	0.341187	0.174626	1.95382	0.050723	0.138032	chr2L	19732079	19735980	-	protein_coding	CG10462
FBgn0032819	223.984	-0.119818	0.225715	-0.530835	0.595533	0.716225	chr2L	19758878	19760986	+	protein_coding	CG10463
FBgn0033017	1121.39	-0.153813	0.111354	-1.3813	0.167187	0.313862	chr2R	5339705	5340995	-	protein_coding	CG10465
FBgn0032822	120.042	-0.250398	0.266927	-0.938078	0.348204	0.49851	chr2L	19792103	19792782	+	protein_coding	CG10466
FBgn0035679	2092.12	1.27003	0.348226	3.64714	0.000265179	0.00242406	chr3L	6093203	6094747	-	protein_coding	CG10467
FBgn0035678	122.941	0.535398	0.294993	1.81495	0.0695316	0.172984	chr3L	6092187	6093313	-	protein_coding	CG10469
FBgn0032746	440.56	0.147687	0.192946	0.765435	0.444013	0.588216	chr2L	19049075	19049884	+	protein_coding	CG10470
FBgn0035670	21085	1.36186	0.561846	2.4239	0.0153549	0.0566801	chr3L	6061371	6062910	-	protein_coding	CG10472
FBgn0034427	0.335458	0.76932	1.02894	0.747679	0.454654	NA	chr2R	19285394	19286730	-	protein_coding	CG10474
FBgn0034426	2.83385	2.55012	1.15883	2.20061	0.0277638	0.0878795	chr2R	19284550	19285219	-	protein_coding	CG10476
FBgn0035661	6.33098	-2.11632	1.09729	-1.92867	0.0537718	0.144144	chr3L	6033198	6034611	-	protein_coding	CG10477
FBgn0035656	43.9547	-0.465335	0.457833	-1.01639	0.309446	0.461427	chr3L	5967544	5976007	-	protein_coding	CG10479
FBgn0032827	5.29729	2.10313	0.963419	2.18298	0.0290369	0.0910107	chr2L	19890200	19892550	-	protein_coding	CG10481
FBgn0035649	76.6719	0.52849	0.436824	1.20985	0.226337	0.379672	chr3L	5917904	5921316	-	protein_coding	CG10483
FBgn0035647	13.9973	1.54223	1.01704	1.51639	0.129421	0.266666	chr3L	5904210	5906699	-	protein_coding	CG10486
FBgn0032748	949.293	-0.00946231	0.15236	-0.0621049	0.950479	0.968332	chr2L	19054077	19058821	+	protein_coding	CG10492
FBgn0034634	223.874	1.87603	0.202309	9.27309	1.81e-20	4.87e-18	chr2R	21516773	21519125	-	protein_coding	CG10494
FBgn0032750	104.284	-0.324452	0.307613	-1.05474	0.291543	0.444982	chr2L	19063294	19064726	+	protein_coding	CG10495
FBgn0034612	1118.21	1.44697	0.418367	3.4586	0.000542983	0.0042781	chr2R	21285247	21290343	-	protein_coding	CG10505
FBgn0037060	188.015	-1.06848	0.2254	-4.74039	2.13e-06	4.42e-05	chr3L	21210214	21216051	+	protein_coding	CG10508
FBgn0037059	97.7399	1.12518	0.88049	1.2779	0.201283	0.352029	chr3L	21208147	21210084	-	protein_coding	CG10510
FBgn0037057	1800.7	1.9266	0.337345	5.71107	1.12e-08	4.31e-07	chr3L	21202919	21208092	+	protein_coding	CG10512
FBgn0039311	2236.32	0.646359	0.483156	1.33779	0.180966	0.329686	chr3R	25275789	25277212	-	protein_coding	CG10513
FBgn0039312	2036.55	-0.154039	0.256281	-0.601054	0.547804	0.677236	chr3R	25278426	25279846	-	protein_coding	CG10514
FBgn0036549	335.336	0.26772	0.354323	0.755581	0.4499	0.593105	chr3L	15968203	15969902	+	protein_coding	CG10516
FBgn0034583	1726.43	1.2367	0.253535	4.87784	1.07e-06	2.46e-05	chr2R	21070367	21072789	-	protein_coding	CG10527
FBgn0034570	1085.49	-0.463998	0.157207	-2.95151	0.00316223	0.0168832	chr2R	20996219	21007740	+	protein_coding	CG10543
FBgn0039321	941.029	0.300957	0.499976	0.601943	0.547212	0.676852	chr3R	25306406	25308391	-	protein_coding	CG10550
FBgn0039324	21.8776	2.42574	0.871897	2.78213	0.00540026	0.0257214	chr3R	25316460	25318111	-	protein_coding	CG10553
FBgn0030034	1755.33	-0.905285	0.174801	-5.17895	2.23e-07	6.33e-06	chrX	8398939	8404516	+	protein_coding	CG10555
FBgn0039323	156.442	-0.484172	0.292088	-1.65762	0.097394	0.219899	chr3R	25314493	25316116	-	protein_coding	CG10559
FBgn0039325	289.539	2.51098	1.06887	2.3492	0.0188139	0.0658854	chr3R	25318549	25320101	-	protein_coding	CG10560
FBgn0002036	222.846	0.701997	0.306288	2.29195	0.0219085	0.0736206	chr2L	19114400	19116570	+	protein_coding	CG10561
FBgn0039326	399.174	4.56513	0.759347	6.01192	1.83e-09	9.14e-08	chr3R	25321052	25322757	-	protein_coding	CG10562
FBgn0037051	1677.65	0.157224	0.141541	1.11081	0.26665	0.42092	chr3L	21133249	21136353	-	protein_coding	CG10565
FBgn0037050	94.6846	0.326029	0.25804	1.26349	0.206415	0.357438	chr3L	21131445	21133310	+	protein_coding	CG10566
FBgn0040992	0	NA	NA	NA	NA	NA	chr2L	18808693	18811252	-	protein_coding	CG10570
FBgn0035630	5666.93	-0.121641	0.103685	-1.17318	0.240725	0.394791	chr3L	5761962	5765702	-	protein_coding	CG10576
FBgn0037046	62.6455	0.638637	0.517263	1.23465	0.216962	0.369226	chr3L	21033553	21034203	-	protein_coding	CG10581
FBgn0037045	97.8163	0.612141	0.298384	2.05152	0.040216	0.116554	chr3L	21030279	21031360	-	protein_coding	CG10584
FBgn0037044	199.914	0.143192	0.33973	0.421487	0.6734	0.776581	chr3L	21027914	21030141	+	protein_coding	CG10585
FBgn0037039	0	NA	NA	NA	NA	NA	chr3L	20961536	20962555	-	protein_coding	CG10587
FBgn0037037	41.0178	0.956401	0.727072	1.31541	0.188371	0.337828	chr3L	20956933	20960660	+	protein_coding	CG10588
FBgn0037035	138.924	0.631988	0.628377	1.00575	0.314537	0.466385	chr3L	20927825	20929190	+	protein_coding	CG10589
FBgn0035622	1905.12	-0.0635313	0.110001	-0.577552	0.563567	0.689981	chr3L	5601095	5603979	-	protein_coding	CG10590
FBgn0035621	1.9149	0.751029	1.18076	0.636057	0.524739	NA	chr3L	5598556	5599692	-	protein_coding	CG10591
FBgn0035619	2452.05	-0.422121	0.384638	-1.09745	0.272444	0.426665	chr3L	5592740	5595272	-	protein_coding	CG10592
FBgn0030832	16.928	3.71124	1.18238	3.13877	0.00169656	0.0102948	chrX	17230274	17231044	-	protein_coding	CG10597
FBgn0003057	0	NA	NA	NA	NA	NA	chrX	17225156	17226867	-	protein_coding	CG10598
FBgn0032717	1379.79	0.231489	0.214438	1.07951	0.280358	0.43476	chr2L	18833709	18839679	-	protein_coding	CG10600
FBgn0032721	2729.8	0.105661	0.189734	0.55689	0.577603	0.701364	chr2L	18855125	18859248	-	protein_coding	CG10602
FBgn0036286	1099.26	0.285612	0.116924	2.44273	0.0145768	0.0545213	chr3L	12471727	12474428	+	protein_coding	CG10616
FBgn0032726	2123.66	1.31476	0.264959	4.96213	6.97e-07	1.69e-05	chr2L	18952205	18954431	-	protein_coding	CG10621
FBgn0032727	2190.6	0.295248	0.26088	1.13174	0.257744	0.412098	chr2L	18955480	18957311	-	protein_coding	CG10623
FBgn0035612	3184.71	0.882227	0.333737	2.64348	0.00820592	0.0354598	chr3L	5538410	5551159	-	protein_coding	CG10625
FBgn0032818	178.968	0.437187	0.245936	1.77765	0.075462	0.183543	chr2L	19757244	19758615	-	protein_coding	CG10628
FBgn0032817	1065.85	-0.871863	0.13633	-6.39525	1.6e-10	9.99e-09	chr2L	19742816	19756904	-	protein_coding	CG10631
FBgn0035603	507.869	-0.0641634	0.152175	-0.421643	0.673286	0.77658	chr3L	5367340	5368008	-	protein_coding	CG10635
FBgn0036290	1027.99	0.302817	0.23964	1.26363	0.206362	0.35743	chr3L	12498105	12501311	-	protein_coding	CG10638
FBgn0032729	1520.52	1.40877	0.301468	4.67303	2.97e-06	5.88e-05	chr2L	18971992	18974448	-	protein_coding	CG10639
FBgn0036292	154.765	-0.0150156	0.207417	-0.0723934	0.942289	0.963396	chr3L	12502466	12503894	-	protein_coding	CG10646
FBgn0046302	9600.58	0.625218	0.236655	2.64189	0.00824447	0.0355807	chr2L	18993359	18995934	-	protein_coding	CG10650
FBgn0032853	1.10486	-0.0798029	1.05071	-0.0759518	0.939457	NA	chr2L	20133754	20134923	-	protein_coding	CG10651
FBgn0036294	51.9085	-0.90394	0.361475	-2.5007	0.0123948	0.0484913	chr3L	12505373	12507840	-	protein_coding	CG10654
FBgn0036289	11.9141	0.662649	0.579444	1.14359	0.252792	0.407354	chr3L	12491829	12497216	-	protein_coding	CG10657
FBgn0032839	47.888	4.24474	0.760663	5.58031	2.4e-08	8.64e-07	chr2L	20024974	20025811	-	protein_coding	CG10659
FBgn0036288	665.068	1.22109	0.242887	5.02739	4.97e-07	1.26e-05	chr3L	12486667	12490676	-	protein_coding	CG10660
FBgn0036287	54.7826	-0.461275	0.39278	-1.17438	0.240241	0.394286	chr3L	12474417	12485035	-	protein_coding	CG10663
FBgn0039329	175.793	-0.0926795	0.216582	-0.427919	0.66871	0.773024	chr3R	25331362	25335243	-	protein_coding	CG10669
FBgn0035586	521.606	0.66516	0.174672	3.80806	0.000140061	0.00146422	chr3L	5144081	5146063	-	protein_coding	CG10671
FBgn0035588	863.79	1.20245	0.357223	3.36611	0.000762371	0.0055699	chr3L	5140439	5141646	-	protein_coding	CG10672
FBgn0035592	0.312845	0.7337	1.02833	0.713486	0.475545	NA	chr3L	5135747	5136292	-	protein_coding	CG10674
FBgn0032836	1.04208	-0.807881	1.13563	-0.711394	0.47684	NA	chr2L	19964135	19965702	+	protein_coding	CG10680
FBgn0036291	142.469	-0.0547447	0.266492	-0.205427	0.837239	0.893935	chr3L	12501512	12502647	+	protein_coding	CG10681
FBgn0036300	663.195	0.306436	0.242847	1.26185	0.207004	0.358036	chr3L	12534589	12535513	+	protein_coding	CG10688
FBgn0039147	33.7796	1.25467	0.814562	1.5403	0.123486	0.258282	chr3R	24107390	24108358	+	protein_coding	CG10694
FBgn0032754	3.24353	0.754024	1.16471	0.647389	0.51738	0.652052	chr2L	19077275	19079028	-	protein_coding	CG10700
FBgn0032752	147.47	-0.1356	0.243745	-0.556319	0.577993	0.701774	chr2L	19064831	19069851	-	protein_coding	CG10702
FBgn0036377	33.4564	1.89756	0.798306	2.37699	0.0174547	0.0623416	chr3L	13516272	13519605	-	protein_coding	CG10710
FBgn0036360	218.199	-1.5667	0.623586	-2.5124	0.0119913	0.0473917	chr3L	13428838	13435229	-	protein_coding	CG10713
FBgn0032846	296.59	0.245901	0.183291	1.34159	0.17973	0.328411	chr2L	20091434	20093152	+	protein_coding	CG10721
FBgn0036362	6127.04	0.924227	0.251195	3.67933	0.000233852	0.00219274	chr3L	13437953	13439009	+	protein_coding	CG10725
FBgn0032843	116.039	-0.0120924	0.45768	-0.0264211	0.978921	0.986984	chr2L	20070080	20072195	-	protein_coding	CG10730
FBgn0034081	180.145	-0.0463325	0.24783	-0.186953	0.851698	0.903469	chr2R	16148811	16149795	-	protein_coding	CG10731
FBgn0036365	1073.88	0.475723	0.225065	2.11371	0.0345399	0.103651	chr3L	13442593	13449245	+	protein_coding	CG10732
FBgn0034082	334.14	1.11429	0.815607	1.36621	0.171874	0.319741	chr2R	16157266	16158794	-	protein_coding	CG10734
FBgn0034420	1905.93	0.988575	0.283304	3.48945	0.000484011	0.0039072	chr2R	19164142	19178223	+	protein_coding	CG10737
FBgn0036368	108.086	1.08308	0.437506	2.47558	0.0133019	0.0511015	chr3L	13450769	13465539	+	protein_coding	CG10738
FBgn0037250	252.511	-0.0999692	0.143827	-0.695068	0.487013	0.625191	chr3R	4433964	4436175	+	protein_coding	CG1074
FBgn0032845	303.525	0.833388	0.17946	4.64386	3.42e-06	6.62e-05	chr2L	20089635	20091348	-	protein_coding	CG10747
FBgn0036327	50.1499	1.44618	0.741408	1.95059	0.0511058	0.138794	chr3L	12971213	12972359	-	protein_coding	CG10748
FBgn0036328	48.1124	0.67962	1.05183	0.646133	0.518193	0.652832	chr3L	12972473	12973650	+	protein_coding	CG10749
FBgn0032769	59.503	1.30332	0.836253	1.55852	0.11911	0.251879	chr2L	19300254	19301600	+	protein_coding	CG10750
FBgn0036325	48.7501	0.821679	1.04651	0.785159	0.432361	0.577267	chr3L	12952685	12954647	-	protein_coding	CG10752
FBgn0036314	571.92	-0.309822	0.125916	-2.46055	0.0138725	0.0525588	chr3L	12813027	12814019	-	protein_coding	CG10754
FBgn0030015	27.62	0.930249	0.862234	1.07888	0.28064	0.435037	chrX	8161539	8162792	-	protein_coding	CG10761
FBgn0034221	480.993	-0.971951	0.471769	-2.06022	0.0393771	0.114814	chr2R	17453398	17455729	+	protein_coding	CG10764
FBgn0037405	16.9165	1.31802	0.677884	1.94432	0.0518569	0.140296	chr3R	6167482	6170309	+	protein_coding	CG1077
FBgn0029979	3157	-0.645642	0.163878	-3.93977	8.16e-05	0.000935441	chrX	7922157	7931382	-	protein_coding	CG10777
FBgn0029980	312.931	0.361016	0.196564	1.83663	0.0662647	0.166901	chrX	7931744	7933351	-	protein_coding	CG10778
FBgn0029656	42.7109	0.83446	0.878257	0.950132	0.342045	0.493563	chrX	3314743	3316402	-	protein_coding	CG10793
FBgn0034626	245.646	0.0464925	0.151362	0.307162	0.75872	0.839455	chr2R	21383226	21384391	-	protein_coding	CG10795
FBgn0033821	712.979	1.29544	0.294818	4.39403	1.11e-05	0.000182266	chr2R	13257885	13258477	+	protein_coding	CG10799
FBgn0029660	25.074	1.13206	0.829575	1.36462	0.172372	0.320402	chrX	3460591	3462500	+	protein_coding	CG10801
FBgn0029664	424.94	0.246217	0.233413	1.05486	0.291491	0.444953	chrX	3482964	3484555	+	protein_coding	CG10802
FBgn0029666	831.06	-0.292583	0.253169	-1.15568	0.247811	0.402118	chrX	3485649	3490915	+	protein_coding	CG10803
FBgn0029663	51.8324	-0.586174	0.415236	-1.41166	0.158049	0.302635	chrX	3476462	3482322	-	protein_coding	CG10804
FBgn0036052	518.338	-0.0355495	0.182782	-0.194491	0.845792	0.900212	chr3L	9857382	9859889	-	protein_coding	CG10809
FBgn0033830	426.303	3.26279	0.735252	4.43765	9.09e-06	0.000153666	chr2R	13375974	13377731	-	protein_coding	CG10814
FBgn0034478	34.4745	1.53345	0.640053	2.39583	0.016583	0.0600565	chr2R	19951344	19951950	+	protein_coding	CG10822
FBgn0038865	227.529	2.36883	0.538367	4.40002	1.08e-05	0.000178831	chr3R	21159237	21161092	-	protein_coding	CG10824
FBgn0038845	5881.91	0.877068	0.380821	2.30309	0.0212735	0.0720443	chr3R	21005159	21006990	-	protein_coding	CG10827
FBgn0038839	270.945	-0.0651868	0.218698	-0.298068	0.765651	0.844141	chr3R	20894451	20897320	-	protein_coding	CG10830
FBgn0032972	11.4644	1.3491	1.01907	1.32386	0.185551	0.334515	chr2L	22106861	22107304	-	protein_coding	CG10834
FBgn0028858	33.5796	1.15325	0.861594	1.3385	0.180732	0.329394	chr2L	15979485	15981455	+	protein_coding	CG10839
FBgn0038163	263.967	1.13859	0.867966	1.31179	0.189591	0.338932	chr3R	13631941	13634861	+	protein_coding	CG10841
FBgn0039246	64.519	0.804051	0.878903	0.914834	0.360279	0.510752	chr3R	24901115	24903048	+	protein_coding	CG10845
FBgn0035478	0.31711	-0.74011	1.02998	-0.718565	0.472409	NA	chr3L	3947890	3948687	+	protein_coding	CG10853
FBgn0032520	280.049	1.34883	0.805881	1.67373	0.0941838	0.215092	chr2L	13396391	13398664	-	protein_coding	CG10859
FBgn0035455	112.655	1.49423	0.724768	2.06166	0.0392399	0.114553	chr3L	3653404	3654771	-	protein_coding	CG10862
FBgn0027552	1968.8	1.14981	0.365158	3.14881	0.00163937	0.0100492	chr3L	3941007	3942465	-	protein_coding	CG10863
FBgn0038621	13.5957	0.21078	0.600075	0.351256	0.725397	0.816268	chr3R	18410079	18411631	-	protein_coding	CG10864
FBgn0035475	128.647	0.315063	0.273494	1.15199	0.249324	0.403795	chr3L	3936059	3937992	-	protein_coding	CG10866
FBgn0031347	459.148	1.17344	0.743825	1.57757	0.114664	0.245345	chr2L	1584865	1587155	-	protein_coding	CG10869
FBgn0031395	264.26	-0.119588	0.180315	-0.663218	0.507191	0.642429	chr2L	2189913	2192386	-	protein_coding	CG10874
FBgn0038804	746.596	1.39082	0.324859	4.2813	1.86e-05	0.000282377	chr3R	20562485	20564067	-	protein_coding	CG10877
FBgn0031398	169.536	-0.403728	0.246658	-1.6368	0.101673	0.226462	chr2L	2214971	2216311	-	protein_coding	CG10880
FBgn0038796	57.1494	1.40649	0.764118	1.84066	0.0656708	0.165902	chr3R	20408264	20409243	+	protein_coding	CG10881
FBgn0038773	67.6936	1.23494	0.87081	1.41815	0.156146	0.300155	chr3R	20114837	20117139	+	protein_coding	CG10887
FBgn0038769	191.574	-0.430984	0.185376	-2.32492	0.0200762	0.068935	chr3R	20033880	20036056	-	protein_coding	CG10889
FBgn0037911	300.551	0.714262	0.272401	2.6221	0.00873894	0.037155	chr3R	11557775	11559877	+	protein_coding	CG10898
FBgn0039235	30.6815	0.899356	0.81437	1.10436	0.269437	0.423586	chr3R	24856382	24857559	-	protein_coding	CG10899
FBgn0037238	101.686	-0.443136	0.364936	-1.21428	0.224639	0.37786	chr3R	4359882	4366855	+	protein_coding	CG1090
FBgn0037543	284.383	-0.189485	0.162349	-1.16715	0.24315	0.397332	chr3R	8030410	8032145	+	protein_coding	CG10903
FBgn0034945	222.098	-0.111156	0.217071	-0.512071	0.608601	0.726362	chr2R	23968940	23970073	-	protein_coding	CG10904
FBgn0036207	254.151	0.0174841	0.17527	0.0997552	0.920539	0.950278	chr3L	11793513	11795418	+	protein_coding	CG10907
FBgn0038090	19.542	0.707134	1.04582	0.676156	0.498942	0.635536	chr3R	12910119	12911292	-	protein_coding	CG10909
FBgn0037470	1069.26	-0.102042	0.130666	-0.780935	0.434841	0.57972	chr3R	7083224	7086083	-	protein_coding	CG1091
FBgn0034289	14975.6	1.79461	0.461932	3.885	0.000102328	0.00113124	chr2R	18020267	18022406	+	protein_coding	CG10910
FBgn0034295	7539.05	1.89724	0.434763	4.36386	1.28e-05	0.000203871	chr2R	18052549	18054066	-	protein_coding	CG10911
FBgn0034296	29417.8	-0.813588	0.338388	-2.40431	0.0162032	0.0591423	chr2R	18056063	18057065	-	protein_coding	CG10912
FBgn0034307	137.082	-0.172079	0.228669	-0.752523	0.451737	0.594762	chr2R	18158256	18160310	+	protein_coding	CG10914
FBgn0034308	919.201	-0.279252	0.179342	-1.55709	0.119449	0.252375	chr2R	18160719	18164746	+	protein_coding	CG10915
FBgn0034312	895.159	0.480876	0.203764	2.35997	0.0182766	0.0645072	chr2R	18173668	18175725	+	protein_coding	CG10916
FBgn0031178	1705.9	-1.53294	0.478754	-3.20193	0.0013651	0.00873216	chrX	21428613	21429256	-	protein_coding	CG10918
FBgn0037514	64.4462	1.63175	0.887998	1.83756	0.0661273	0.166732	chr3R	7758121	7759677	+	protein_coding	CG10919
FBgn0037228	628.558	0.461586	0.429136	1.07562	0.282098	0.436124	chr3R	4266769	4268316	+	protein_coding	CG1092
FBgn0029963	74.8766	0.953118	1.03809	0.918146	0.358542	0.508937	chrX	7852480	7854244	-	protein_coding	CG10920
FBgn0034356	5436.78	-2.30888	0.173018	-13.3448	1.27e-40	9.01e-38	chr2R	18527429	18535749	+	protein_coding	CG10924
FBgn0034360	52.5982	0.24526	0.515061	0.476176	0.633949	0.74649	chr2R	18613089	18614255	+	protein_coding	CG10927
FBgn0034274	39.9607	1.2075	0.79725	1.51458	0.129878	0.267442	chr2R	17748934	17750136	+	protein_coding	CG10931
FBgn0029969	1499.43	2.02117	0.350797	5.76166	8.33e-09	3.34e-07	chrX	7887129	7888785	-	protein_coding	CG10932
FBgn0034264	211.767	-0.562623	0.323931	-1.73686	0.0824116	0.195709	chr2R	17723308	17725056	+	protein_coding	CG10933
FBgn0034263	111.663	1.01293	0.965332	1.04931	0.294035	0.447177	chr2R	17722338	17723381	+	protein_coding	CG10934
FBgn0034253	654.853	-0.216854	0.320561	-0.676484	0.498733	0.635331	chr2R	17604950	17639138	-	protein_coding	CG10936
FBgn0036320	1324.96	0.943222	0.385459	2.44701	0.0144046	0.0540699	chr3L	12861716	12862920	-	protein_coding	CG10943
FBgn0032857	286.756	0.495105	0.22851	2.16667	0.0302601	0.0940347	chr2L	20385292	20414800	-	protein_coding	CG10947
FBgn0036317	636.572	-0.14711	0.124071	-1.18569	0.235744	0.389198	chr3L	12844253	12850117	-	protein_coding	CG10948
FBgn0032858	200.292	-0.285243	0.214448	-1.33013	0.183476	0.332236	chr2L	20415172	20416918	-	protein_coding	CG10949
FBgn0034205	108.772	1.24393	0.968932	1.28382	0.199205	0.349804	chr2R	17195202	17197159	+	protein_coding	CG10950
FBgn0034204	483.516	5.72145	1.12714	5.07606	3.85e-07	1.01e-05	chr2R	17165083	17166643	-	protein_coding	CG10953
FBgn0030004	234.674	0.562539	0.270099	2.08272	0.037277	0.109929	chrX	8132284	8134967	+	protein_coding	CG10958
FBgn0030010	101.27	0.91034	0.377578	2.411	0.0159088	0.058289	chrX	8148782	8150686	+	protein_coding	CG10959
FBgn0036316	4283.81	0.743432	0.296095	2.51079	0.0120461	0.0474918	chr3L	12824879	12843106	-	protein_coding	CG10960
FBgn0030073	2319.66	2.68371	0.461266	5.81813	5.95e-09	2.54e-07	chrX	8972907	8974255	-	protein_coding	CG10962
FBgn0036310	48.384	1.12777	1.02406	1.10128	0.270776	0.42509	chr3L	12778749	12781097	-	protein_coding	CG10969
FBgn0030078	1.88947	-0.765592	1.15495	-0.662878	0.507408	NA	chrX	9069598	9071408	-	protein_coding	CG10970
FBgn0036306	259.389	0.200904	0.252693	0.79505	0.426584	0.572107	chr3L	12753238	12754774	-	protein_coding	CG10973
FBgn0037379	725.782	-0.0803157	0.196799	-0.40811	0.683193	0.783777	chr3R	5794704	5799994	+	protein_coding	CG10979
FBgn0036305	789.13	-0.380645	0.194456	-1.95748	0.0502905	0.137355	chr3L	12750118	12753402	+	protein_coding	CG10984
FBgn0030524	12.1498	0.927624	0.958011	0.96828	0.332904	0.484706	chrX	13790337	13791111	-	protein_coding	CG10993
FBgn0030525	20.6245	1.09811	0.831414	1.32077	0.186577	0.33555	chrX	13796388	13797638	-	protein_coding	CG10996
FBgn0263353	101.284	-0.00607335	0.427471	-0.0142076	0.988664	0.992941	chr3R	5802327	5813258	+	protein_coding	CG11000
FBgn0034455	310.415	0.0574757	0.179877	0.319527	0.749327	0.833124	chr2R	19503067	19504594	+	protein_coding	CG11007
FBgn0034464	87.1571	1.12137	0.823397	1.36189	0.173234	0.321294	chr2R	19662435	19663738	+	protein_coding	CG11018
FBgn0031208	66.6414	1.00398	0.779907	1.28731	0.197985	0.348516	chr2L	7528	9484	+	protein_coding	CG11023
FBgn0031735	181.208	1.15237	0.531098	2.16979	0.0300228	0.0934552	chr2L	5746156	5747961	+	protein_coding	CG11029
FBgn0037235	1194.87	-0.603952	0.337701	-1.78842	0.0737079	0.18045	chr3R	4337754	4339914	+	protein_coding	CG1103
FBgn0031736	617.589	-0.731611	0.173332	-4.22088	2.43e-05	0.000347113	chr2L	5724655	5762420	+	protein_coding	CG11030
FBgn0031741	1941.68	-0.671502	0.451142	-1.48845	0.136633	0.277072	chr2L	5805394	5809063	+	protein_coding	CG11034
FBgn0037544	132.69	1.22376	0.242711	5.04203	4.61e-07	1.18e-05	chr3R	8032138	8033009	-	protein_coding	CG11035
FBgn0037038	0.582186	0.723129	1.03612	0.697923	0.485225	NA	chr3L	20960397	20961386	-	protein_coding	CG11037
FBgn0037467	996.281	0.260806	0.139074	1.8753	0.0607517	0.157645	chr3R	7071623	7074452	-	protein_coding	CG1104
FBgn0034481	1.13068	0.0805862	1.04246	0.077304	0.938382	NA	chr2R	20146117	20146824	+	protein_coding	CG11041
FBgn0031831	0	NA	NA	NA	NA	NA	chr2L	6559430	6560133	+	protein_coding	CG11043
FBgn0034484	19.5715	2.89345	0.712453	4.06124	4.88e-05	0.000624174	chr2R	20231828	20234927	+	protein_coding	CG11044
FBgn0037465	1293.1	0.361451	0.193492	1.86804	0.0617569	0.159175	chr3R	7064185	7067136	-	protein_coding	CG1105
FBgn0031836	1198.44	0.280898	0.327424	0.857904	0.390946	0.539519	chr2L	6611010	6617117	+	protein_coding	CG11050
FBgn0040524	29.7258	1.67779	0.691257	2.42717	0.0152173	0.056254	chr3R	8008248	8009297	-	protein_coding	CG11052
FBgn0033149	97.1379	0.987219	0.903482	1.09268	0.274533	0.428789	chr2R	7175885	7178290	+	protein_coding	CG11060
FBgn0030536	86.5941	1.35804	0.729498	1.86161	0.0626576	0.160883	chrX	13955235	13956574	+	protein_coding	CG11068
FBgn0039244	399.395	-0.577585	0.198175	-2.91452	0.00356235	0.0185775	chr3R	24894741	24897613	+	protein_coding	CG11069
FBgn0028467	944.562	0.206978	0.154944	1.33582	0.181607	0.330329	chr2L	6658516	6662033	+	protein_coding	CG11070
FBgn0034693	603.967	0.19175	0.337814	0.56762	0.570293	0.695683	chr2R	22091488	22099534	-	protein_coding	CG11073
FBgn0039929	777.584	-0.322646	0.118959	-2.71224	0.00668297	0.0302882	chr4	1029710	1031757	-	protein_coding	CG11076
FBgn0039930	0.867703	-0.233557	1.03256	-0.226192	0.821052	NA	chr4	1028674	1029361	-	protein_coding	CG11077
FBgn0030408	9.33595	-1.41592	0.861213	-1.6441	0.100155	0.224353	chrX	12616315	12621216	+	protein_coding	CG11085
FBgn0039241	15958.9	-0.676727	0.381129	-1.77558	0.0758015	0.184184	chr3R	24877044	24881478	+	protein_coding	CG11089
FBgn0046222	923.26	-0.098555	0.137879	-0.714792	0.474738	0.615714	chr3R	5660634	5665169	+	protein_coding	CG1109
FBgn0030528	179.497	0.854659	0.303266	2.81819	0.00482957	0.0236216	chrX	13811683	13812870	+	protein_coding	CG11095
FBgn0034485	1.4909	1.25105	1.08063	1.15771	0.246984	NA	chr2R	20236234	20239200	+	protein_coding	CG11099
FBgn0030522	196.799	0.0934875	0.167007	0.559783	0.575628	0.700039	chrX	13782458	13783381	+	protein_coding	CG11103
FBgn0030280	69.2952	0.990007	0.799514	1.23826	0.215619	0.36774	chrX	11202247	11202806	+	protein_coding	CG11106
FBgn0033160	1320.08	-0.278616	0.121327	-2.29641	0.0216524	0.0729968	chr2R	7387186	7391023	+	protein_coding	CG11107
FBgn0037200	4.21603	-1.09496	1.07247	-1.02097	0.307266	0.459551	chr3L	22872199	22873702	+	protein_coding	CG11109
FBgn0034535	197.182	0.456979	0.261593	1.74691	0.0806536	0.193135	chr2R	20641741	20642558	+	protein_coding	CG11110
FBgn0033164	2.25121	-0.0883622	1.12521	-0.0785294	0.937407	0.960129	chr2R	7400742	7401482	+	protein_coding	CG11112
FBgn0033165	0.793504	-0.591667	1.12268	-0.527012	0.598185	NA	chr2R	7401858	7402364	+	protein_coding	CG11113
FBgn0030266	1817.76	-0.468444	0.198331	-2.36193	0.0181803	0.064302	chrX	11112394	11124726	-	protein_coding	CG11122
FBgn0033169	322.84	-0.397169	0.228069	-1.74144	0.0816058	0.194577	chr2R	7440705	7442885	+	protein_coding	CG11123
FBgn0033174	325.661	1.28581	0.587204	2.18971	0.0285456	0.0898051	chr2R	7447472	7449995	+	protein_coding	CG11125
FBgn0033178	577.339	-0.0895956	0.129006	-0.694506	0.487365	0.625474	chr2R	7463503	7464987	+	protein_coding	CG11127
FBgn0037304	96.8198	2.28023	0.450384	5.06286	4.13e-07	1.08e-05	chr3R	5253152	5255403	+	protein_coding	CG1113
FBgn0037204	263.043	0.725867	0.545955	1.32954	0.183671	0.332544	chr3L	22898743	22900262	+	protein_coding	CG11131
FBgn0030518	870.97	0.334039	0.183244	1.82292	0.0683155	0.170757	chrX	13737941	13739177	+	protein_coding	CG11134
FBgn0037199	627.958	-0.0562326	0.135453	-0.415146	0.678035	0.779654	chr3L	22867174	22868243	-	protein_coding	CG11137
FBgn0030400	1568.17	-0.561218	0.201807	-2.78097	0.00541972	0.0257958	chrX	12569168	12583193	-	protein_coding	CG11138
FBgn0033177	907.819	0.690523	0.208029	3.31936	0.000902241	0.0063329	chr2R	7459684	7463395	-	protein_coding	CG11141
FBgn0033168	28.6798	1.37445	0.759537	1.80959	0.07036	0.174571	chr2R	7427904	7428593	-	protein_coding	CG11145
FBgn0031734	141.236	0.524322	0.363616	1.44197	0.149312	0.292009	chr2L	5733674	5741244	-	protein_coding	CG11147
FBgn0039936	3530.16	-0.146875	0.117305	-1.25208	0.210541	0.362332	chr4	853715	867025	-	protein_coding	CG11148
FBgn0031732	764.395	1.17172	0.561843	2.0855	0.0370242	0.109322	chr2L	5718120	5720899	-	protein_coding	CG11149
FBgn0030519	3583.51	1.13407	0.322442	3.51712	0.000436257	0.00361045	chrX	13739743	13741952	+	protein_coding	CG11151
FBgn0039927	1610.6	-0.0470478	0.214658	-0.219175	0.826513	0.886911	chr4	1126601	1137919	+	protein_coding	CG11155
FBgn0030511	156.018	0.712908	0.383207	1.86037	0.0628327	0.161133	chrX	13682951	13684616	+	protein_coding	CG11158
FBgn0034539	11.9309	0.881205	0.655551	1.34422	0.178877	0.327699	chr2R	20655755	20656609	-	protein_coding	CG11159
FBgn0037297	408.556	0.0121812	0.179656	0.0678032	0.945942	0.96559	chr3R	5219656	5221548	+	protein_coding	CG1116
FBgn0030257	73.5844	1.63052	0.464538	3.50998	0.000448147	0.00368394	chrX	11044755	11049540	+	protein_coding	CG11160
FBgn0030509	606.333	0.79904	0.453233	1.76298	0.0779043	0.187963	chrX	13676893	13677882	+	protein_coding	CG11162
FBgn0030507	90.6146	-0.135185	0.286909	-0.471179	0.637513	0.748919	chrX	13668013	13669573	+	protein_coding	CG11164
FBgn0033238	21.5514	1.12244	0.882922	1.27128	0.20363	0.35443	chr2R	7949838	7950465	+	protein_coding	CG11165
FBgn0039249	913.008	0.444424	0.157613	2.81971	0.00480666	0.0235695	chr3R	24918105	24922385	+	protein_coding	CG11168
FBgn0034705	236.075	-0.313205	0.286604	-1.09281	0.274476	0.428789	chr2R	22177418	22182879	-	protein_coding	CG11170
FBgn0030499	1196.56	0.255	0.197982	1.28799	0.197748	0.348426	chrX	13605680	13609529	+	protein_coding	CG11178
FBgn0034528	329.75	-0.240649	0.153314	-1.56964	0.116498	0.247934	chr2R	20620913	20623429	-	protein_coding	CG11180
FBgn0030035	1033.28	0.142754	0.135764	1.05149	0.293034	0.446295	chrX	8404534	8407263	-	protein_coding	CG11190
FBgn0033249	69.6059	-0.905061	0.339771	-2.66374	0.0077278	0.0338847	chr2R	8000489	8002120	-	protein_coding	CG11191
FBgn0034507	134.121	1.31602	0.391538	3.36115	0.000776175	0.0056432	chr2R	20354107	20355067	-	protein_coding	CG11192
FBgn0034500	381.484	-1.13428	0.199939	-5.67314	1.4e-08	5.24e-07	chr2R	20304516	20308671	-	protein_coding	CG11200
FBgn0034488	3754.79	0.911569	0.206349	4.41762	9.98e-06	0.000166925	chr2R	20242751	20245388	-	protein_coding	CG11208
FBgn0033259	3304.34	-0.113499	0.156679	-0.724403	0.468818	0.610743	chr2R	8098683	8102306	+	protein_coding	CG11210
FBgn0033067	0	NA	NA	NA	NA	NA	chr2R	6180925	6181626	-	protein_coding	CG11211
FBgn0031855	164.341	0.791153	0.547902	1.44397	0.148748	0.291438	chr2L	6742501	6756133	+	protein_coding	CG11221
FBgn0037195	49.8396	0.669396	0.69759	0.959583	0.337265	0.489396	chr3L	22837067	22838170	+	protein_coding	CG11226
FBgn0031139	44.7528	0.836123	0.755506	1.10671	0.268421	0.422674	chrX	20930971	20933559	-	protein_coding	CG11227
FBgn0039939	1.25838	-0.501621	1.04601	-0.479559	0.631541	NA	chr4	798473	800222	+	protein_coding	CG11231
FBgn0031860	191.62	1.10004	0.530059	2.07532	0.0379567	0.111615	chr2L	6803010	6804372	+	protein_coding	CG11236
FBgn0037290	175.539	-0.308544	0.557408	-0.553533	0.579899	0.703547	chr3R	4965444	4968485	+	protein_coding	CG1124
FBgn0037186	803.57	0.811649	0.316589	2.56373	0.0103554	0.0422933	chr3L	22732012	22738420	-	protein_coding	CG11241
FBgn0037120	750.852	-0.110748	0.1756	-0.630683	0.528248	0.661415	chr3L	21724325	21728806	-	protein_coding	CG11247
FBgn0037117	408.555	0.208539	0.153586	1.3578	0.174527	0.322715	chr3L	21680049	21683231	+	protein_coding	CG11248
FBgn0037115	68.5106	0.333874	0.781252	0.427357	0.669119	0.773313	chr3L	21672138	21674518	+	protein_coding	CG11249
FBgn0036346	58.9132	0.851405	0.907663	0.938018	0.348235	0.49851	chr3L	13088580	13089969	-	protein_coding	CG11251
FBgn0034442	107.082	0.542642	0.201049	2.69905	0.00695382	0.0311799	chr2R	19390127	19391900	+	protein_coding	CG11257
FBgn0037280	9.50344	0.825876	0.832168	0.992439	0.320983	0.472688	chr3R	4816317	4817776	+	protein_coding	CG1126
FBgn0036332	257.851	0.33518	0.152541	2.19731	0.0279985	0.0885183	chr3L	13009398	13011685	-	protein_coding	CG11261
FBgn0036329	75.174	1.33454	0.850691	1.56877	0.116701	0.248203	chr3L	12995134	12997418	+	protein_coding	CG11262
FBgn0036330	8.51784	-0.0498276	0.938955	-0.053067	0.957678	0.973365	chr3L	13006816	13007881	+	protein_coding	CG11263
FBgn0036334	883.133	0.0931688	0.263889	0.353061	0.724043	0.815085	chr3L	13016049	13016903	+	protein_coding	CG11267
FBgn0034700	2.8492	0.11776	1.17636	0.100105	0.920261	0.950278	chr2R	22138894	22139295	+	protein_coding	CG11269
FBgn0034706	1042.04	-0.42916	0.184381	-2.32757	0.0199351	0.0686338	chr2R	22179694	22182642	+	protein_coding	CG11275
FBgn0036342	190.013	-0.714378	0.24196	-2.95247	0.00315245	0.0168376	chr3L	13046976	13048919	+	protein_coding	CG11279
FBgn0030056	1649.11	0.541353	0.193669	2.79525	0.00518592	0.0249712	chrX	8681251	8688760	+	protein_coding	CG11284
FBgn0037516	7.80653	0.47759	1.0705	0.446136	0.655499	0.763357	chr3R	7770859	7771756	-	protein_coding	CG11286
FBgn0031887	10.8161	1.66838	0.930745	1.79252	0.0730498	0.179394	chr2L	7067982	7069546	+	protein_coding	CG11289
FBgn0037279	2429.21	0.154863	0.306474	0.505305	0.613345	0.730147	chr3R	4811443	4816025	+	protein_coding	CG1129
FBgn0034713	50.7327	1.44568	0.837866	1.72543	0.0844491	0.198975	chr2R	22211370	22212704	+	protein_coding	CG11291
FBgn0030058	108.65	-0.487428	0.401834	-1.21301	0.225127	0.378377	chrX	8691819	8693620	-	protein_coding	CG11294
FBgn0034721	24.3109	1.15617	0.877802	1.31712	0.187799	0.337071	chr2R	22348306	22348875	+	protein_coding	CG11298
FBgn0034901	4099.2	2.9759	0.601546	4.94709	7.53e-07	1.81e-05	chr2R	23751914	23752495	+	protein_coding	CG11300
FBgn0037108	1232.49	0.619733	0.153326	4.04192	5.3e-05	0.000666528	chr3L	21625805	21628571	+	protein_coding	CG11306
FBgn0037106	213.324	-0.292546	0.225401	-1.29789	0.194325	0.344605	chr3L	21617622	21619873	+	protein_coding	CG11307
FBgn0037070	38.3196	0.729001	0.435101	1.67548	0.0938408	0.214564	chr3L	21301784	21304658	-	protein_coding	CG11309
FBgn0039798	3048.72	4.11187	0.556461	7.38932	1.48e-13	1.38e-11	chr3R	30729836	30731165	-	protein_coding	CG11313
FBgn0039816	105.595	-1.20473	0.442979	-2.71961	0.00653589	0.0297867	chr3R	31090711	31097321	-	protein_coding	CG11317
FBgn0039818	923.669	0.85161	0.390756	2.17939	0.0293027	0.0916306	chr3R	31106361	31109191	-	protein_coding	CG11318
FBgn0031835	205.074	-0.733904	0.3062	-2.39681	0.0165385	0.0600244	chr2L	6568399	6601068	-	protein_coding	CG11319
FBgn0031837	8.64787	-1.69315	0.677606	-2.49872	0.0124643	0.0486612	chr2L	6617133	6621700	-	protein_coding	CG11320
FBgn0031857	71.6746	3.64665	0.687582	5.30358	1.14e-07	3.49e-06	chr2L	6759828	6772755	-	protein_coding	CG11321
FBgn0031856	67.9433	1.69133	1.00559	1.68192	0.092584	0.212375	chr2L	6757863	6759628	-	protein_coding	CG11322
FBgn0031849	259.546	1.3293	0.811858	1.63735	0.101557	0.226271	chr2L	6684841	6686712	-	protein_coding	CG11327
FBgn0039850	20.4102	0.502435	0.856829	0.586389	0.557614	0.684729	chr3R	31463300	31464134	+	protein_coding	CG11333
FBgn0039849	1590.65	0.34406	0.283661	1.21292	0.225159	0.378377	chr3R	31459821	31463037	-	protein_coding	CG11334
FBgn0039846	299.146	-0.0038373	0.225546	-0.0170134	0.986426	0.991729	chr3R	31401559	31405452	-	protein_coding	CG11337
FBgn0039840	341.401	1.67534	0.333389	5.02519	5.03e-07	1.27e-05	chr3R	31302488	31305384	-	protein_coding	CG11340
FBgn0035537	68.8819	-0.28506	0.444338	-0.641538	0.521173	0.65536	chr3L	4366493	4367458	-	protein_coding	CG11342
FBgn0035546	62.3103	1.85722	0.724679	2.56281	0.0103828	0.0423521	chr3L	4457176	4458163	-	protein_coding	CG11345
FBgn0035550	336.749	1.03569	0.634897	1.63126	0.102835	0.228192	chr3L	4473067	4475095	+	protein_coding	CG11349
FBgn0035552	1562.91	4.61243	1.16614	3.95531	7.64e-05	0.000884965	chr3L	4482808	4484370	+	protein_coding	CG11350
FBgn0035557	64.4987	2.2883	0.459094	4.98439	6.22e-07	1.53e-05	chr3L	4533169	4539270	+	protein_coding	CG11353
FBgn0030375	1.3411	-0.568027	1.04833	-0.541841	0.587928	NA	chrX	12102943	12103840	-	protein_coding	CG11356
FBgn0035558	1248.5	-0.219905	0.158995	-1.3831	0.166635	0.313284	chr3L	4542050	4553457	+	protein_coding	CG11357
FBgn0035490	153.265	0.313711	0.417095	0.752132	0.451972	0.594956	chr3L	4046595	4059660	+	protein_coding	CG1136
FBgn0039920	2341.63	-0.718357	0.233245	-3.07984	0.00207113	0.0120661	chr4	671141	690650	+	protein_coding	CG11360
FBgn0034737	36.9871	1.17074	0.787183	1.48726	0.136947	0.277501	chr2R	22562306	22563131	+	protein_coding	CG11362
FBgn0037185	151.616	-0.156024	0.225398	-0.692218	0.4888	0.626828	chr3L	22728110	22733446	+	protein_coding	CG11367
FBgn0040923	45.7299	0.772346	0.674949	1.1443	0.252498	0.407123	chrX	7452208	7452643	+	protein_coding	CG11368
FBgn0029951	78.9155	1.04965	1.03644	1.01274	0.311182	0.463093	chrX	7574289	7576767	+	protein_coding	CG11369
FBgn0037454	129.304	1.28175	0.907493	1.41241	0.157828	0.302409	chr3R	6558617	6560351	-	protein_coding	CG1137
FBgn0037181	2891.53	-0.228275	0.245201	-0.93097	0.351869	0.502004	chr3L	22712154	22713660	+	protein_coding	CG11370
FBgn0040679	15.6064	0.360036	1.09349	0.329253	0.741964	0.828017	chr3R	5960293	5960987	-	protein_coding	CG11373
FBgn0031214	31.5938	0.274322	0.474802	0.577761	0.563426	0.689915	chr2L	76347	77783	+	protein_coding	CG11374
FBgn0031217	593.651	0.17535	0.142158	1.23349	0.217393	0.369689	chr2L	102379	104142	+	protein_coding	CG11377
FBgn0040364	2024.89	1.42052	0.380329	3.73497	0.000187738	0.00185058	chrX	1170827	1173797	+	protein_coding	CG11378
FBgn0040362	24.0927	1.43789	1.03366	1.39107	0.164204	0.310361	chrX	1180164	1181551	+	protein_coding	CG11379
FBgn0037456	39.6587	0.229513	1.06987	0.214524	0.830138	0.88927	chr3R	6596624	6598022	-	protein_coding	CG1138
FBgn0040359	28.8992	-0.772819	0.710478	-1.08774	0.276708	0.43097	chrX	1191307	1196660	+	protein_coding	CG11380
FBgn0029568	0.512815	-0.971959	1.03498	-0.939106	0.347676	NA	chrX	1203776	1205433	+	protein_coding	CG11381
FBgn0040367	46.7493	-0.180948	0.788148	-0.229587	0.818413	0.881295	chrX	1209969	1211853	+	protein_coding	CG11382
FBgn0040363	194.209	4.45729	0.738896	6.03236	1.62e-09	8.12e-08	chrX	1173876	1176035	-	protein_coding	CG11384
FBgn0034959	256.497	-0.201149	0.244117	-0.823986	0.409948	0.556727	chr2R	24022342	24023981	+	protein_coding	CG11388
FBgn0035300	316.127	0.207957	0.269582	0.771406	0.440466	0.584842	chr3L	1971637	1974285	+	protein_coding	CG1139
FBgn0038732	1.21752	0.725344	1.04838	0.691869	0.48902	NA	chr3R	19778749	19780727	+	protein_coding	CG11391
FBgn0034200	3304.66	0.0146128	0.181014	0.0807277	0.935659	0.959584	chr2R	17137239	17139595	+	protein_coding	CG11395
FBgn0037022	439.93	0.00444012	0.132685	0.0334636	0.973305	0.983089	chr3L	20786339	20788137	-	protein_coding	CG11396
FBgn0040366	112.751	-0.315003	0.280081	-1.12469	0.260722	0.414967	chrX	1211988	1215156	-	protein_coding	CG11398
FBgn0037021	1185.31	-1.00129	0.374823	-2.67138	0.00755399	0.0332944	chr3L	20780349	20786197	-	protein_coding	CG11399
FBgn0034198	31.0381	1.40831	0.622528	2.26224	0.0236824	0.0780429	chr2R	17134128	17135345	+	protein_coding	CG11400
FBgn0026876	235.797	-0.744558	0.24192	-3.0777	0.00208607	0.0121073	chrX	1236872	1239884	-	protein_coding	CG11403
FBgn0037169	63.8571	1.49222	0.802236	1.86008	0.0628742	0.161133	chr3L	22548436	22549342	+	protein_coding	CG11404
FBgn0034990	79.3807	-0.344782	1.04947	-0.328531	0.74251	0.828362	chr2R	24202090	24208203	-	protein_coding	CG11406
FBgn0038733	9.97726	0.510519	1.07474	0.475015	0.634777	0.747033	chr3R	19781245	19783145	+	protein_coding	CG11407
FBgn0024366	91.2	-0.0404219	0.403462	-0.100188	0.920195	0.950278	chrX	1329517	1341587	-	protein_coding	CG11409
FBgn0024362	1485.63	0.0625679	0.125287	0.499397	0.6175	0.733666	chrX	1342105	1344770	+	protein_coding	CG11412
FBgn0035022	0.246757	0.675884	1.02782	0.657592	0.5108	NA	chr2R	24536189	24536791	+	protein_coding	CG11413
FBgn0035024	1348.69	0.540559	0.13148	4.11135	3.93e-05	0.000517234	chr2R	24561606	24565058	+	protein_coding	CG11414
FBgn0024364	438.422	-0.118545	0.152408	-0.777817	0.436677	0.581185	chrX	1354013	1356473	+	protein_coding	CG11417
FBgn0024360	298.361	0.539173	0.17854	3.0199	0.0025286	0.0140751	chrX	1344871	1349357	-	protein_coding	CG11418
FBgn0037504	404.406	-0.343037	0.183243	-1.87203	0.0612021	0.158326	chr3R	7472457	7473781	-	protein_coding	CG1142
FBgn0034251	73.7126	0.850791	0.803817	1.05844	0.289855	0.443058	chr2R	17595266	17597409	+	protein_coding	CG11423
FBgn0037167	143.511	-0.15458	0.397583	-0.3888	0.697424	0.794367	chr3L	22474794	22475792	+	protein_coding	CG11425
FBgn0037166	1008.35	1.29237	0.233739	5.5291	3.22e-08	1.11e-06	chr3L	22470555	22473509	+	protein_coding	CG11426
FBgn0035359	1410.19	1.65122	0.251475	6.56614	5.16e-11	3.48e-09	chr3L	2645367	2647192	+	protein_coding	CG1143
FBgn0029713	269.029	-0.22177	0.190124	-1.16645	0.243433	0.397706	chrX	4549882	4551878	-	protein_coding	CG11436
FBgn0037165	5.86795	-0.875314	0.985948	-0.88779	0.374654	0.52429	chr3L	22468861	22469853	+	protein_coding	CG11437
FBgn0037164	167.132	-0.0995353	0.30337	-0.328099	0.742837	0.828425	chr3L	22465618	22468076	+	protein_coding	CG11438
FBgn0029715	1769.95	-0.387441	0.159277	-2.4325	0.0149949	0.055683	chrX	4553116	4554398	-	protein_coding	CG11444
FBgn0038737	113.365	0.314273	0.316267	0.993697	0.32037	0.472174	chr3R	19861609	19862600	+	protein_coding	CG11447
FBgn0024985	1455.48	0.17754	0.143176	1.24001	0.214971	0.366991	chrX	1393053	1397337	+	protein_coding	CG11448
FBgn0037162	0.710939	0	1.02689	0	1	NA	chr3L	22454372	22455989	+	protein_coding	CG11449
FBgn0038734	829.207	1.81679	0.380722	4.77197	1.82e-06	3.84e-05	chr3R	19783521	19785519	+	protein_coding	CG11453
FBgn0031224	449.242	0.152187	0.150923	1.00838	0.313274	0.465229	chr2L	143322	144227	+	protein_coding	CG11454
FBgn0031228	1040.46	0.670461	0.251003	2.67112	0.00755978	0.033309	chr2L	114725	156030	+	protein_coding	CG11455
FBgn0037031	206.111	0.16592	0.171887	0.965289	0.3344	0.48649	chr3L	20841986	20844340	+	protein_coding	CG11456
FBgn0040637	0.731846	-0.0946283	1.04545	-0.0905144	0.927878	NA	chr3L	20905794	20906331	+	protein_coding	CG11458
FBgn0037396	970.062	0.159276	0.678821	0.234637	0.814491	0.878072	chr3R	6025825	6027238	-	protein_coding	CG11459
FBgn0035346	1476.24	-0.00982652	0.293927	-0.0334318	0.97333	0.983089	chr3L	2488803	2492613	+	protein_coding	CG1146
FBgn0039671	878.379	-1.2287	0.281017	-4.37235	1.23e-05	0.000197975	chr3R	29588992	29589762	-	protein_coding	CG11470
FBgn0034688	1103.01	0.209642	0.225307	0.930472	0.352127	0.502318	chr2R	22071233	22073443	-	protein_coding	CG11474
FBgn0034687	64.6618	0.621464	0.67324	0.923094	0.355958	0.506336	chr2R	22069724	22071286	-	protein_coding	CG11475
FBgn0035397	5203.08	0.339565	0.146659	2.31534	0.0205944	0.0702923	chr3L	3071132	3090406	+	protein_coding	CG11486
FBgn0039749	10.662	-0.639476	0.676974	-0.94461	0.344858	0.495882	chr3R	30153021	30160473	-	protein_coding	CG11498
FBgn0039733	357.062	-0.232452	0.202577	-1.14747	0.251186	0.405786	chr3R	29997899	29999755	+	protein_coding	CG11504
FBgn0035424	3528.18	-0.241014	0.130009	-1.85382	0.0637653	0.16277	chr3L	3224837	3236604	+	protein_coding	CG11505
FBgn0029584	358.062	-0.747154	0.355957	-2.099	0.0358166	0.106513	chrX	1652320	1653062	+	protein_coding	CG11509
FBgn0037156	184.814	-0.0751957	0.261797	-0.287229	0.773937	0.850144	chr3L	22265805	22266679	-	protein_coding	CG11523
FBgn0036264	532.1	-0.0774468	0.524598	-0.147631	0.882634	0.924911	chr3L	12197790	12199030	+	protein_coding	CG11529
FBgn0046296	206.432	0.272291	0.264507	1.02943	0.303278	0.455916	chr3L	12132145	12133834	+	protein_coding	CG11534
FBgn0035400	2369.59	0.510001	0.192033	2.65579	0.00791222	0.0344925	chr3L	3128033	3143457	-	protein_coding	CG11537
FBgn0039859	67.104	0.220761	0.406862	0.542595	0.587409	0.709432	chr3R	31615283	31616160	-	protein_coding	CG11539
FBgn0039864	139.784	0.413568	0.255259	1.62019	0.105192	0.231552	chr3R	31678146	31679880	-	protein_coding	CG11550
FBgn0086856	225.523	-0.004031	0.229771	-0.0175436	0.986003	0.991526	chr2L	273835	274766	+	protein_coding	CG11555
FBgn0036249	170.3	0.145258	0.195657	0.74241	0.457839	0.600929	chr3L	12120018	12121185	+	protein_coding	CG11560
FBgn0031247	221.538	0.430959	0.274108	1.57222	0.115899	0.247122	chr2L	292418	293222	+	protein_coding	CG11562
FBgn0039868	209.078	-0.536297	0.219685	-2.44121	0.0146383	0.0547208	chr3R	31737034	31737999	+	protein_coding	CG11563
FBgn0031159	0	NA	NA	NA	NA	NA	chrX	21093843	21111417	+	protein_coding	CG11566
FBgn0036230	0.628636	1.1009	1.03578	1.06287	0.287841	NA	chr3L	11956707	11957765	-	protein_coding	CG11570
FBgn0039882	621.01	0.0838318	0.156444	0.535857	0.592057	0.713693	chr3R	31806866	31810186	-	protein_coding	CG11576
FBgn0036847	508.927	-0.28562	0.149402	-1.91175	0.0559079	0.148102	chr3L	19094889	19096217	-	protein_coding	CG11577
FBgn0030540	0.104866	0.27073	1.0267	0.263689	0.79202	NA	chrX	14176922	14178456	+	protein_coding	CG11581
FBgn0035524	354.762	-0.484187	0.149824	-3.23171	0.00123053	0.00804309	chr3L	4281503	4282817	-	protein_coding	CG11583
FBgn0030541	1.77882	0.816755	1.15291	0.708428	0.478679	NA	chrX	14181027	14183315	+	protein_coding	CG11584
FBgn0030543	5.58284	2.6439	0.99322	2.66195	0.0077689	0.0340411	chrX	14189515	14190755	+	protein_coding	CG11585
FBgn0035520	217.941	-0.025029	0.206932	-0.120953	0.903729	0.939761	chr3L	4261296	4262470	-	protein_coding	CG11586
FBgn0036221	72.4716	0.947568	0.890095	1.06457	0.287071	0.440452	chr3L	11921512	11922599	+	protein_coding	CG11588
FBgn0030545	680.591	-0.667441	0.190424	-3.50503	0.000456558	0.00373484	chrX	14200177	14200907	+	protein_coding	CG11590
FBgn0035488	705.722	-0.266527	0.158426	-1.68234	0.0925022	0.21226	chr3L	4037522	4040482	-	protein_coding	CG11593
FBgn0035484	1416.69	-0.212256	0.284275	-0.746656	0.455271	0.598421	chr3L	4022699	4026011	-	protein_coding	CG11594
FBgn0023522	607.163	-0.0897716	0.182137	-0.492878	0.622099	0.737075	chrX	1927682	1930517	+	protein_coding	CG11596
FBgn0036212	117.604	-0.335641	0.281936	-1.19049	0.233855	0.3872	chr3L	11820337	11822275	-	protein_coding	CG11597
FBgn0038067	2.98314	0.364752	1.16546	0.312969	0.754304	0.836563	chr3R	12634916	12636283	+	protein_coding	CG11598
FBgn0038068	0.102563	-0.213262	1.0267	-0.207716	0.835451	NA	chr3R	12636539	12637976	+	protein_coding	CG11600
FBgn0031244	190.577	0.319286	0.258431	1.23548	0.216653	0.368843	chr2L	281669	283269	-	protein_coding	CG11601
FBgn0038069	0	NA	NA	NA	NA	NA	chr3R	12638480	12640033	+	protein_coding	CG11608
FBgn0037313	1589.53	0.103493	0.0954812	1.0839	0.278407	0.432831	chr3R	5355091	5356748	+	protein_coding	CG1161
FBgn0031232	12.1993	1.12981	0.802666	1.40757	0.159258	0.304043	chr2L	204742	207297	-	protein_coding	CG11617
FBgn0036836	108.666	-1.8277	0.428487	-4.26546	1.99e-05	0.000297243	chr3L	18985904	18988323	-	protein_coding	CG11619
FBgn0038705	7.75961	-1.36427	0.88164	-1.54742	0.121762	0.256067	chr3R	19409174	19411265	+	protein_coding	CG11626
FBgn0032965	9.89384	1.1799	1.02899	1.14666	0.251522	0.406133	chr2L	21896665	21898289	-	protein_coding	CG11629
FBgn0032964	30.2772	0.856814	0.825321	1.03816	0.299196	0.451797	chr2L	21782045	21784065	-	protein_coding	CG11630
FBgn0032968	27.3674	1.64835	0.741918	2.22174	0.0263011	0.0845817	chr2L	21916299	21920324	+	protein_coding	CG11634
FBgn0033283	80.2783	1.12569	0.795416	1.41523	0.157002	0.301359	chr2R	8358537	8359472	+	protein_coding	CG11635
FBgn0040351	107.132	-1.42648	0.31829	-4.48171	7.4e-06	0.000130846	chrX	1013983	1026703	-	protein_coding	CG11638
FBgn0036194	631.431	0.47952	0.158693	3.02169	0.00251368	0.014021	chr3L	11693878	11696963	-	protein_coding	CG11652
FBgn0030638	297.157	0.533343	0.289225	1.84404	0.0651768	0.165057	chrX	15453470	15455551	+	protein_coding	CG11655
FBgn0038109	144.354	0.834284	0.580168	1.438	0.150433	0.293691	chr3R	13009894	13011086	+	protein_coding	CG11656
FBgn0036196	2451.2	0.715843	0.205309	3.48666	0.000489101	0.00393649	chr3L	11699495	11708553	-	protein_coding	CG11658
FBgn0038731	41.5629	2.82432	0.953543	2.96193	0.00305722	0.0164646	chr3R	19775458	19777280	-	protein_coding	CG11659
FBgn0029539	41.016	1.2934	0.80842	1.59991	0.109619	0.237723	chrX	894481	895200	+	protein_coding	CG11663
FBgn0040341	0.104866	0.27073	1.0267	0.263689	0.79202	NA	chrX	875731	876612	+	protein_coding	CG11664
FBgn0033028	1985.83	-0.244203	0.120705	-2.02314	0.0430582	0.122497	chr2R	5640914	5652815	-	protein_coding	CG11665
FBgn0040648	7.85918	1.68346	1.0256	1.64145	0.100704	0.225115	chrX	20984685	20985246	+	protein_coding	CG11666
FBgn0038113	110.36	0.10816	0.367128	0.294612	0.76829	0.84615	chr3R	13038374	13040184	+	protein_coding	CG11668
FBgn0038114	145.669	0.629972	0.443858	1.41931	0.155808	0.300051	chr3R	13042049	13044086	+	protein_coding	CG11670
FBgn0037562	168.964	2.35637	0.405557	5.8102	6.24e-09	2.65e-07	chr3R	8287875	8288613	+	protein_coding	CG11671
FBgn0037563	953.484	1.5568	0.501282	3.10563	0.00189875	0.0112728	chr3R	8289394	8290578	-	protein_coding	CG11672
FBgn0030551	1.16422	-1.63851	1.17823	-1.39065	0.164331	NA	chrX	14224646	14225879	-	protein_coding	CG11674
FBgn0030678	286.586	0.638707	0.208957	3.05664	0.00223831	0.0127545	chrX	15737492	15738954	-	protein_coding	CG11679
FBgn0040551	843.094	0.660029	0.282771	2.33415	0.0195881	0.0678665	chr3R	13260355	13262227	+	protein_coding	CG11686
FBgn0037570	2.14479	1.17285	1.18182	0.992406	0.320999	0.472688	chr3R	8308880	8310778	-	protein_coding	CG11693
FBgn0037571	38.5136	1.10689	0.743236	1.48928	0.136414	0.276879	chr3R	8311202	8312137	-	protein_coding	CG11694
FBgn0030316	228.807	0.621112	0.17738	3.50159	0.000462499	0.00377656	chrX	11576882	11578806	+	protein_coding	CG11695
FBgn0030314	392.554	0.224764	0.172507	1.30292	0.192601	0.342496	chrX	11573730	11576152	+	protein_coding	CG11696
FBgn0030313	299.297	0.0463111	0.265852	0.174199	0.861709	0.91021	chrX	11572706	11573640	+	protein_coding	CG11697
FBgn0037572	14.4243	0.622107	1.05429	0.590073	0.555142	0.682885	chr3R	8312187	8313097	+	protein_coding	CG11698
FBgn0030311	39.0208	0.22968	0.415333	0.553001	0.580263	0.703768	chrX	11570620	11571410	+	protein_coding	CG11699
FBgn0029856	84.8274	0.913883	0.372623	2.45257	0.0141841	0.0534982	chrX	6282036	6283575	-	protein_coding	CG11700
FBgn0038690	61.2891	1.30088	0.941804	1.38126	0.167199	0.313862	chr3R	19226902	19228180	-	protein_coding	CG11703
FBgn0031115	464.564	0.0726731	0.173149	0.419713	0.674695	0.777154	chrX	20427410	20429673	-	protein_coding	CG11710
FBgn0036170	0	NA	NA	NA	NA	NA	chr3L	11518796	11522713	-	protein_coding	CG11714
FBgn0264712	840.134	-0.315477	0.24519	-1.28666	0.198211	0.348741	chr3R	5393921	5399510	+	protein_coding	CG1172
FBgn0037777	140.809	0.772231	0.315455	2.44799	0.0143654	0.0539703	chr3R	10044595	10045542	-	protein_coding	CG11722
FBgn0031391	321.698	0.239236	0.143904	1.66247	0.0964182	0.218564	chr2L	2145296	2147275	-	protein_coding	CG11723
FBgn0036156	40.3041	0.874689	0.829198	1.05486	0.291489	0.444953	chr3L	11394689	11395673	+	protein_coding	CG11726
FBgn0037592	2957	-0.722862	0.315939	-2.28798	0.0221388	0.0742279	chr3R	8517867	8521378	+	protein_coding	CG11737
FBgn0037239	1759.03	1.12361	0.262962	4.27291	1.93e-05	0.000289305	chr3R	4378599	4381210	+	protein_coding	CG11739
FBgn0040531	13.1553	0.303499	0.652645	0.46503	0.64191	0.75192	chr3R	8528422	8528877	-	protein_coding	CG11741
FBgn0030292	568.979	0.52511	0.279856	1.87636	0.0606061	0.157378	chrX	11349997	11350474	+	protein_coding	CG11752
FBgn0037603	334.052	0.451754	0.257514	1.75429	0.0793807	0.190528	chr3R	8652820	8653847	+	protein_coding	CG11753
FBgn0037611	50.947	-0.866209	0.336852	-2.57149	0.0101263	0.0416211	chr3R	8676914	8678955	+	protein_coding	CG11755
FBgn0030290	28.7736	1.18478	0.70128	1.68945	0.0911339	0.210051	chrX	11348119	11348865	+	protein_coding	CG11756
FBgn0037615	21.9074	-1.97418	0.720225	-2.74106	0.00612407	0.028337	chr3R	8719197	8721320	+	protein_coding	CG11760
FBgn0037618	19.4166	-0.266278	0.509878	-0.522239	0.601504	0.720831	chr3R	8725478	8726730	+	protein_coding	CG11762
FBgn0037625	0	NA	NA	NA	NA	NA	chr3R	8749205	8768200	-	protein_coding	CG11768
FBgn0039252	1039.85	0.63439	0.170676	3.71693	0.000201662	0.00195492	chr3R	24932009	24934919	+	protein_coding	CG11771
FBgn0033527	122.701	0.205918	0.248697	0.827989	0.407677	0.554432	chr2R	10468615	10469643	+	protein_coding	CG11777
FBgn0038683	703.373	0.678929	0.226173	3.00181	0.00268377	0.014786	chr3R	19154096	19159878	-	protein_coding	CG11779
FBgn0039259	275.558	0.0483918	0.21452	0.225582	0.821527	0.883253	chr3R	25024472	25025017	-	protein_coding	CG11781
FBgn0039264	6.09011	-0.067595	0.706567	-0.0956668	0.923785	0.95203	chr3R	25046322	25047409	+	protein_coding	CG11786
FBgn0034495	134.121	-0.185313	0.212115	-0.873644	0.382312	0.532065	chr2R	20274596	20276142	+	protein_coding	CG11788
FBgn0039265	1061.77	0.117098	0.148845	0.786706	0.431454	0.576456	chr3R	25047705	25049455	+	protein_coding	CG11790
FBgn0039266	1870.76	0.468038	0.163269	2.86667	0.00414814	0.0210564	chr3R	25049615	25053074	+	protein_coding	CG11791
FBgn0036992	219.718	2.35987	0.676109	3.49038	0.000482341	0.00390162	chr3L	20438165	20439872	-	protein_coding	CG11796
FBgn0030346	287.316	0.383022	0.153849	2.48959	0.0127891	0.0496412	chrX	11871298	11872779	-	protein_coding	CG11802
FBgn0033996	568.941	0.370958	0.132532	2.79902	0.00512586	0.0247737	chr2R	15201252	15204466	+	protein_coding	CG11807
FBgn0034000	137.833	-0.168729	0.234898	-0.718306	0.472569	0.614062	chr2R	15216206	15217070	+	protein_coding	CG11808
FBgn0036099	814.962	0.466669	0.112314	4.15503	3.25e-05	0.000440591	chr3L	10691023	10692598	+	protein_coding	CG11811
FBgn0035299	51.4384	1.49889	0.83695	1.79089	0.0733111	0.179812	chr3L	1970190	1971200	-	protein_coding	CG11815
FBgn0030495	138.044	-0.825185	1.15119	-0.716809	NA	NA	chrX	13552558	13555800	-	protein_coding	CG11816
FBgn0033519	44.667	1.20186	0.549927	2.18548	0.0288533	0.0905842	chr2R	10420413	10423650	-	protein_coding	CG11825
FBgn0039616	1.67775	0.435459	1.17767	0.369765	0.711558	NA	chr3R	28923043	28925086	+	protein_coding	CG11828
FBgn0031264	316.579	0.43298	0.466775	0.927599	0.353616	0.503909	chr2L	560567	563819	-	protein_coding	CG11835
FBgn0039272	103.663	-0.155856	0.219911	-0.708723	0.478497	0.618445	chr3R	25071125	25072712	+	protein_coding	CG11836
FBgn0039627	152.235	-0.168703	0.300211	-0.561948	0.574151	0.698875	chr3R	29049492	29050721	+	protein_coding	CG11837
FBgn0039271	110.172	0.0833096	0.312248	0.266805	0.789619	0.861085	chr3R	25069926	25070914	+	protein_coding	CG11839
FBgn0039628	27.6329	-0.132458	0.868118	-0.152581	0.878729	0.921996	chr3R	29051055	29052267	+	protein_coding	CG11841
FBgn0039629	18.1458	-0.665504	0.497137	-1.33867	0.180677	0.329346	chr3R	29052679	29053913	+	protein_coding	CG11842
FBgn0039630	0.184815	0.028734	1.0267	0.0279867	0.977673	NA	chr3R	29054346	29055837	+	protein_coding	CG11843
FBgn0039293	625.768	0.270464	0.189496	1.42728	0.153498	0.29709	chr3R	25221588	25224118	+	protein_coding	CG11851
FBgn0039297	582.518	1.685	0.209335	8.04931	8.33e-16	1.11e-13	chr3R	25237613	25238895	+	protein_coding	CG11852
FBgn0039299	2450.19	0.602217	0.735586	0.81869	0.412963	0.559637	chr3R	25242019	25243262	+	protein_coding	CG11854
FBgn0039303	2330.78	-0.215281	0.142384	-1.51197	0.130541	0.268603	chr3R	25258897	25260759	+	protein_coding	CG11857
FBgn0039305	194.277	-0.349042	0.310778	-1.12312	0.261386	0.415581	chr3R	25262740	25263292	+	protein_coding	CG11858
FBgn0028947	35.7353	-3.25793	1.12759	-2.88928	0.0038612	0.0198591	chr2L	15616996	15617915	+	protein_coding	CG11865
FBgn0039633	2285.78	-0.730863	0.251472	-2.90633	0.00365692	0.0190117	chr3R	29063039	29108948	+	protein_coding	CG11873
FBgn0039635	2311.57	1.11311	0.305992	3.63772	0.000275065	0.00248741	chr3R	29113070	29116197	+	protein_coding	CG11876
FBgn0039310	161.163	2.94942	0.593325	4.971	6.66e-07	1.62e-05	chr3R	25273836	25275237	+	protein_coding	CG11878
FBgn0039637	4066.32	-0.690231	0.39637	-1.74138	0.0816165	0.194577	chr3R	29123369	29128247	+	protein_coding	CG11880
FBgn0039642	435.629	-0.413395	0.332126	-1.24469	0.213244	0.365356	chr3R	29147015	29148172	-	protein_coding	CG11882
FBgn0033538	572.78	-0.12232	0.342247	-0.357403	0.72079	0.812464	chr2R	10617661	10641807	+	protein_coding	CG11883
FBgn0031253	335.683	0.265	0.258921	1.02348	0.306082	0.458596	chr2L	420894	421450	-	protein_coding	CG11885
FBgn0039308	0	NA	NA	NA	NA	NA	chr3R	25270208	25273267	+	protein_coding	CG11889
FBgn0039309	0	NA	NA	NA	NA	NA	chr3R	25270230	25273267	+	protein_coding	CG11891
FBgn0039313	3148.87	-0.19427	0.274393	-0.708	0.478945	0.618728	chr3R	25281547	25283237	+	protein_coding	CG11892
FBgn0039316	108.507	-3.63804	0.628228	-5.79095	7e-09	2.87e-07	chr3R	25289888	25291366	+	protein_coding	CG11893
FBgn0039644	779.492	0.633805	0.268927	2.3568	0.0184333	0.0649411	chr3R	29158121	29164966	+	protein_coding	CG11897
FBgn0039645	643.989	1.91519	0.623307	3.07263	0.00212184	0.0122568	chr3R	29165642	29171508	+	protein_coding	CG11898
FBgn0014427	2085.14	-1.17374	0.429066	-2.73557	0.00622715	0.0287251	chr3R	29200453	29201770	+	protein_coding	CG11899
FBgn0028647	351.726	-0.136403	0.17857	-0.763861	0.44495	0.588879	chr3R	25335256	25340088	+	protein_coding	CG11902
FBgn0036678	324.083	-1.29298	0.642501	-2.01242	0.044176	0.124964	chr3L	16928380	16935536	-	protein_coding	CG11905
FBgn0034425	211.361	0.19797	0.280315	0.706242	0.480037	0.619425	chr2R	19281417	19283961	-	protein_coding	CG11906
FBgn0031249	31811.8	1.77653	0.549743	3.23157	0.0012311	0.00804309	chr2L	320278	321248	-	protein_coding	CG11911
FBgn0031248	18164.2	-1.52628	0.456358	-3.34448	0.000824375	0.00592327	chr2L	318361	319259	-	protein_coding	CG11912
FBgn0039331	82.1803	1.15456	1.0198	1.13215	0.257572	0.411951	chr3R	25358284	25360034	+	protein_coding	CG11913
FBgn0039274	228.989	-0.379691	0.187434	-2.02573	0.0427929	0.122026	chr3R	25074876	25076382	+	protein_coding	CG11920
FBgn0031638	378.733	-0.0899296	0.204624	-0.439487	0.660309	0.766669	chr2L	4847765	4849499	+	protein_coding	CG11927
FBgn0031620	242.337	1.37114	0.890608	1.53955	0.12367	0.258574	chr2L	4682676	4687232	+	protein_coding	CG11929
FBgn0039656	57.7964	1.63269	0.620732	2.63027	0.00853178	0.0365084	chr3R	29235321	29238704	-	protein_coding	CG11951
FBgn0034436	4367.82	1.26127	0.375999	3.35444	0.000795252	0.00575393	chr2R	19357531	19363124	+	protein_coding	CG11961
FBgn0037644	633.48	0.0296075	0.13726	0.215703	0.829219	0.888632	chr3R	8942953	8945020	-	protein_coding	CG11964
FBgn0037645	67.0266	-1.82557	1.08207	-1.68711	0.0915821	0.210723	chr3R	8950245	8963037	-	protein_coding	CG11966
FBgn0027503	636.216	-0.459267	0.149214	-3.07792	0.00208451	0.0121035	chr3R	8984717	8990649	+	protein_coding	CG11970
FBgn0037648	1084.78	-0.180358	0.145297	-1.24131	0.214493	0.366688	chr3R	8993252	8995212	+	protein_coding	CG11975
FBgn0037650	5.71697	1.00012	0.90655	1.10322	0.269932	0.424259	chr3R	8997696	8998678	+	protein_coding	CG11977
FBgn0037652	732.174	-0.24026	0.148146	-1.62178	0.104851	0.23118	chr3R	9004016	9005331	+	protein_coding	CG11980
FBgn0037653	710.453	0.398121	0.128315	3.10269	0.00191773	0.0113604	chr3R	9006455	9008030	+	protein_coding	CG11982
FBgn0037654	68.8011	0.622837	0.75357	0.826515	0.408512	0.555393	chr3R	9008320	9010274	+	protein_coding	CG11983
FBgn0037655	2392.94	0.0584452	0.125919	0.464149	0.642541	0.752397	chr3R	9010281	9014909	-	protein_coding	CG11984
FBgn0040534	271.562	-0.323124	0.222005	-1.45548	0.145535	0.28797	chr3R	9014971	9015341	-	protein_coding	CG11985
FBgn0037656	184.952	0.266442	0.218229	1.22093	0.222114	0.375205	chr3R	9015445	9016822	+	protein_coding	CG11986
FBgn0037662	9.10597	-0.199758	0.820062	-0.243589	0.807549	0.872965	chr3R	9177516	9179098	+	protein_coding	CG11997
FBgn0037312	782.129	0.103524	0.197876	0.523178	0.60085	0.72019	chr3R	5353716	5354747	-	protein_coding	CG11999
FBgn0035234	48.0583	-1.30415	0.339011	-3.84692	0.00011961	0.00129003	chr3L	1565391	1567802	+	protein_coding	CG12003
FBgn0035236	3711.92	0.00124719	0.187968	0.0066351	0.994706	0.99715	chr3L	1569180	1576330	+	protein_coding	CG12004
FBgn0035464	909.514	-0.350431	0.143885	-2.43549	0.0148715	0.0553468	chr3L	3811262	3813958	+	protein_coding	CG12006
FBgn0037293	1160.13	0.276114	0.169469	1.62929	0.103253	0.228742	chr3R	5128086	5129939	+	protein_coding	CG12007
FBgn0035430	212.691	-0.642622	0.488795	-1.31471	0.188608	0.338091	chr3L	3291458	3299000	+	protein_coding	CG12009
FBgn0035443	135.974	-0.0359419	0.276832	-0.129833	0.896699	0.934596	chr3L	3374281	3376649	+	protein_coding	CG12010
FBgn0035257	2.40689	-0.743988	1.05256	-0.706836	0.479668	0.619127	chr3L	1694616	1696412	+	protein_coding	CG12011
FBgn0035444	1393.89	0.414857	0.223284	1.85798	0.0631714	0.16165	chr3L	3376756	3377992	+	protein_coding	CG12012
FBgn0035445	102.082	-1.4989	0.383584	-3.90763	9.32e-05	0.00104237	chr3L	3378267	3380083	+	protein_coding	CG12014
FBgn0035436	5.14622	-0.174518	1.03467	-0.16867	0.866056	0.913048	chr3L	3319554	3322489	+	protein_coding	CG12016
FBgn0035429	21.4466	-1.20053	0.633702	-1.89448	0.0581615	0.152541	chr3L	3280238	3290896	+	protein_coding	CG12017
FBgn0027903	220.697	0.0573381	0.191086	0.300065	0.764128	0.843386	chr3L	1775632	1777019	+	protein_coding	CG12018
FBgn0035273	49.555	0.944713	1.03363	0.913978	0.360729	0.510957	chr3L	1797304	1798610	+	protein_coding	CG12020
FBgn0035283	703.569	-0.222793	0.232657	-0.957605	0.338262	0.490332	chr3L	1857164	1859047	+	protein_coding	CG12024
FBgn0035285	1572.84	-0.361116	0.109417	-3.30035	0.00096563	0.00669872	chr3L	1865429	1869491	+	protein_coding	CG12025
FBgn0035585	68.4242	1.40964	0.90316	1.56079	0.118574	0.25115	chr3L	5011443	5012133	-	protein_coding	CG12027
FBgn0035421	884.961	-0.112613	0.116176	-0.969329	0.332381	0.48431	chr3L	3219155	3220925	+	protein_coding	CG12034
FBgn0035263	56.7417	1.51753	0.743509	2.04104	0.0412464	0.118697	chr3L	1724389	1725647	+	protein_coding	CG12035
FBgn0035179	75.0924	-0.892309	0.347082	-2.57089	0.0101438	0.0416677	chr3L	993982	995703	+	protein_coding	CG12038
FBgn0033206	543.71	-0.072241	0.12658	-0.570715	0.568193	0.693829	chr2R	7667247	7669029	-	protein_coding	CG12042
FBgn0032915	545.619	-0.360991	0.213054	-1.69437	0.0901954	0.20853	chr2L	21094965	21102429	-	protein_coding	CG12050
FBgn0039831	1973.48	0.230958	0.125073	1.84658	0.0648085	0.164509	chr3R	31220701	31231259	+	protein_coding	CG12054
FBgn0030099	170.413	-0.455919	0.223385	-2.04095	0.0412553	0.118697	chrX	9192668	9193620	+	protein_coding	CG12056
FBgn0030098	17583.9	-2.29667	0.549828	-4.17707	2.95e-05	0.000405713	chrX	9191656	9192548	+	protein_coding	CG12057
FBgn0040031	24.5562	1.11107	1.0314	1.07724	0.281371	0.435569	chrX	23036065	23047678	+	protein_coding	CG12061
FBgn0030052	2564.61	0.648792	0.166912	3.88702	0.000101481	0.0011228	chrX	8574305	8588528	+	protein_coding	CG12065
FBgn0039796	61.2718	1.15407	0.844347	1.36682	0.171681	0.319721	chr3R	30693571	30695498	-	protein_coding	CG12069
FBgn0039808	285.284	-1.09076	0.265342	-4.11078	3.94e-05	0.000517577	chr3R	30877083	30881027	-	protein_coding	CG12071
FBgn0030065	491.324	-0.0281349	0.26529	-0.106053	0.91554	0.947163	chrX	8838322	8872774	+	protein_coding	CG12075
FBgn0035426	44.8861	1.00093	0.714344	1.40119	0.161157	0.306604	chr3L	3243273	3244294	-	protein_coding	CG12078
FBgn0037386	825.677	3.0199	0.667248	4.5259	6.01e-06	0.000108987	chr3R	5831638	5838782	+	protein_coding	CG1208
FBgn0030053	977.497	-0.211232	0.125484	-1.68334	0.0923094	0.212035	chrX	8588810	8590774	+	protein_coding	CG12081
FBgn0035402	1830.01	-0.287269	0.113779	-2.5248	0.0115763	0.0461169	chr3L	3145404	3148358	-	protein_coding	CG12082
FBgn0043458	1162.53	-0.207444	0.12617	-1.64416	0.100144	0.224353	chr3L	1490950	1496643	-	protein_coding	CG12084
FBgn0035227	1881.89	0.647476	0.105242	6.15226	7.64e-10	4.02e-08	chr3L	1523413	1534034	-	protein_coding	CG12090
FBgn0035228	1892.49	0.141646	0.114791	1.23395	0.217222	0.369445	chr3L	1534928	1536835	-	protein_coding	CG12091
FBgn0035372	500.277	-0.0958166	0.157427	-0.608642	0.542761	0.673078	chr3L	2772559	2774007	-	protein_coding	CG12093
FBgn0030457	535.43	-0.0754709	0.167743	-0.449921	0.652767	0.760997	chrX	13159603	13162854	+	protein_coding	CG12096
FBgn0035232	3233.31	0.0815414	0.110125	0.740442	0.459032	0.60213	chr3L	1555362	1558484	-	protein_coding	CG12099
FBgn0035238	463.641	0.252209	0.239544	1.05287	0.2924	0.445683	chr3L	1600725	1602674	-	protein_coding	CG12104
FBgn0035241	86.8584	0.635388	0.434252	1.46318	0.143419	0.285418	chr3L	1610695	1615801	-	protein_coding	CG12105
FBgn0030100	60.447	-0.483434	0.296915	-1.62819	0.103484	0.229104	chrX	9193897	9195333	+	protein_coding	CG12106
FBgn0033209	395.053	0.164297	0.237569	0.691575	0.489204	0.627167	chr2R	7674449	7675362	+	protein_coding	CG12107
FBgn0030050	2.51225	1.83884	1.08272	1.69836	0.0894403	0.207426	chrX	8570207	8570948	-	protein_coding	CG12111
FBgn0030048	438.709	-1.23152	0.232139	-5.30512	1.13e-07	3.48e-06	chrX	8558878	8560192	-	protein_coding	CG12112
FBgn0030097	4109.27	0.358933	0.545325	0.658201	0.510409	0.645441	chrX	9189325	9190605	-	protein_coding	CG12115
FBgn0030041	12044.7	-0.617891	0.350534	-1.76271	0.0779493	0.187963	chrX	8467442	8469012	-	protein_coding	CG12116
FBgn0030101	274.114	0.914685	0.26817	3.41084	0.00064764	0.00488542	chrX	9194749	9196414	-	protein_coding	CG12118
FBgn0030102	687.76	-0.212026	0.339388	-0.624729	0.532149	0.664733	chrX	9206125	9210887	-	protein_coding	CG12119
FBgn0030109	1540.89	-0.0747654	0.145427	-0.514108	0.607177	0.72524	chrX	9228795	9232378	-	protein_coding	CG12121
FBgn0030039	220.677	0.216694	0.196246	1.10419	0.269509	0.423645	chrX	8441246	8442348	-	protein_coding	CG12123
FBgn0030037	641.855	-0.411776	0.371398	-1.10872	0.267551	0.421748	chrX	8433922	8437820	-	protein_coding	CG12125
FBgn0033280	28.8208	1.51168	1.02473	1.4752	0.140159	0.281216	chr2R	8262673	8263278	-	protein_coding	CG12126
FBgn0033473	277.251	0.00726707	0.154541	0.0470237	0.962494	0.975878	chr2R	10026838	10030668	+	protein_coding	CG12128
FBgn0033475	307.695	0.277286	0.229168	1.20997	0.226291	0.379642	chr2R	10033303	10034698	+	protein_coding	CG12129
FBgn0037387	248.356	-0.107709	0.367778	-0.292865	0.769626	0.846928	chr3R	5841169	5846568	+	protein_coding	CG1213
FBgn0033469	6.08098	0.222721	1.12664	0.197687	0.84329	0.898891	chr2R	9967230	9968388	+	protein_coding	CG12133
FBgn0033471	279.73	0.112068	0.201534	0.556075	0.578159	0.701913	chr2R	9971142	9972780	+	protein_coding	CG12134
FBgn0037325	63.2579	1.12085	0.877098	1.27791	0.20128	0.352029	chr3R	5425368	5427257	-	protein_coding	CG12147
FBgn0029957	541.917	-0.338862	0.167729	-2.0203	0.0433527	0.123179	chrX	7728754	7731729	+	protein_coding	CG12155
FBgn0040775	0.158555	-0.455258	1.0267	-0.443418	0.657464	NA	chr2R	9362573	9362906	-	protein_coding	CG12158
FBgn0033232	518.186	0.609936	0.171243	3.56181	0.000368305	0.00313677	chr2R	7915026	7916478	-	protein_coding	CG12159
FBgn0037329	549.753	0.837518	0.25889	3.23503	0.0012163	0.00796572	chr3R	5467777	5469566	+	protein_coding	CG12162
FBgn0260462	18608.3	-0.520896	0.239683	-2.17328	0.0297596	0.092822	chr3R	5237650	5251745	-	protein_coding	CG12163
FBgn0033158	4.64148	1.22009	1.15033	1.06064	0.288853	0.442078	chr2R	7311394	7313495	+	protein_coding	CG12164
FBgn0037356	388.187	0.504882	0.255482	1.9762	0.0481325	0.133163	chr3R	5637233	5638657	+	protein_coding	CG12170
FBgn0037354	1294.06	1.71195	0.332068	5.15541	2.53e-07	7.07e-06	chr3R	5633626	5634640	+	protein_coding	CG12171
FBgn0037305	455.474	0.197238	0.171846	1.14776	0.251068	0.405693	chr3R	5255443	5256681	-	protein_coding	CG12173
FBgn0030510	292.965	0.486286	0.31485	1.5445	0.122468	0.257099	chrX	13677898	13680500	-	protein_coding	CG12177
FBgn0025388	387.324	0.431819	0.326095	1.32421	0.185433	0.334396	chrX	4631051	4636004	-	protein_coding	CG12179
FBgn0037377	433.815	0.282271	0.322848	0.874315	0.381947	0.531677	chr3R	5791878	5793383	+	protein_coding	CG1218
FBgn0028504	122.555	-0.637689	0.244309	-2.61017	0.00904978	0.0381394	chr3L	2595841	2599579	-	protein_coding	CG12182
FBgn0025387	96.6625	1.16652	0.554681	2.10304	0.0354625	0.105853	chrX	4627379	4630936	-	protein_coding	CG12184
FBgn0031636	565.626	0.996401	0.435796	2.28639	0.0222313	0.0744452	chr2L	4838346	4841465	+	protein_coding	CG12194
FBgn0031018	6.6338	-0.46686	0.883982	-0.528133	0.597407	0.7174	chrX	19475062	19476055	+	protein_coding	CG12200
FBgn0031021	1194.09	1.10476	0.294	3.75768	0.000171498	0.00171817	chrX	19492420	19493337	+	protein_coding	CG12203
FBgn0031022	166.537	0.197123	0.33929	0.580989	0.561248	0.687769	chrX	19493291	19494401	-	protein_coding	CG12204
FBgn0029662	325.345	-0.2639	0.282996	-0.932522	0.351067	0.501127	chrX	3465736	3474524	-	protein_coding	CG12206
FBgn0038220	2892.85	0.186061	0.152256	1.22203	0.221696	0.374876	chr3R	14289070	14302276	+	protein_coding	CG12207
FBgn0033498	40.8366	1.31485	0.814803	1.6137	0.106592	0.233454	chr2R	10246070	10247560	-	protein_coding	CG12209
FBgn0260742	1144	-0.114728	0.154409	-0.743011	0.457475	0.600673	chr3R	11964673	11967691	-	protein_coding	CG12213
FBgn0043796	307.387	-0.00714777	0.158025	-0.0452318	0.963923	0.976615	chrX	6299053	6301285	-	protein_coding	CG12219
FBgn0037974	665.147	-2.05709	0.401488	-5.12366	3e-07	8.2e-06	chr3R	11980703	11982622	-	protein_coding	CG12224
FBgn0036723	168.654	1.06314	0.705126	1.50773	0.131623	0.270374	chr3L	17434471	17436431	-	protein_coding	CG12229
FBgn0031026	5.39971	-0.545496	1.14798	-0.475177	0.634661	0.747002	chrX	19531031	19531742	-	protein_coding	CG12231
FBgn0029822	445.533	-0.383585	0.220049	-1.74318	0.0813018	0.19417	chrX	5908134	5913079	+	protein_coding	CG12236
FBgn0031048	1019.76	0.272422	0.149709	1.81967	0.0688094	0.171641	chrX	19641190	19642869	-	protein_coding	CG12237
FBgn0029810	307.476	-0.512943	0.207118	-2.47658	0.013265	0.0510176	chrX	5792139	5794543	+	protein_coding	CG12239
FBgn0038304	778.721	0.00526537	0.135583	0.038835	0.969022	0.979955	chr3R	15219255	15222371	+	protein_coding	CG12241
FBgn0026148	156.405	0.102389	0.304141	0.33665	0.736381	0.824425	chr2L	10987805	10989241	+	protein_coding	CG12253
FBgn0038002	0.374236	0.849739	1.03024	0.824799	0.409486	NA	chr3R	12225281	12226339	-	protein_coding	CG12256
FBgn0039557	257.456	-0.355008	0.226007	-1.57078	0.116234	0.247602	chr3R	27919843	27921089	-	protein_coding	CG12259
FBgn0035811	17.6025	0.673188	0.578144	1.16439	0.244264	0.398572	chr3L	7719349	7721472	+	protein_coding	CG12262
FBgn0034346	724.972	-0.368938	0.153938	-2.39666	0.0165452	0.0600327	chr2R	18426420	18430333	+	protein_coding	CG12263
FBgn0032393	752.134	0.390809	0.208571	1.87375	0.0609655	0.157926	chr2L	11999653	12001244	+	protein_coding	CG12264
FBgn0038057	171.925	0.183011	0.217296	0.842217	0.399667	0.547068	chr3R	12460413	12462418	+	protein_coding	CG12267
FBgn0039131	131.564	-0.266448	0.410355	-0.649312	0.516137	0.650973	chr3R	23943627	23948424	-	protein_coding	CG12268
FBgn0038665	8.57542	-0.411862	0.768196	-0.536141	0.591861	0.713657	chr3R	18978272	18978809	-	protein_coding	CG12269
FBgn0037491	166.226	0.0968263	0.247757	0.390812	0.695937	0.793543	chr3R	7248150	7249738	-	protein_coding	CG1227
FBgn0036571	916.691	-0.440116	0.122236	-3.60055	0.000317541	0.00279639	chr3L	16122001	16126052	+	protein_coding	CG12272
FBgn0038847	0.205126	-0.455258	1.0267	-0.443418	0.657464	NA	chr3R	21044067	21044905	+	protein_coding	CG12278
FBgn0038080	408.998	-0.0576468	0.166548	-0.346128	0.729247	0.819505	chr3R	12705093	12705818	+	protein_coding	CG12279
FBgn0032620	186.476	-0.490578	0.204708	-2.39648	0.0165534	0.0600359	chr2L	16900534	16902218	-	protein_coding	CG12288
FBgn0036160	17.9991	0.662032	1.0109	0.654893	0.512537	0.647262	chr3L	11457075	11458470	-	protein_coding	CG12289
FBgn0039419	405.278	0.0790907	0.233021	0.339415	0.734297	0.823188	chr3R	26230247	26234700	+	protein_coding	CG12290
FBgn0032295	567.895	-0.608164	0.210428	-2.89013	0.00385085	0.0198176	chr2L	10737344	10740762	+	protein_coding	CG12299
FBgn0036514	306.69	-0.393029	0.203594	-1.93045	0.0535506	0.143752	chr3L	15580799	15583373	+	protein_coding	CG12301
FBgn0036515	825.847	0.0298548	0.145548	0.20512	0.837478	0.894121	chr3L	15583637	15585347	+	protein_coding	CG12304
FBgn0032370	58.1605	1.03389	0.855076	1.20912	0.226618	0.379954	chr2L	11651330	11652010	-	protein_coding	CG12307
FBgn0033542	314.404	0.906168	0.761831	1.18946	0.234258	0.3876	chr2R	10725269	10727272	+	protein_coding	CG12309
FBgn0035134	8.65693	-0.695591	0.627271	-1.10892	0.267467	0.421714	chr3L	356421	357664	+	protein_coding	CG1231
FBgn0036467	13058	-0.448307	0.33192	-1.35065	0.176809	0.325388	chr3L	15050262	15050806	-	protein_coding	CG12310
FBgn0036483	416.557	-0.130188	0.140751	-0.924949	0.354993	0.505069	chr3L	15131507	15136934	-	protein_coding	CG12316
FBgn0038590	166.082	-0.329084	0.245162	-1.34232	0.179494	0.328192	chr3R	18251068	18252734	-	protein_coding	CG12320
FBgn0038577	947.591	-0.402463	0.197642	-2.03633	0.0417176	0.119644	chr3R	18187804	18188707	-	protein_coding	CG12321
FBgn0033557	338.244	-0.406433	0.23946	-1.69729	0.0896416	0.207606	chr2R	10823404	10827644	+	protein_coding	CG12325
FBgn0035137	1114.52	0.352516	0.117386	3.00305	0.00267285	0.0147439	chr3L	361471	365681	+	protein_coding	CG1233
FBgn0038617	443.976	-0.167633	0.135192	-1.23996	0.214989	0.366991	chr3R	18400372	18402716	-	protein_coding	CG12333
FBgn0033543	1684.09	-0.0536839	0.204065	-0.263073	0.792494	0.862792	chr2R	10729577	10731528	-	protein_coding	CG12338
FBgn0037489	480.155	-0.141548	0.151391	-0.934984	0.349797	0.500161	chr3R	7244231	7246969	-	protein_coding	CG1234
FBgn0033550	352.194	0.0951481	0.17216	0.552674	0.580487	0.70393	chr2R	10812156	10813310	-	protein_coding	CG12341
FBgn0033556	532.561	-0.0568144	0.205742	-0.276144	0.782438	0.855851	chr2R	10822399	10823372	-	protein_coding	CG12343
FBgn0033558	19.8032	0.413246	0.591732	0.698366	0.484948	0.623373	chr2R	10827429	10835709	-	protein_coding	CG12344
FBgn0038558	10.4767	1.37195	1.0341	1.32671	0.184605	0.333383	chr3R	17906444	17907451	+	protein_coding	CG12347
FBgn0040805	84.9604	1.74276	0.450078	3.87212	0.000107891	0.00118495	chr3L	15492963	15495549	-	protein_coding	CG12355
FBgn0037370	4543.86	-0.698444	0.190317	-3.6699	0.000242649	0.00225796	chr3R	5736747	5738013	+	protein_coding	CG1236
FBgn0038111	2471.03	0.207492	0.105633	1.96428	0.0494978	0.135775	chr3R	13026282	13030659	-	protein_coding	CG12360
FBgn0036082	129.489	1.10882	0.928637	1.19403	0.232466	0.385563	chr3L	10412817	10414774	+	protein_coding	CG12362
FBgn0033774	41.5059	-3.03042	0.862033	-3.51543	0.000439036	0.00362899	chr2R	12762112	12763825	+	protein_coding	CG12374
FBgn0031987	545.702	0.423714	0.227747	1.86046	0.0628208	0.161133	chr2L	8125667	8126890	-	protein_coding	CG12375
FBgn0033323	108.821	1.09326	1.16489	0.938507	0.347984	0.49851	chr2R	8701834	8704502	+	protein_coding	CG12376
FBgn0030676	25.0639	0.570095	0.499948	1.14031	0.254158	0.408691	chrX	15733221	15733996	-	protein_coding	CG12379
FBgn0033624	4303.23	-0.0466069	0.167881	-0.277618	0.781305	0.855238	chr2R	11357901	11359176	-	protein_coding	CG12384
FBgn0037368	88.0181	-0.422436	0.28375	-1.48876	0.136551	0.277032	chr3R	5733512	5734702	+	protein_coding	CG1239
FBgn0033581	879.225	-0.591821	0.172548	-3.42989	0.000603827	0.00464602	chr2R	11147601	11150068	-	protein_coding	CG12391
FBgn0031768	471.793	0.00239488	0.206433	0.0116013	0.990744	0.994214	chr2L	6048001	6050474	+	protein_coding	CG12393
FBgn0030722	21.9543	1.23833	1.08907	1.13705	0.255519	0.410013	chrX	16061901	16062898	-	protein_coding	CG12395
FBgn0030596	12.8878	-0.601213	0.561284	-1.07114	0.284107	0.438051	chrX	14911780	14913812	-	protein_coding	CG12398
FBgn0031505	776.613	1.17862	0.375755	3.13668	0.00170873	0.01035	chr2L	3144952	3145848	-	protein_coding	CG12400
FBgn0038202	155.356	-0.765938	0.272477	-2.81102	0.00493846	0.0240626	chr3R	14104487	14108321	-	protein_coding	CG12402
FBgn0032465	944.288	0.132366	0.139303	0.950202	0.342009	0.493563	chr2L	12993756	13000635	-	protein_coding	CG12404
FBgn0039588	151.051	-0.0445551	0.230945	-0.192925	0.847018	0.900985	chr3R	28542273	28544817	-	protein_coding	CG12413
FBgn0037797	1.19622	-1.5886	1.0896	-1.45797	0.144849	NA	chr3R	10222697	10223745	+	protein_coding	CG12420
FBgn0039552	7.72964	0.147931	1.0716	0.138047	0.890203	0.930202	chr3R	27871500	27872390	-	protein_coding	CG12426
FBgn0039543	2452.86	-0.411572	0.446279	-0.922229	0.356409	0.506726	chr3R	27703378	27706751	-	protein_coding	CG12428
FBgn0032065	19.301	0.738332	0.873323	0.845428	0.397872	0.545642	chr2L	8752284	8753209	+	protein_coding	CG12438
FBgn0032094	2.16483	-1.54503	1.05333	-1.4668	0.14243	0.284037	chr2L	9077120	9077988	+	protein_coding	CG12439
FBgn0031201	29.5853	0.94038	0.908422	1.03518	0.300585	0.45298	chrX	22809291	22811935	-	protein_coding	CG12446
FBgn0028857	70.8005	0.735423	0.882389	0.833445	0.404594	0.551347	chr2L	15941440	15942854	+	protein_coding	CG12448
FBgn0035360	4093.42	0.896578	0.329829	2.71831	0.0065616	0.029888	chr3L	2648047	2650205	+	protein_coding	CG1246
FBgn0033861	17.4573	1.10183	1.03255	1.06709	0.285929	0.439597	chr2R	13608672	13609178	-	protein_coding	CG12464
FBgn0040371	198.344	1.24234	0.840225	1.47858	0.139253	0.27994	chrX	307683	308935	+	protein_coding	CG12470
FBgn0036809	40.9246	1.7099	0.786566	2.17388	0.0297143	0.0927429	chr3L	18721892	18723272	-	protein_coding	CG12477
FBgn0040871	11.8589	1.23533	1.05994	1.16547	0.243829	0.398152	chrX	14151578	14152006	-	protein_coding	CG12479
FBgn0030537	0.688833	1.15865	1.03723	1.11707	0.263965	NA	chrX	14169591	14171545	+	protein_coding	CG12480
FBgn0030542	83.1245	0.335711	0.706784	0.474984	0.634798	0.747033	chrX	14187252	14187841	+	protein_coding	CG12481
FBgn0040688	1.21217	2.19467	1.18129	1.85785	0.0631898	NA	chr3L	97627	98375	-	protein_coding	CG12483
FBgn0086604	136.303	-1.1798	0.300647	-3.9242	8.7e-05	0.000986283	chr2R	20424337	20478951	+	protein_coding	CG12484
FBgn0034782	14.0383	4.01675	0.957868	4.19343	2.75e-05	0.000382991	chr2R	22834646	22836701	+	protein_coding	CG12490
FBgn0034900	0	NA	NA	NA	NA	NA	chr2R	23750645	23751225	+	protein_coding	CG12491
FBgn0035571	164.768	1.40232	0.517602	2.70926	0.0067433	0.0305103	chr3L	4752392	4753738	-	protein_coding	CG12493
FBgn0040385	7.69613	0.17474	0.894552	0.195338	0.845129	0.899933	chrX	2409364	2410901	-	protein_coding	CG12496
FBgn0040356	19.0474	1.33238	1.03758	1.28413	0.199098	0.349711	chrX	2809880	2810846	+	protein_coding	CG12498
FBgn0038968	628.181	-0.408446	0.151067	-2.70374	0.00685645	0.0308873	chr3R	22440151	22446587	-	protein_coding	CG12499
FBgn0035171	49.494	-0.133247	0.480957	-0.277046	0.781745	0.855518	chr3L	865395	871701	+	protein_coding	CG12502
FBgn0031276	60.2696	-0.553084	1.01372	-0.545597	0.585343	0.70808	chr2L	773546	774017	+	protein_coding	CG12506
FBgn0030729	2.95957	-0.913603	1.0087	-0.905722	0.365083	0.515018	chrX	16265241	16266537	-	protein_coding	CG12507
FBgn0031729	11.4318	2.46328	1.01854	2.41845	0.0155869	0.0573751	chr2L	5678581	5679499	+	protein_coding	CG12511
FBgn0031703	417.634	4.44366	0.500763	8.87378	7.07e-19	1.46e-16	chr2L	5339131	5342234	-	protein_coding	CG12512
FBgn0039577	24.0309	0.499435	1.05624	0.47284	0.636327	0.748083	chr3R	28303630	28304605	-	protein_coding	CG12516
FBgn0032311	0.99033	0.841533	1.18282	0.711463	0.476798	NA	chr2L	10870166	10870722	+	protein_coding	CG12517
FBgn0036872	0.749336	0.723995	1.03653	0.698481	0.484876	NA	chr3L	19472490	19473145	+	protein_coding	CG12519
FBgn0036324	31.0129	3.11778	0.588764	5.29546	1.19e-07	3.62e-06	chr3L	12901246	12902737	-	protein_coding	CG12520
FBgn0040816	14.3908	0.768488	1.07916	0.712118	0.476391	0.616828	chr3L	11847382	11847803	-	protein_coding	CG12521
FBgn0036131	5.95531	-3.78903	1.12499	-3.36807	0.000756973	0.00554249	chr3L	11108234	11108732	+	protein_coding	CG12522
FBgn0036102	3.60881	-0.0945128	1.18003	-0.0800935	0.936163	0.95961	chr3L	10801189	10802350	+	protein_coding	CG12523
FBgn0031064	239.574	-0.864664	0.407383	-2.12249	0.0337969	0.101784	chrX	19718922	19730199	+	protein_coding	CG12531
FBgn0029657	27.8681	0.907587	0.570969	1.58956	0.111935	0.241539	chrX	3387943	3448943	-	protein_coding	CG12535
FBgn0038157	0.559603	1.05894	1.03466	1.02347	0.306087	NA	chr3R	13522950	13523535	-	protein_coding	CG12538
FBgn0030586	329.24	-0.554494	0.781443	-0.709577	0.477967	0.617966	chrX	14842616	14844757	-	protein_coding	CG12539
FBgn0030570	1.52122	-0.225442	1.05229	-0.214239	0.830361	NA	chrX	14496134	14497240	+	protein_coding	CG12540
FBgn0029930	57.0464	-1.16992	0.325345	-3.59593	0.000323238	0.00283359	chrX	7021607	7066052	-	protein_coding	CG12541
FBgn0037178	0	NA	NA	NA	NA	NA	chr3L	22693323	22693812	-	protein_coding	CG12546
FBgn0250830	1321.38	-0.253445	0.118557	-2.13775	0.0325367	0.0990296	chr2R	4785854	4788965	-	protein_coding	CG12547
FBgn0031974	243.784	0.353744	0.353506	1.00067	0.316984	0.468826	chr2L	8008301	8009477	-	protein_coding	CG12560
FBgn0039958	1405.87	-0.0313075	0.142987	-0.218954	0.826686	0.886911	chr2L	23161121	23174484	-	protein_coding	CG12567
FBgn0031190	3356.46	0.0509195	0.156734	0.324879	0.745273	0.830583	chrX	22474850	22482357	-	protein_coding	CG12576
FBgn0037213	1896.6	-0.682102	0.20234	-3.37106	0.000748786	0.0054945	chr3R	4174631	4186751	+	protein_coding	CG12581
FBgn0037215	2959.26	0.0457264	0.137777	0.331887	0.739974	0.827005	chr3R	4197205	4204572	+	protein_coding	CG12582
FBgn0040684	14.7337	0.395493	1.06769	0.370417	0.711071	0.805195	chr3R	5137056	5138989	-	protein_coding	CG12589
FBgn0037294	3.48086	-1.34738	1.01958	-1.32151	0.186332	0.335395	chr3R	5159611	5160901	+	protein_coding	CG12590
FBgn0037811	29.6226	0.184987	0.394709	0.468667	0.639308	0.750242	chr3R	10338341	10340872	+	protein_coding	CG12592
FBgn0037941	116.352	-1.09549	0.339913	-3.22286	0.00126919	0.00824394	chr3R	11721733	11732479	+	protein_coding	CG12594
FBgn0035481	424.386	-0.00826762	0.357549	-0.023123	0.981552	0.988674	chr3L	3954250	3964771	-	protein_coding	CG12605
FBgn0035545	44.3418	4.06233	1.03347	3.93077	8.47e-05	0.000964582	chr3L	4446572	4448072	+	protein_coding	CG12607
FBgn0030630	451.274	-0.0714513	0.163002	-0.438347	0.661135	0.767429	chrX	15342856	15344625	-	protein_coding	CG12608
FBgn0030952	56.9866	1.35844	0.808164	1.68089	0.0927842	0.212726	chrX	18746366	18748306	-	protein_coding	CG12609
FBgn0040996	52.8365	1.32902	0.818963	1.62281	0.10463	0.23087	chr2L	20294692	20295804	+	protein_coding	CG12617
FBgn0032626	113.567	1.61168	0.816565	1.97373	0.0484126	0.133747	chr2L	17087640	17089186	+	protein_coding	CG12620
FBgn0030224	24.0886	1.21536	0.929699	1.30727	0.191122	0.340644	chrX	10672432	10673466	-	protein_coding	CG12637
FBgn0030202	0	NA	NA	NA	NA	NA	chrX	10432464	10432812	-	protein_coding	CG12640
FBgn0040942	1480.61	0.243954	0.222852	1.09469	0.273652	0.427905	chrX	10264232	10265263	-	protein_coding	CG12643
FBgn0030181	1.47138	0.0629516	1.12915	0.0557513	0.95554	NA	chrX	10153611	10155009	+	protein_coding	CG12645
FBgn0035517	719.113	1.015	0.296378	3.42467	0.000615552	0.004709	chr3L	4254775	4256053	+	protein_coding	CG1265
FBgn0031080	139.91	-0.195779	0.423661	-0.462112	0.644001	0.753713	chrX	19958392	19959403	-	protein_coding	CG12655
FBgn0040929	116.198	-0.253062	0.241418	-1.04823	0.294532	0.447527	chrX	8590774	8591729	-	protein_coding	CG12659
FBgn0030071	7.0319	0.593317	1.11977	0.529855	0.596212	0.716596	chrX	8922887	8923687	-	protein_coding	CG12661
FBgn0030074	0.372155	0	1.0267	0	1	NA	chrX	8983633	8984190	-	protein_coding	CG12662
FBgn0030886	4.34452	0.925443	0.86661	1.06789	0.285571	0.439402	chrX	18005896	18007606	-	protein_coding	CG12672
FBgn0031388	67.8281	1.68548	0.684504	2.46234	0.0138034	0.0523852	chr2L	2079918	2081286	+	protein_coding	CG12674
FBgn0031103	38.7154	1.21545	0.87855	1.38347	0.166521	0.313157	chrX	20375763	20376522	-	protein_coding	CG12679
FBgn0029740	8.35201	1.46606	1.06282	1.3794	0.167772	0.314615	chrX	4997440	4998388	+	protein_coding	CG12680
FBgn0029730	69.1666	0.898903	1.02614	0.876004	0.381028	0.530837	chrX	4875669	4877263	+	protein_coding	CG12681
FBgn0029729	14.9095	1.75404	1.00852	1.73921	0.0819974	0.194966	chrX	4825973	4826833	+	protein_coding	CG12682
FBgn0029717	48.8349	0.534185	0.980988	0.544538	0.586071	0.708426	chrX	4570990	4571929	-	protein_coding	CG12684
FBgn0029707	4.4684	-1.1812	0.934939	-1.2634	0.206446	0.357438	chrX	4380757	4382466	+	protein_coding	CG12688
FBgn0029952	79.6719	1.25719	0.891929	1.40952	0.158683	0.303116	chrX	7585302	7586131	-	protein_coding	CG12689
FBgn0029701	10.9871	1.56076	1.01131	1.5433	0.122758	0.257508	chrX	4266096	4266669	+	protein_coding	CG12691
FBgn0029703	129.641	0.945009	0.938349	1.0071	0.313888	0.46573	chrX	4300116	4302346	-	protein_coding	CG12692
FBgn0029705	75.6063	1.62009	0.999538	1.62084	0.105053	0.231428	chrX	4327079	4329457	-	protein_coding	CG12693
FBgn0030721	65.5391	0.942673	0.830487	1.13508	0.25634	0.410809	chrX	16006146	16008721	+	protein_coding	CG12698
FBgn0046294	744.246	1.13113	0.839045	1.34812	0.177621	0.326063	chr2R	17246529	17247383	-	protein_coding	CG12699
FBgn0031070	315.145	-0.648891	0.297488	-2.18123	0.0291661	0.091288	chrX	19759172	19764874	-	protein_coding	CG12702
FBgn0030666	90.5432	-0.6708	0.356214	-1.88314	0.059682	0.155508	chrX	15675475	15677737	+	protein_coding	CG12708
FBgn0035392	325.809	1.00311	0.1775	5.65132	1.59e-08	5.89e-07	chr3L	3052513	3054906	+	protein_coding	CG1271
FBgn0036536	101.698	0.274763	0.307181	0.894467	0.371072	0.521173	chr3L	15832463	15833947	+	protein_coding	CG12713
FBgn0030443	3391.82	0.0902128	0.366566	0.246102	0.805603	0.871561	chrX	13052846	13055328	-	protein_coding	CG12715
FBgn0030439	1.32158	-0.400407	1.17904	-0.339603	0.734156	NA	chrX	12974682	12976231	-	protein_coding	CG12716
FBgn0030420	266.672	-0.538774	0.179235	-3.00597	0.00264734	0.0146212	chrX	12760641	12763611	-	protein_coding	CG12717
FBgn0030373	8.03065	1.6243	0.820781	1.97897	0.0478199	0.132598	chrX	12072007	12072818	-	protein_coding	CG12721
FBgn0030459	0.184458	-0.455258	1.0267	-0.443418	0.657464	NA	chrX	13189642	13191883	-	protein_coding	CG12723
FBgn0030483	17.7575	1.05127	0.962534	1.09219	0.274749	0.428927	chrX	13401838	13402863	-	protein_coding	CG12725
FBgn0029825	221.955	0.158261	0.219651	0.720509	0.471212	0.612557	chrX	5942605	5945250	+	protein_coding	CG12728
FBgn0029816	20.5088	1.03849	0.985417	1.05386	0.291946	0.445294	chrX	5845279	5846106	+	protein_coding	CG12729
FBgn0035522	378.587	-1.14733	0.597587	-1.91995	0.0548647	0.14623	chr3L	4263718	4277778	+	protein_coding	CG1273
FBgn0029771	462.378	0.407852	0.184366	2.21218	0.026954	0.0860468	chrX	5516607	5518771	+	protein_coding	CG12730
FBgn0033184	544.688	0.893219	0.170016	5.25372	1.49e-07	4.41e-06	chr2R	7508526	7510357	-	protein_coding	CG12736
FBgn0033459	107.501	-0.490213	0.432822	-1.1326	0.257383	0.411746	chr2R	9875280	9876242	+	protein_coding	CG12744
FBgn0037341	655.078	1.28539	0.32007	4.01597	5.92e-05	0.000725339	chr3R	5564864	5567435	+	protein_coding	CG12746
FBgn0035321	1834.19	0.484665	0.115423	4.19903	2.68e-05	0.000374423	chr3L	2252743	2257423	-	protein_coding	CG1275
FBgn0035476	35.1342	4.07934	0.640566	6.36833	1.91e-10	1.14e-08	chr3L	3938623	3940125	-	protein_coding	CG12766
FBgn0037206	273.434	-0.2034	0.394855	-0.515126	0.606465	0.724643	chr3L	22910490	22923532	+	protein_coding	CG12768
FBgn0033252	22.9126	0.149316	0.544875	0.274038	0.784055	0.856716	chr2R	8052079	8065554	-	protein_coding	CG12769
FBgn0030055	547.614	-0.100947	0.123771	-0.815595	0.414732	0.56155	chrX	8677062	8680912	+	protein_coding	CG12772
FBgn0024365	3620.58	0.357999	0.155347	2.30451	0.0211938	0.0718177	chrX	1349622	1353981	-	protein_coding	CG12773
FBgn0033301	438.738	0.867856	0.388978	2.23112	0.0256735	0.0829399	chr2R	8551858	8552290	-	protein_coding	CG12780
FBgn0034838	34.0746	0.898087	1.03166	0.870523	0.384015	0.533728	chr2R	23264268	23265543	-	protein_coding	CG12782
FBgn0038448	16.7774	0.763054	0.962505	0.79278	0.427906	0.573252	chr3R	16611418	16613400	-	protein_coding	CG12783
FBgn0038356	15.42	1.15706	1.04699	1.10512	0.269106	0.423218	chr3R	15763114	15763551	+	protein_coding	CG12784
FBgn0031041	0	NA	NA	NA	NA	NA	chrX	19616662	19618537	-	protein_coding	CG12788
FBgn0031535	738.774	-0.344709	0.236014	-1.46054	0.144141	0.286168	chr2L	3452465	3453755	+	protein_coding	CG12795
FBgn0029909	4.08344	0.748546	1.08682	0.688746	0.490983	0.628868	chrX	6831396	6832684	-	protein_coding	CG12796
FBgn0037779	807.036	0.522712	0.225253	2.32055	0.0203109	0.0696015	chr3R	10047251	10048797	-	protein_coding	CG12811
FBgn0037796	838.772	-0.0216849	0.195423	-0.110964	0.911645	0.944545	chr3R	10171155	10189603	-	protein_coding	CG12814
FBgn0037798	31.3281	0.360026	0.447621	0.80431	0.421218	0.567114	chr3R	10223439	10224725	-	protein_coding	CG12817
FBgn0037809	114.716	0.406438	0.223413	1.81922	0.0688775	0.171715	chr3R	10331580	10332695	+	protein_coding	CG12818
FBgn0033229	316.878	0.130327	0.130123	1.00157	0.316551	0.468443	chr2R	7832170	7833841	+	protein_coding	CG12822
FBgn0033222	1290.31	-0.145217	0.296873	-0.489154	0.624732	0.739064	chr2R	7790367	7791170	+	protein_coding	CG12824
FBgn0033221	2733.64	1.27669	0.322305	3.96112	7.46e-05	0.000870436	chr2R	7789205	7789988	+	protein_coding	CG12825
FBgn0033207	479.132	0.242758	0.409024	0.593506	0.552842	0.681127	chr2R	7670326	7671103	-	protein_coding	CG12826
FBgn0033145	0	NA	NA	NA	NA	NA	chr2R	7149173	7149677	-	protein_coding	CG12828
FBgn0033141	59.1329	1.37129	1.02463	1.33833	0.180788	0.32945	chr2R	7070494	7074152	-	protein_coding	CG12831
FBgn0033140	1.42335	1.10674	1.15579	0.95756	0.338285	NA	chr2R	7068571	7069896	+	protein_coding	CG12836
FBgn0040666	188.48	0.465884	0.194288	2.3979	0.0164893	0.0599429	chr2R	24762565	24763094	-	protein_coding	CG12848
FBgn0035068	0.230593	0.512726	1.0267	0.499391	0.617504	NA	chr2R	24797924	24798613	+	protein_coding	CG12849
FBgn0035086	163.291	-0.622602	0.318529	-1.95462	0.0506284	0.13797	chr2R	24948644	24955677	+	protein_coding	CG12851
FBgn0040747	33.4878	1.40759	0.916338	1.53611	0.124512	0.259823	chr2R	14933514	14933913	+	protein_coding	CG12853
FBgn0033963	107.18	0.929944	0.991699	0.937729	0.348384	0.498617	chr2R	14757906	14759602	-	protein_coding	CG12857
FBgn0033958	112.577	-0.165284	0.475437	-0.347646	0.728106	0.818564	chr2R	14739358	14745335	-	protein_coding	CG12858
FBgn0033961	653.127	1.13698	0.345901	3.28701	0.00101257	0.00693502	chr2R	14756515	14757072	+	protein_coding	CG12859
FBgn0033954	469.479	1.29042	0.806462	1.6001	0.109576	0.237707	chr2R	14665640	14666817	-	protein_coding	CG12860
FBgn0033953	477.756	1.41075	0.803405	1.75597	0.0790942	0.190009	chr2R	14664245	14665356	-	protein_coding	CG12861
FBgn0033950	1.12063	0.948916	1.0476	0.905799	0.365042	NA	chr2R	14640213	14640626	-	protein_coding	CG12862
FBgn0033948	150.023	0.575749	0.334806	1.71965	0.0854965	0.200942	chr2R	14619797	14621320	-	protein_coding	CG12863
FBgn0033955	41.4655	0.491402	0.971012	0.506072	0.612806	0.729634	chr2R	14668390	14671675	+	protein_coding	CG12866
FBgn0033945	1288.49	1.36485	0.42392	3.21961	0.00128367	0.00832191	chr2R	14604548	14605297	-	protein_coding	CG12868
FBgn0033943	20.289	0.827816	0.842127	0.983006	0.325605	0.47736	chr2R	14591202	14595617	+	protein_coding	CG12869
FBgn0037506	75.1754	0.591424	1.02424	0.577427	0.563651	0.689981	chr3R	7500950	7502376	-	protein_coding	CG1287
FBgn0039544	528.377	0.513616	0.15221	3.37438	0.00073981	0.0054434	chr3R	27707099	27710857	+	protein_coding	CG12877
FBgn0250845	236.671	1.32103	0.890114	1.48412	0.137778	0.278485	chr3R	7206651	7208431	-	protein_coding	CG1288
FBgn0046258	904.544	-1.03698	0.352733	-2.93984	0.00328381	0.0173944	chr3R	27685961	27692790	+	protein_coding	CG12880
FBgn0039538	324.196	0.964275	0.269974	3.57174	0.000354622	0.00303559	chr3R	27679290	27680336	+	protein_coding	CG12883
FBgn0039523	20.3259	0.568894	0.779364	0.729946	0.465423	0.60726	chr3R	27520865	27533934	+	protein_coding	CG12885
FBgn0033523	156.55	0.284843	0.368096	0.773828	0.439032	0.583628	chr2R	10436597	10437382	-	protein_coding	CG12895
FBgn0033521	22.649	-3.33599	0.977553	-3.4126	0.000643473	0.00485943	chr2R	10426879	10427915	-	protein_coding	CG12896
FBgn0033516	0	NA	NA	NA	NA	NA	chr2R	10406974	10407445	-	protein_coding	CG12898
FBgn0033512	0	NA	NA	NA	NA	NA	chr2R	10354723	10355831	-	protein_coding	CG12902
FBgn0250840	126.31	1.01727	0.882958	1.15212	0.249272	0.403795	chr2R	10353370	10354384	+	protein_coding	CG12907
FBgn0033507	176.996	-0.28135	0.332938	-0.845051	0.398083	0.545642	chr2R	10310112	10311143	+	protein_coding	CG12909
FBgn0035401	1117.71	0.517063	0.160022	3.23119	0.00123275	0.00804994	chr3L	3143807	3145284	+	protein_coding	CG1291
FBgn0033502	469.455	0.69548	0.428351	1.62362	0.104457	0.230689	chr2R	10265056	10269205	+	protein_coding	CG12910
FBgn0033501	56.1123	-1.62386	0.476761	-3.40602	0.000659164	0.00495293	chr2R	10256685	10261276	+	protein_coding	CG12911
FBgn0033497	0	NA	NA	NA	NA	NA	chr2R	10205453	10234607	-	protein_coding	CG12912
FBgn0033500	34.365	-0.742776	0.413316	-1.79712	0.0723172	0.177952	chr2R	10249219	10255495	+	protein_coding	CG12913
FBgn0033499	23.2545	1.68471	0.778796	2.16322	0.0305242	0.0946588	chr2R	10247813	10249404	+	protein_coding	CG12914
FBgn0033490	19.5176	0.286138	1.06343	0.269072	0.787874	0.859911	chr2R	10137655	10139267	+	protein_coding	CG12917
FBgn0033481	4.24686	1.44454	0.964486	1.49774	0.134202	0.274041	chr2R	10069105	10071067	+	protein_coding	CG12920
FBgn0033461	34.4175	0.848837	0.866129	0.980035	0.327069	0.479233	chr2R	9887647	9889485	+	protein_coding	CG12923
FBgn0033437	1388.11	-0.462083	0.187107	-2.46962	0.0135257	0.0516662	chr2R	9608127	9610290	-	protein_coding	CG12926
FBgn0033429	109.761	0.230926	0.268014	0.861619	0.388897	0.538015	chr2R	9586109	9586714	-	protein_coding	CG12929
FBgn0033541	13400.1	0.570755	0.210025	2.71755	0.00657672	0.0299275	chr2R	10648887	10649830	+	protein_coding	CG12934
FBgn0033547	110.073	0.0831064	0.331882	0.25041	0.80227	0.869212	chr2R	10809396	10810655	+	protein_coding	CG12935
FBgn0033569	257.298	-0.289091	0.203671	-1.4194	0.155781	0.300042	chr2R	10894458	10897222	+	protein_coding	CG12942
FBgn0037755	638.15	0.33901	0.131273	2.58247	0.00980966	0.0405633	chr3R	9788851	9791221	-	protein_coding	CG12945
FBgn0037753	11.0832	-1.64922	0.693644	-2.37763	0.0174245	0.0622667	chr3R	9780063	9783054	+	protein_coding	CG12947
FBgn0037739	427.128	-0.528632	0.193022	-2.73871	0.00616802	0.0285208	chr3R	9746166	9747744	-	protein_coding	CG12948
FBgn0037736	212.784	-1.30771	0.350533	-3.73064	0.000190998	0.00187858	chr3R	9734011	9739979	-	protein_coding	CG12950
FBgn0037677	1977.01	0.95699	0.604715	1.58255	0.113524	0.243865	chr3R	9329222	9330331	-	protein_coding	CG12951
FBgn0034031	2779.35	0.0532495	0.217096	0.245281	0.806239	0.871969	chr2R	15555445	15562436	+	protein_coding	CG12963
FBgn0034022	75.8633	-0.979529	0.349189	-2.80515	0.00502928	0.0243946	chr2R	15485952	15497231	-	protein_coding	CG12964
FBgn0034047	6.03994	4.46016	1.08318	4.11766	3.83e-05	0.000505252	chr2R	15855960	15857522	+	protein_coding	CG12970
FBgn0037078	9.68402	1.56004	0.713694	2.18587	0.0288254	0.0905375	chr3L	21355099	21356495	-	protein_coding	CG12971
FBgn0037065	6335.7	0.321315	0.194146	1.65501	0.0979216	0.220672	chr3L	21281751	21285962	-	protein_coding	CG12974
FBgn0037061	130.257	-0.272306	0.24702	-1.10236	0.270303	0.424596	chr3L	21215994	21216839	-	protein_coding	CG12975
FBgn0037040	174.349	0.725158	0.926527	0.782663	0.433825	0.578705	chr3L	20962654	20966762	-	protein_coding	CG12983
FBgn0037042	8.07335	1.53962	0.921224	1.67127	0.0946678	0.215832	chr3L	20991672	20992930	+	protein_coding	CG12984
FBgn0030881	31.2629	0.411446	0.457205	0.899916	0.368165	0.518062	chrX	17883717	17885238	+	protein_coding	CG12985
FBgn0030868	0.308557	0	1.0267	0	1	NA	chrX	17819154	17819685	-	protein_coding	CG12986
FBgn0035501	837.204	-0.316129	0.431619	-0.732427	0.463908	0.60587	chr3L	4148695	4152473	+	protein_coding	CG1299
FBgn0030859	2.94166	1.20912	0.9742	1.24114	0.214555	0.366716	chrX	17669207	17671888	-	protein_coding	CG12990
FBgn0030847	932.121	-0.113338	0.252688	-0.44853	0.653771	0.761771	chrX	17579860	17599314	+	protein_coding	CG12991
FBgn0030846	105.311	1.19059	0.748352	1.59095	0.111621	0.241094	chrX	17588864	17591706	+	protein_coding	CG12992
FBgn0040877	7.79484	-0.892476	0.867312	-1.02901	0.303473	0.456056	chrX	17422319	17443994	-	protein_coding	CG12994
FBgn0030826	0.164505	0.512726	1.0267	0.499391	0.617504	NA	chrX	17209367	17209997	-	protein_coding	CG12995
FBgn0030829	0	NA	NA	NA	NA	NA	chrX	17218666	17219787	+	protein_coding	CG12998
FBgn0030807	4.91746	1.21532	1.09603	1.10884	0.267501	0.421719	chrX	16947963	16948471	-	protein_coding	CG13000
FBgn0030806	280.046	-0.982013	0.216513	-4.53558	5.74e-06	0.000104667	chrX	16941085	16942871	-	protein_coding	CG13001
FBgn0030804	1.50758	1.03608	1.18222	0.876387	0.38082	NA	chrX	16889809	16890637	+	protein_coding	CG13002
FBgn0030798	193.078	0.53326	0.436868	1.22064	0.222221	0.375221	chrX	16844806	16876544	-	protein_coding	CG13003
FBgn0030797	744.038	0.382622	0.271442	1.40959	0.158662	0.303116	chrX	16826680	16835520	-	protein_coding	CG13004
FBgn0030794	97.7082	-0.331589	0.255061	-1.30004	0.193589	0.343525	chrX	16803649	16805754	+	protein_coding	CG13005
FBgn0030780	117.07	0.822287	0.867812	0.947541	0.343363	0.494691	chrX	16711302	16714372	+	protein_coding	CG13008
FBgn0030770	40.6648	0.976429	0.697461	1.39998	0.16152	0.307098	chrX	16678264	16678945	-	protein_coding	CG13010
FBgn0030769	107.205	-0.872602	0.394454	-2.21217	0.0269547	0.0860468	chrX	16668817	16676753	-	protein_coding	CG13012
FBgn0030759	208.245	0.506961	0.240453	2.10835	0.0350004	0.104744	chrX	16587872	16588930	+	protein_coding	CG13014
FBgn0033899	236.438	-0.180382	0.160837	-1.12152	0.262067	0.416174	chr2R	14157761	14159434	+	protein_coding	CG13016
FBgn0040751	70.4253	0.410179	0.382382	1.07269	0.283409	0.437326	chr2R	14157049	14157488	-	protein_coding	CG13018
FBgn0029669	19.2108	1.07538	1.00919	1.06559	0.286609	0.440145	chrX	3514315	3515757	+	protein_coding	CG13021
FBgn0036679	4.51877	0.264182	1.0993	0.240318	0.810084	0.874932	chr3L	16938329	16938952	-	protein_coding	CG13022
FBgn0036677	105.17	-1.52042	0.561395	-2.70829	0.00676319	0.0305797	chr3L	16923913	16927434	-	protein_coding	CG13023
FBgn0036665	75.4425	0.614046	0.424646	1.44602	0.148172	0.290836	chr3L	16809657	16829074	-	protein_coding	CG13024
FBgn0036660	231.319	-0.114204	0.16603	-0.687852	0.491546	0.629271	chr3L	16776530	16779736	-	protein_coding	CG13025
FBgn0036656	52.1108	-1.44315	1.16002	-1.24407	0.213474	0.365597	chr3L	16724677	16726169	-	protein_coding	CG13026
FBgn0036676	23.2454	0.337074	0.585592	0.575613	0.564877	0.691084	chr3L	16923251	16923994	+	protein_coding	CG13028
FBgn0036670	37.9027	1.20496	0.450028	2.67752	0.00741685	0.0328405	chr3L	16860621	16861838	+	protein_coding	CG13029
FBgn0036655	0	NA	NA	NA	NA	NA	chr3L	16724860	16725375	+	protein_coding	CG13031
FBgn0036652	175.569	0.909031	0.662655	1.3718	0.170125	0.317938	chr3L	16673963	16676264	+	protein_coding	CG13032
FBgn0036638	32.1433	1.64157	0.89715	1.82976	0.0672863	0.168874	chr3L	16544566	16545628	-	protein_coding	CG13033
FBgn0040795	14.2929	0.684099	0.678496	1.00826	0.31333	0.465262	chr3L	16327257	16327893	-	protein_coding	CG13038
FBgn0036609	1.79834	0.78249	1.17373	0.666668	0.504984	NA	chr3L	16326056	16326762	-	protein_coding	CG13039
FBgn0031141	553.045	8.31554	0.76075	10.9307	8.22e-28	4.1e-25	chrX	20964526	20965419	-	protein_coding	CG1304
FBgn0036608	2.36757	-0.625405	1.16959	-0.53472	0.592844	0.714339	chr3L	16325082	16326757	-	protein_coding	CG13040
FBgn0036605	27.2167	1.00212	0.526459	1.90352	0.0569732	0.150244	chr3L	16318953	16319526	-	protein_coding	CG13041
FBgn0036602	1.28576	0.643088	1.1422	0.563027	0.573417	NA	chr3L	16307845	16308480	-	protein_coding	CG13042
FBgn0036600	92.2175	2.27985	0.651752	3.49803	0.000468709	0.00381339	chr3L	16305224	16305870	-	protein_coding	CG13043
FBgn0036599	0.661308	-0.17999	1.04191	-0.172751	0.862847	NA	chr3L	16302489	16303178	-	protein_coding	CG13044
FBgn0036596	15.8014	-2.34784	0.581655	-4.03649	5.43e-05	0.000678967	chr3L	16289711	16290950	-	protein_coding	CG13045
FBgn0036595	40.9602	-0.195911	0.597049	-0.328133	0.742811	0.828425	chr3L	16287579	16288422	-	protein_coding	CG13046
FBgn0036594	2.40814	0.349036	1.16822	0.298775	0.765111	0.843891	chr3L	16284679	16285396	-	protein_coding	CG13047
FBgn0036593	0	NA	NA	NA	NA	NA	chr3L	16282808	16283921	-	protein_coding	CG13048
FBgn0036592	0.681762	-0.13526	1.17746	-0.114874	0.908545	NA	chr3L	16281131	16281930	-	protein_coding	CG13049
FBgn0036591	0.838827	-1.21746	1.04029	-1.17031	0.241875	NA	chr3L	16278457	16279271	-	protein_coding	CG13050
FBgn0040799	8.46195	-2.59564	0.9773	-2.65593	0.007909	0.0344925	chr3L	16264712	16265100	-	protein_coding	CG13051
FBgn0040801	10.6037	-1.63689	1.01182	-1.61777	0.105713	0.232433	chr3L	16259036	16259722	-	protein_coding	CG13053
FBgn0036584	2.13381	-0.355722	1.15616	-0.307674	0.75833	0.839431	chr3L	16255851	16257191	-	protein_coding	CG13054
FBgn0036583	16.1753	-1.99142	0.550206	-3.6194	0.000295283	0.00262614	chr3L	16249559	16252355	-	protein_coding	CG13055
FBgn0040794	0.551626	0.422291	1.03435	0.408268	0.683077	NA	chr3L	16333312	16333782	+	protein_coding	CG13056
FBgn0036610	3.23058	2.07632	1.13295	1.83266	0.0668529	0.168131	chr3L	16328840	16329534	+	protein_coding	CG13058
FBgn0036607	9.18255	2.46719	1.13395	2.17575	0.0295741	0.0924269	chr3L	16323671	16324308	+	protein_coding	CG13059
FBgn0036606	28.8499	0.736537	0.603418	1.22061	0.222234	0.375221	chr3L	16319855	16320454	+	protein_coding	CG13060
FBgn0036603	0.310307	-0.710451	1.02923	-0.690276	0.490021	NA	chr3L	16314284	16315149	+	protein_coding	CG13062
FBgn0036601	39.0239	1.87865	0.611622	3.07158	0.00212927	0.0122944	chr3L	16306599	16307205	+	protein_coding	CG13063
FBgn0040796	2.32029	-2.61588	1.14018	-2.29427	0.0217752	0.0733375	chr3L	16280403	16280860	+	protein_coding	CG13064
FBgn0036590	0.284282	-0.187206	1.02732	-0.182228	0.855404	NA	chr3L	16277434	16278180	+	protein_coding	CG13065
FBgn0040797	0.0822525	0.27073	1.0267	0.263689	0.79202	NA	chr3L	16272908	16273608	+	protein_coding	CG13066
FBgn0036589	359.638	2.44434	0.534775	4.57079	4.86e-06	8.95e-05	chr3L	16271281	16271918	+	protein_coding	CG13067
FBgn0036588	4.4633	1.59494	1.17053	1.36258	0.173015	0.321198	chr3L	16269391	16269911	+	protein_coding	CG13068
FBgn0040798	5.08316	-3.49526	1.05456	-3.31443	0.000918293	0.00641994	chr3L	16265384	16265804	+	protein_coding	CG13069
FBgn0026566	686.929	0.116713	0.166716	0.700071	0.483883	0.622478	chr3R	6656029	6657782	-	protein_coding	CG1307
FBgn0036586	0	NA	NA	NA	NA	NA	chr3L	16263342	16264151	+	protein_coding	CG13070
FBgn0036585	2.76375	-0.712632	1.14168	-0.624196	0.532499	0.665039	chr3L	16262739	16263247	+	protein_coding	CG13071
FBgn0036577	8.70183	1.31795	0.92708	1.42161	0.155138	0.299318	chr3L	16213050	16217303	-	protein_coding	CG13073
FBgn0036567	3.69027	0.213578	1.07812	0.198103	0.842964	0.898766	chr3L	16095767	16097493	-	protein_coding	CG13074
FBgn0036563	1549.65	1.0931	0.193989	5.63484	1.75e-08	6.41e-07	chr3L	16083992	16085264	+	protein_coding	CG13075
FBgn0032810	91.3903	2.04534	0.604728	3.38224	0.000718975	0.00530466	chr2L	19565862	19567359	+	protein_coding	CG13077
FBgn0032809	74.4782	-1.18364	0.69101	-1.71291	0.0867296	0.202781	chr2L	19563929	19565158	+	protein_coding	CG13078
FBgn0032804	6.87262	-1.3466	1.08784	-1.23787	0.215766	0.367812	chr2L	19540606	19541540	+	protein_coding	CG13081
FBgn0032803	345.339	-0.801765	0.364015	-2.20256	0.0276256	0.0876069	chr2L	19538424	19539740	+	protein_coding	CG13082
FBgn0032789	1.49292	0.327635	1.17622	0.278548	0.780592	NA	chr2L	19487489	19488691	+	protein_coding	CG13083
FBgn0032788	0	NA	NA	NA	NA	NA	chr2L	19484929	19486532	+	protein_coding	CG13084
FBgn0032780	91.2604	0.672162	0.464724	1.44637	0.148074	0.290824	chr2L	19424049	19430270	+	protein_coding	CG13085
FBgn0032770	267.673	0.198229	0.195419	1.01438	0.310404	0.462343	chr2L	19364374	19365470	+	protein_coding	CG13086
FBgn0032047	176.533	1.03076	0.424219	2.42979	0.0151076	0.0559993	chr2L	8488980	8490546	+	protein_coding	CG13088
FBgn0035519	989.276	0.421296	0.131294	3.2088	0.00133289	0.00855045	chr3L	4259429	4261643	+	protein_coding	CG1309
FBgn0032054	357.936	0.15311	0.180684	0.847392	0.396777	0.544829	chr2L	8517410	8519176	+	protein_coding	CG13090
FBgn0032055	5.30096	-0.249256	0.924291	-0.269672	0.787412	0.859547	chr2L	8519689	8521809	+	protein_coding	CG13091
FBgn0032050	1176.96	-0.426466	0.186468	-2.28708	0.0221912	0.0743664	chr2L	8509068	8511866	-	protein_coding	CG13096
FBgn0032051	392.767	-0.150549	0.228409	-0.65912	0.509819	0.644963	chr2L	8512173	8514868	-	protein_coding	CG13097
FBgn0032084	140.61	0.0622402	0.361256	0.172288	0.863211	0.911155	chr2L	8977833	8984872	-	protein_coding	CG13101
FBgn0032088	1338.58	1.9446	0.401816	4.83954	1.3e-06	2.91e-05	chr2L	9012187	9014149	+	protein_coding	CG13102
FBgn0032100	43.6604	-1.7103	0.515258	-3.31931	0.000902417	0.0063329	chr2L	9164234	9165426	+	protein_coding	CG13108
FBgn0035523	1024.81	-0.320767	0.103976	-3.08501	0.00203545	0.0118852	chr3L	4277961	4281585	+	protein_coding	CG1311
FBgn0032111	35.4661	1.13819	0.677618	1.67969	0.0930171	0.213187	chr2L	9350469	9350996	+	protein_coding	CG13110
[truncated: 15,560 more rows]
