# Supplementary material for: PARP-1 is a transcriptional rheostat of metabolic and bivalent genes during development
Source: Life Sci Alliance. 2023 Nov 27;7(2):e202302369. doi: 10.26508/lsa.202302369 (PMC10682175; doi:10.26508/lsa.202302369)
Supplement: Supplementary file 4 [file LSA-2023-02369_TableS4.xlsx]

## Sheet: Note
The file contains the list of active (H3K4me3-only), bivalent and silent (H3K27me3-only) genes identified in third-instar larvae

## Sheet: Active
Active
FBgn0011710	2023-09-01
FBgn0014029	2023-09-02
FBgn0259923	2023-09-04
FBgn0026361	2023-09-05
FBgn0010340	140up
FBgn0020238	14-3-3epsilon
FBgn0004364	18w
FBgn0250848	26-29-p
FBgn0052016	4E-T
FBgn0259178	5PtaseI
FBgn0041707	7B2
FBgn0000008	a
FBgn0028965	A16
FBgn0052062	A2bp1
FBgn0023130	a6
FBgn0027885	Aac11
FBgn0031791	AANATL2
FBgn0031851	Aatf
FBgn0027094	Aats-ala
FBgn0028962	Aats-ala-m
FBgn0027093	Aats-arg
FBgn0002069	Aats-asp
FBgn0027091	Aats-cys
FBgn0027090	Aats-gln
FBgn0005674	Aats-glupro
FBgn0027088	Aats-gly
FBgn0027087	Aats-his
FBgn0027085	Aats-leu
FBgn0027084	Aats-lys
FBgn0027083	Aats-met
FBgn0020766	Aats-phe
FBgn0027082	Aats-pro
FBgn0021750	Aats-ser
FBgn0027081	Aats-thr
FBgn0010803	Aats-trp
FBgn0027080	Aats-tyr
FBgn0027079	Aats-val
FBgn0023129	aay
FBgn0264442	ab
FBgn0000017	Abl
FBgn0000018	abo
FBgn0036372	Abp1
FBgn0015331	abs
FBgn0022710	Ac13E
FBgn0023416	Ac3
FBgn0004852	Ac76E
FBgn0024150	Ac78C
FBgn0012034	AcCoAS
FBgn0016122	Acer
FBgn0027620	Acf1
FBgn0033749	achi
FBgn0028484	Ack
FBgn0263998	Ack-like
FBgn0010100	Acon
FBgn0002863	Acp95EF
FBgn0000032	Acph-1
FBgn0263120	Acsl
FBgn0000043	Act42A
FBgn0000042	Act5C
FBgn0000667	Actn
FBgn0051866	Ada1-2
FBgn0037555	Ada2b
FBgn0027619	Adam
FBgn0038341	AdamTS-A
FBgn0026086	Adar
FBgn0026573	ADD1
FBgn0000052	ade2
FBgn0000053	ade3
FBgn0020513	ade5
FBgn0036337	AdenoK
FBgn0000054	Adf1
FBgn0038984	AdipoR
FBgn0022709	Adk1
FBgn0022708	Adk2
FBgn0042094	Adk3
FBgn0000057	adp
FBgn0038467	AdSL
FBgn0027493	AdSS
FBgn0026602	Ady43A
FBgn0005694	Aef1
FBgn0026309	aft
FBgn0053138	AGBE
FBgn0262739	AGO1
FBgn0087035	AGO2
FBgn0024912	agt
FBgn0014455	Ahcy13
FBgn0031392	AIF
FBgn0033754	Ak6
FBgn0027932	Akap200
FBgn0025595	AkhR
FBgn0010379	Akt1
FBgn0000063	ald
FBgn0000064	Ald
FBgn0012036	Aldh
FBgn0010548	Aldh-III
FBgn0052076	Alg10
FBgn0086378	Alg-2
FBgn0261238	Alh
FBgn0013746	alien
FBgn0040505	Alk
FBgn0086361	alph
FBgn0031491	alpha4GT1
FBgn0010215	alpha-Cat
FBgn0029105	alpha-catenin-related
FBgn0015568	alpha-Est1
FBgn0015569	alpha-Est10
FBgn0015570	alpha-Est2
FBgn0015571	alpha-Est3
FBgn0015572	alpha-Est4
FBgn0261393	alpha-Est5
FBgn0015575	alpha-Est7
FBgn0015576	alpha-Est8
FBgn0015577	alpha-Est9
FBgn0039634	alpha-Man-Ib
FBgn0011740	alpha-Man-II
FBgn0026616	alpha-Man-IIb
FBgn0250791	alphaSnap
FBgn0003884	alphaTub84B
FBgn0003885	alphaTub84D
FBgn0037116	Als2
FBgn0038535	alt
FBgn0023179	amon
FBgn0052626	AMPdeam
FBgn0023169	AMPKalpha
FBgn0030328	Amun
FBgn0000077	amx
FBgn0012037	Ance
FBgn0035076	Ance-5
FBgn0016762	angel
FBgn0011747	Ank
FBgn0261788	Ank2
FBgn0000084	AnxB10
FBgn0000083	AnxB9
FBgn0000097	aop
FBgn0004569	aos
FBgn0029512	Aos1
FBgn0038348	AOX2
FBgn0038349	AOX3
FBgn0010380	AP-1-2beta
FBgn0024833	AP-1mu
FBgn0264855	AP-2alpha
FBgn0015589	Apc
FBgn0034231	APC10
FBgn0026598	Apc2
FBgn0026150	ApepP
FBgn0032136	Apoltp
FBgn0260941	app
FBgn0000108	Appl
FBgn0000109	Aprt
FBgn0036111	Aps
FBgn0033807	AQP
FBgn0028646	aralar1
FBgn0033926	Arc1
FBgn0033928	Arc2
FBgn0013749	Arf102F
FBgn0013750	Arf51F
FBgn0010348	Arf79F
FBgn0020655	ArfGAP1
FBgn0037182	ArfGAP3
FBgn0017418	ari-1
FBgn0025186	ari-2
FBgn0000115	Arl1
FBgn0004908	Arl2
FBgn0039889	Arl4
FBgn0034446	Arl6
FBgn0000117	arm
FBgn0011742	Arp2
FBgn0011741	Arp6
FBgn0030877	Arp8
FBgn0001961	Arpc1
FBgn0038369	Arpc3A
FBgn0065032	Arpc3B
FBgn0031781	Arpc4
FBgn0000119	arr
FBgn0033062	Ars2
FBgn0038306	Art3
FBgn0037770	Art4
FBgn0034817	Art7
FBgn0032329	Art8
FBgn0039908	Asator
FBgn0000137	ase
FBgn0029094	asf1
FBgn0005386	ash1
FBgn0000139	ash2
FBgn0261004	asl
FBgn0000140	asp
FBgn0041607	asparagine-synthetase
FBgn0034075	Asph
FBgn0034606	ASPP
FBgn0020407	asun
FBgn0032691	Atac2
FBgn0052343	Atac3
FBgn0039946	ATbp
FBgn0025720	Ate1
FBgn0020762	Atet
FBgn0028550	Atf3
FBgn0033010	Atf6
FBgn0260945	Atg1
FBgn0039636	Atg14
FBgn0039705	Atg16
FBgn0031298	Atg4a
FBgn0029943	Atg5
FBgn0032422	atilla
FBgn0039213	atl
FBgn0010750	atms
FBgn0052446	Atox1
FBgn0037989	ATP8B
FBgn0002921	Atpalpha
FBgn0020236	ATPCL
FBgn0019644	ATPsyn-b
FBgn0010217	ATPsyn-beta
FBgn0016119	ATPsyn-Cf6
FBgn0020235	ATPsyn-gamma
FBgn0029907	Atx-1
FBgn0041188	Atx2
FBgn0000147	aurA
FBgn0024227	aurB
FBgn0037218	aux
FBgn0030410	Aven
FBgn0000150	awd
FBgn0262870	axo
FBgn0000152	Axs
FBgn0025185	az2
FBgn0023407	B4
FBgn0004587	B52
FBgn0011300	babo
FBgn0034724	babos
FBgn0031453	Bacc
FBgn0031977	baf
FBgn0260960	Baldspot
FBgn0025716	Bap55
FBgn0025463	Bap60
FBgn0014127	barr
FBgn0000163	baz
FBgn0033844	bbc
FBgn0087007	bbg
FBgn0024251	bbx
FBgn0043362	bchs
FBgn0026149	BCL7-like
FBgn0013432	bcn92
FBgn0052594	be
FBgn0015602	BEAF-32
FBgn0037660	beag
FBgn0039089	beat-IV
FBgn0036691	beg
FBgn0025109	Bem46
FBgn0000173	ben
FBgn0040238	Best1
FBgn0035696	Best2
FBgn0260860	Bet5
FBgn0027538	beta4GalNAcTA
FBgn0008635	betaCOP
FBgn0025724	beta'COP
FBgn0015000	betaggt-I
FBgn0028970	betaggt-II
FBgn0003887	betaTub56D
FBgn0003888	betaTub60D
FBgn0003890	betaTub97EF
FBgn0013753	Bgb
FBgn0027348	bgm
FBgn0035871	BI-1
FBgn0000181	bic
FBgn0000183	BicD
FBgn0014133	bif
FBgn0039282	Bili
FBgn0024491	Bin1
FBgn0263144	bin3
FBgn0026263	bip1
FBgn0026262	bip2
FBgn0035625	Blimp-1
FBgn0002906	Blm
FBgn0027660	blot
FBgn0004133	blow
FBgn0011211	blw
FBgn0026562	BM-40-SPARC
FBgn0036199	Bmcp
FBgn0036449	bmm
FBgn0001090	bnb
FBgn0004132	boca
FBgn0037719	bocksbeutel
FBgn0040388	boi
FBgn0011206	bol
FBgn0032105	borr
FBgn0027535	botv
FBgn0261284	bou
FBgn0004893	bowl
FBgn0000210	br
FBgn0033155	Br140
FBgn0010300	brat
FBgn0086694	Bre1
FBgn0024250	brk
FBgn0000221	brn
FBgn0262475	bru-2
FBgn0264001	bru-3
FBgn0040333	brv3
FBgn0011785	BRWD3
FBgn0032679	bsf
FBgn0261822	Bsg
FBgn0000228	Bsg25D
FBgn0000229	bsk
FBgn0005666	bt
FBgn0030228	BTBD9
FBgn0003502	Btk29A
FBgn0014949	btn
FBgn0266756	btsz
FBgn0045862	btz
FBgn0025457	Bub3
FBgn0263855	BubR1
FBgn0040491	Buffy
FBgn0259176	bun
FBgn0000239	bur
FBgn0000241	bw
FBgn0004856	Bx42
FBgn0000244	by
FBgn0010292	bys
FBgn0011566	Bzd
FBgn0028525	c(2)M
FBgn0000246	c(3)G
FBgn0040236	c11.1
FBgn0040234	c12.2
FBgn0032078	C1GalTA
FBgn0259228	C3G
FBgn0000247	ca
FBgn0001991	Ca-alpha1D
FBgn0025678	CaBP1
FBgn0263111	cac
FBgn0000250	cact
FBgn0036715	Cad74A
FBgn0261053	Cad86C
FBgn0037963	Cad87A
FBgn0022800	Cad96Ca
FBgn0039709	Cad99C
FBgn0033526	Caf1-105
FBgn0030054	Caf1-180
FBgn0017414	cag
FBgn0027844	CAH1
FBgn0027843	CAH2
FBgn0037646	CAHbeta
FBgn0038478	cal1
FBgn0012051	CalpA
FBgn0000253	Cam
FBgn0016126	CaMKI
FBgn0264607	CaMKII
FBgn0259234	Camta
FBgn0040233	cana
FBgn0010015	CanA1
FBgn0030758	CanA-14F
FBgn0010014	CanB
FBgn0015614	CanB2
FBgn0033504	CAP
FBgn0263006	Ca-P60A
FBgn0259876	Cap-G
FBgn0037831	Cap-H2
FBgn0042134	Capr
FBgn0023095	caps
FBgn0053653	Caps
FBgn0000256	capu
FBgn0000257	car
FBgn0022213	Cas
FBgn0013759	CASK
FBgn0034068	casp
FBgn0000261	Cat
FBgn0029093	cathD
FBgn0002022	Catsup
FBgn0011571	caz
FBgn0033842	cbc
FBgn0020224	Cbl
FBgn0026144	CBP
FBgn0022943	Cbp20
FBgn0031148	Cbs
FBgn0043364	cbt
FBgn0011241	cbx
FBgn0010531	Ccs
FBgn0041342	Cct1
FBgn0015019	Cctgamma
FBgn0037533	CD98hc
FBgn0052499	Cda4
FBgn0051973	Cda5
FBgn0031952	cdc14
FBgn0025781	Cdc16
FBgn0012058	Cdc27
FBgn0013435	cdc2rk
FBgn0011573	Cdc37
FBgn0010341	Cdc42
FBgn0035918	Cdc6
FBgn0265082	Cdep
FBgn0032821	CdGAPr
FBgn0004876	cdi
FBgn0004107	Cdk2
FBgn0016131	Cdk4
FBgn0013762	Cdk5
FBgn0027491	Cdk5alpha
FBgn0015618	Cdk8
FBgn0019949	Cdk9
FBgn0261532	cdm
FBgn0010350	CdsA
FBgn0029092	ced-6
FBgn0032876	Cen
FBgn0039056	CenB1A
FBgn0028509	CenG1A
FBgn0036480	Cep135
FBgn0031575	Cep97
FBgn0034443	cer
FBgn0037315	Cerk
FBgn0027569	cert
FBgn0030657	cerv
FBgn0000286	Cf2
FBgn0030121	Cfp1
FBgn0000289	cg
FBgn0037972	CG10005
FBgn0039590	CG10011
FBgn0031568	CG10019
FBgn0032785	CG10026
FBgn0038013	CG10038
FBgn0037482	CG10055
FBgn0035724	CG10064
FBgn0037473	CG10068
FBgn0034644	CG10082
FBgn0036369	CG10089
FBgn0037472	CG10098
FBgn0035715	CG10103
FBgn0038088	CG10126
FBgn0033949	CG10131
FBgn0032798	CG10132
FBgn0036366	CG10133
FBgn0033951	CG10139
FBgn0035702	CG10147
FBgn0033960	CG10151
FBgn0032801	CG10165
FBgn0032799	CG10166
FBgn0036353	CG10171
FBgn0032682	CG10176
FBgn0032684	CG10178
FBgn0032796	CG10188
FBgn0033971	CG10209
FBgn0032685	CG10211
FBgn0039115	CG10214
FBgn0036356	CG10222
FBgn0032783	CG10237
FBgn0027596	CG10249
FBgn0033983	CG10253
FBgn0027512	CG10254
FBgn0035690	CG10274
FBgn0032681	CG10283
FBgn0037439	CG10286
FBgn0035688	CG10289
FBgn0039107	CG10300
FBgn0038420	CG10311
FBgn0034645	CG10320
FBgn0034643	CG10321
FBgn0032690	CG10333
FBgn0032698	CG10336
FBgn0032805	CG10337
FBgn0022344	CG10340
FBgn0032701	CG10341
FBgn0034729	CG10344
FBgn0030342	CG10347
FBgn0030349	CG10353
FBgn0035452	CG10359
FBgn0030358	CG10362
FBgn0039109	CG10365
FBgn0032702	CG10376
FBgn0032699	CG10383
FBgn0033019	CG10395
FBgn0038431	CG10405
FBgn0037440	CG1041
FBgn0032689	CG10413
FBgn0033021	CG10417
FBgn0036277	CG10418
FBgn0039296	CG10420
FBgn0032724	CG10428
FBgn0034638	CG10433
FBgn0037539	CG10435
FBgn0034494	CG10444
FBgn0032815	CG10462
FBgn0033017	CG10465
FBgn0035679	CG10467
FBgn0035649	CG10483
FBgn0034634	CG10494
FBgn0032750	CG10495
FBgn0037060	CG10508
FBgn0037057	CG10512
FBgn0036549	CG10516
FBgn0034583	CG10527
FBgn0034570	CG10543
FBgn0039321	CG10550
FBgn0030034	CG10555
FBgn0039323	CG10559
FBgn0002036	CG10561
FBgn0037051	CG10565
FBgn0037050	CG10566
FBgn0035630	CG10576
FBgn0035622	CG10590
FBgn0032717	CG10600
FBgn0036286	CG10616
FBgn0032727	CG10623
FBgn0035612	CG10625
FBgn0032818	CG10628
FBgn0032817	CG10631
FBgn0036290	CG10638
FBgn0032729	CG10639
FBgn0046302	CG10650
FBgn0036294	CG10654
FBgn0036289	CG10657
FBgn0036288	CG10660
FBgn0036287	CG10663
FBgn0039147	CG10694
FBgn0036377	CG10710
FBgn0036365	CG10732
FBgn0034420	CG10737
FBgn0032845	CG10747
FBgn0036314	CG10754
FBgn0034626	CG10795
FBgn0033821	CG10799
FBgn0029664	CG10802
FBgn0029663	CG10804
FBgn0036052	CG10809
FBgn0038839	CG10830
FBgn0027552	CG10863
FBgn0038621	CG10864
FBgn0035475	CG10866
FBgn0031395	CG10874
FBgn0038804	CG10877
FBgn0038769	CG10889
FBgn0037911	CG10898
FBgn0037228	CG1092
FBgn0034360	CG10927
FBgn0029969	CG10932
FBgn0034264	CG10933
FBgn0034253	CG10936
FBgn0032857	CG10947
FBgn0036317	CG10948
FBgn0032858	CG10949
FBgn0036316	CG10960
FBgn0036306	CG10973
FBgn0034455	CG11007
FBgn0037235	CG1103
FBgn0031736	CG11030
FBgn0031741	CG11034
FBgn0037467	CG1104
FBgn0031831	CG11043
FBgn0037465	CG1105
FBgn0031836	CG11050
FBgn0039244	CG11069
FBgn0028467	CG11070
FBgn0034693	CG11073
FBgn0039241	CG11089
FBgn0030528	CG11095
FBgn0033174	CG11125
FBgn0030518	CG11134
FBgn0037199	CG11137
FBgn0030400	CG11138
FBgn0033177	CG11141
FBgn0039936	CG11148
FBgn0030519	CG11151
FBgn0039927	CG11155
FBgn0030511	CG11158
FBgn0039249	CG11168
FBgn0034705	CG11170
FBgn0030499	CG11178
FBgn0034528	CG11180
FBgn0030035	CG11190
FBgn0034500	CG11200
FBgn0034488	CG11208
FBgn0031855	CG11221
FBgn0037186	CG11241
FBgn0037120	CG11247
FBgn0034442	CG11257
FBgn0036332	CG11261
FBgn0034706	CG11275
FBgn0036342	CG11279
FBgn0030056	CG11284
FBgn0037279	CG1129
FBgn0037070	CG11309
FBgn0039818	CG11318
FBgn0039849	CG11334
FBgn0039846	CG11337
FBgn0035537	CG11342
FBgn0035558	CG11357
FBgn0035490	CG1136
FBgn0039920	CG11360
FBgn0031217	CG11377
FBgn0040364	CG11378
FBgn0034200	CG11395
FBgn0040366	CG11398
FBgn0037021	CG11399
FBgn0026876	CG11403
FBgn0024362	CG11412
FBgn0024364	CG11417
FBgn0024360	CG11418
FBgn0037504	CG1142
FBgn0029713	CG11436
FBgn0038737	CG11447
FBgn0024985	CG11448
FBgn0038734	CG11453
FBgn0031224	CG11454
FBgn0035346	CG1146
FBgn0034688	CG11474
FBgn0035397	CG11486
FBgn0036264	CG11529
FBgn0046296	CG11534
FBgn0035400	CG11537
FBgn0039859	CG11539
FBgn0039882	CG11576
FBgn0036847	CG11577
FBgn0035488	CG11593
FBgn0035484	CG11594
FBgn0023522	CG11596
FBgn0031244	CG11601
FBgn0031232	CG11617
FBgn0036194	CG11652
FBgn0030638	CG11655
FBgn0038109	CG11656
FBgn0036196	CG11658
FBgn0038113	CG11668
FBgn0030678	CG11679
FBgn0040551	CG11686
FBgn0029856	CG11700
FBgn0264712	CG1172
FBgn0037592	CG11737
FBgn0037239	CG11739
FBgn0039252	CG11771
FBgn0038683	CG11779
FBgn0039264	CG11786
FBgn0039265	CG11790
FBgn0030346	CG11802
FBgn0036099	CG11811
FBgn0033519	CG11825
FBgn0031264	CG11835
FBgn0039627	CG11837
FBgn0039293	CG11851
FBgn0039297	CG11852
FBgn0039303	CG11857
FBgn0039633	CG11873
FBgn0033538	CG11883
FBgn0039644	CG11897
FBgn0014427	CG11899
FBgn0028647	CG11902
FBgn0034425	CG11906
FBgn0034436	CG11961
FBgn0037644	CG11964
FBgn0027503	CG11970
FBgn0037648	CG11975
FBgn0037655	CG11984
FBgn0037312	CG11999
FBgn0035464	CG12006
FBgn0037293	CG12007
FBgn0027903	CG12018
FBgn0035283	CG12024
FBgn0035285	CG12025
FBgn0035179	CG12038
FBgn0033206	CG12042
FBgn0032915	CG12050
FBgn0039831	CG12054
FBgn0030099	CG12056
FBgn0030052	CG12065
FBgn0039808	CG12071
FBgn0030065	CG12075
FBgn0043458	CG12084
FBgn0035227	CG12090
FBgn0035232	CG12099
FBgn0035238	CG12104
FBgn0035241	CG12105
FBgn0030041	CG12116
FBgn0030102	CG12119
FBgn0030109	CG12121
FBgn0030039	CG12123
FBgn0030037	CG12125
FBgn0033473	CG12128
FBgn0033469	CG12133
FBgn0260462	CG12163
FBgn0037354	CG12171
FBgn0037305	CG12173
FBgn0030510	CG12177
FBgn0025388	CG12179
FBgn0028504	CG12182
FBgn0031636	CG12194
FBgn0029662	CG12206
FBgn0038220	CG12207
FBgn0260742	CG12213
FBgn0043796	CG12219
FBgn0037974	CG12224
FBgn0029822	CG12236
FBgn0031048	CG12237
FBgn0026148	CG12253
FBgn0035811	CG12262
FBgn0034346	CG12263
FBgn0039131	CG12268
FBgn0037491	CG1227
FBgn0036571	CG12272
FBgn0038080	CG12279
FBgn0032620	CG12288
FBgn0039419	CG12290
FBgn0036514	CG12301
FBgn0035134	CG1231
FBgn0036483	CG12316
FBgn0035137	CG1233
FBgn0033543	CG12338
FBgn0037489	CG1234
FBgn0031987	CG12375
FBgn0037368	CG1239
FBgn0033581	CG12391
FBgn0038202	CG12402
FBgn0032465	CG12404
FBgn0039588	CG12413
FBgn0039543	CG12428
FBgn0035360	CG1246
FBgn0038968	CG12499
FBgn0031703	CG12512
FBgn0031064	CG12531
FBgn0250830	CG12547
FBgn0031974	CG12560
FBgn0039958	CG12567
FBgn0031190	CG12576
FBgn0037213	CG12581
FBgn0037215	CG12582
FBgn0035481	CG12605
FBgn0030630	CG12608
FBgn0040942	CG12643
FBgn0035517	CG1265
FBgn0031080	CG12655
FBgn0031070	CG12702
FBgn0030666	CG12708
FBgn0035392	CG1271
FBgn0036536	CG12713
FBgn0030420	CG12717
FBgn0029825	CG12728
FBgn0035522	CG1273
FBgn0029771	CG12730
FBgn0033184	CG12736
FBgn0033459	CG12744
FBgn0035321	CG1275
FBgn0037206	CG12768
FBgn0037796	CG12814
FBgn0037798	CG12817
FBgn0037809	CG12818
FBgn0033222	CG12824
FBgn0033221	CG12825
FBgn0046258	CG12880
FBgn0033500	CG12913
FBgn0033547	CG12935
FBgn0037755	CG12945
FBgn0037753	CG12947
FBgn0037736	CG12950
FBgn0034031	CG12963
FBgn0037065	CG12974
FBgn0035501	CG1299
FBgn0030847	CG12991
FBgn0030806	CG13001
FBgn0030798	CG13003
FBgn0030797	CG13004
FBgn0030769	CG13012
FBgn0036665	CG13024
FBgn0036660	CG13025
FBgn0036595	CG13046
FBgn0032803	CG13082
FBgn0032047	CG13088
FBgn0032050	CG13096
FBgn0032051	CG13097
FBgn0032084	CG13101
FBgn0032100	CG13108
FBgn0035523	CG1311
FBgn0032140	CG13117
FBgn0032156	CG13124
FBgn0032168	CG13126
FBgn0033712	CG13163
FBgn0035333	CG1317
FBgn0033667	CG13183
FBgn0033661	CG13185
FBgn0033668	CG13188
FBgn0033653	CG13192
FBgn0033627	CG13204
FBgn0036984	CG13248
FBgn0037016	CG13252
FBgn0040636	CG13255
FBgn0032614	CG13284
FBgn0035677	CG13293
FBgn0035674	CG13295
FBgn0037627	CG13318
FBgn0033781	CG13319
FBgn0026874	CG13358
FBgn0025620	CG13360
FBgn0025633	CG13366
FBgn0025634	CG13367
FBgn0029522	CG13373
FBgn0261446	CG13377
FBgn0032036	CG13384
FBgn0014417	CG13397
FBgn0030559	CG13404
FBgn0038926	CG13409
FBgn0034518	CG13430
FBgn0027507	CG1344
FBgn0036419	CG13482
FBgn0034684	CG13501
FBgn0034723	CG13506
FBgn0034758	CG13510
FBgn0034788	CG13532
FBgn0034870	CG13559
FBgn0034928	CG13562
FBgn0034935	CG13565
FBgn0035031	CG13587
FBgn0033195	CG1360
FBgn0039135	CG13603
FBgn0039137	CG13604
FBgn0039150	CG13605
FBgn0039151	CG13607
FBgn0039205	CG13623
FBgn0039209	CG13624
FBgn0039210	CG13625
FBgn0040600	CG13631
FBgn0039277	CG13650
FBgn0039290	CG13654
FBgn0039291	CG13663
FBgn0035844	CG13676
FBgn0031270	CG13689
FBgn0031254	CG13692
FBgn0036773	CG13698
FBgn0035583	CG13704
FBgn0035578	CG13707
FBgn0033482	CG1371
FBgn0035553	CG13722
FBgn0036717	CG13731
FBgn0033374	CG13741
FBgn0033355	CG13748
FBgn0031834	CG13766
FBgn0031897	CG13784
FBgn0031937	CG13795
FBgn0039054	CG13830
FBgn0038961	CG13850
FBgn0039965	CG13865
FBgn0034501	CG13868
FBgn0035112	CG13877
FBgn0035169	CG13890
FBgn0035146	CG13893
FBgn0035157	CG13894
FBgn0035158	CG13895
FBgn0035159	CG13896
FBgn0035162	CG13900
FBgn0035164	CG13901
FBgn0035166	CG13902
FBgn0035173	CG13907
FBgn0035237	CG13917
FBgn0025712	CG13920
FBgn0035267	CG13921
FBgn0035243	CG13926
FBgn0035246	CG13928
FBgn0035287	CG13937
FBgn0031288	CG13949
FBgn0031811	CG13982
FBgn0033212	CG1399
FBgn0031770	CG13995
FBgn0031753	CG13999
FBgn0031739	CG14005
FBgn0031716	CG14015
FBgn0031697	CG14024
FBgn0029606	CG14052
FBgn0033474	CG1407
FBgn0036889	CG14100
FBgn0036906	CG14102
FBgn0036331	CG14117
FBgn0036210	CG14130
FBgn0036205	CG14131
FBgn0040817	CG14132
FBgn0032961	CG1416
FBgn0033468	CG1418
FBgn0036922	CG14182
FBgn0036932	CG14184
FBgn0031002	CG14196
FBgn0031037	CG14207
FBgn0031036	CG14220
FBgn0031042	CG14221
FBgn0031053	CG14223
FBgn0031058	CG14227
FBgn0031059	CG14229
FBgn0031060	CG14231
FBgn0031065	CG14234
FBgn0039462	CG14252
FBgn0039467	CG14253
FBgn0039482	CG14258
FBgn0037347	CG1427
FBgn0032022	CG14275
FBgn0038660	CG14291
FBgn0038651	CG14299
FBgn0038632	CG14301
FBgn0038629	CG14304
FBgn0038596	CG14312
FBgn0038579	CG14313
FBgn0038581	CG14314
FBgn0038540	CG14321
FBgn0038532	CG14322
FBgn0030554	CG1434
FBgn0038156	CG14372
FBgn0030584	CG14407
FBgn0030581	CG14408
FBgn0030571	CG14414
FBgn0029915	CG14434
FBgn0029911	CG14435
FBgn0029899	CG14438
FBgn0029975	CG1444
FBgn0029894	CG14440
FBgn0029895	CG14441
FBgn0029893	CG14442
FBgn0037184	CG14450
FBgn0037535	CG14463
FBgn0033000	CG14464
FBgn0027588	CG14476
FBgn0034248	CG14483
FBgn0039639	CG14512
FBgn0027578	CG14526
FBgn0031955	CG14535
FBgn0037149	CG14561
FBgn0037126	CG14567
FBgn0037487	CG14608
FBgn0031188	CG14613
FBgn0031184	CG14615
FBgn0031189	CG14618
FBgn0031187	CG14619
FBgn0031183	CG14621
FBgn0040398	CG14629
FBgn0030406	CG1463
FBgn0014903	CG14630
FBgn0037222	CG14642
FBgn0037241	CG14646
FBgn0037275	CG14655
FBgn0037282	CG14657
FBgn0037326	CG14669
FBgn0037835	CG14687
FBgn0037819	CG14688
FBgn0037850	CG14695
FBgn0037853	CG14696
FBgn0037920	CG14710
FBgn0037942	CG14721
FBgn0033274	CG14757
FBgn0033243	CG14763
FBgn0033236	CG14764
FBgn0029573	CG14770
FBgn0026872	CG14777
FBgn0025383	CG14780
FBgn0027793	CG14787
FBgn0025393	CG14795
FBgn0023513	CG14803
FBgn0026090	CG14812
FBgn0035734	CG14823
FBgn0035751	CG14829
FBgn0035755	CG14830
FBgn0038330	CG14868
FBgn0038425	CG14881
FBgn0038432	CG14883
FBgn0038446	CG14903
FBgn0015351	CG14906
FBgn0030361	CG1492
FBgn0032345	CG14921
FBgn0032405	CG14946
FBgn0035410	CG14964
FBgn0035414	CG14965
FBgn0035415	CG14966
FBgn0035420	CG14967
FBgn0035431	CG14968
FBgn0035440	CG14969
FBgn0035449	CG14971
FBgn0035477	CG14982
FBgn0035482	CG14985
FBgn0035496	CG14990
FBgn0035497	CG14995
FBgn0035515	CG14997
FBgn0035518	CG15011
FBgn0035528	CG15012
FBgn0035532	CG15014
FBgn0035541	CG15019
FBgn0034379	CG15073
FBgn0034380	CG15087
FBgn0034390	CG15093
FBgn0034394	CG15096
FBgn0034396	CG15097
FBgn0034398	CG15098
FBgn0034400	CG15099
FBgn0034401	CG15100
FBgn0034418	CG15118
FBgn0040729	CG15126
FBgn0033463	CG1513
FBgn0032665	CG15152
FBgn0027580	CG1516
FBgn0032688	CG15160
FBgn0032733	CG15170
FBgn0031149	CG1518
FBgn0030272	CG15201
FBgn0030237	CG15209
FBgn0040850	CG15210
FBgn0030234	CG15211
FBgn0039601	CG1523
FBgn0028886	CG15279
FBgn0031144	CG1529
FBgn0030183	CG15309
FBgn0031143	CG1532
FBgn0030029	CG15343
FBgn0030040	CG15347
FBgn0031377	CG15356
FBgn0030077	CG15365
FBgn0031403	CG15387
FBgn0039828	CG1542
FBgn0031579	CG15422
FBgn0031602	CG15431
FBgn0039827	CG1544
FBgn0040650	CG15456
FBgn0029746	CG15465
FBgn0032452	CG15484
FBgn0033225	CG1550
FBgn0039804	CG15544
FBgn0030694	CG15602
FBgn0034194	CG15611
FBgn0031077	CG15618
FBgn0031632	CG15628
FBgn0030654	CG15643
FBgn0034567	CG15651
FBgn0034595	CG15657
FBgn0034639	CG15673
FBgn0034651	CG15676
FBgn0038832	CG15695
FBgn0034093	CG15706
FBgn0036538	CG15715
FBgn0030451	CG15717
FBgn0030309	CG1572
FBgn0030364	CG15735
FBgn0030347	CG15739
FBgn0030465	CG15743
FBgn0029999	CG1575
FBgn0030508	CG15760
FBgn0029813	CG15766
FBgn0030336	CG1578
FBgn0029766	CG15784
FBgn0030873	CG15814
FBgn0028476	CG15817
FBgn0031910	CG15818
FBgn0030246	CG1582
FBgn0035308	CG15822
FBgn0035084	CG15861
FBgn0035337	CG15877
FBgn0035309	CG15879
FBgn0030576	CG15890
FBgn0033085	CG15908
FBgn0040575	CG15922
FBgn0030289	CG1597
FBgn0033191	CG1598
FBgn0033186	CG1602
FBgn0033185	CG1603
FBgn0039844	CG1607
FBgn0033183	CG1620
FBgn0030218	CG1628
FBgn0030027	CG1632
FBgn0039854	CG1635
FBgn0030245	CG1637
FBgn0030478	CG1640
FBgn0039600	CG1646
FBgn0033446	CG1648
FBgn0033453	CG1667
FBgn0030816	CG16700
FBgn0031558	CG16704
FBgn0036032	CG16711
FBgn0030482	CG1673
FBgn0037667	CG16734
FBgn0037668	CG16736
FBgn0039897	CG1674
FBgn0032322	CG16743
FBgn0035393	CG16753
FBgn0035348	CG16758
FBgn0029941	CG1677
FBgn0032779	CG16771
FBgn0037698	CG16779
FBgn0034974	CG16786
FBgn0037713	CG16790
FBgn0038881	CG16791
FBgn0034538	CG16799
FBgn0037728	CG16817
FBgn0032495	CG16820
FBgn0026147	CG16833
FBgn0032338	CG16854
FBgn0034498	CG16868
FBgn0035073	CG16896
FBgn0040732	CG16926
FBgn0033883	CG16935
FBgn0266917	CG16941
FBgn0031816	CG16947
FBgn0031116	CG1695
FBgn0036481	CG16959
FBgn0032481	CG16972
FBgn0032479	CG16974
FBgn0036512	CG16979
FBgn0033443	CG1698
FBgn0035356	CG16986
FBgn0025621	CG16989
FBgn0033783	CG17019
FBgn0036550	CG17026
FBgn0036553	CG17027
FBgn0036552	CG17028
FBgn0036551	CG17029
FBgn0036547	CG17032
FBgn0032449	CG17036
FBgn0031099	CG17065
FBgn0033162	CG1707
FBgn0031239	CG17075
FBgn0039051	CG17109
FBgn0039045	CG17119
FBgn0039043	CG17121
FBgn0032297	CG17124
FBgn0035151	CG17129
FBgn0039942	CG17163
FBgn0031170	CG1718
FBgn0040571	CG17193
FBgn0032414	CG17211
FBgn0031489	CG17224
FBgn0046225	CG17230
FBgn0039031	CG17244
FBgn0031496	CG17258
FBgn0031488	CG17265
FBgn0038828	CG17270
FBgn0046763	CG17278
FBgn0032029	CG17292
FBgn0032719	CG17321
FBgn0027070	CG17322
FBgn0259979	CG17337
FBgn0028906	CG17341
FBgn0037949	CG17360
FBgn0036395	CG17361
FBgn0031858	CG17378
FBgn0033934	CG17385
FBgn0033936	CG17386
FBgn0039977	CG17454
FBgn0032997	CG17486
FBgn0030305	CG1749
FBgn0040009	CG17490
FBgn0040010	CG17493
FBgn0039970	CG17508
FBgn0039959	CG17514
FBgn0261387	CG17528
FBgn0032775	CG17544
FBgn0032774	CG17549
FBgn0038462	CG17556
FBgn0038424	CG17565
FBgn0032763	CG17568
FBgn0033777	CG17574
FBgn0031544	CG17593
FBgn0031194	CG17598
FBgn0031195	CG17600
FBgn0031597	CG17612
FBgn0039002	CG17625
FBgn0030467	CG1764
FBgn0264494	CG17646
FBgn0031361	CG17652
FBgn0031356	CG17660
FBgn0262115	CG17683
FBgn0039993	CG17691
FBgn0040056	CG17698
FBgn0027597	CG17712
FBgn0037880	CG17726
FBgn0037890	CG17734
FBgn0039856	CG1774
FBgn0035425	CG17746
FBgn0030114	CG17754
FBgn0032240	CG17768
FBgn0038549	CG17802
FBgn0038547	CG17803
FBgn0038548	CG17806
FBgn0037525	CG17816
FBgn0028394	CG17834
FBgn0036454	CG17839
FBgn0028480	CG17841
FBgn0032124	CG17855
FBgn0040005	CG17883
FBgn0023537	CG17896
FBgn0032600	CG17912
FBgn0037433	CG17919
FBgn0038421	CG17931
FBgn0032595	CG17996
FBgn0033566	CG18004
FBgn0033491	CG18011
FBgn0030360	CG1806
FBgn0036537	CG18081
FBgn0036837	CG18135
FBgn0033426	CG1814
FBgn0039863	CG1815
FBgn0035265	CG18173
FBgn0036035	CG18178
FBgn0034403	CG18190
FBgn0038470	CG18213
FBgn0030403	CG1824
FBgn0030956	CG18259
FBgn0030012	CG18262
FBgn0036725	CG18265
FBgn0031869	CG18304
FBgn0033610	CG18335
FBgn0040763	CG18336
FBgn0033683	CG18343
FBgn0033458	CG18446
FBgn0028518	CG18480
FBgn0028527	CG18507
FBgn0028746	CG18508
FBgn0039189	CG18528
FBgn0037973	CG18547
FBgn0038053	CG18549
FBgn0031470	CG18557
FBgn0032639	CG18563
FBgn0038953	CG18596
FBgn0038589	CG18598
FBgn0029971	CG18624
FBgn0034279	CG18635
FBgn0037898	CG18643
FBgn0027561	CG18659
FBgn0042111	CG18766
FBgn0042185	CG18769
FBgn0042135	CG18812
FBgn0030066	CG1885
FBgn0042179	CG18869
FBgn0033421	CG1888
FBgn0033434	CG1902
FBgn0039674	CG1907
FBgn0027547	CG1927
FBgn0039690	CG1969
FBgn0039909	CG1970
FBgn0039881	CG1971
FBgn0039751	CG1983
FBgn0030485	CG1998
FBgn0039886	CG2003
FBgn0030060	CG2004
FBgn0039667	CG2010
FBgn0037391	CG2017
FBgn0037383	CG2023
FBgn0030344	CG2025
FBgn0015359	CG2034
FBgn0027498	CG2061
FBgn0033205	CG2064
FBgn0037372	CG2091
FBgn0035383	CG2107
FBgn0030003	CG2116
FBgn0030005	CG2120
FBgn0033289	CG2121
FBgn0039874	CG2135
FBgn0030251	CG2145
FBgn0035388	CG2162
FBgn0037360	CG2182
FBgn0035213	CG2199
FBgn0030447	CG2200
FBgn0032955	CG2201
FBgn0027544	CG2217
FBgn0039767	CG2218
FBgn0039773	CG2224
FBgn0032957	CG2225
FBgn0039790	CG2246
FBgn0029994	CG2254
FBgn0029997	CG2258
FBgn0030000	CG2260
FBgn0035204	CG2277
FBgn0039665	CG2310
FBgn0039890	CG2316
FBgn0039663	CG2321
FBgn0030460	CG2453
FBgn0032864	CG2493
FBgn0037336	CG2519
FBgn0037298	CG2604
FBgn0032871	CG2611
FBgn0032873	CG2614
FBgn0037518	CG2641
FBgn0037478	CG2656
FBgn0024992	CG2658
FBgn0014931	CG2678
FBgn0024995	CG2680
FBgn0024997	CG2681
FBgn0030504	CG2691
FBgn0024991	CG2694
FBgn0024975	CG2712
FBgn0035090	CG2736
FBgn0037541	CG2747
FBgn0035087	CG2765
FBgn0037537	CG2767
FBgn0037534	CG2781
FBgn0031263	CG2789
FBgn0027599	CG2790
FBgn0034931	CG2812
FBgn0014930	CG2846
FBgn0034753	CG2852
FBgn0023526	CG2865
FBgn0029672	CG2875
FBgn0030207	CG2887
FBgn0030206	CG2889
FBgn0030189	CG2909
FBgn0037350	CG2911
FBgn0023529	CG2918
FBgn0023528	CG2924
FBgn0028491	CG2930
FBgn0029685	CG2938
FBgn0030177	CG2972
FBgn0030178	CG2974
FBgn0031468	CG2975
FBgn0030170	CG2990
FBgn0031474	CG2991
FBgn0050001	CG30001
FBgn0050022	CG30022
FBgn0260475	CG30059
FBgn0050069	CG30069
FBgn0050089	CG30089
FBgn0050108	CG30108
FBgn0029823	CG3011
FBgn0050118	CG30118
FBgn0050122	CG30122
FBgn0050148	CG30148
FBgn0029819	CG3016
FBgn0050178	CG30178
FBgn0050185	CG30185
FBgn0050196	CG30196
FBgn0050197	CG30197
FBgn0040337	CG3021
FBgn0050269	CG30269
FBgn0050280	CG30280
FBgn0050289	CG30289
FBgn0050343	CG30343
FBgn0050345	CG30345
FBgn0031645	CG3036
FBgn0050377	CG30377
FBgn0029925	CG3040
FBgn0050411	CG30411
FBgn0050421	CG30421
FBgn0050424	CG30424
FBgn0050428	CG30428
FBgn0050431	CG30431
FBgn0050438	CG30438
FBgn0050440	CG30440
FBgn0034703	CG3045
FBgn0050456	CG30456
FBgn0050460	CG30460
FBgn0050497	CG30497
FBgn0038195	CG3061
FBgn0023527	CG3071
FBgn0023524	CG3078
FBgn0034816	CG3085
FBgn0029608	CG3091
FBgn0051028	CG31028
FBgn0051030	CG31030
FBgn0051038	CG31038
FBgn0031473	CG3104
FBgn0051051	CG31051
FBgn0033005	CG3107
FBgn0051075	CG31075
FBgn0051076	CG31076
FBgn0051086	CG31086
FBgn0051098	CG31098
FBgn0051100	CG31100
FBgn0051102	CG31102
FBgn0051108	CG31108
FBgn0051109	CG31109
FBgn0051115	CG31115
FBgn0051121	CG31121
FBgn0051140	CG31140
FBgn0051141	CG31141
FBgn0051145	CG31145
FBgn0051156	CG31156
FBgn0051183	CG31183
FBgn0031466	CG3119
FBgn0051195	CG31195
FBgn0051211	CG31211
FBgn0051229	CG31229
FBgn0051230	CG31230
FBgn0051231	CG31231
FBgn0051249	CG31249
FBgn0051278	CG31278
FBgn0051320	CG31320
FBgn0051324	CG31324
FBgn0051342	CG31342
FBgn0051357	CG31357
FBgn0051365	CG31365
FBgn0051370	CG31370
FBgn0051373	CG31373
FBgn0051431	CG31431
FBgn0051475	CG31475
FBgn0027564	CG3149
FBgn0051495	CG31495
FBgn0051522	CG31522
FBgn0051523	CG31523
FBgn0051549	CG31549
FBgn0051550	CG31550
FBgn0023536	CG3156
FBgn0051612	CG31612
FBgn0051633	CG31633
FBgn0051637	CG31637
FBgn0025683	CG3164
FBgn0031673	CG31650
FBgn0051673	CG31673
FBgn0051678	CG31678
FBgn0029896	CG3168
FBgn0263355	CG31688
FBgn0031449	CG31689
FBgn0051690	CG31690
FBgn0028490	CG31705
FBgn0051710	CG31710
FBgn0051729	CG31729
FBgn0051739	CG31739
FBgn0032618	CG31743
FBgn0086909	CG31751
FBgn0051759	CG31759
FBgn0029524	CG3176
FBgn0051778	CG31778
FBgn0051793	CG31793
FBgn0051849	CG31849
FBgn0051869	CG31869
FBgn0032079	CG31886
FBgn0051898	CG31898
FBgn0023525	CG3191
FBgn0031668	CG31917
FBgn0051957	CG31957
FBgn0051974	CG31974
FBgn0051997	CG31997
FBgn0051998	CG31998
FBgn0051999	CG31999
FBgn0052000	CG32000
FBgn0052017	CG32017
FBgn0043806	CG32032
FBgn0052066	CG32066
FBgn0052068	CG32068
FBgn0052082	CG32082
FBgn0052085	CG32085
FBgn0052091	CG32091
FBgn0052100	CG32100
FBgn0052103	CG32103
FBgn0052104	CG32104
FBgn0052109	CG32109
FBgn0052112	CG32112
FBgn0052115	CG32115
FBgn0052137	CG32137
FBgn0031436	CG3214
FBgn0052170	CG32170
FBgn0052187	CG32187
FBgn0052191	CG32191
FBgn0052196	CG32196
FBgn0052225	CG32225
FBgn0037538	CG3223
FBgn0052230	CG32230
FBgn0029885	CG3224
FBgn0052243	CG32243
FBgn0031631	CG3225
FBgn0052250	CG32250
FBgn0052262	CG32262
FBgn0052264	CG32264
FBgn0052278	CG32278
FBgn0052333	CG32333
FBgn0052344	CG32344
FBgn0052350	CG32350
FBgn0052364	CG32364
FBgn0052365	CG32365
FBgn0052369	CG32369
FBgn0031540	CG3238
FBgn0052409	CG32409
FBgn0052425	CG32425
FBgn0052441	CG32441
FBgn0052442	CG32442
FBgn0043783	CG32444
FBgn0052447	CG32447
FBgn0052473	CG32473
FBgn0052479	CG32479
FBgn0052485	CG32485
FBgn0052512	CG32512
FBgn0052521	CG32521
FBgn0041706	CG3253
FBgn0052536	CG32536
FBgn0052544	CG32544
FBgn0052549	CG32549
FBgn0034978	CG3257
FBgn0052572	CG32572
FBgn0052573	CG32573
FBgn0032986	CG3262
FBgn0052633	CG32633
FBgn0052647	CG32647
FBgn0052649	CG32649
FBgn0042083	CG3267
FBgn0052679	CG32679
FBgn0052687	CG32687
FBgn0052695	CG32695
FBgn0052698	CG32698
FBgn0052699	CG32699
FBgn0033093	CG3270
FBgn0052708	CG32708
FBgn0052732	CG32732
FBgn0052756	CG32756
FBgn0052758	CG32758
FBgn0052767	CG32767
FBgn0031518	CG3277
FBgn0052772	CG32772
FBgn0040384	CG32795
FBgn0052801	CG32801
FBgn0023531	CG32809
FBgn0052813	CG32813
FBgn0052815	CG32815
FBgn0052829	CG32829
FBgn0052850	CG32850
FBgn0031628	CG3294
FBgn0052982	CG32982
FBgn0038878	CG3301
FBgn0053056	CG33056
FBgn0053062	CG33062
FBgn0038877	CG3308
FBgn0053080	CG33080
FBgn0028916	CG33090
FBgn0053108	CG33108
FBgn0053111	CG33111
FBgn0053116	CG33116
FBgn0053120	CG33120
FBgn0037980	CG3313
FBgn0053144	CG33144
FBgn0053156	CG33156
FBgn0053169	CG33169
FBgn0053172	CG33172
FBgn0053181	CG33181
FBgn0053203	CG33203
FBgn0053217	CG33217
FBgn0031519	CG3326
FBgn0035802	CG33275
FBgn0053276	CG33276
FBgn0034985	CG3328
FBgn0053303	CG33303
FBgn0053307	CG33307
FBgn0031514	CG3332
FBgn0036018	CG3335
FBgn0038871	CG3337
FBgn0031598	CG3338
FBgn0029874	CG3342
FBgn0053469	CG33469
FBgn0053494	CG33494
FBgn0250819	CG33521
FBgn0038869	CG3353
FBgn0034989	CG3356
FBgn0033117	CG3358
FBgn0052831	CG33695
FBgn0034997	CG3376
FBgn0035152	CG3386
FBgn0047095	CG33939
FBgn0053969	CG33969
FBgn0053970	CG33970
FBgn0053977	CG33977
FBgn0053978	CG33978
FBgn0053993	CG33993
FBgn0054015	CG34015
FBgn0035148	CG3402
FBgn0054056	CG34056
FBgn0031573	CG3407
FBgn0033095	CG3409
FBgn0086608	CG34112
FBgn0083956	CG34120
FBgn0083968	CG34132
FBgn0083972	CG34136
FBgn0083977	CG34141
FBgn0083984	CG34148
FBgn0083985	CG34149
FBgn0085205	CG34176
FBgn0085224	CG34195
FBgn0033100	CG3420
FBgn0085243	CG34214
FBgn0085248	CG34219
FBgn0259832	CG34229
FBgn0085261	CG34232
FBgn0085319	CG34290
FBgn0085325	CG34296
FBgn0085359	CG34330
FBgn0085360	CG34331
FBgn0085382	CG34353
FBgn0085384	CG34355
FBgn0085405	CG34376
FBgn0263117	CG34377
FBgn0085412	CG34383
FBgn0085423	CG34394
FBgn0085425	CG34396
FBgn0085427	CG34398
FBgn0085437	CG34408
FBgn0085446	CG34417
FBgn0085451	CG34422
FBgn0085466	CG34437
FBgn0085474	CG34445
FBgn0085483	CG34454
FBgn0035996	CG3448
FBgn0024984	CG3457
FBgn0031881	CG3476
FBgn0034792	CG3499
FBgn0034849	CG3500
FBgn0034791	CG3501
FBgn0034859	CG3520
FBgn0027571	CG3523
FBgn0035995	CG3529
FBgn0028497	CG3530
FBgn0035034	CG3565
FBgn0029854	CG3566
FBgn0029710	CG3568
FBgn0035035	CG3570
FBgn0025643	CG3588
FBgn0029648	CG3603
FBgn0031493	CG3605
FBgn0035039	CG3608
FBgn0031418	CG3609
FBgn0037028	CG3618
FBgn0025839	CG3621
FBgn0031245	CG3625
FBgn0029706	CG3626
FBgn0023540	CG3630
FBgn0038268	CG3631
FBgn0037026	CG3634
FBgn0032981	CG3635
FBgn0261444	CG3638
FBgn0034785	CG3649
FBgn0032974	CG3651
FBgn0040397	CG3655
FBgn0035044	CG3663
FBgn0038461	CG3678
FBgn0027521	CG3679
FBgn0034796	CG3700
FBgn0031590	CG3702
FBgn0040348	CG3703
FBgn0040346	CG3704
FBgn0031589	CG3714
FBgn0024986	CG3719
FBgn0029824	CG3726
FBgn0039240	CG3744
FBgn0034755	CG3746
FBgn0022343	CG3760
FBgn0036684	CG3764
FBgn0024989	CG3777
FBgn0029853	CG3781
FBgn0028507	CG3793
FBgn0036842	CG3797
FBgn0034802	CG3800
FBgn0036838	CG3808
FBgn0030421	CG3812
FBgn0025692	CG3814
FBgn0038837	CG3822
FBgn0029863	CG3823
FBgn0034804	CG3831
FBgn0032130	CG3838
FBgn0029866	CG3842
FBgn0029867	CG3847
FBgn0023520	CG3857
FBgn0034951	CG3860
FBgn0035057	CG3880
FBgn0036824	CG3902
FBgn0027524	CG3909
FBgn0029873	CG3918
FBgn0036423	CG3919
FBgn0031571	CG3921
FBgn0040396	CG3939
FBgn0033793	CG3955
FBgn0036821	CG3961
FBgn0031574	CG3964
FBgn0037801	CG3999
FBgn0058002	CG40002
FBgn0058006	CG40006
FBgn0058042	CG40042
FBgn0058045	CG40045
FBgn0262116	CG40127
FBgn0058178	CG40178
FBgn0058191	CG40191
FBgn0035986	CG4022
FBgn0063670	CG40228
FBgn0025624	CG4025
FBgn0032149	CG4036
FBgn0011824	CG4038
FBgn0029736	CG4041
FBgn0085736	CG40472
FBgn0034976	CG4049
FBgn0069969	CG40498
FBgn0020312	CG4050
FBgn0034982	CG4065
FBgn0029798	CG4078
FBgn0035983	CG4080
FBgn0037838	CG4089
FBgn0029791	CG4096
FBgn0039955	CG41099
FBgn0069923	CG41128
FBgn0028474	CG4119
FBgn0031257	CG4133
FBgn0085638	CG41378
FBgn0087011	CG41520
FBgn0029763	CG4165
FBgn0025628	CG4199
FBgn0031251	CG4213
FBgn0038385	CG4221
FBgn0250755	CG42233
FBgn0250867	CG42238
FBgn0250869	CG42240
FBgn0259101	CG42249
FBgn0259143	CG42258
FBgn0266569	CG42259
FBgn0259145	CG42260
FBgn0259163	CG42268
FBgn0259166	CG42271
FBgn0259195	CG42299
FBgn0259221	CG42321
FBgn0259224	CG42324
FBgn0259227	CG42327
FBgn0259238	CG42336
FBgn0259699	CG42353
FBgn0259700	CG42354
FBgn0259704	CG42358
FBgn0259708	CG42362
FBgn0259710	CG42364
FBgn0259716	CG42370
FBgn0259721	CG42375
FBgn0031384	CG4238
FBgn0259728	CG42382
FBgn0259734	CG42388
FBgn0259735	CG42389
FBgn0030745	CG4239
FBgn0259736	CG42390
FBgn0259738	CG42392
FBgn0259740	CG42394
FBgn0259818	CG42399
FBgn0259823	CG42404
FBgn0259916	CG42445
FBgn0259989	CG42486
FBgn0259994	CG42492
FBgn0260027	CG42495
FBgn0260388	CG42514
FBgn0260429	CG42524
FBgn0260659	CG42542
FBgn0260764	CG42562
FBgn0031389	CG4259
FBgn0260997	CG42598
FBgn0261356	CG42633
FBgn0261360	CG42637
FBgn0034598	CG4266
FBgn0261538	CG42662
FBgn0261545	CG42663
FBgn0261548	CG42666
FBgn0261550	CG42668
FBgn0264979	CG4267
FBgn0261553	CG42671
FBgn0261555	CG42673
FBgn0261556	CG42674
FBgn0261561	CG42675
FBgn0261564	CG42678
FBgn0261570	CG42684
FBgn0034741	CG4269
FBgn0261611	CG42700
FBgn0261625	CG42708
FBgn0261674	CG42709
FBgn0261802	CG42748
FBgn0261975	CG42806
FBgn0261990	CG42808
FBgn0025626	CG4281
FBgn0261995	CG42813
FBgn0261999	CG42817
FBgn0034114	CG4282
FBgn0262026	CG42837
FBgn0262035	CG42846
FBgn0038388	CG4287
FBgn0024983	CG4293
FBgn0034742	CG4294
FBgn0031258	CG4297
FBgn0036272	CG4300
FBgn0036787	CG4306
FBgn0262366	CG43064
FBgn0262476	CG43066
FBgn0262508	CG43078
FBgn0262562	CG43102
FBgn0262563	CG43103
FBgn0262567	CG43107
FBgn0262574	CG43114
FBgn0262605	CG43131
FBgn0262617	CG43143
FBgn0262719	CG43163
FBgn0262720	CG43164
FBgn0030455	CG4318
FBgn0262846	CG43210
FBgn0262858	CG43222
FBgn0034956	CG4324
FBgn0026878	CG4325
FBgn0263005	CG43313
FBgn0263025	CG43320
FBgn0263027	CG43322
FBgn0263031	CG43326
FBgn0263077	CG43340
FBgn0263072	CG43347
FBgn0263083	CG43351
FBgn0263110	CG43367
FBgn0263113	CG43370
FBgn0263246	CG43389
FBgn0263256	CG43394
FBgn0263346	CG43427
FBgn0263400	CG43446
FBgn0038787	CG4360
FBgn0032138	CG4364
FBgn0263706	CG43658
FBgn0263980	CG43729
FBgn0263993	CG43736
FBgn0039078	CG4374
FBgn0264090	CG43759
FBgn0264443	CG43861
FBgn0264449	CG43867
FBgn0264489	CG43897
FBgn0038771	CG4390
FBgn0264542	CG43921
FBgn0039075	CG4393
FBgn0034126	CG4398
FBgn0264711	CG43980
FBgn0264742	CG44000
FBgn0264744	CG44002
FBgn0264750	CG44008
FBgn0030432	CG4404
FBgn0023545	CG4406
FBgn0030431	CG4407
FBgn0264894	CG44085
FBgn0038765	CG4424
FBgn0265180	CG44245
FBgn0265184	CG44249
FBgn0265187	CG44252
FBgn0265313	CG44286
FBgn0265413	CG44325
FBgn0038763	CG4433
FBgn0035980	CG4447
FBgn0039065	CG4449
FBgn0039064	CG4467
FBgn0266000	CG44774
FBgn0266100	CG44837
FBgn0266101	CG44838
FBgn0031893	CG4495
FBgn0031895	CG4497
FBgn0031896	CG4502
FBgn0266410	CG45050
FBgn0266417	CG45057
FBgn0266430	CG45060
FBgn0266438	CG45068
FBgn0266441	CG45071
FBgn0266446	CG45076
FBgn0266456	CG45081
FBgn0266526	CG45093
FBgn0266696	CG45186
FBgn0038745	CG4538
FBgn0039336	CG4553
FBgn0034734	CG4554
FBgn0038740	CG4562
FBgn0037841	CG4565
FBgn0037844	CG4570
FBgn0038366	CG4576
FBgn0025335	CG4585
FBgn0029924	CG4586
FBgn0032162	CG4592
FBgn0032161	CG4594
FBgn0037849	CG4596
FBgn0029932	CG4607
FBgn0034735	CG4610
FBgn0035016	CG4612
FBgn0029935	CG4615
FBgn0029936	CG4617
FBgn0032166	CG4619
FBgn0035587	CG4623
FBgn0031299	CG4629
FBgn0038735	CG4662
FBgn0033814	CG4670
FBgn0033815	CG4676
FBgn0033816	CG4679
FBgn0032339	CG4705
FBgn0039023	CG4723
FBgn0036623	CG4729
FBgn0039355	CG4730
FBgn0038744	CG4733
FBgn0043456	CG4747
FBgn0031308	CG4749
FBgn0034733	CG4752
FBgn0030790	CG4768
FBgn0035600	CG4769
FBgn0035043	CG4781
FBgn0032354	CG4788
FBgn0034909	CG4797
FBgn0031220	CG4822
FBgn0037010	CG4825
FBgn0030796	CG4829
FBgn0032187	CG4839
FBgn0037998	CG4848
FBgn0034230	CG4853
FBgn0037999	CG4860
FBgn0030799	CG4872
FBgn0025336	CG4882
FBgn0039565	CG4884
FBgn0031319	CG4896
FBgn0035959	CG4911
FBgn0036436	CG4914
FBgn0036614	CG4925
FBgn0027556	CG4928
FBgn0030813	CG4949
FBgn0039563	CG4951
FBgn0032217	CG4972
FBgn0034267	CG4984
FBgn0031322	CG5001
FBgn0039554	CG5003
FBgn0260748	CG5004
FBgn0027572	CG5009
FBgn0260747	CG5010
FBgn0032225	CG5022
FBgn0036579	CG5027
FBgn0032222	CG5037
FBgn0032231	CG5056
FBgn0037007	CG5059
FBgn0034145	CG5065
FBgn0035951	CG5068
FBgn0032235	CG5096
FBgn0039341	CG5112
FBgn0036460	CG5114
FBgn0031320	CG5126
FBgn0031904	CG5149
FBgn0036576	CG5151
FBgn0034345	CG5174
FBgn0031908	CG5177
FBgn0031909	CG5181
FBgn0034350	CG5189
FBgn0034351	CG5190
FBgn0038803	CG5191
FBgn0036994	CG5199
FBgn0038344	CG5205
FBgn0013763	CG5210
FBgn0036565	CG5235
FBgn0038691	CG5250
FBgn0040383	CG5254
FBgn0031912	CG5261
FBgn0040382	CG5273
FBgn0036987	CG5274
FBgn0036986	CG5282
FBgn0036772	CG5290
FBgn0038704	CG5316
FBgn0034363	CG5327
FBgn0034365	CG5335
FBgn0038981	CG5346
FBgn0032242	CG5355
FBgn0037773	CG5359
FBgn0032228	CG5367
FBgn0032221	CG5375
FBgn0038974	CG5377
FBgn0032218	CG5381
FBgn0032213	CG5390
FBgn0031327	CG5397
FBgn0038353	CG5399
FBgn0036569	CG5414
FBgn0032429	CG5446
FBgn0039427	CG5447
FBgn0039430	CG5455
FBgn0038815	CG5466
FBgn0034368	CG5482
FBgn0034364	CG5493
FBgn0039160	CG5510
FBgn0039466	CG5521
FBgn0034158	CG5522
FBgn0032444	CG5525
FBgn0039564	CG5527
FBgn0034902	CG5532
FBgn0036764	CG5535
FBgn0030603	CG5541
FBgn0038686	CG5555
FBgn0036760	CG5567
FBgn0036759	CG5577
FBgn0036754	CG5589
FBgn0034920	CG5597
FBgn0032208	CG5604
FBgn0038058	CG5608
FBgn0039531	CG5611
FBgn0039529	CG5612
FBgn0030839	CG5613
FBgn0036975	CG5618
FBgn0036266	CG5626
FBgn0039527	CG5639
FBgn0039525	CG5646
FBgn0035943	CG5653
FBgn0037083	CG5656
FBgn0035942	CG5660
FBgn0037082	CG5664
FBgn0036977	CG5665
FBgn0032656	CG5674
FBgn0032200	CG5676
FBgn0032197	CG5694
FBgn0039175	CG5706
FBgn0026593	CG5707
FBgn0032196	CG5708
FBgn0034315	CG5721
FBgn0034313	CG5726
FBgn0039182	CG5728
FBgn0032192	CG5731
FBgn0032191	CG5734
FBgn0039186	CG5746
FBgn0034299	CG5757
FBgn0032666	CG5758
FBgn0034290	CG5773
FBgn0032450	CG5776
FBgn0032454	CG5787
FBgn0039207	CG5789
FBgn0039223	CG5805
FBgn0027539	CG5807
FBgn0038866	CG5810
FBgn0027574	CG5815
FBgn0038515	CG5823
FBgn0036556	CG5830
FBgn0038682	CG5835
FBgn0038897	CG5849
FBgn0032172	CG5850
FBgn0032167	CG5853
FBgn0038868	CG5862
FBgn0030625	CG5877
FBgn0039490	CG5882
FBgn0025700	CG5885
FBgn0039379	CG5886
[truncated: 3,282 more rows]

## Sheet: Bivalent
Bivalent
FBgn0004573	5-HT7
FBgn0000014	abd-A
FBgn0000015	Abd-B
FBgn0000044	Act57B
FBgn0015011	Ahcy89E
FBgn0000061	al
FBgn0000075	amd
FBgn0260642	Antp
FBgn0000099	ap
FBgn0040281	Aplip1
FBgn0015903	apt
FBgn0015904	ara
FBgn0013751	Awh
FBgn0026597	Axn
FBgn0025525	bab2
FBgn0032629	beat-IIIc
FBgn0011758	B-H1
FBgn0004854	B-H2
FBgn0000179	bi
FBgn0259246	brp
FBgn0004101	bs
FBgn0000233	btd
FBgn0265598	Bx
FBgn0000251	cad
FBgn0015609	CadN
FBgn0015919	caup
FBgn0039774	CDase
FBgn0034636	CG10440
FBgn0040992	CG10570
FBgn0036360	CG10713
FBgn0033169	CG11123
FBgn0032788	CG13084
FBgn0033787	CG13321
FBgn0035186	CG13912
FBgn0033250	CG14762
FBgn0028878	CG15269
FBgn0032713	CG17323
FBgn0037553	CG18249
FBgn0038460	CG18622
FBgn0051176	CG31176
FBgn0051496	CG31496
FBgn0053095	CG33095
FBgn0085376	CG34347
FBgn0085396	CG34367
FBgn0085400	CG34371
FBgn0085409	CG34380
FBgn0038250	CG3505
FBgn0023507	CG3835
FBgn0259201	CG42305
FBgn0259244	CG42342
FBgn0261705	CG42741
FBgn0261801	CG42747
FBgn0263046	CG43341
FBgn0028481	CG4341
FBgn0039073	CG4408
FBgn0265185	CG44250
FBgn0266488	CG45087
FBgn0034717	CG5819
FBgn0037934	CG6830
FBgn0037935	CG6834
FBgn0037552	CG7800
FBgn0035260	CG7991
FBgn0038126	CG8483
FBgn0031762	CG9098
FBgn0029939	CG9650
FBgn0039754	CG9747
FBgn0086758	chinmo
FBgn0262975	cnc
FBgn0010105	comm
FBgn0263995	cpo
FBgn0052111	CR32111
FBgn0261503	CR42651
FBgn0262028	CR42839
FBgn0263659	CR43650
FBgn0264431	CR43849
FBgn0264788	CR44018
FBgn0264824	CR44032
FBgn0265308	CR44281
FBgn0265377	CR44318
FBgn0265422	CR44334
FBgn0266046	CR44811
FBgn0266209	CR44904
FBgn0267142	CR45582
FBgn0267153	CR45593
FBgn0267169	CR45609
FBgn0267665	CR46003
FBgn0267668	CR46006
FBgn0267673	CR46009
FBgn0004198	ct
FBgn0062412	Ctr1B
FBgn0000395	cv-2
FBgn0015032	Cyp4c3
FBgn0000411	D
FBgn0005677	dac
FBgn0039286	dan
FBgn0039283	danr
FBgn0263239	dar1
FBgn0031461	daw
FBgn0031376	Der-1
FBgn0000459	disco
FBgn0042650	disco-r
FBgn0000157	Dll
FBgn0039683	dmrt99B
FBgn0028789	Doc1
FBgn0035956	Doc2
FBgn0035954	Doc3
FBgn0000490	dpp
FBgn0000492	Dr
FBgn0024244	drm
FBgn0020307	dve
FBgn0039411	dys
FBgn0002592	E(spl)m2-BFM
FBgn0002609	E(spl)m3-HLH
FBgn0002633	E(spl)m7-HLH
FBgn0002732	E(spl)malpha-BFM
FBgn0002734	E(spl)mdelta-HLH
FBgn0008646	E5
FBgn0000542	ec
FBgn0000576	ems
FBgn0000577	en
FBgn0001981	esg
FBgn0041156	exex
FBgn0005558	ey
FBgn0000320	eya
FBgn0000625	eyg
FBgn0004897	fd96Ca
FBgn0004898	fd96Cb
FBgn0026592	Fie
FBgn0085397	Fili
FBgn0000659	fkh
FBgn0011591	fng
FBgn0053556	form3
FBgn0038391	GATAe
FBgn0014179	gcm
FBgn0259211	grh
FBgn0001138	grn
FBgn0001147	gsb-n
FBgn0010323	Gsc
FBgn0045852	ham
FBgn0004644	hh
FBgn0014859	Hr38
FBgn0001235	hth
FBgn0033968	hui
FBgn0020416	Idgf1
FBgn0020415	Idgf2
FBgn0020414	Idgf3
FBgn0001269	inv
FBgn0086655	jing
FBgn0002578	Kaz-m1
FBgn0013469	klu
FBgn0001319	kn
FBgn0001320	kni
FBgn0001323	knrl
FBgn0026063	KP78b
FBgn0086686	l(3)L1231
FBgn0002522	lab
FBgn0011278	lbe
FBgn0008651	lbl
FBgn0002543	lea
FBgn0026411	Lim1
FBgn0051092	LpR2
FBgn0052372	ltl
FBgn0002576	lz
FBgn0029003	mab-21
FBgn0004512	Mdr49
FBgn0261963	mid
FBgn0014343	mirr
FBgn0262741	MRE23
FBgn0264272	mwh
FBgn0259986	nab
FBgn0031261	nAChRbeta3
FBgn0005771	noc
FBgn0044028	Notum
FBgn0039800	Npc2g
FBgn0085424	nub
FBgn0022774	Oat
FBgn0004102	oc
FBgn0013307	Odc1
FBgn0002985	odd
FBgn0003002	opa
FBgn0025360	Optix
FBgn0261588	pdm3
FBgn0003053	peb
FBgn0004654	Pgd
FBgn0034789	PIP5K59B
FBgn0003117	pnr
FBgn0003118	pnt
FBgn0003129	Poxm
FBgn0003130	Poxn
FBgn0004595	pros
FBgn0005624	Psc
FBgn0020912	Ptx1
FBgn0033649	pyr
FBgn0004635	rho
FBgn0267337	rn
FBgn0011706	rpr
FBgn0003301	rut
FBgn0261648	salm
FBgn0000287	salr
FBgn0003319	Sb
FBgn0004170	sc
FBgn0003326	sca
FBgn0003339	Scr
FBgn0028993	scro
FBgn0002573	sens
FBgn0051632	sens-2
FBgn0004197	Ser
FBgn0263873	sick
FBgn0029761	SK
FBgn0051163	SKIP
FBgn0003423	slgA
FBgn0003430	slp1
FBgn0004567	slp2
FBgn0024189	sns
FBgn0003460	so
FBgn0004892	sob
FBgn0024288	Sox100B
FBgn0039938	Sox102F
FBgn0042630	Sox21b
FBgn0029123	SoxN
FBgn0020378	Sp1
FBgn0031549	Spindly
FBgn0039795	Spn100A
FBgn0003499	sr
FBgn0003507	srp
FBgn0003513	ss
FBgn0265623	Su(z)2
FBgn0005561	sv
FBgn0003651	svp
FBgn0261014	TER94
FBgn0036899	tey
FBgn0261953	TfAP-2
FBgn0033652	ths
FBgn0004110	tin
FBgn0028979	tio
FBgn0036285	toe
FBgn0034476	Toll-7
FBgn0019650	toy
FBgn0262139	trh
FBgn0051721	Trim9
FBgn0003866	tsh
FBgn0031850	Tsp
FBgn0003896	tup
FBgn0003900	twi
FBgn0003944	Ubx
FBgn0024184	unc-4
FBgn0003963	ush
FBgn0003975	vg
FBgn0033911	VGAT
FBgn0003984	vn
FBgn0086680	vvl
FBgn0004003	wbl
FBgn0004009	wg
FBgn0004360	Wnt2
FBgn0010453	Wnt4
FBgn0004606	zfh1
FBgn0004607	zfh2

## Sheet: Silent
Silent
FBgn0000022	ac
FBgn0015586	Acp76A
FBgn0000071	Ama
FBgn0011746	ana
FBgn0038350	AOX4
FBgn0000121	Arr2
FBgn0010433	ato
FBgn0038530	AttD
FBgn0004870	bab1
FBgn0000166	bcd
FBgn0045759	bin
FBgn0000529	bsh
FBgn0011723	byn
FBgn0004863	C15
FBgn0038439	Cad89D
FBgn0004878	cas
FBgn0038147	CCHa2
FBgn0030954	CCKLR-17D3
FBgn0004783	Ccp84Aa
FBgn0004781	Ccp84Ac
FBgn0004780	Ccp84Ad
FBgn0004779	Ccp84Ae
FBgn0004778	Ccp84Af
FBgn0038012	CG10013
FBgn0038000	CG10014
FBgn0034439	CG10062
FBgn0033970	CG10205
FBgn0038423	CG10317
FBgn0032707	CG10348
FBgn0034427	CG10474
FBgn0034426	CG10476
FBgn0032827	CG10481
FBgn0037035	CG10589
FBgn0035621	CG10591
FBgn0032839	CG10659
FBgn0032754	CG10700
FBgn0032752	CG10702
FBgn0032769	CG10750
FBgn0034478	CG10822
FBgn0035455	CG10862
FBgn0037238	CG1090
FBgn0034289	CG10910
FBgn0034481	CG11041
FBgn0030408	CG11085
FBgn0033168	CG11145
FBgn0033249	CG11191
FBgn0039939	CG11231
FBgn0031860	CG11236
FBgn0036346	CG11251
FBgn0039798	CG11313
FBgn0039840	CG11340
FBgn0029951	CG11369
FBgn0037181	CG11370
FBgn0037162	CG11449
FBgn0039671	CG11470
FBgn0032965	CG11629
FBgn0032964	CG11630
FBgn0032968	CG11634
FBgn0031249	CG11911
FBgn0031248	CG11912
FBgn0035257	CG12011
FBgn0039796	CG12069
FBgn0033280	CG12126
FBgn0038002	CG12256
FBgn0033774	CG12374
FBgn0032065	CG12438
FBgn0029717	CG12684
FBgn0029707	CG12688
FBgn0029952	CG12689
FBgn0033141	CG12831
FBgn0030868	CG12986
FBgn0033650	CG13193
FBgn0037197	CG13239
FBgn0031129	CG1324
FBgn0035643	CG13287
FBgn0035694	CG13299
FBgn0033788	CG13323
FBgn0033789	CG13324
FBgn0039797	CG1340
FBgn0038931	CG13407
FBgn0035000	CG13578
FBgn0039224	CG13634
FBgn0036785	CG13700
FBgn0033368	CG13743
FBgn0039059	CG13829
FBgn0038958	CG13857
FBgn0035138	CG13884
FBgn0035139	CG13891
FBgn0035161	CG13898
FBgn0033405	CG13954
FBgn0032851	CG13970
FBgn0031725	CG14010
FBgn0031722	CG14011
FBgn0031707	CG14020
FBgn0036112	CG14147
FBgn0032966	CG1421
FBgn0032967	CG1428
FBgn0038695	CG14280
FBgn0038568	CG14315
FBgn0038567	CG14316
FBgn0038566	CG14317
FBgn0037183	CG14451
FBgn0037171	CG14459
FBgn0034318	CG14500
FBgn0039408	CG14551
FBgn0037128	CG14572
FBgn0035718	CG14820
FBgn0038422	CG14880
FBgn0038451	CG14893
FBgn0032406	CG14947
FBgn0035495	CG14989
FBgn0030937	CG15042
FBgn0030938	CG15047
FBgn0030905	CG15059
FBgn0033076	CG15233
FBgn0032563	CG15258
FBgn0028850	CG15260
FBgn0028852	CG15262
FBgn0028844	CG15283
FBgn0031373	CG15358
FBgn0031130	CG15452
FBgn0038892	CG15498
FBgn0039810	CG15549
FBgn0038833	CG15696
FBgn0030409	CG15728
FBgn0038606	CG15803
FBgn0039473	CG17191
FBgn0027074	CG17324
FBgn0040993	CG17325
FBgn0032755	CG17344
FBgn0031861	CG17375
FBgn0042189	CG17376
FBgn0038001	CG17404
FBgn0032753	CG17572
FBgn0034884	CG17662
FBgn0034883	CG17664
FBgn0035642	CG18586
FBgn0038592	CG18599
FBgn0031426	CG18641
FBgn0042110	CG18765
FBgn0029940	CG1958
FBgn0037464	CG1988
FBgn0039887	CG2053
FBgn0039792	CG2267
FBgn0032969	CG2528
FBgn0031273	CG2839
FBgn0050114	CG30114
FBgn0050371	CG30371
FBgn0050375	CG30375
FBgn0050385	CG30385
FBgn0050413	CG30413
FBgn0050417	CG30417
FBgn0050429	CG30429
FBgn0050430	CG30430
FBgn0025612	CG3062
FBgn0025613	CG3081
FBgn0051016	CG31016
FBgn0051021	CG31021
FBgn0051157	CG31157
FBgn0051265	CG31265
FBgn0051457	CG31457
FBgn0051463	CG31463
FBgn0051493	CG31493
FBgn0051600	CG31600
FBgn0051646	CG31646
FBgn0051693	CG31693
FBgn0052081	CG32081
FBgn0052105	CG32105
FBgn0052319	CG32319
FBgn0052320	CG32320
FBgn0052459	CG32459
FBgn0052462	CG32462
FBgn0052532	CG32532
FBgn0052719	CG32719
FBgn0052720	CG32720
FBgn0052797	CG32797
FBgn0025642	CG32812
FBgn0034710	CG3292
FBgn0052971	CG32971
FBgn0053127	CG33127
FBgn0053263	CG33263
FBgn0053278	CG33278
FBgn0053453	CG33453
FBgn0053483	CG33483
FBgn0053648	CG33648
FBgn0053680	CG33680
FBgn0053704	CG33704
FBgn0053768	CG33768
FBgn0053770	CG33770
FBgn0053783	CG33783
FBgn0034999	CG3394
FBgn0085318	CG34289
FBgn0085367	CG34338
FBgn0085369	CG34340
FBgn0085458	CG34429
FBgn0085464	CG34435
FBgn0085488	CG34459
FBgn0085489	CG34460
FBgn0028913	CG3473
FBgn0031559	CG3513
FBgn0029716	CG3546
FBgn0037788	CG3940
FBgn0038011	CG4066
FBgn0084001	CG41434
FBgn0250844	CG4218
FBgn0259714	CG42368
FBgn0259917	CG42446
FBgn0259935	CG42458
FBgn0260007	CG42493
FBgn0260713	CG42544
FBgn0261262	CG42613
FBgn0261583	CG42693
FBgn0261627	CG42710
FBgn0261633	CG42716
FBgn0034601	CG4286
FBgn0262544	CG43098
FBgn0262566	CG43106
FBgn0025632	CG4313
FBgn0262612	CG43138
FBgn0262787	CG43168
FBgn0262818	CG43189
FBgn0036274	CG4328
FBgn0263040	CG43335
FBgn0263041	CG43336
FBgn0263042	CG43337
FBgn0263320	CG43401
FBgn0263321	CG43402
FBgn0263772	CG43689
FBgn0263776	CG43693
FBgn0034665	CG4372
FBgn0263971	CG43725
FBgn0264081	CG43750
FBgn0032132	CG4382
FBgn0264487	CG43895
FBgn0264488	CG43896
FBgn0264552	CG43931
FBgn0264776	CG44014
FBgn0265063	CG44174
FBgn0265158	CG44227
FBgn0265188	CG44253
FBgn0265423	CG44335
FBgn0265429	CG44341
FBgn0265455	CG44355
FBgn0032115	CG4438
FBgn0265576	CG44403
FBgn0266047	CG44812
FBgn0266259	CG44954
FBgn0266261	CG44956
FBgn0028519	CG4500
FBgn0266801	CG45263
FBgn0266962	CG45413
FBgn0267104	CG45544
FBgn0267689	CG46025
FBgn0027546	CG4766
FBgn0034288	CG5084
FBgn0036784	CG5103
FBgn0032470	CG5142
FBgn0035957	CG5144
FBgn0035620	CG5150
FBgn0038345	CG5213
FBgn0038468	CG5225
FBgn0037786	CG5361
FBgn0034882	CG5398
FBgn0039425	CG5432
FBgn0035641	CG5568
FBgn0036225	CG5883
FBgn0028523	CG5888
FBgn0063649	CG6006
FBgn0038708	CG6255
FBgn0032973	CG6675
FBgn0036490	CG6888
FBgn0037936	CG6908
FBgn0037172	CG6914
FBgn0036782	CG7320
FBgn0036168	CG7512
FBgn0040565	CG7606
FBgn0037584	CG7963
FBgn0034011	CG8160
FBgn0038127	CG8476
FBgn0035791	CG8539
FBgn0033317	CG8635
FBgn0031546	CG8851
FBgn0031548	CG8852
FBgn0031751	CG9016
FBgn0035216	CG9168
FBgn0035218	CG9173
FBgn0034666	CG9294
FBgn0032068	CG9466
FBgn0032069	CG9468
FBgn0032072	CG9483
FBgn0032090	CG9582
FBgn0034844	CG9861
FBgn0034821	CG9876
FBgn0034808	CG9896
FBgn0034553	CG9993
FBgn0038888	CheB93a
FBgn0034667	comr
FBgn0039805	Cpr100A
FBgn0028871	Cpr35B
FBgn0052029	Cpr66D
FBgn0036619	Cpr72Ec
FBgn0017424	CR11538
FBgn0030911	CR15061
FBgn0051386	CR31386
FBgn0047092	CR32730
FBgn0052773	CR32773
FBgn0053315	CR33315
FBgn0054006	CR34006
FBgn0054046	CR34046
FBgn0261636	CR42719
FBgn0261638	CR42721
FBgn0262972	CR43283
FBgn0262974	CR43285
FBgn0262989	CR43297
FBgn0263130	CR43372
FBgn0263328	CR43409
FBgn0263336	CR43417
FBgn0263341	CR43422
FBgn0263342	CR43423
FBgn0263382	CR43434
FBgn0263383	CR43435
FBgn0263385	CR43437
FBgn0263405	CR43451
FBgn0263407	CR43453
FBgn0263408	CR43454
FBgn0263495	CR43484
FBgn0263496	CR43485
FBgn0263502	CR43491
FBgn0263503	CR43492
FBgn0263587	CR43612
FBgn0263589	CR43614
FBgn0263652	CR43643
FBgn0263657	CR43648
FBgn0263764	CR43681
FBgn0263765	CR43682
FBgn0263839	CR43701
FBgn0263844	CR43705
FBgn0263874	CR43721
FBgn0264264	CR43764
FBgn0264391	CR43839
FBgn0264441	CR43859
FBgn0264444	CR43862
FBgn0264506	CR43905
FBgn0264515	CR43914
FBgn0264551	CR43930
FBgn0264567	CR43939
FBgn0264600	CR43949
FBgn0264601	CR43950
FBgn0264905	CR44096
FBgn0265078	CR44189
FBgn0265161	CR44230
FBgn0265255	CR44269
FBgn0265307	CR44280
FBgn0265418	CR44330
FBgn0265511	CR44373
FBgn0265588	CR44415
FBgn0265593	CR44420
FBgn0265594	CR44421
FBgn0265639	CR44446
FBgn0265642	CR44449
FBgn0265655	CR44462
FBgn0265663	CR44470
FBgn0265691	CR44498
FBgn0265694	CR44501
FBgn0265695	CR44502
FBgn0265701	CR44508
FBgn0265706	CR44513
FBgn0265727	CR44534
FBgn0265730	CR44537
FBgn0265733	CR44540
FBgn0265740	CR44547
FBgn0265743	CR44550
FBgn0265744	CR44551
FBgn0265755	CR44562
FBgn0265761	CR44568
FBgn0265766	CR44573
FBgn0265794	CR44583
FBgn0265795	CR44584
FBgn0265805	CR44594
FBgn0265808	CR44597
FBgn0265814	CR44603
FBgn0265823	CR44612
FBgn0265838	CR44627
FBgn0265839	CR44628
FBgn0265843	CR44632
FBgn0265844	CR44633
FBgn0265878	CR44667
FBgn0265886	CR44675
FBgn0265896	CR44685
FBgn0265908	CR44697
FBgn0265921	CR44710
FBgn0265938	CR44725
FBgn0265943	CR44730
FBgn0265944	CR44731
FBgn0265945	CR44732
FBgn0265951	CR44738
FBgn0265982	CR44761
FBgn0266021	CR44786
FBgn0266031	CR44796
FBgn0266033	CR44798
FBgn0266116	CR44842
FBgn0266142	CR44848
FBgn0266146	CR44852
FBgn0266147	CR44853
FBgn0266148	CR44854
FBgn0266149	CR44855
FBgn0266150	CR44856
FBgn0266153	CR44859
FBgn0266154	CR44860
FBgn0266156	CR44862
FBgn0266157	CR44863
FBgn0266222	CR44917
FBgn0266223	CR44918
FBgn0266235	CR44930
FBgn0266244	CR44939
FBgn0266246	CR44941
FBgn0266255	CR44950
FBgn0266257	CR44952
FBgn0266260	CR44955
FBgn0266397	CR45037
FBgn0266398	CR45038
FBgn0266415	CR45055
FBgn0266419	CR45059
FBgn0266535	CR45096
FBgn0266537	CR45098
FBgn0266564	CR45103
FBgn0266588	CR45113
FBgn0266589	CR45114
FBgn0266590	CR45115
FBgn0266618	CR45125
FBgn0266620	CR45127
FBgn0266640	CR45147
FBgn0266693	CR45183
FBgn0266701	CR45191
FBgn0266703	CR45193
FBgn0266750	CR45223
FBgn0266783	CR45248
FBgn0266784	CR45249
FBgn0266796	CR45258
FBgn0266804	CR45266
FBgn0266811	CR45273
FBgn0266815	CR45277
FBgn0266824	CR45286
FBgn0266825	CR45287
FBgn0266827	CR45289
FBgn0266831	CR45293
FBgn0266842	CR45304
FBgn0266849	CR45310
FBgn0266874	CR45335
FBgn0266888	CR45349
FBgn0266893	CR45353
FBgn0266905	CR45365
FBgn0266926	CR45377
FBgn0266930	CR45381
FBgn0266960	CR45411
FBgn0266961	CR45412
FBgn0266963	CR45414
FBgn0266965	CR45416
FBgn0266968	CR45419
FBgn0267088	CR45532
FBgn0267097	CR45537
FBgn0267125	CR45565
FBgn0267130	CR45570
FBgn0267131	CR45571
FBgn0267136	CR45576
FBgn0267140	CR45580
FBgn0267143	CR45583
FBgn0267167	CR45607
FBgn0267211	CR45651
FBgn0267218	CR45658
FBgn0267248	CR45688
FBgn0267257	CR45693
FBgn0267259	CR45695
FBgn0267286	CR45722
FBgn0267287	CR45723
FBgn0267290	CR45726
FBgn0267309	CR45745
FBgn0267314	CR45750
FBgn0267476	CR45826
FBgn0267586	CR45924
FBgn0267602	CR45940
FBgn0267603	CR45941
FBgn0267620	CR45958
FBgn0267636	CR45974
FBgn0267642	CR45980
FBgn0267663	CR46001
FBgn0267744	CR46075
FBgn0267764	CR46095
FBgn0267767	CR46098
FBgn0267771	CR46102
FBgn0267777	CR46108
FBgn0267780	CR46111
FBgn0267784	CR46115
FBgn0267786	CR46117
FBgn0267788	CR46119
FBgn0014143	croc
FBgn0038006	Cyp313a2
FBgn0038007	Cyp313a3
FBgn0038005	Cyp313a5
FBgn0261723	Dbx
FBgn0000439	Dfd
FBgn0011761	dhd
FBgn0033248	Dic3
FBgn0019828	dj
FBgn0037463	djl
FBgn0038851	dmrt93B
FBgn0034286	dpr13
FBgn0033791	Drl-2
FBgn0015381	dsf
FBgn0002629	E(spl)m4-BFM
FBgn0002631	E(spl)m5-HLH
FBgn0002632	E(spl)m6-BFM
FBgn0002735	E(spl)mgamma-HLH
FBgn0000552	Edg84A
FBgn0000560	eg
FBgn0085421	Epac
FBgn0031375	erm
FBgn0005658	Ets65A
FBgn0039225	Ets96B
FBgn0000606	eve
FBgn0029172	Fad2
FBgn0000639	Fbp1
FBgn0039937	fd102C
FBgn0004896	fd59A
FBgn0004895	fd64A
FBgn0037475	Fer1
FBgn0038402	Fer2
FBgn0037937	Fer3
FBgn0001077	ftz
FBgn0039932	fuss
FBgn0011596	fzo
FBgn0004516	Gad1
FBgn0019809	gcm2
FBgn0004618	gl
FBgn0015230	Glut3
FBgn0063499	GstE10
FBgn0001150	gt
FBgn0016660	H15
FBgn0001170	H2.0
FBgn0001180	hb
FBgn0008636	hbn
FBgn0005619	Hdc
FBgn0027788	Hey
FBgn0040318	HGTX
FBgn0038852	HHEX
FBgn0261434	hkb
FBgn0011276	HLH3B
FBgn0264005	Hmx
FBgn0034012	Hr51
FBgn0025776	ind
FBgn0053471	Ir48a
FBgn0033648	Ir48b
FBgn0033651	Ir48c
FBgn0036010	Ir67a
FBgn0051225	Ir94f
FBgn0028841	jhamt
FBgn0017590	klg
FBgn0020280	laf
FBgn0040106	lectin-21Cb
FBgn0002023	Lim3
FBgn0035626	lin-28
FBgn0262636	Lin29
FBgn0034520	lms
FBgn0083946	lobo
FBgn0266129	lov
FBgn0034834	LS2
FBgn0004427	LysD
FBgn0016034	mael
FBgn0002571	Mal-A3
FBgn0262338	mir-2499
FBgn0262401	mir-285
FBgn0263570	mir-4941
FBgn0263547	mir-4944
FBgn0263571	mir-4959
FBgn0263572	mir-4981
FBgn0262283	mir-985
FBgn0262174	mir-993
FBgn0011239	ms(2)35Ci
FBgn0002862	Mst87F
FBgn0038790	MtnC
FBgn0038492	Mur89F
FBgn0085417	natalisin
FBgn0041105	nerfin-2
FBgn0015773	NetA
FBgn0015774	NetB
FBgn0041103	nht
FBgn0002938	ninaC
FBgn0016920	nompC
FBgn0035092	Nplp1
FBgn0261613	Oaz
FBgn0034471	Obp56e
FBgn0039685	Obp99b
FBgn0039682	Obp99c
FBgn0039684	Obp99d
FBgn0036228	obst-G
FBgn0040296	Ocho
FBgn0013308	Odc2
FBgn0026058	OdsH
FBgn0021767	org-1
FBgn0004956	os
FBgn0037406	Osi1
FBgn0032359	Osi21
FBgn0015524	otp
FBgn0264810	Pburs
FBgn0004394	pdm2
FBgn0004181	Peb
FBgn0003067	Pepck
FBgn0011270	Pglym87
FBgn0025334	PHDP
FBgn0000274	Pka-C2
FBgn0063127	pncr002:3R
FBgn0003132	Pp1-13C
FBgn0051025	Ppi1
FBgn0020258	ppk
FBgn0039677	ppk30
FBgn0031802	ppk7
FBgn0033367	PPO2
FBgn0003145	prd
FBgn0034842	Prosbeta5R1
FBgn0011701	repo
FBgn0004795	retn
FBgn0085419	Rgk2
FBgn0014019	Rh5
FBgn0003267	ro
FBgn0028567	robl62A
FBgn0036465	Rpn12R
FBgn0036224	Rpt4R
FBgn0003295	ru
FBgn0003300	run
FBgn0043865	SA-2
FBgn0025391	Scgdelta
FBgn0037036	Sems
FBgn0261054	Sfp24Bc
FBgn0259968	Sfp60F
FBgn0259970	Sfp70A4
FBgn0003375	Sgs5
FBgn0004666	sim
FBgn0027364	Six4
FBgn0036786	skl
FBgn0002941	slou
FBgn0003448	sna
FBgn0086030	snoRNA:Me18S-G393
FBgn0086037	snoRNA:Me28S-A2958
FBgn0083987	snRNA:U11
FBgn0003926	snRNA:U3:22A
FBgn0041719	snRNA:U4:25F
FBgn0024289	Sodh-1
FBgn0038225	soti
FBgn0036411	Sox21a
FBgn0083990	sphinx
FBgn0024294	Spn43Aa
FBgn0024293	Spn43Ab
FBgn0003486	spo
FBgn0031547	Sr-CIV
FBgn0020371	Tim17b2
FBgn0000964	tj
FBgn0003720	tll
FBgn0035187	Trh
FBgn0038343	Trissin
FBgn0051242	tRNA:CR31242
FBgn0051331	tRNA:CR31331
FBgn0051432	tRNA:CR31432
FBgn0051485	tRNA:CR31485:Psi
FBgn0051518	tRNA:CR31518
FBgn0051575	tRNA:CR31575
FBgn0051576	tRNA:CR31576
FBgn0051577	tRNA:CR31577
FBgn0052312	tRNA:CR32312
FBgn0052329	tRNA:CR32329
FBgn0011851	tRNA:E4:62Aa
FBgn0011854	tRNA:E4:62Ad
FBgn0011855	tRNA:E4:62Ae
FBgn0011862	tRNA:G3:35Ba
FBgn0011865	tRNA:G3:35Bd
FBgn0011866	tRNA:G3:35Be
FBgn0011896	tRNA:K2:50C
FBgn0052482	tRNA:M-i:61D
FBgn0051583	tRNA:N5:84F
FBgn0011959	tRNA:R2:84Fa
FBgn0011977	tRNA:S4:12Ee
FBgn0011986	tRNA:S7:64D
FBgn0012016	tRNA:Y1:22Fa
FBgn0261451	trol
FBgn0015561	unpg
FBgn0030904	upd2
FBgn0053542	upd3
FBgn0031424	VGlut
FBgn0260964	Vmat
FBgn0261930	vnd
FBgn0263511	Vsx1
FBgn0263512	Vsx2
FBgn0037502	wa-cup
FBgn0250827	whip
FBgn0001983	wor
FBgn0040063	yip3
FBgn0004053	zen
