# Supplementary material for: PARP-1 is a transcriptional rheostat of metabolic and bivalent genes during development
Source: Life Sci Alliance. 2023 Nov 27;7(2):e202302369. doi: 10.26508/lsa.202302369 (PMC10682175; doi:10.26508/lsa.202302369)
Supplement: Supplementary file 5 [file LSA-2023-02369_TableS5.xlsx]

## Sheet: Note
The file contains the list of active (H3K4me3-only), bivalent and silent (H3K27me3-only) genes identified in zebrafish sperm

## Sheet: Active
Active
2023-03-02
2023-03-06
2023-03-07
2023-03-08
2023-09-02
2023-09-03
2023-09-06
2023-09-10
2023-09-15
2023-09-15
aaas
aacs
aadat
aaed1
aagab
aak1a
aak1b
aamdc
aamp
aar2
aars
aarsd1
aasdh
aasdhppt
aatf
abat
abca12
abca1b
abca2
abca3b
abca5
abcb10
abcb3l1
abcb4
abcb6a
abcb6b
abcb7
abcb8
abcb9
abcc1
abcc10
abcc12
abcc13
abcc3
abcc4
abcc5
abcc8
abcc9
abcd1
abcd3a
abcd3b
abcd4
abce1
abcf1
abcf2a
abcf2b
abcg2c
abch1
abhd10a
abhd10b
abhd11
abhd12
abhd13
abhd14a
abhd14b
abhd16a
abhd17aa
abhd17ab
abhd17b
abhd17c
abhd18
abhd2a
abhd3
abhd4
abhd5a
abhd6a
abhd6b
abi1a
abi1b
abi2a
abi2b
abl1
abl2
ablim1b
ablim2
ablim3
abracl
abraxas2b
abt1
abtb1
acaa1
acaa2
acaca
acacb
acad11
acad9
acadl
acadm
acads
acadvl
acana
acap1
acap2
acap3a
acap3b
acat1
acat2
acbd3
acbd4
acbd5a
acbd5b
acbd6
acbd7
accs
acd
acer1
acer2
acer3
ache
acin1a
acin1b
aclya
aclyb
aco1
aco2
acot11a
acot11b
acot12
acot13
acot18
acot20
acot21
acot7
acot8
acot9.1
acot9.2
acox1
acoxl
acp1
acp2
acp5a
acp6
acrc
acsbg2
acsf2
acsl1a
acsl1b
acsl2
acsl3a
acsl3b
acsl4a
acsl4b
acsm3
acss1
acss2
acss3
acta1a
actb1
actb2
actl6a
actr1
actr10
actr2a
actr2b
actr3b
actr6
actr8
acvr1ba
acvr1bb
acvr1l
acvr2aa
acvr2b
acy1
acyp1
ada
adad1
adad2
adal
adam10a
adam10b
adam11
adam17a
adam17b
adam19b
adam23a
adam8b
adam9
adamts12
adamts17
adamts3
adamts6
adap2
adar
adarb1a
adarb1b
adat1
adat2
adat3
adck1
adck2
adck3
adck4
adck5
adcy3a
adcy7
adcy9
adcyap1r1b
add1
add3a
adgb
adgra3
adgre9
adgrg1
adgrl3.1
adh5
adhfe1
adi1
adipor1a
adipor2
adka
adkb
adm2b
adnp2a
adnp2b
adnpb
adoa
adora2aa
adora2ab
adpgk
adpgk2
adprh
adprhl2
adprm
adrbk2
adrm1
adsl
adss
adssl
adssl1
aebp2
aes
afap1
afap1l1b
aff3
aff4
afg1la
afg1lb
afg3l2
afmid
aftpha
aftphb
aga
agap1
agbl2
agbl4
agbl5
agfg1a
agfg1b
aggf1
agk
agla
agmat
agmo
ago1
ago2
ago3b
ago4
agpat2
agpat3
agpat4
agpat5
agtpbp1
agxt2
ahctf1
ahcy
ahcyl1
ahcyl2
ahi1
ahr1b
ahr2
ahrrb
ahsa1a
ahsa1b
aida
aif1l
aifm1
aifm2
aifm4
aig1
aim1a
aimp1
aimp2
aip
ak1
ak2
ak3
ak4
ak5
ak5l
ak7a
ak7b
ak8
akap10
akap11
akap17a
akap1a
akap8l
akap9
akirin1
akirin2
akna
aknad1
akr1a1b
akr7a3
akt1s1
akt2
akt2l
akt3a
akt3b
aktip
alad
alcama
alcamb
aldh16a1
aldh18a1
aldh1l1
aldh1l2
aldh2.2
aldh3a1
aldh3a2a
aldh3a2b
aldh3b1
aldh4a1
aldh5a1
aldh6a1
aldh7a1
aldh9a1b
aldoaa
aldocb
alg1
alg10
alg11
alg12
alg13
alg14
alg2
alg3
alg5
alg6
alg8
alg9
alkbh1
alkbh2
alkbh3
alkbh4
alkbh5
alkbh6
alkbh7
alkbh8
alms1
alpk1
als2a
als2b
alyref
amacr
ambra1a
ambra1b
amd1
amdhd2
amer1
amfr
amigo1
ammecr1
amn1
amot
amotl1
amotl2b
ampd2a
ampd2b
amt
anapc1
anapc13
anapc15
anapc16
anapc2
anapc4
anapc5
anapc7
and3
angel1
angel2
ankar
ankdd1a
ankef1a
ankef1b
ankfy1
ankha
ankhb
ankhd1
ankib1a
ankib1b
ankle2
ankmy1
ankmy2a
ankra2
ankrd10a
ankrd10b
ankrd11
ankrd12
ankrd13a
ankrd13b
ankrd13c
ankrd13d
ankrd16
ankrd22
ankrd27
ankrd28b
ankrd29
ankrd37
ankrd39
ankrd40
ankrd44
ankrd45
ankrd46a
ankrd46b
ankrd49
ankrd52a
ankrd52b
ankrd54
ankrd55
ankrd66
ankrd6b
anks3
ankzf1
anln
ano3
ano5a
ano5b
ano6
ano8b
anos1b
anp32b
anp32e
antxr2a
anxa11a
anxa13
anxa13l
anxa1a
anxa4
anxa5a
aox6
ap1ar
ap1b1
ap1g1
ap1g2
ap1m1
ap1s1
ap1s2
ap1s3a
ap1s3b
ap2a1
ap2b1
ap2m1a
ap2m1b
ap2s1
ap3b1
ap3d1
ap3m1
ap3m2
ap3s2
ap4b1
ap4e1
ap4s1
ap5b1
ap5m1
ap5s1
ap5z1
apaf1
apba1a
apba1b
apba2a
apba2b
apbb1
apbb2b
apbb3
apc
apeh
apex1
apex2
aph1b
api5
apitd1
aplp2
apmap
apoa1bp
apoc1
apoda.2
apodb
apooa
apoob
apool
apopt1
appa
appbp2
appl1
appl2
aprt
aptx
aqp11
aqp4
aqr
ar
araf
arap3
arcn1a
arcn1b
arel1
arf1
arf2a
arf2b
arf3a
arf3b
arf4a
arf4b
arf5
arf6a
arf6b
arfgap2
arfgap3
arfgef1
arfgef2
arfgef3
arfip1
arfip2a
arfip2b
arfrp1
arg2
arglu1a
arglu1b
arhgap1
arhgap10
arhgap11a
arhgap12a
arhgap12b
arhgap17a
arhgap18
arhgap19
arhgap21b
arhgap23a
arhgap24
arhgap29a
arhgap29b
arhgap32a
arhgap32b
arhgap33
arhgap42a
arhgap4b
arhgap5
arhgap6
arhgap9
arhgdia
arhgef10
arhgef11
arhgef12a
arhgef12b
arhgef16
arhgef18a
arhgef18b
arhgef1a
arhgef1b
arhgef2
arhgef28
arhgef3
arhgef37
arhgef39
arhgef4
arhgef40
arhgef6
arhgef7a
arhgef7b
arhgef9b
arid1ab
arid1b
arid2
arid3a
arid3b
arid4a
arid4b
arid5a
arih1l
arih2
arl1
arl10
arl13b
arl14ep
arl15b
arl16
arl2
arl2bp
arl3
arl4aa
arl4ab
arl4d
arl5a
arl5c
arl6
arl6ip1
arl6ip4
arl6ip5a
arl6ip5b
arl6ip6
arl8
arl8ba
arl8bb
arl9
armc1
armc10
armc1l
armc2
armc3
armc4
armc5
armc6
armc7
armc8
armc9
armt1
arnt
arntl1a
arntl1b
arpc1a
arpc2
arpc3
arpc4
arpc4l
arpc5a
arpc5b
arpc5la
arpc5lb
arpin
arpp19a
arpp19b
arpp21
arrb2a
arrb2b
arrdc1a
arrdc3a
arrdc3b
arsa
arsb
arsg
arsh
arsk
artn
arv1
arvcfb
as3mt
asah1a
asah1b
asap1a
asap2a
asap2b
asap3
asb1
asb12a
asb13a.1
asb13a.2
asb13b
asb2a.2
asb3
asb5b
asb6
asb7
asb8
ascc2
asf1ba
asf1bb
ash1l
ash2l
asic1c
asl
asmt2
asmtl
asna1
asns
asnsd1
aspa
aspg
asph
aspm
aspscr1
asrgl1
aste1
aste1b
asun
asxl1
asxl2
asz1
atad1a
atad1b
atad2b
atad3
atad5a
atat1
ate1
atf1
atf2
atf3
atf4a
atf4b
atf5a
atf5b
atf6
atf7a
atf7b
atf7ip
atf7ip2
atg10
atg101
atg12
atg13
atg16l1
atg16l2
atg2b
atg3
atg4b
atg4c
atg4da
atg4db
atg5
atg7
atg9a
atg9b
atic
atl1
atl3
atm
atmin
atoh8
atox1
atp10a
atp10d
atp11a
atp11c
atp13a1
atp13a2
atp13a3
atp1a1a.1
atp1a1b
atp1a3a
atp1b1a
atp1b3a
atp2a2a
atp2a2b
atp2a3
atp2b1a
atp2b1b
atp2b3b
atp2b4
atp2c1
atp5a1
atp5b
atp5c1
atp5d
atp5e
atp5f1
atp5g1
atp5g3a
atp5g3b
atp5h
atp5ia
atp5ib
atp5j
atp5j2
atp5l
atp5o
atp5s
atp6ap1a
atp6ap1b
atp6ap1la
atp6ap2
atp6v0a1a
atp6v0a1b
atp6v0a2a
atp6v0a2b
atp6v0b
atp6v0ca
atp6v0cb
atp6v0d1
atp6v0e1
atp6v1aa
atp6v1ab
atp6v1b2
atp6v1ba
atp6v1c1a
atp6v1c1b
atp6v1d
atp6v1e1b
atp6v1f
atp6v1h
atp7a
atp8a1
atp8a2
atp8b1
atp8b2
atp8b4
atp9a
atp9b
atpaf1
atpaf2
atpif1b
atpv0e2
atr
atraid
atrip
atrn
atrnl1a
atrnl1b
atrx
atxn10
atxn1a
atxn1l
atxn2
atxn2l
atxn7
atxn7l1
atxn7l2b
atxn7l3
auh
aunip
aup1
aurka
aurkaip1
aurkb
auts2a
aven
avl9
avpr2ab
axdnd1
axin1
axin2
azi2
azin1a
azin1b
b2ml
b3galnt2
b3galt1a
b3galt1b
b3galt2
b3galt4
b3galt6
b3gat1b
b3gat3
b3glcta
b3gnt2a
b3gnt2b
b3gnt2l
b3gnt3
b3gnt5b
b3gnt7
b3gnt9
b4galnt1b
b4galnt3b
b4galnt4a
b4galt1
b4galt1l
b4galt2
b4galt3
b4galt4
b4galt6
b4galt7
b4gat1
b9d1
b9d2
babam1
babam2
bace2
bach1b
bach2a
bada
badb
bag1
bag2
bag3
bag4
bag5
bag6
bag6l
bahd1
baiap2a
baiap2b
baiap2l1a
baiap2l1b
baiap2l2a
baiap3
bambia
bambib
banf1
banp
bap1
bard1
batf
batf3
baxa
baxb
baz1a
baz1b
baz2a
baz2ba
bbc3
bbip1
bbs1
bbs10
bbs12
bbs2
bbs4
bbs5
bbs7
bbs9
bbx
bc2
bcap29
bcap31
bcar1
bcar3
bcas2
bcas3
bcat1
bcat2
bccip
bckdha
bckdhb
bckdhbl
bckdk
bcl10
bcl2a
bcl2l1
bcl2l10
bcl2l13
bcl6ab
bcl7a
bcl7ba
bcl7bb
bcl9
bcl9l
bco1
bco1l
bco2a
bcr
bcs1l
bdh1
bdh2
bend5
bet1
bet1l
bhlha15
bicd2
bicdl1
bicral
bida
bin1b
bin2b
bin3
birc2
birc5a
birc6
blcap
blm
blmh
bloc1s1
bloc1s2
bloc1s3
bloc1s4
bloc1s5
bloc1s6
blvra
blvrb
blzf1
bmb
bmf2
bmp15
bmp1b
bmp2k
bmp4
bmpr1aa
bmpr1ab
bmpr1ba
bmpr1bb
bmpr2a
bmpr2b
bms1
bmt2
bnip1a
bnip1b
bnip2
bnip3
bnip3la
bnip3lb
bnipl
boc
bod1
bod1l1
bokb
bola1
bola3
bop1
bora
borcs5
borcs7
borcs8
bpgm
bpnt1
bptf
braf
brap
brat1
brca2
brcc3
brd1a
brd1b
brd2a
brd2b
brd3a
brd3b
brd4
brd7
brd8
brd9
brdt
brf1a
brf1b
brf2
bri3
bri3bp
brinp3a.2
brip1
brk1
brms1
brms1la
brms1lb
brox
brpf1
brpf3a
brpf3b
brsk2a
brwd1
brwd3
bscl2
bsdc1
bsg
bsk146
bsnb
bsnd
bspry
btaf1
btbd10b
btbd16
btbd18
btbd2a
btbd3a
btbd6a
btbd6b
btbd7
btbd9
btd
btf3l4
btg1
btg2
btg3
btr04
btr06
btr09
btr18
btr26
btr29
bub1
bub1ba
bub1bb
bub3
buc2l
bud23
bud31
bves
bysl
bzw1a
bzw1b
bzw2
c10h21orf59
c18h3orf33
c19h1orf109
c1d
c1galt1a
c1galt1b
c1galt1c1
c1qbp
c23h20orf24
c24h18orf63
c24h7orf50
c25h12orf75
c2cd2
c2cd2l
c2cd3
c2cd5
c2h1orf27
c3a.6
c3b.1
ca10a
ca12
ca16c
ca5a
caap1
cab39
cab39l
cab39l1
cabin1
cables1
cables2a
cables2b
cabz01076234.2
cachd1
cacna1ba
cacna1db
cacna1g
cacna2d2a
cacna2d2b
cacna2d3a
cacnb1
cacnb2b
cacnb4a
cacnb4b
cacng3a
cacng4b
cacng5a
cacng7a
cactin
cacul1
cacybp
cad
cadm1b
cadps2
calcoco1a
calcoco2
calcrlb
cald1b
calhm3
calm1a
calm1b
calm2a
calm2b
calm3b
calml4b
calr
calr3a
calr3b
calua
calub
caly
camk1b
camk1db
camk1ga
camk2b1
camk2g1
camk2g2
camk2n1b
camk2n2
camkk1a
camkvb
camlg
camsap1a
camsap1b
camsap2a
camsap2b
camsap3
camta2
cand1
cant1a
cant1b
canx
cap1
cap2
capgb
capn10
capn1a
capn1b
capn2b
capn5a
capn7
capns1a
capns1b
caprin1a
caprin1b
capsla
capslb
capza1a
capza1b
capzb
card11
card19
carf
carkd
carm1
carnmt1
cars
cars2
casc1
casc3
casc4
casc5
casd1
caska
casp2
casp3a
casp3b
casp6
casp7
casp8
casp8ap2
casp8l2
casp9
cass4
cast
cat
catip
cav2
cax1
cax2
cbarpb
cbfa2t3
cbl
cblb
cbll1
cbln2a
cbr1
cbr1l
cbr4
cbsa
cbsb
cbwd
cbx1a
cbx1b
cbx2
cbx3a
cbx3b
cbx5
cbx6a
cbx8b
cby1
cc2d1a
cc2d1b
cc2d2a
ccar1
ccar2
ccbe1
ccbl1
ccbl2
ccdc102a
ccdc103
ccdc105
ccdc106a
ccdc106b
ccdc113
ccdc114
ccdc115
ccdc12
ccdc120
ccdc124
ccdc126
ccdc127a
ccdc127b
ccdc129
ccdc13
ccdc130
ccdc135
ccdc137
ccdc14
ccdc142
ccdc146
ccdc149a
ccdc149b
ccdc15
ccdc151
ccdc153
ccdc157
ccdc160
ccdc166
ccdc167
ccdc169
ccdc170
ccdc172
ccdc173
ccdc174
ccdc175
ccdc177
ccdc178
ccdc180
ccdc186
ccdc187
ccdc191
ccdc22
ccdc24
ccdc25
ccdc28a
ccdc28b
ccdc30
ccdc32
ccdc36
ccdc43
ccdc47
ccdc51
ccdc53
ccdc57
ccdc58
ccdc59
ccdc61
ccdc65
ccdc66
ccdc69
ccdc6a
ccdc6b
ccdc77
ccdc78
ccdc82
ccdc83
ccdc84
ccdc85ca
ccdc87
ccdc88aa
ccdc88b
ccdc88c
ccdc9
ccdc90b
ccdc92
ccdc93
ccdc94
ccdc96
ccdc97
ccl19a.1
ccl38a.3
ccna1
ccna2
ccnb1
ccnb1ip1
ccnb2
ccnb3
ccnc
ccnd2b
ccnd3
ccndbp1
ccne1
ccne2
ccnf
ccng1
ccng2
ccni
ccni2
ccnj
ccnk
ccnl1a
ccnl1b
ccno
ccnt1
ccnt2a
ccny
ccnyl1
ccpg1
ccs
ccsapa
ccsapb
ccser1
ccser2a
ccser2b
cct3
cct4
cct5
cct6a
cct7
cct8
ccz1
cd151
cd151l
cd164
cd209
cd276
cd2ap
cd2bp2
cd302
cd3eap
cd40
cd63
cd74a
cd74b
cd81a
cd82a
cd82b
cd99
cd99l2
cd9a
cdadc1
cdan1
cdc123
cdc14aa
cdc14ab
cdc14b
cdc16
cdc20
cdc23
cdc25b
cdc25d
cdc26
cdc27
cdc34a
cdc34b
cdc37
cdc37l1
cdc40
cdc42
cdc42bpaa
cdc42bpb
cdc42ep1b
cdc42ep2
cdc42ep4b
cdc42ep5
cdc42l
cdc42l2
cdc42se1
cdc42se2
cdc45
cdc5l
cdc6
cdc7
cdc73
cdca4
cdca5
cdca7a
cdca7b
cdcp1a
cdcp1b
cdh1
cdh23
cdh6
cdipt
cdk1
cdk10
cdk11b
cdk12
cdk13
cdk14
cdk16
cdk17
cdk19
cdk2
cdk20
cdk21
cdk2ap2
cdk5
cdk5r1b
cdk5rap1
cdk5rap3
cdk6
cdk7
cdk8
cdk9
cdkl1
cdkn1bb
cdkn1cb
cdkn2a/b
cdkn2aip
cdkn2d
cdon
cdr2a
cdr2l
cds1
cds2
cdt1
cdv3
cdyl
cebpg
cebpz
cecr1a
cecr2
celf1
celf3b
celf5a
celsr1b
cenpa
cenpe
cenpf
cenph
cenpi
cenpj
cenpk
cenpl
cenpn
cenpo
cenpp
cenpq
cenpw
cep104
cep112
cep120
cep126
cep131
cep135
cep152
cep162
cep170aa
cep170b
cep19
cep290
cep295
cep350
cep41
cep44
cep55l
cep57
cep57l1
cep63
cep68
cep70
cep72
cep76
cep78
cep83
cep85
cep85l
cep89
cept1a
cept1b
cercam
cerk
cers1
cers2a
cers2b
cers4a
cers4b
cers5
cers6
cetn2
cetn3
cfap126
cfap161
cfap20
cfap206
cfap36
cfap43
cfap45
cfap46
cfap52
cfap53
cfap57
cfap58
cfap61
cfap73
cfap74
cfap77
cfap97
cfap99
cfdp1
cfl1
cfl1l
cfl2
cflara
cfp
cgnb
cgnl1
cgref1
chac1
chadlb
chaf1a
chaf1b
chchd1
chchd10
chchd2
chchd3a
chchd3b
chchd4a
chchd4b
chchd5
chchd6a
chchd6b
chchd7
chd
chd1
chd1l
chd2
chd4a
chd4b
chd5
chd6
chd7
chd8
chd9
chdh
chek2
cherp
ches1
chfr
chga
chgb
chic1
chic2
chico
chid1
chka
chkb
chl1b
chm
chmp1a
chmp1b
chmp2ba
chmp2bb
chmp3
chmp4ba
chmp4bb
chmp4c
chmp5a
chmp5b
chmp6b
chmp7
chordc1a
chp1
chp2
chpf2
chpfa
chpfb
chpt1
chrac1
chrna1
chrna2a
chrna2b
chrnb2a
chrnb3b
chrne
chst10
chst14
chst2a
chst3a
chst7
chsy1
chsy3
chtf18
chtf8
chtopa
chtopb
chuk
churc1
ciao1
ciarta
cib1
cib2
cica
cicb
cidea
cinp
cipca
cipcb
cirbpa
cirbpb
cirh1a
cisd1
cisd2
cish
cita
cited4b
ciz1a
ciz1b
ckap2l
ckap5
ckba
ckbb
ckmt1
cks1b
cks2
clasp1a
clasp2
clasrp
clcc1
clcn3
clcn4
clcn5a
clcn5b
clcn6
clcn7
cldn11a
cldn11b
cldn12
cldn17
cldn2
cldn20
cldn5b
cldn7b
cldna
cldnd1b
cldng
clec16a
clec19a
clgn
clic1
clic3
clic4
clic5b
clint1a
clip1a
clip1b
clip2
clip3
clk2a
clk2b
clk4a
clk4b
clmn
clmp
cln3
cln5
cln6a
cln8
clns1a
clockb
clp1
clpp
clptm1
clptm1l
clpxa
clpxb
clrn1
clspn
clstn1
clta
cltb
cltca
cltcb
cltcl1
cluap1
cluha
clybl
cmasa
cmbl
cmc1
cmpk
cmpk2
cmss1
cmtm6
cmtm7
cmtm8a
cmtm8b
cmtr1
cmtr2
cmya5
cnbd1
cnbpa
cnbpb
cndp2
cnep1r1
cnih1
cnih4
cnksr3
cnn1b
cnn2
cnn3a
cnn3b
cnnm2a
cnnm2b
cnot1
cnot10
cnot11
cnot2
cnot3a
cnot3b
cnot4a
cnot4b
cnot6a
cnot6b
cnot6l
cnot7
cnot8
cnp
cnppd1
cnpy1
cnpy2
cnr1
cnrip1a
cnsta
cnstb
cntf
cntln
cntn3a.2
cntnap2a
cntnap2b
cntnap3
cntnap5l
cntrl
coa3a
coa3b
coa5
coa6
coa7
coasy
cobl
cobll1b
cog1
cog2
cog3
cog4
cog5
cog6
cog7
cog8
coil
col11a1b
col13a1
col16a1
col18a1a
col1a1b
col25a1
col27a1b
col2a1a
col4a1
col4a3
col4a3bpa
col4a5
col6a2
col6a4a
col9a1a
colgalt1
commd1
commd2
commd4
commd5
commd6
commd7
commd9
comta
comtb
copa
copb1
copb2
cope
copg2
cops2
cops3
cops4
cops5
cops7a
cops8
copz1
copz2
coq10b
coq2
coq3
coq4
coq5
coq6
coro1b
coro1ca
coro2a
cotl1
cox10
cox11
cox16
cox17
cox18
cox19
cox20
cox4i1
cox5aa
cox5b1
cox5b2
cox6a1
cox6b2
cox6c
cox7a1
cox7a2a
cox7a2b
cox7a3
cox7b
cox7c
cox8a
cox8b
cpa6
cpdb
cpeb1b
cpeb4a
cpeb4b
cped1
cplx2
cplx4b
cpne1
cpne2
cpne3
cpne4a
cpne5a
cpne7
cpne8
cpne9
cpox
cpped1
cps1
cpsf1
cpsf3
cpsf3l
cpsf4
cpsf6
cpt1aa
cpt1cb
cpt2
cpvl
cracr2aa
cracr2b
cradd
cramp1
cratb
crb2b
crb3a
crb3b
crbn
crcp
creb1b
creb3l1
creb3l2
creb3l4
creb5a
crebbpa
crebbpb
crebl2
crebrf
crebzf
creg2
creld2
crema
crfb1
crfb15
crfb16
crfb17
crfb2
crfb4
crfb6
crip2
crip3
cript
crispld1a
crispld1b
crk
crkl
crlf1a
crlf3
crls1
crocc2
crot
crp7
crsp7
crtac1a
crtc1
crtc1a
crtc2
crtc3
cry1aa
cry1ab
cry1ba
cry1bb
cry2
cry4
cry5
cryba1l1
cry-dash
crygn2
cryl1
crym
cryz
cryzl1
cs
csad
csdc2a
csdc2b
csde1
cse1l
csf1ra
csgalnact2
csk
csmd1a
csnk1a1
csnk1da
csnk1db
csnk1e
csnk1g1
csnk1g2a
csnk1g2b
csnk2a1
csnk2a2a
csnk2a2b
csnk2a4
csnk2b
cspg5b
cspp1
cspp1b
csrnp1a
csrnp2
csrnp3
csrp2
csrp2bp
[truncated: 11,513 more rows]

## Sheet: Bivalent
Bivalent
2023-03-04
aadac
aass
abca1a
abcg4a
acvrl1
adam15
adam19a
adam22
adamts7
adamts9
adcy5
adcyap1a
adcyap1b
adgrv1
admp
adob
adora2b
adra1d
agap3
ajuba
alpl
alx4b
amph
ano1
ano8a
apc2
aqp8b
arhgap17b
arhgap44
arhgef9a
arrb1
arrdc2
arxa
asic1b
astn1
atp1a3b
atp1b1b
atp1b3b
atp2b3a
b3gat2
bach2b
bahcc1b
bcam
bcl2b
bcl2l11
bcor
bcorl1
bdnf
bend3
bend4
bmi1a
bmi1b
bmp1a
bmp6
bmper
brinp3b
brsk2b
bsx
btbd10a
btf3
c13h10orf11
cacna1ab
cacna1da
cacna1e
cacna2d1a
cacna2d3
cacng3b
cacng5b
cacng8b
cadm4
cadpsb
cahz
caln2
camk1gb
camk2d2
camk2n1a
camk4
camta1
capn2a
cart4
cbx4
cbx7a
cbx8a
ccdc125
ccdc85cb
ccl19b
ccnd1
ccnd2a
ccnjl
ccnt2b
cdkl5
cdkn1a
cdkn1ca
cdkn2c
cdx1a
cdx1b
cdx4
cecr6
celf4
celsr1a
chd3
clcf1
clcn2a
cldn15a
clocka
clvs2
cnksr2b
cnrip1b
cntn3b
cntnap5b
col11a2
col12a1a
col1a2
commd3
cox6b1
cpeb3
cpne5b
crabp2a
crhbp
crim1
crmp1
crtac1b
csrnp1b
ctdsp1
ctnnal1
ctxn3
cux2b
cxxc5a
cxxc5b
cyp26c1
cyp2r1
dab1a
dachd
dand5
dclk2a
dclk2b
ddr2a
dennd5a
dfna5a
dgki
diras1a
dlb
dld
dlg4
dll4
dlx1a
dlx3b
dlx4a
dlx4b
dmbx1a
dmrta2
dnajc1
dnajc6
dpysl4
dspa
duox
dyrk2
dyrk4
ebf1a
ebf1b
efhd2
efna2a
efna5a
efnb2a
efnb3b
egln3
egr2a
egr2b
egr3
elavl3
elfn1b
elmsan1b
elovl6
emp1
emx2
en1a
en1b
en2b
eno4
entpd2a.1
epha3
epha4a
epha5
ephb3
ephb4a
erbb4b
esm1
etv1
etv7
ext1a
ext1b
fa2h
fabp11a
fam117ba
fam131a
fam171a2a
fam26f
fam43a
fam60a
fam69b
fam78aa
fam78ab
fam83c
fbrsl1
fezf1
fgf13a
fgf14
fgf6a
fgfr1a
fgfr3
fgfr4
fign
fkbp1b
fkbp9
flrt2
flt4
flvcr1
fmnl2b
fndc4b
fosaa
foxc1b
foxd2
foxd3
foxf1
foxf2b
foxg1a
foxh1
foxq1b
fstl1b
fuom
fzd8a
gabbr2
gabrd
gabrg2
gad2
gadd45ba
gal3st3
galn
galnt1
galnt14
galnt18b
gata2a
gata2b
gata3
gata5
gatad2b
gbgt1l3
gbx1
gcm2
gdf9
gdpd5a
gem
gfi1aa
ggt5a
ggt5b
ghsra
gig2o
gli1
gli2b
gli3
glipr1b
glis2b
glra2
gna15.1
gnai2b
gnao1a
gnas
gpc4
gpm6ab
gpnmb
gpr1
gpr135
gpr158a
gpr27
gpt2l
graf4b
gramd1a
grhl2b
grid1b
grik1b
grin3ba
grm6a
hand2
hdac7a
heg1
her1
hes6
hic1
hivep3a
hmgxb4a
hmx3a
hnf1bb
hopx
hoxa10b
hoxa11a
hoxa11b
hoxa13a
hoxa13b
hoxa1a
hoxa2b
hoxa4a
hoxa9b
hoxb2a
hoxb3a
hoxc11b
hoxc12b
hoxc13b
hoxc1a
hoxc3a
hoxc4a
hoxc6b
hs3st3b1b
hs6st3a
hsbp1l1
htr5ab
htra1b
htra3a
id1
ier2a
iffo2b
igdcc4
igf2bp3
inaa
inab
inpp5b
insm1a
iqsec1b
irf2bpl
irgf4
irx1b
irx3b
irx5a
irx5b
irx7
isg15
isl1
itga6a
jakmip1
jph1a
jph1b
jun
junbb
jupb
kank1a
kat6b
kcnh7
kcnj10a
kcnj3a
kcnj4
kcnk13a
kcnk1a
kcnk2b
kcnk6
kcnn1a
kcnq2a
kctd1
kctd14
kctd15a
kctd16b
kdf1a
kif5aa
kirrela
klf2b
klf4
klf5l
kremen1
lad1
ldlrad2
ldlrad4a
lhfpl4a
lhx1a
lhx5
lhx8a
limch1a
lin28b
lin7a
lix1l
lmnl3
lmo2
LOC100004582
LOC100005187
LOC100006761
LOC100007785
LOC100148591
LOC100329687
LOC100330575
LOC100331190
LOC100331214
LOC100332615
LOC100334934
LOC100535067
LOC100535713
LOC100537384
LOC101883438
LOC101883476
LOC101883674
LOC101883869
LOC101884529
LOC101885179
LOC101885225
LOC101885516
LOC101885715
LOC101886214
LOC101886266
LOC101886482
LOC103908772
LOC103908840
LOC103909000
LOC103909053
LOC103909283
LOC103909783
LOC103909804
LOC103910226
LOC103911485
LOC103911691
LOC103911794
LOC108179048
LOC108179216
LOC108179765
LOC108190098
LOC108190637
LOC108190747
LOC108191536
LOC110437808
LOC110437922
LOC110437953
LOC110437975
LOC110438004
LOC110438274
LOC110438638
LOC110439339
LOC110439370
LOC110439781
LOC110440168
LOC556872
LOC559501
LOC570939
LOC794838
LOC797032
LOC799203
lratb
lratb.2
lrfn5b
lrp1ba
lrrc7
lrrtm4l1
ltbp3
luzp1
mab21l1
macf1a
mafa
mafgb
magi3a
map3k14a
map3k4
map3k7cl
map3k9
map6a
mapk10
mapk12b
mapk8ip2
mapk8ip3
mapta
mb21d2
mc5ra
mchr1b
mdh1aa
mecom
mef2aa
mef2cb
meis1a
meis1b
meis3
metrnl
mir124-1
mir124-6
mir15a-1
mir16b
mir196d
mir203a
mir203b
mir9-5
mir9-6
mir9-7
mllt10
mllt3
mmp16b
mn1a
mob2a
mpdz
mpp2b
mri1
msi2b
msx1b
msx3
mtnr1bb
mycla
myh7ba
myh7bb
myod1
nacc1b
nav3
nbeaa
ncs1b
ndr2
necab3
nefma
neto1l
neto2
neurl1b
neurod1
neurod2
neurod6b
nfia
nfixb
nkd1
nkx1.2la
nkx2.7
nkx6.2
nlgn3b
nol4la
nop14
notch1b
noto
notum1a
nova1
nova2
nppb
nppc
npr1a
npr2
nptna
nr1d4a
nr1i2
nr2f1a
nr2f1b
nr2f2
nr2f5
nr4a3
nr5a1a
nr5a2
nrbp2a
nrp2a
nrsn1
nt5c1bb
nt5c2l1
nt5dc1
ntng1a
ntrk2a
nuak1b
nwd2
nxn
nxph4
olfm1a
onecut3a
onecutl
opn3
oprk1
oprm1
ora5
osr1
otpb
otud1
otx1a
otx1b
otx2
otx5
ovol1
p3h4
pag1
panx2
pax2a
pax2b
pax3a
pax3b
pax5
pax6a
pax6b
pax7b
pax9
pbx1b
pbx3a
pcdh11
pcdh19
pcdh7b
pcsk1
pde10a
pde11a
pde1a
pde1cb
pde6c
pde8b
penka
pfn1
phactr1
phactr2
phf21ab
phlda3
phldb1a
phox2a
phox2ba
piezo1
pik3cb
pik3cd
pitpnc1
pitx2
pitx3
pkd1l1
pkd2l1
pknox2
pkp1
pkp3b
plagl2
plcb3
plcd1a
plcl1
plpp7
plppr3a
plxna1a
plxna4
plxnb2a
pou2f1b
pou3f3b
ppargc1a
ppfia2
ppl
ppp1r13ba
ppp1r14bb
ppp1r26
ppp1r9bb
ppp2r2bb
ppp3ca
ppp3cb
prdm14
prdm2b
prickle1b
prkacab
prkar2b
prkcea
prkcha
prkchb
prkg1a
prkg1b
prkg1l
prmt8b
prox1a
prr12b
prr18
prrx1a
prrx1b
psd2
pth1a
ptmab
ptpn3
ptprsa
puraa
pygl
qki2
qkib
rab11fip4a
rap1b
rap2ab
rapgefl1
raph1a
rarab
rassf10a
rassf10b
rbm38
rbm41
rbms2a
rc3h2
rem1
ret
rgma
rgs7bpa
rhogb
rhoub
rims2a
rims2b
ripply1
rnf43
rorcb
rps6ka2
rragd
rsad2
runx1
rx3
rxfp3.3a1
rxrab
ryr3
s100a10b
sall3b
samd11
samd12
samd1a
sash1a
sb:cb649
scml2
scml4
sdk1a
sema3d
sema3gb
sertad4
sez6a
sfmbt2
sh3bp5a
sh3pxd2aa
shisa2
shisa3
shisa7b
shox
shox2
si:ch1073-145m9.1
si:ch1073-219n12.1
si:ch211-102c2.4
si:ch211-106a19.1
si:ch211-113a14.16
si:ch211-113g11.6
si:ch211-114l13.7
si:ch211-125m10.6
si:ch211-12m10.1
si:ch211-130h14.4
si:ch211-147a11.3
si:ch211-150g13.3
si:ch211-152c8.5
si:ch211-15e22.3
si:ch211-168f7.5
si:ch211-170d8.2
si:ch211-197l9.2
si:ch211-202e12.3
si:ch211-218p2.3
si:ch211-222k6.3
si:ch211-230g15.5
si:ch211-234p18.3
si:ch211-237l4.6
si:ch211-277e21.2
si:ch211-287c22.1
si:ch211-67e16.11
si:ch211-87j1.4
si:ch211-94l19.4
si:ch73-167i17.6
si:ch73-256g18.2
si:ch73-350k19.1
si:ch73-36p18.2
si:ch73-36p18.4
si:ch73-374l24.1
si:ch73-386h18.1
si:dkey-100n10.2
si:dkey-101k6.5
si:dkey-108k21.25
si:dkey-114c15.7
si:dkey-11f4.16
si:dkey-11p10.10
si:dkey-121h17.7
si:dkey-16p21.7
si:dkey-175g6.2
si:dkey-178k16.1
si:dkey-17e16.17
si:dkey-183i3.9
si:dkey-18j18.3
si:dkey-208c12.2
si:dkey-217l24.1
si:dkey-22o22.2
si:dkey-240h12.4
si:dkey-245n4.2
si:dkey-251i10.1
si:dkey-261m9.11
si:dkey-261m9.6
si:dkey-261m9.8
si:dkey-33i11.4
si:dkey-35i13.1
si:dkey-38l22.2
si:dkey-92j12.5
si:dkey-97m3.1
si:dkeyp-117h8.2
si:dkeyp-44a8.4
si:dkeyp-72e1.7
si:dkeyp-77h1.4
si:dkeyp-80c12.7
si:rp71-77l1.1
sim1b
sim2
six1a
six3b
six6a
six6b
skida1
slc12a2
slc15a2
slc16a2
slc17a6a
slc1a5
slc25a18
slc25a23b
slc2a3a
slc2a3b
slc35d3
slc35f1
slc4a8
slc7a10b
slc7a14a
slc8a4b
slc9a5
smarcd3b
snta1
snx27a
snx9a
sox14
sox17
sox3
sox4a
sox5
sox8a
sp8a
spns2
spock2
spred2a
spry2
spry4
srpx
st3gal3b
st8sia2
stim1b
stx18
stx1b
susd4
sv2c
sycp2l
syde1
syt11b
syt9b
ta
tal1
tb
tbc1d30
tbc1d4
tbx1
tbx15
tbx18
tbx20
tbx2a
tbx3b
tbx5b
tenm1
tfap2a
tfap2b
tfap2c
tfap2d
th2
tlk1b
tmeff1a
tmeff2a
tmem108
tmem132e
tmem163a
tmem173
tmem179
tmem198b
tmem265
tmem266
tmtc1
tmtops2a
tmtops3a
tnfaip3
tnrc18
tox
tox2
tp53bp1
tp73
tpm1
tpte
trim46a
trim67
trpc4a
trpc4b
trpc6b
trpn1
ube2e3
ugt8
uncx4.1
unm_sa1614
upb1
usp2a
uts1
vax2
vegfaa
vent
vim
vipr1b
vldlr
vsx2
wdr20b
wif1
wnk2
wnk4a
wnt7aa
wnt7bb
wnt8a
wscd2
wtip
wu:fb95e10
wu:fi34b01
zbtb8a
zfhx4
zgc:101663
zgc:110182
zgc:110796
zgc:112183
zgc:113298
zgc:152791
zgc:153049
zgc:153395
zgc:153405
zgc:153720
zgc:158463
zgc:162612
zgc:162730
zgc:162879
zgc:163061
zgc:171734
zgc:173585
zgc:173652
zgc:194189
zgc:194621
zgc:194908
zgc:194989
zgc:195023
zgc:77158
zgc:85722
zgc:92275
zgc:92912
zic3
zic6
zmiz1a
zmp:0000001006
zmp:0000001048
zmp:0000001127
znf503
znf516
znf618
znf800a
znrf1
znrf3

## Sheet: Silent
Silent
2023-03-09
2023-09-12
aanat1
aatka
abhd8a
acsl6
actl6b
acvr1c
adamts1
adamts5
adamtsl4
adarb2
adcy1a
adgrb1a
adgrb1b
adgrd1
adgrl2a
adra1aa
aff2
agps
alk
ankrd34a
ankrd9
anks1b
antxr1c
antxr1d
aoc2
aplnra
arnt2
arsia
arvcfa
arxb
ascl1a
ascl1b
atp1b2a
atp1b4
avpr1aa
avpr1ab
axl
b3gnt7l
b4galt5
ba1
ba1l
bace1
barhl1b
barx2
bcl11aa
bcl11ba
bhlhe22
bhlhe23
bhmt
bmp2a
bmp5
bmp7a
bmp7b
boka
brinp1
bsna
btbd11a
btbd11b
c19h1orf216
c1ql2
c1ql3b
c5
c6ast1
ca2
cabp1a
cabp7b
cacna1c
cacna1eb
cacng2a
cacng8a
cadm2a
cadm2b
cadpsa
calb1
calb2b
calhm1
camk1da
capn15
cbln2b
cbln4
ccdc85al
cdh11
cdh19
cdh7
cdk5r2a
cebpb
cebpd
celf2
celf3a
celsr3
chata
chrm2a
chrm4a
chrnb2l
chrnb4
chrnd
cldn5a
cldnd
cldnd1a
cldnj
clmpb
clstn2
cmasb
cnih3
cnksr2a
cnnm1
cntnap1
col11a1a
col12a1b
colec12
colgalt2
cpeb2
cplx2l
cplx3b
crh
crhr1
crlf1b
crp2
crtap
crx
crygm4
csmd2
cxcl12a
cxcr4a
cyp1b1
cyp26a1
cyp26b1
cyp4f3
dact3a
dbx1a
dbx1b
dclk3
dhh
dio3a
dio3b
dkk1a
dla
dlc1
dlgap4a
dlx2a
dlx5a
dock1
drd5a
drd6b
drgx
dscaml1
dst
dusp8b
ebf3a
edar
edil3b
efna3b
egfl7
egr4
elfn1a
enpp6
eomesa
eomesb
epas1a
epb41l4b
epha4b
erfl1
espn
ets1
eve1
evx1
evx2
eya2
fam150bb
fam155a
fam168a
fam20ca
fam20cb
fam78ba
fam78bb
fam83fb
fat3a
fat4
ferd3l
fgf12a
fgf17
fgf18b
fgf19
fgf2
fgf20b
fgf23
fgf24
fgf3
fgf4
fgf6b
fgf8a
fgfbp1a
fgfr2
fjx1
fli1a
fli1b
flnca
flvcr2a
fndc3ba
foxa1
foxa3
foxb1a
foxc1a
foxd5
foxe3
foxf2a
foxg1b
foxg1c
foxg1d
foxi1
foxl2
foxq1a
frmd4bb
fscn1a
fstl5
ftr93
fut9a
fzd1
fzd8b
gabra1
gabra3
gabrg3
gabrr1
gabrr2a
gad1a
gad1b
gadd45gb.1
galnt10
galnt13
galnt9
gata4
gata6
gatm
gbgt1l4
gdf10b
gdf5
gdf6a
gdnfa
gfi1ab
gfra1a
gfra2a
gfra3
ghsrb
glra3
gng13b
golga7bb
gpc6a
gpc6b
gphnb
gpr101
gpr156
gpr158b
gpr37b
gpr37l1a
grik2
grik4
grin1a
grin3a
grpr
gsg1l2b
gsx1
h2afy
hbaa2
hbae3
hbba2
hcn2b
hcrtr2
helt
her3
her5
her6
her7
hes2.1
hes2.2
hhatla
hhipl1
hivep2a
hlx1
hmga2
hnf1ba
hoxa3a
hoxa5a
hoxb10a
hoxb13a
hoxb1a
hoxb4a
hoxb5a
hoxb5b
hoxb6a
hoxb7a
hoxb8a
hoxb8b
hoxb9a
hoxc10a
hoxc11a
hoxc12a
hoxc13a
hoxc5a
hoxc6a
hoxc8a
hoxc9a
hoxd10a
hoxd11a
hoxd12a
hoxd13a
hoxd3a
hoxd4a
hoxd9a
hpse2
hrh1
hrh3
hs3st3l
hs3st4
htr1aa
htr1b
htr2cl2
iffo1a
ifnphi2
igf1
igf2a
igfbp1a
ihha
ihhb
ikzf1
il1rap
im:7142702
inafm2
insm1b
iqsec3b
irf10
irs2b
irx1a
irx2a
irx3a
irx4a
irx6a
isl1l
isl2b
islr2
ism1
itga5
itga7
itga8
itih5
jmy
jph2
kank3
kcna1a
kcna4
kcnb2
kcnc1a
kcnc1b
kcnc2
kcnd2
kcnf1a
kcnh2a
kcnip3a
kcnj6
kcnj8
kcnk10a
kcnk15
kcnk3b
kcnk9
kcnq5a
kdr
khdrbs2
kiaa1549lb
kif13a
kif26ab
kif26ba
kif26bb
kif3c
kif3cb
kif5ab
kirrel3l
klf17
krt96
krt97
larp6
lbx1a
lbx1b
lbx2
ldb2a
lef1
lft1
lgi1b
lhx1b
lhx2a
lhx2b
lhx3
lhx4
lhx6
lhx9
lmx1al
lmx1bb
LOC100001259
LOC100002406
LOC100005420
LOC100005446
LOC100006777
LOC100006797
LOC100149117
LOC100150033
LOC100329245
LOC100329495
LOC100329520
LOC100330283
LOC100331077
LOC100331465
LOC100331484
LOC100332841
LOC100332943
LOC100333111
LOC100334297
LOC100334599
LOC100334689
LOC100334869
LOC100334952
LOC100535100
LOC100535364
LOC100536716
LOC100536800
LOC100536908
LOC100536923
LOC100537272
LOC100537771
LOC100538188
LOC101882124
LOC101882140
LOC101882461
LOC101882770
LOC101882826
LOC101884074
LOC101884096
LOC101884208
LOC101884336
LOC101884560
LOC101884666
LOC101886015
LOC101886560
LOC101887009
LOC101887111
LOC103909273
LOC103909401
LOC103909531
LOC103909578
LOC103909805
LOC103911449
LOC103911517
LOC103911600
LOC103912056
LOC108179926
LOC108180184
LOC108180725
LOC108190346
LOC108190371
LOC108191292
LOC108191330
LOC108191529
LOC108192077
LOC108192079
LOC108192080
LOC108192083
LOC108192084
LOC108192085
LOC108192086
LOC110438003
LOC110438043
LOC110438079
LOC110438203
LOC110438944
LOC110439854
LOC110439935
LOC110440017
LOC110440024
LOC110440056
LOC110440084
LOC110440145
LOC110440218
LOC110440219
LOC553446
LOC558520
LOC559800
LOC562542
LOC563082
LOC563500
LOC563933
LOC564237
LOC567472
LOC567924
LOC568110
LOC568486
LOC568754
LOC568792
LOC569982
LOC570938
LOC571043
LOC571123
LOC571757
LOC796777
LOC798522
loxa
loxl5b
lpar5b
lrfn2
lrfn2b
lrit1a
lrp1aa
lrp4
lrrc32
lrrc4c
lrrc73
lrrtm4
mab21l2
mafaa
mafb
mafba
map6b
mc1r
mcoln3a
meis2a
meis2b
mex3a
mgll
mid1ip1a
mir10b-1
mir10b-2
mir10d
mir124-2
mir129-1
mir129-2
mir130c-2
mir193a-1
mir196a-1
mir196a-2
mir196b
mir196c
mir9-2
mmp14a
mmp2
mnx2a
mnx2b
mpp3a
msgn1
mstnb
msx1a
mtcl1
mtnr1al
mtnr1ba
mtss1lb
mturn
mybphb
myo10l1
myo1ca
myom1b
myt1b
nadl1.1
nanos1
nanos3
nav1a
ncana
ndnf
nefmb
neurog1
nfic
nfil3-2
nfkbiaa
nkx1.2lb
nkx2.1
nkx2.2a
nkx2.2b
nkx2.4a
nkx2.4b
nkx2.9
nkx3.2
nlgn4a
nlgn4b
nog1
nog2
nog5
nos1
npas3
npas4a
npas4l
nptnb
nptx1l
npy
npy8br
nr1d1
nr2e1
nr4a2a
nr5a1b
nrg2b
nrn1a
nrp1a
nrp2b
ntn1b
ntng2a
ntrk3a
ntrk3b
nuak1a
nxph1
obscnb
oclnb
olfm1b
olfml2a
olig2
olig3
onecut1
onecut2
onecut3b
opn7d
osr2
otop1
otpa
p2ry1
pappaa
pappab
pax1a
pax8
pbx1a
pcdh10a
pcdh10b
pcdh15b
pcdh18a
pcdh1a4
pcdh1g1
pcdh1g2
pcdh1g29
pcdh1g3
pcdh1g31
pcdh1g9
pcdh1gb2
pcdh1gb9
pcdh2aa1
pcdh2aa15
pcdh2aa3
pcdh2ab10
pcdh2ab12
pcdh2ab2
pcdh2ab3
pcdh2ab5
pcdh2ab8
pcdh2ab9
pcdh2g1
pcdh2g10
pcdh2g13
pcdh2g16
pcdh2g17
pcdh2g2
pcdh2g28
pcdh2g5
pcdh2g6
pcdh2g8
pcdh2g9
pcdh7a
pcdhb
pcnxl2
pcp4a
pcsk2
pcyt1bb
pde3a
pde4a
pdgfab
pdx1
pdzrn3a
pgbd5
pgr
phc3
phf1
phox2bb
pitx1
pkp1b
plcl2
plod2
plxna2
plxnd1
podxl
popdc3
pou3f2a
pou3f3a
pou4f1
pou4f2
pou5f3
pparg
ppp1r14c
prdm12b
prdm13
proca1
ptchd1
ptchd4
ptf1a
ptger4a
ptger4c
ptprga
ptpro
purab
pwwp2b
pyya
rab15
rapgef1b
rasd1
rasl10a
rasl11a
rbfox1
rbfox2
rbpms2a
rdh8a
reck
reps2
rgrb
robo2
rprma
rprmb
rspo3
rtn4r
rxfp3.2a
rxfp3.3b
sall1a
sall3a
samd1b
satb2
scarf2
scn1ba
scrt1a
scube1
scube3
sdk2b
sebox
sema4c
sema6dl
serpine3
sfrp2
she
shhb
shisa9b
si:ch1073-174d20.1
si:ch1073-214b20.2
si:ch1073-284b18.2
si:ch1073-340j19.1
si:ch1073-459b3.2
si:ch211-168n16.1
si:ch211-186j3.6
si:ch211-206a7.2
si:ch211-213d14.2
si:ch211-213d14.3
si:ch211-229d2.5
si:ch211-233f16.1
si:ch211-241j12.4
si:ch211-243a20.3
si:ch211-246m6.5
si:ch211-255p10.4
si:ch211-263k4.2
si:ch211-5k11.8
si:ch73-215f7.1
si:ch73-233f7.1
si:ch73-24k9.2
si:ch73-290k24.5
si:ch73-30b17.2
si:ch73-345f18.3
si:ch73-379j16.2
si:ch73-383l1.1
si:dkey-108k21.28
si:dkey-11f5.5
si:dkey-192j17.1
si:dkey-205h23.1
si:dkey-23a13.14
si:dkey-261m9.7
si:dkey-27j5.5
si:dkey-33c3.1
si:dkey-33i11.1
si:dkey-37f18.2
si:dkey-49c17.3
si:dkey-56f14.4
si:dkey-7j14.5
si:dkey-81l17.6
si:dkey-88l16.5
si:dkey-90m5.4
si:dkeyp-4h4.1
si:dkeyp-51f12.2
si:dkeyp-72e1.6
si:dkeyp-9d4.3
si:rp71-45k5.2
si:zfos-1324h11.5
sim1a
six2a
six2b
six4b
skor1b
slc10a4
slc13a4
slc14a2
slc17a6b
slc18a3a
slc18a3b
slc1a1
slc22a21
slc24a4b
slc26a10
slc30a10
slc30a2
slc32a1
slc35f3a
slc35g2b
slc39a4
slc3a2a
slc4a10b
slc4a4b
slc6a11b
slc6a1b
slc6a2
slc6a8
slc8a3
slc9a2
slitrk1
slitrk3a
slitrk6
snap25a
snx19a
sobpa
sobpb
soga3b
sorcs2
sorcs3
sowahcb
sox10
sox11a
sox1b
sox2
sox21b
sox2ot
sox32
sox4b
sox9a
sox9b
sp8b
spaw
spg20a
spon1b
spred3
spry1
sptbn4
sstr5
st8sia5
stard10
stard13a
stc1
stk32a
stxbp1a
sult4a1
syn1
syt5a
syt7b
tacr1b
tacr3l
tbr1b
tbx2b
tbx3a
tbx5a
tcerg1l
tcf21
tfap2e
tgm1l3
thbd
timp2b
tlx1
tlx2
tlx3b
tmem100b
tmem145
tmem151bb
tmem158
tmem178
tmem196
tmem229a
tmem244
tmem38a
tmem59l
tmtops2b
tmtopsa
tpbga
tpma
trabd2a
trabd2b
trh
trhra
trim35-1
trim9
trpc3
tspan12
tubb2
tusc5b
twist1a
twist1b
twist2
ubap1la
ucn3l
unc5a
unc5c
uncx
uts2b
valopa
vcanb
vgll2b
vwc2l
wnk4b
wnt1
wnt10a
wnt10b
wnt11r
wnt2bb
wnt4a
wnt5a
wnt5b
wnt6b
wnt8-2
wnt8b
wnt9b
wt1a
xkr6b
zar1
zbtb46
zeb2b
zfhx3
zgc:110204
zgc:110852
zgc:112001
zgc:112437
zgc:152698
zgc:153426
zgc:158412
zgc:162592
zgc:162858
zgc:171482
zgc:171558
zgc:172282
zgc:194282
zgc:194312
zgc:194839
zgc:65851
zgc:92360
zic1
zic2a
zic4
zic5
zmp:0000001236
znf219
znf362a
znf521
znf536
znf536
