# Supplementary material for: PARP-1 is a transcriptional rheostat of metabolic and bivalent genes during development
Source: Life Sci Alliance. 2023 Nov 27;7(2):e202302369. doi: 10.26508/lsa.202302369 (PMC10682175; doi:10.26508/lsa.202302369)
Supplement: Supplementary file 6 [file LSA-2023-02369_TableS6.xlsx]

## Sheet: Note
The file contains the list of active (H3K4me3-only), bivalent and silent (H3K27me3-only) genes identified in C.elegans embryo

## Sheet: Active
Active
Y74C9A.6
rcor-1
Y48G1C.12
csk-1
Y48G1C.6
Y48G1C.8
F53G12.12
mex-3
F56C11.5
F56C11.3
Y48G1BL.8
ztf-3
C53D5.5
imb-3
nol-14
daf-25
Y48G1A.1
rnp-8
pqn-59
R119.5
otub-2
Y50C1A.2
tol-1
W04C9.4
W04C9.8
W04C9.2
acs-13
psf-3
Y65B4BR.10
lpr-1
Y65B4A.6
Y65B4A.1
Y65B4A.8
pif-1
Y18H1A.9
Y73A3A.2
Y95B8A.8
mig-1
mrpl-38
Y34D9A.3
glrx-10
Y34D9A.8
vps-4
Y48G8AL.17
haf-6
Y48G8AL.19
grh-1
smo-1
Y92H12BM.1
Y92H12BR.7
Y92H12BR.2
mrpl-15
F37F2.2
Y92H12A.4
Y92H12A.8
Y73E7A.2
Y73E7A.6
Y73E7A.1
mab-20
Y71G12B.35
Y71G12B.37
Y71G12B.41
linc-131
ubc-3
Y71G12B.13
Y71G12B.10
lin-65
Y71G12B.25
Y71G12B.6
pghm-1
C53H9.2
rpl-27
egl-30
emr-1
tag-96
scm-1
tub-2
Y51F10.11
Y51F10.2
gap-3
Y20F4.4
linc-30
Y37E3.1
Y37E3.21
pcyt-2.1
npp-13
Y39G10AL.1
Y39G10AR.11
epg-2
Y39G10AR.9
eif-2gamma
Y39G10AR.32
zeel-1
dot-1.1
Y39G10AR.24
F23C8.5
did-2
tipn-1
F23C8.14
abtm-1
Y23H5B.13
Y23H5B.10
Y23H5B.8
fbp-1
K07A3.4
Y23H5A.3
mage-1
F32B5.7
cpz-1
F32B5.9
F32B5.2
Y71F9B.21
Y71F9B.6
Y71F9B.19
Y71F9B.22
Y71F9B.9
Y71F9B.24
sop-3
W10C8.14
W10C8.12
ccb-2
Y71F9AL.11
Y71F9AL.21
Y71F9AL.19
Y71F9AL.24
Y71F9AL.6
copa-1
Y71F9AL.2
Y71F9AL.1
nxt-1
Y71F9AM.7
Y71F9AR.2
dnj-28
Y54E10BL.3
Y54E10BR.4
Y54E10BR.2
pign-1
arx-7
riok-1
nhr-64
dscc-1
mrpl-17
Y54E10A.10
Y54E10A.11
rom-5
cdt-1
nol-58
Y44E3A.4
Y44E3A.1
Y44E3A.6
F25F1.3
cdk-2
spg-7
crn-1
ccep-290
pcaf-1
rde-10
Y47G6A.34
lpd-3
Y47G6A.31
mis-12
Y47G6A.32
jmjc-1
ccb-1
D1037.1
linc-9
F21A9.2
mir-8204
lin-59
larp-5
sld-2
inx-12
C32E8.5
rpl-13
ptr-2
unc-11
npp-11
unc-108
F53F10.6
T03F1.6
guk-1
hcp-4
pgk-1
uba-5
T03F1.12
pbs-4
mrrf-1
T21E3.2
F47B3.9
aars-2
F28H1.1
unc-73
F55C7.2
E01A2.2
E01A2.5
E01A2.1
mrps-6
R12E2.13
C18E3.4
swsn-2.2
C18E3.9
nab-1
ndx-7
exoc-7
met-1
acin-1
scpl-3
Y47D9A.1
T03A1.5
anc-1
ZK973.19
pdp-1
cec-10
ZK973.1
dhc-1
C41D11.3
cmt-1
eri-6
T01A4.8
mrpl-19
Y119C1B.5
bet-1
D1007.15
pqn-24
21ur-11631
D1007.10
eaf-1
C44E4.4
Y119C1A.1
B0041.8
ain-2
xnp-1
T04D1.2
chd-7
linc-91
W09C3.4
C10H11.11
C10H11.14
viln-1
M04F3.2
rpa-2
M04F3.4
M04F3.5
F54D7.9
F54D7.2
F57C9.4
pdxk-1
unc-38
F21F3.6
F21F3.7
F28B3.5
dip-2
him-1
W03G9.8
app-1
W03G9.11
snf-1
dyf-1
mes-3
F54C1.6
linc-156
vha-16
C30F8.6
ift-20
Y110A7A.23
Y110A7A.21
Y110A7A.9
mat-1
pfkb-1.1
mtm-1
tyms-1
Y110A7A.24
hcp-6
npp-6
bro-1
fncm-1
sem-2
mrpl-47
B0261.8
dhs-1
erm-1
let-526
F48C1.3
F48C1.13
F48C1.6
F55A12.11
nath-10
F55A12.12
pqn-44
C24A11.2
C24A11.11
erp-44.1
F27C1.4
F27C1.16
F27C1.18
21ur-12380
zipt-11
rpa-4
F59A3.2
F59A3.14
tom-1
ostd-1
pqn-52
M01E11.2
ubl-5
vha-10
xrep-4
F46F11.7
F46F11.8
F55F8.3
mff-2
ptr-10
T19B4.5
npp-7
T19B4.8
C04F1.5
rad-8
che-14
oxy-5
lron-8
B0414.12
lin-35
nhr-2
obr-4
dhhc-3
C34G6.12
C34G6.9
pgp-2
stam-1
B0207.6
C06A5.3
unc-94
inst-1
B0025.7
let-391
C27A12.6
C27A12.7
ari-1
mbd-2
ZK484.4
ZK484.10
ZK484.11
T27A3.12
T27A3.7
F56F4.11
T09B4.21
T09B4.8
T09B4.4
T09B4.14
T09B4.13
tin-44
T09B4.2
ech-1.2
rbm-5
rps-17
T08B2.4
C48E7.6
spp-15
cebp-2
C48E7.1
C10G11.13
C10G11.15
ima-2
hrpk-1
bli-4
K04F10.3
K04F10.2
K04F10.1
K04F10.7
cuti-1
san-1
R10A10.3
ncbp-1
T23H2.3
K06A5.10
cdc-25.1
K06A5.1
mdt-18
nuo-2
T10E9.2
spg-20
F57B10.17
21ur-14797
bag-1
ipgm-1
F57B10.16
let-607
F48A9.4
maco-1
D2092.13
D2092.12
21ur-13226
nekl-2
T23B3.1
mec-6
smg-5
unc-37
F08B6.6
F08B6.1
unc-87
cye-1
C37A2.7
C37A2.8
teg-4
K02F2.11
dpf-3
rpb-5
glh-1
asd-2
C48B6.13
C48B6.3
C48B6.10
C48B6.9
ztf-4
T10B11.6
hrde-4
pcbd-1
C30F12.2
ctg-1
chd-1
VF15C11L.1
F15C11.7
W01A8.2
plin-1
nuo-6
F22D6.2
nars-1
prpf-4
F22D6.8
K10D3.6
unc-14
K10D3.10
hpo-11
crml-1
xpa-1
let-522
M05B5.7
M05B5.9
M05B5.10
hlh-2
mlt-2
swsn-9
C01H6.8
hasp-1
bub-1
pfd-6
ttx-7
F13G3.6
F13G3.10
gpb-2
gcsh-2
ZK524.4
T28F4.1
T28F4.7
T28F4.4
T28F4.5
pbrm-1
C26C6.12
glb-8
C26C6.13
dcp-66
H15M21.1
T25G3.1
T25G3.3
T25G3.4
mans-1
D2030.2
D2030.4
prg-1
D2030.11
wdr-23
F29D11.3
lrp-1
capg-1
ncbp-2
rrf-1
F26A3.4
F26A3.7
T23G11.7
T23G11.4
T23G11.11
F27D4.1
F27D4.4
F27D4.11
adr-1
VH15N14R.1
21ur-12756
drh-3
F30F8.1
F30F8.5
R11A5.8
F55D12.1
F55D12.2
F55D12.9
F55D12.5
smgl-1
T22C1.1
T22C1.5
T22C1.6
T22C1.15
mir-8209
rbg-2
T22C1.11
rskn-2
cyc-1
K04G2.13
scbp-2
K04G2.14
K04G2.7
K04G2.10
rme-8
spr-4
lin-10
mau-2
T28B8.1
T28B8.11
dhs-3
T02E1.2
fitm-2
ZK265.10
T01G9.2
dma-1
kin-10
npp-2
abts-1
F52B5.7
cep-1
rpl-25.2
mys-4
tbcd-1
T19A6.1
F02E9.1
lin-28
F02E9.7
sin-3
F02E9.5
sod-2
F10D11.2
D1081.16
D1081.6
cdc-5L
K02B12.2
K02B12.11
T01H8.6
T01H8.2
ran-4
snrp-27
F43G9.16
cfim-1
F43G9.12
F39H2.3
K07A12.9
asg-1
F39H11.1
cdk-8
C36B1.16
dhfr-1
gska-3
C36B1.11
tin-13
lmn-1
mfb-1
DY3.9
DY3.11
cids-2
F36A2.7
F36A2.9
ubr-5
F29D10.6
T08G11.8
T08G11.4
T08G11.9
tsp-15
madd-4
F53B6.13
F53B6.5
snpc-4
F32H2.10
fasn-1
F32H2.13
21ur-14332
rbpl-1
F36F2.1
C31H5.4
hgo-1
W06D4.9
rad-54
chaf-1
T06D10.6
W10D5.5
nduf-7
mel-26
ZK858.5
ZK858.6
slc-36.4
F25H5.10
clsp-1
pyk-1
F25H5.9
C45G3.3
ent-6
F14B4.4
hxk-1
rpoa-2
F26H9.2
rab-5
F26H9.5
cbl-1
C12C8.6
M04C9.3
ppfr-1
F16A11.5
anr-25
F16A11.8
rtcb-1
F16A11.1
C17E4.1
C17E4.20
C17E4.6
C17E4.15
nkb-1
C17E4.10
mec-8
mir-2211
F46A9.8
F46A9.11
skr-1
calm-1
F30A10.15
sac-1
F30A10.16
F30A10.9
klp-16
C41G7.9
swah-1
lem-3
dut-1
K07A1.3
K07A1.19
K07A1.15
ile-1
K07A1.10
lin-53
hsr-9
dhs-4
T05F1.13
C03D6.9
cel-1
rpl-24.2
ikb-1
rpl-14
C16C2.7
C16C2.5
K02A11.10
endu-1
K02A11.11
F26E4.3
F26E4.4
F26E4.17
gpx-1
F26E4.14
zig-1
K10C3.10
nhr-49
nhr-69
mom-4
F52F12.11
F52F12.17
strl-1
epg-8
Y106G6A.1
Y106G6A.8
Y106G6A.7
sqv-5
T24D1.2
T24D1.6
mom-5
tsp-7
eif-3.C
sys-1
T23D8.10
his-67
his-68
C03C11.7
rae-1
ncs-2
nubp-1
B0379.8
mut-16
Y106G6D.1
Y106G6D.2
Y106G6D.5
C25A1.1
sup-46
C25A1.16
clec-87
dao-5
lid-1
C25A1.15
csnk-1
Y106G6E.7
ZC247.2
ZC247.6
wts-1
T20F10.2
rps-7
ZC434.4
21ur-14951
F25D7.11
blmp-1
pab-1
madf-10
Y106G6H.6
duo-3
Y106G6H.16
row-1
mus-101
F37D6.4
exos-3
tli-1
F25H2.4
F25H2.6
ubc-25
rla-0
hsp-12.1
set-18
T22A3.11
pash-1
lam-3
mafr-1
B0511.7
B0511.13
B0511.16
eif-3.E
B0511.11
B0511.2
B0511.12
C34B2.10
C34B2.8
B0205.1
B0205.9
B0205.12
B0205.16
B0205.4
R13H8.5
R13H8.3
spt-16
C35E7.9
C35E7.6
C35E7.5
C35E7.12
vet-2
Y37F4.6
lrk-1
F49D11.14
Y52B11A.3
Y52B11A.20
Y52B11A.12
Y52B11A.10
Y52B11A.19
ZK39.12
Y52B11C.1
rsr-1
F28D9.6
ztf-6
ins-36
Y53H1A.7
Y53H1A.2
madf-2
cdk-9
pes-2.1
pes-2.2
F56G4.4
ego-2
F32B4.4
F15D3.9
F15D3.6
spe-9
C17D12.15
C17D12.11
C17D12.7
C17D12.8
F11A6.8
F11A6.11
T22H2.4
T02G6.12
T02G6.5
dnj-27
Y47H9C.16
Y47H9C.8
Y47H9C.12
fbxa-216
R09B3.2
mag-1
R06C1.4
Y53C10A.17
Y53C10A.6
F58D5.5
ksr-2
hrp-2
Y47H10A.2
Y47H10A.4
rrf-2
R05D7.5
C15C6.5
C15C6.3
sdz-14
F14B6.3
C47F8.1
E03H4.8
pars-2
T27F6.7
unc-101
K11D2.5
W02D9.2
hmg-20
dlk-1
F33E2.5
21ur-12279
T26E3.8
T26E3.4
ndx-1
T06G6.13
vps-25
toe-4
uba-2
B0019.2
attf-6
Y18D10A.3
Y18D10A.4
nhx-8
mxt-1
Y18D10A.9
car-1
fkb-2
pfn-1
tba-2
eif-6
smu-1
F22G12.4
21ur-15524
F44F1.6
F44F1.4
M01E5.3
M01E5.4
M01E5.8
sepa-1
sdz-30
T04D3.8
T04D3.10
T04D3.5
W08E3.2
W08E3.4
Y40B1A.1
Y40B1A.3
Y40B1A.5
Y40B1A.6
tads-1
C01A2.1
W05H12.2
fbxb-66
Y40B1B.7
eif-3.J
Y48G10A.4
rpr-1
Y48G10A.2
Y48G10A.1
Y87G2A.1
Y87G2A.25
atg-4.1
glp-4
cyn-15
gpi-1
vps-28
agef-1
W09C5.1
W09C5.7
cox-4
W04A4.5
W04A4.4
Y6B3B.4
Y37H9A.5
W09G3.7
maea-1
W09G3.6
mir-2218.2
W04A8.1
W04A8.4
W04A8.3
W04A8.6
Y71A12B.30
Y71A12B.11
Y71A12B.12
ZC334.12
Y71A12C.2
F47G4.9
F47G4.4
F47G4.13
F47G4.10
gadr-6
fbxb-93
fbxb-101
fbxb-100
tdpt-1
Y63D3A.7
kal-1
C37A5.12
C37A5.7
pry-1
C49A1.10
fbxb-69
fbxb-67
fbxb-8
F49B2.7
F49B2.8
Y105E8A.2
bbs-1
21ur-15055
unc-95
eat-18
apg-1
catp-1
ekl-4
Y105E8A.20
zoo-1
Y105E8A.38
Y105E8B.14
Y105E8B.7
bath-40
riok-2
Y105E8B.15
Y54E5A.5
Y54E5A.7
Y54E5A.8
K05C4.2
K05C4.7
dnj-12
F39B2.14
F39B2.8
sur-2
F39B2.3
Y54E5B.7
smp-1
Y54E5B.2
F32A7.4
unc-54
F11C3.1
frm-1
ZK270.5
F21F12.1
ZK909.3
ces-2
tep-1
pole-1
F33H2.6
F33H2.2
set-10
F33H2.3
F31C3.2
cyn-5
psf-2
rrn-2.1
gmeb-1
C01B12.8
F23F1.4
F23F1.5
nfyc-1
sptl-1
C50D2.5
C50D2.10
K10B4.3
cwn-1
T25D3.4
mrpl-28
T25D3.5
T01D1.8
F48A11.4
F48A11.7
pqn-85
B0432.10
djr-1.1
K01A2.5
sgcb-1
D1069.3
nstp-4
C24H12.4
C24H12.8
C24H12.18
C24H12.1
W10D9.1
tomm-22
W07E6.5
W07E6.2
T27A1.1
T27A1.2
T27A1.3
mlt-10
mlt-8
W08F4.3
W08F4.21
W08F4.11
W04H10.5
arrd-1
K07E8.6
K07E8.7
Y39F10C.1
T02H6.11
acdh-9
fbxc-51
T07D3.12
fbxc-24
fbxc-33
fbxc-29
fbxc-28
fbxc-34
fbxc-36
C32B5.18
fbxc-18
C32B5.15
fbxc-39
F45D11.7
F45D11.11
fbxb-29
fbxb-30
btb-11
M01D1.12
fbxb-41
fbxb-45
M01D1.11
btb-10
K02E7.12
linc-13
eri-3
W09B6.4
W09B6.5
F47F6.14
alh-6
21ur-13751
F54D12.13
Y51H7C.7
nol-6
Y51H7C.12
Y51H7C.15
emc-1
fbxb-44
fbxb-52
fbxb-51
fbxb-20
fbxb-16
fbxb-15
btb-13
duxl-1
fbxb-26
fbxb-25
fbxb-18
fbxb-19
fbxc-22
btb-6
fbxb-48
fbxb-11
F45C12.17
ceh-83
F36H5.13
F36H5.17
C08F1.11
C08F1.10
C08F1.6
fbxb-10
fbxb-96
fbxb-95
C16C4.18
F52C6.13
btb-4
F07E5.4
F07E5.5
fbxb-36
fbxb-6
T16A1.10
fbxb-37
sdz-28
C40A11.4
C40A11.6
C40A11.7
fbxb-38
C33C12.10
Y59C2A.2
F54A3.6
K09F6.13
B0281.5
ZK1240.3
F43C11.14
F43C11.10
F42G2.10
mir-72
mnat-1
F53G2.1
linc-8
F59H5.5
gbas-1
usp-39
F22E5.9
F22E5.20
T05A8.5
F29A7.6
fbxb-107
fbxb-108
fbxb-105
sdz-10
fbxb-111
F08D12.12
nhr-119
K12H6.6
K12H6.7
pinn-1
ubc-15
ncap-1
T11F1.10
K08A2.4
K08A2.10
sdz-5
lin-8
Y25C1A.7
Y25C1A.8
Y25C1A.13
T10D4.6
Y27F2A.8
ZC239.6
21ur-14793
bath-10
bath-9
fbxb-104
smu-2
fbxb-112
Y49F6B.2
apd-3
dnc-3
F19B10.1
fbxc-52
fbxb-90
fbxb-91
F54D10.5
F53C3.6
fbxb-103
Y14H12B.1
K10G6.4
rpn-11
W06A11.4
T08H4.7
F31D5.6
C16A11.2
C01F1.3
sco-1
H20J04.6
ntl-2
ZK430.5
bpnt-1
ZK430.7
vps-18
M03A1.8
M03A1.11
vab-1
F35D11.4
lgc-27
T05A7.13
T05A7.11
hmg-11
rpn-5
unc-85
F10G7.9
F10G7.10
F41C3.8
F41C3.11
F41C3.4
F26G1.1
C33F10.21
lact-5
fbxb-88
dnj-9
F11G11.5
gst-7
R05F9.6
R05F9.9
R05F9.14
btbd-10
ZK546.5
ZK546.19
ZK546.18
ZK546.14
pbs-3
ulp-2
shc-2
eif-1
F59A6.5
F33G12.7
F33G12.6
ify-1
21ur-11529
dsh-2
pld-1
C04G6.12
C27D6.14
C34F11.13
C34F11.15
C34F11.16
C34F11.10
EGAP2.1
ZK622.8
ZK622.6
anr-54
F09E5.9
F09E5.10
F09E5.11
F09E5.3
F09E5.22
ndx-6
EEED8.10
EEED8.2
EEED8.15
tofu-6
F07F6.8
F07F6.4
dhs-5
F56D1.10
F56D1.14
mrps-16
F12A10.8
npp-24
acdh-2
C17C3.1
cdc-14
dhs-6
eif-3.L
npl-4.1
F59E12.14
ift-43
C25H3.11
C25H3.9
C18A3.24
C18A3.10
rab-3
hlh-14
ifb-2
ifb-1
F10C1.17
F10C1.16
lect-2
ehs-1
fzo-1
ZK1248.19
H41C03.1
F55C12.5
F55C12.17
F55C12.13
rfip-1
F55C12.18
F59G1.8
vps-35
21ur-12205
ptp-2
vrk-1
B0034.12
B0034.7
B0034.15
ins-2
R12C12.5
R12C12.13
R12C12.7
rbbp-5
C29H12.6
C29H12.2
F40H3.7
fkh-8
C30B5.2
mks-2
T24H7.8
blos-4
phb-2
nmgp-1
F13H8.2
bpl-1
F13H8.9
upb-1
C29F5.1
efr-3
set-4
C32D5.7
lgg-1
C32D5.11
K10B2.4
lin-23
F58F12.1
F58F12.5
F58F12.11
F58F12.7
F58F12.6
T25D10.7
zig-10
T25D10.6
K03H9.10
K03H9.12
21ur-12627
K03H9.15
K03H9.13
nhr-22
atg-16.2
rsp-5
T28D9.1
toe-2
21ur-14585
utp-20
lron-15
C56E6.10
F18C5.10
mpz-3
C56C10.14
dnj-8
C56C10.11
epg-5
T19D12.6
C18H9.3
dpy-10
T14B4.5
T14B4.8
T14B4.3
exos-8
F41G3.22
ssup-72
T13C2.6
T13C2.3
F31E8.4
F31E8.13
F31E8.18
C04A2.12
C04A2.9
C04A2.16
C04A2.11
dnj-5
C44B7.21
C44B7.18
clhm-1
C44B7.7
pmp-2
acer-1
C44B7.11
cyn-10
F22D3.4
flcn-1
ceh-38
21ur-14704
sod-1
C15F1.8
lst-5
C52E12.1
C52E12.9
ZK1127.5
kars-1
T02G5.14
farl-11
F10E7.5
spon-1
F10E7.12
T07F8.4
fust-1
dyf-13
C27H5.11
C27H5.10
E04F6.17
mrpr-1
prx-13
ada-2
cul-4
cnep-1
hsp-4
haf-2
insc-1
msra-1
mtch-1
C07D10.5
bath-44
C07D10.1
D1022.4
aka-1
ZK1290.22
nfi-1
F35D2.13
F35D2.17
F35D2.11
mks-3
F35D2.16
npp-21
osm-8
R07G3.14
R07G3.10
alfa-1
rpa-1
lir-2
lir-1
F18A1.9
F18A1.11
lin-26
cdk-11.1
B0495.9
B0495.22
B0495.20
B0495.16
B0228.6
B0228.7
C06A8.8
mthf-1
snpc-1.1
skr-17
cki-1
cki-2
T09A5.18
T09A5.4
T09A5.17
T09A5.15
lin-5
ostb-1
ztf-17
T01H3.3
T01H3.5
T01H3.6
T01H3.9
T01H3.7
ptc-1
rev-1
dbt-1
DH11.2
C08B11.12
C08B11.11
C08B11.8
T05H10.1
T05H10.3
T05H10.4
ufd-2
gpcp-2
K02C4.8
K02C4.5
K02C4.3
ltd-1
K02C4.7
K02C4.10
sfxn-5
ire-1
C41C4.16
cdc-48.2
F10B5.8
tub-1
pch-2
emb-27
cct-1
qua-1
M110.3
dab-1
K01C8.2
gei-14
cct-4
C26D10.3
hel-1
C26D10.6
efl-3
F14E5.2
lips-10
eif-3.G
zyg-9
zyg-9
fars-3
lact-4
M05D6.6
rnh-2
T13H5.4
T13H5.6
21ur-15370
W01C9.6
F54C9.12
stc-1
F54C9.15
F54C9.9
F28C6.11
T22C8.3
pyr-1
eif-2Bepsilon
hgap-2
sphk-1
prx-5
T01B7.5
mak-1
K08F8.10
let-19
F07H5.13
F46C5.9
F46C5.6
agxt-1
oac-46
T07D4.5
B0457.14
B0457.13
B0457.9
cct-2
enol-1
T21B10.3
set-17
C18E9.2
szy-20
tomm-40
C18E9.12
ooc-5
F44G4.3
F37B12.6
F37B12.11
T24B8.12
rpl-32
21ur-14806
T24B8.10
T24B8.17
T24B8.13
hlh-3
T24H10.1
21ur-13301
T24H10.4
T24H10.11
dpl-1
pir-1
ZK1067.2
ZK1067.3
gst-13
T26C5.2
T26C5.3
C01G6.3
C01G6.4
acs-7
D2013.11
csa-1
rab-39
D2013.13
scp-1
cup-15
F42A8.4
C06C3.4
M176.15
zfp-2
F35H8.10
exc-7
ugt-58
E02H1.1
dnj-20
ZK1307.8
fzr-1
sqv-8
ZK1307.1
ZK1320.11
taf-8
ZK1320.9
Y53C12A.3
21ur-12807
Y53C12A.11
cutl-2
Y53C12B.1
aqp-10
T10B9.11
arrd-4
ZK938.11
C08H9.16
C05C10.2
pho-11
ufd-3
R53.11
aakg-5
nlt-1
mtcu-2
let-268
bath-38
C18D1.21
C18D1.20
ZK945.12
daf-19
F33H1.3
F33H1.4
R05H5.5
T01E8.8
nrde-2
atad-3
clpp-1
pro-2
C07E3.10
C07E3.9
21ur-14788
C07E3.15
ztf-27
T09F3.4
eif-2A
lin-56
ZK673.4
tnc-2
F59B10.7
F59B10.2
R166.2
pro-1
mnk-1
R166.10
C06A1.9
rpb-6
ccm-3
nphp-1
M28.13
D2089.8
gbh-1
dph-2
mks-5
ect-2
cdl-1
npp-19
R06F6.13
R06F6.8
R06F6.12
M106.6
M106.3
mir-2216
cap-2
copz-1
metr-1
tceb-3
R03D7.5
C09D8.11
let-858
cey-1
F33A8.11
F33A8.6
F45E10.2
F45E10.3
C09H10.11
C09H10.5
C09H10.20
lsm-1
F40F8.1
F40F8.11
K07C10.5
anr-35
F37H8.6
lir-3
T06D8.14
plpr-1
T06D8.16
T06D8.13
cchl-1
T06D8.9
T06D8.10
C47G2.3
C47G2.4
saps-1
rsf-1
T24F1.8
B0491.11
B0491.5
B0491.1
C05D12.8
C05D12.10
VW02B12L.2
ebp-2
adbp-1
rsp-1
aars-1
W02B12.10
twk-5
B0334.4
B0334.16
Y62F5A.12
Y62F5A.16
Y62F5A.14
F54D5.11
F54D5.18
F54D5.17
F54D5.20
F54D5.21
smc-6
F07A11.9
mir-2207
21ur-15148
ZK20.9
rad-23
C47D12.2
C47D12.4
kel-1
xpf-1
ldh-1
alh-8
F44E5.14
F44E5.4
F44E5.5
dna-2
F43G6.16
F43G6.8
Y6D1A.2
Y6D1A.1
T27D12.1
npp-3
ZK930.13
mir-42
ZK930.12
vab-23
hmg-12
W03C9.11
W03C9.9
W03C9.2
W03C9.5
Y17G7B.20
mcm-2
Y17G7B.12
Y17G7B.25
Y17G7B.10
Y17G7B.22
cnt-1
Y17G7B.18
Y57A10A.13
Y57A10A.39
rsr-2
mir-5547
Y57A10A.26
Y57A10A.40
Y57A10A.29
ras-1
C44C11.5
F57G9.3
Y57A10C.1
daf-22
tag-281
F15A4.2
fbxb-102
ceh-100
Y38E10A.22
Y38E10A.30
Y46G5A.40
Y46G5A.7
tiar-2
Y46G5A.15
Y46G5A.18
F35C5.12
F58G1.2
dct-18
F58G1.12
Y38F1A.11
ptr-18
Y38F1A.12
hphd-1
F18A11.5
F18A11.10
F18A11.3
F42G4.6
gfm-1
F32A11.1
his-73
mecr-1
lec-1
btf-1
romo-1
mir-2215
mrpl-20
Y48C3A.20
tbc-14
pqn-27
E01G4.3
F45H10.3
lin-38
csc-1
gst-20
tag-10
C31C9.2
fbxa-167
Y54G9A.17
Y54G9A.7
R06B9.5
ZK131.14
his-15
ZK131.12
his-13
his-12
his-11
his-9
his-25
his-26
his-44
his-43
F08G2.12
F08G2.7
F08G2.14
cup-14
Y51H1A.3
mcd-1
W02B8.2
Y39G8B.1
Y39G8B.2
F01D5.6
F01D5.12
rpb-11
lem-2
cacn-1
W03H9.2
Y48B6A.1
men-1
jmjd-2
Y48B6A.23
Y48B6A.18
Y54G11A.18
Y54G11A.7
Y54G11A.14
Y54G11A.11
agl-1
imb-2
sdz-26
mes-2
kbp-3
nurf-1
mir-5595
dsb-2
exl-1
K04B12.5
K04B12.2
K04B12.8
smg-8
C13B4.1
usp-14
K10H10.11
dhs-8
F57C2.5
mog-4
F19H8.6
tag-297
lfor-1
hhat-1
C09F9.2
Y54E2A.4
eif-3.B
tbc-20
W01D2.1
Y53F4B.3
Y53F4B.43
Y53F4B.11
Y53F4B.13
Y53F4B.19
Y53F4B.21
Y53F4B.39
Y53F4B.54
Y53F4B.48
spsb-1
Y46E12BL.2
linc-152
Y46E12BL.9
2RSSE.8
H10E21.1
W05G11.2
F54C4.4
pat-4
pals-22
fbxb-83
fbxb-84
F40G9.20
mxl-2
klp-20
hpo-29
Y50D7A.13
Y50D7A.8
gei-4
cec-8
Y55B1BR.2
F10C5.2
unc-45
F30H5.4
F30H5.3
F30H5.8
B0353.2
B0353.1
Y55B1AR.2
T19C3.11
fem-2
tag-266
C09F5.1
C24A1.3
21ur-13981
F42G9.1
B0412.6
ceeh-1
K02F3.15
zip-2
K02F3.2
rnp-5
arx-4
T24C4.2
zer-1
F23H11.2
sucl-2
F23H11.4
F23H11.5
T12B5.16
fbxa-10
tbc-10
BE0003N10.1
kbp-4
acsd-1
Y71D11A.7
smr-1
Y92C3A.9
Y119D3B.12
orc-3
Y119D3B.24
Y119D3B.10
Y119D3B.26
Y119D3B.27
fbxa-76
21ur-9823
Y82E9BR.27
Y82E9BR.17
Y82E9BR.1
M01G5.1
Y67D2.4
Y67D2.5
Y67D2.2
Y67D2.8
sms-3
Y22D7AL.6
Y22D7AL.10
fbxa-13
Y39A3CL.3
clp-4
Y39A3CL.7
ddp-1
B0524.6
F53A3.1
polh-1
mboa-6
M01E10.5
ppk-2
gcn-1
Y48G9A.12
mir-229
C39B5.2
fbxa-48
21ur-10824
Y54F10BM.9
iffb-1
Y54F10BM.1
H14E04.2
cic-1
W04B5.3
anr-28
E02H9.3
Y54F10AL.1
Y54F10AM.6
Y54F10AM.5
Y54F10AR.1
apb-1
gpa-17
Y71H2B.4
zmp-2
let-805
Y71H2AL.3
Y71H2AM.9
set-27
Y71H2AM.11
swsn-3
Y71H2AM.6
Y71H2AM.20
tufm-1
H05C05.1
H05C05.2
Y55D5A.1
linc-143
cutl-25
21ur-15022
H06I04.10
H06I04.3
sft-1
Y53G8B.2
nipa-1
mec-12
C44B11.6
C44B11.1
R148.5
R148.3
Y53G8AL.2
Y53G8AM.8
Y53G8AM.2
Y53G8AR.6
ral-1
phf-15
C56G7.3
cri-3
clpf-1
F59A2.2
K01A11.8
C34C12.12
C34C12.2
C34C12.8
pph-6
C34C12.4
rsu-1
M01F1.3
M01F1.4
rpl-37
[truncated: 3,866 more rows]

## Sheet: Bivalent
Bivalent
F56C11.6
Y48G1BM.6
cutl-13
Y65B4BL.1
grl-16
cutl-20
C54G6.2
gsa-1
ceh-45
Y48G8AR.8
dapk-1
Y20F4.8
Y37E3.23
Y23H5B.1
F32B5.13
Y54E10A.17
mab-31
Y54E10A.25
ftn-2
C50F2.4
fkb-5
T20F5.4
cpn-3
unc-89
inx-15
ZK973.12
B0041.11
linc-39
pat-10
tns-1
lim-7
hil-5
C27A12.12
let-383
nhr-23
F58H10.1
ZK265.7
D1081.15
D1081.17
ceh-6
ces-1
hlh-16
F32H2.6
lim-9
hsp-70
C12C8.5
dyf-5
C36F7.14
C36F7.11
nhr-62
F10G8.11
Y106G6D.10
lin-11
sptf-1
Y95D11A.4
vab-10
Y53C10A.19
W02D9.10
F08A8.8
W05B5.1
C01A2.2
W05H12.4
Y87G2A.2
W04A4.6
Y6B3B.14
Y71A12B.26
smd-1
F47G4.5
eya-1
lev-11
kin-1
F31C3.16
F31C3.15
rrn-1.2
F31C3.13
cTel29B.1
2L52.2
mps-2
K01A2.15
cpn-2
C03H5.5
mab-9
W08F4.16
T07D3.4
F45D11.5
fbxb-43
fbxb-50
F36H5.10
fbxa-3
fbxc-19
fbxc-25
fbxc-20
sup-9
T05A8.3
F29A7.4
C41H7.3
F39E9.14
F39E9.15
F39E9.19
F39E9.18
col-72
linc-68
skr-15
pqn-48
R11F4.1
T08H4.9
ast-1
R03H10.2
nhr-109
hlh-1
dao-2
T27F7.6
C27A2.8
F56D1.9
C18A3.22
dmd-5
B0034.9
C29H12.10
K03H9.9
cutl-16
del-10
klf-3
F32A5.4
nhr-21
wrt-10
pde-4
nlp-77
col-76
F22B5.4
T13H5.1
cutl-15
F37B12.13
2023-06-01
Y9C2UA.1
rhy-1
abu-14
Y51B9A.13
C08H9.15
egl-43
phg-1
pax-3
21ur-13428
T01E8.10
F37H8.5
unc-130
T24F1.7
din-1
F44E5.3
txdc-12.1
Y57A10B.8
T21B4.19
oig-2
zyx-1
Y81G3A.1
pqn-32
mir-4933
E01G4.5
sre-47
daf-5
ctl-2
ctl-1
ctl-3
cysl-2
C01G12.14
arl-3
unc-52
W01D2.3
Y53F4B.45
Y46E12BL.8
2RSSE.5
pck-1
cyn-6
Y34F4.1
BE0003N10.3
pes-4
cpt-3
Y71H2AM.15
cdh-1
heh-1
C34C12.6
T24A11.11
nit-1
Y1A5A.1
E03A3.11
mnp-1
pal-1
C38D4.11
dpy-17
Y32H12A.9
osg-1
mlc-3
F56D2.3
sdz-21
abu-13
lin-39
ceh-13
mab-5
K12H4.10
unc-86
ZC262.7
F02A9.8
M01A8.3
C05B5.14
tbx-8
unc-49
Y45F3A.4
Y48A6B.9
mir-86
mir-8211
nob-1
lron-12
Y75B8A.56
grl-15
agmo-1
T05D4.2
aldo-1
act-5
T12D8.11
pot-3
frm-5.2
F18F11.6
cutl-28
ost-1
dsl-2
dsl-3
Y41D4A.7
F55A8.5
egl-18
mca-2
C23H5.8
Y38F2AR.12
lin-22
CC8.2
Y37E11AL.6
F35F11.4
lgc-22
Y24D9A.11
gbb-2
F19C7.8
T22B11.7
bus-4
C55C3.8
21ur-13604
F19B6.9
21ur-8623
21ur-14226
21ur-4885
Y57G11C.1141
21ur-9229
21ur-7366
21ur-15381
Y105C5B.1416
gln-3
Y116A8B.1
cTel79B.1
cTel3X.2
srh-246
icl-1
T21H3.8
F36F12.1
D2063.1
irld-1
Y47D7A.13
F41F3.3
C02E7.6
F29G9.1
W05E10.16
sqt-3
cut-2
cpl-1
ZK218.23
sls-1.12
rrn-4.1
rrn-4.6
rrn-4.7
rrn-4.8
rrn-4.9
sls-1.6
rrn-4.12
rrn-4.13
rrn-4.14
sls-1.1
rrn-4.15
Y51A2D.33
Y17D7C.1
Y43F8B.3
Y43F8B.1
ttx-1
cTel7X.2
Y73B3A.23
elk-2
cebp-1
wrt-9
dpy-3
C33D12.17
lim-4
dpy-7
mec-7
tnt-3
C17H11.4
lpr-5
Y62H9A.7
F43B10.1
mlc-2

## Sheet: Silent
Silent
21ur-13439
col-45
spe-8
Y48G1BM.7
C53D5.1
W04C9.5
21ur-8411
W04C9.9
Y65B4BL.6
Y65B4BM.2
ptr-21
Y65B4BR.11
Y65B4BR.1
ceh-9
F56A6.8
hum-7
Y65B4A.4
Y65B4A.2
Y65B4A.7
Y65B4A.9
hasp-2
Y18H1A.15
Y18H1A.17
col-47
Y18H1A.16
mps-3
T06A4.3
T06A4.6
Y73A3A.1
ZC123.10
ZC123.5
ZC123.9
ZC123.6
ZC123.1
ZC123.4
Y95B8A.17
Y95B8A.12
Y95B8A.16
Y95B8A.13
F54A5.4
hmbx-1
C54G6.3
C54G6.8
spp-17
Y48G8AL.16
Y48G8AL.12
Y48G8AR.6
Y48G8AR.3
K12C11.5
gst-25
Y92H12A.2
cpx-1
Y73E7A.8
Y71G12B.18
pqn-88
Y71G12B.17
Y71G12B.23
Y71G12B.31
mir-50
Y71G12B.27
Y71G12B.5
Y71G12B.3
M01D7.9
Y51F10.4
Y51F10.12
Y20F4.11
ule-1
dct-9
slc-17.6
abt-2
Y39G10AL.4
Y39G10AR.15
Y39G10AR.16
peel-1
nekl-1
Y39G10AR.28
Y39G10AR.27
F23C8.13
F23C8.7
inx-19
21ur-15102
dmsr-2
mir-8193
ssp-19
scrt-1
ptr-12
K07A3.3
spe-47
linc-23
F40E3.5
F40E3.8
F32B5.17
F32B5.14
msrp-1
F32B5.11
lron-11
Y71F9B.13
Y71F9B.15
W03D8.2
itx-1
W03D8.3
W10C8.4
W10C8.10
parp-1
Y71F9AR.7
C45E1.5
C45E1.4
C45E1.8
col-49
K09H9.7
K09H9.1
Y54E10A.19
Y54E10A.20
Y54E10A.23
sulp-6
W01B11.1
ace-2
W05F2.7
W05F2.9
K03E5.6
K03E5.2
neto-1
Y47G6A.19
Y47G6A.5
Y47G6A.26
cah-6
T28F2.1
col-50
col-51
glh-4
T12F5.2
math-46
Y8G1A.3
inx-13
gsp-4
C50F2.5
F47B3.4
F47B3.5
F47B3.6
F47B3.1
delm-2
E01A2.8
R12E2.15
R12E2.14
R12E2.7
inx-17
ppw-1
C43E11.5
Y47D9A.3
linc-85
ZK973.16
ZK973.14
Y119C1B.13
Y119C1B.11
Y119C1B.1
col-52
gsp-3
W09C3.7
gnrr-1
C01F4.6
C01F4.5
F25F8.6
F21F3.2
pgal-1
W03G9.5
cil-7
F54C1.8
sst-20
lfe-2
C46H11.7
C46H11.12
C30F8.3
pde-5
C32E12.6
C32E12.7
spe-11
F48C1.11
21ur-14736
dpy-5
ferl-1
C09D4.3
C09D4.1
F55F8.7
B0414.11
ceh-12
F33D11.15
F33D11.1
C34G6.3
B0207.7
B0207.1
C27A12.4
ceh-2
C27A12.11
msrp-2
ZK484.7
spch-3
21ur-14839
T27A3.5
ssp-16
F56F4.10
ttr-58
F56F4.8
T09B4.7
T09B4.16
col-55
T08B2.12
C48E7.7
cof-2
C48E7.13
C10G11.8
spch-2
C10G11.10
col-58
let-381
F26B1.8
ZC328.5
lron-6
snt-4
acdh-1
C55B7.3
C55B7.10
T10E9.12
D2092.8
C17F3.3
T23B3.5
K02F2.8
smz-2
rege-1
W01A8.6
col-60
M05B5.1
M05B5.3
col-61
R06C7.12
F21C3.6
F13G3.14
ztf-2
linc-149
sue-1
col-35
sol-1
col-7
col-62
unc-13
T28F4.3
C26C6.9
pck-2
unc-55
F55D12.6
T22C1.8
H05L14.3
ins-18
kcnl-2
T02E1.6
ZK265.3
col-63
ceh-8
ZK265.13
cutl-8
cyp-36A1
tba-5
F02E9.3
dpt-1
F10D11.6
D1081.4
D1081.5
M04C7.3
F43G9.15
F43G9.18
cle-1
pqn-26
F36A2.11
snf-2
F55H12.4
F53B6.4
F53B6.7
F53B6.11
F53B6.12
F36F2.2
acr-19
T06D10.3
W10D5.4
21ur-13519
mir-1019
F46A9.1
C41G7.6
C36F7.25
F42H11.1
K07A1.5
cri-1
K07A1.20
T05F1.8
C04F12.12
rnh-1.3
F52F12.18
F52F12.13
F52F12.12
F52F12.14
F52F12.8
C03C11.8
C03C11.1
F10G8.1
F10G8.2
eak-6
B0379.7
Y106G6D.3
F16C3.2
Y106G6G.6
Y106G6G.4
maf-1
F25D7.6
F25D7.5
Y106G6H.1
F37D6.3
F37D6.12
F59C6.18
dhhc-12
F25H2.3
T22A3.6
fbxa-125
B0511.15
C34B2.3
C34B2.13
B0205.10
daf-16
R13H8.4
F55A3.6
C35E7.10
Y37F4.15
Y37F4.5
Y37F4.10
bath-25
nspd-10
F49D11.3
F49D11.2
Y52B11A.4
mltn-2
Y52B11A.8
Y52B11A.11
Y52B11B.2
ZK39.9
clec-97
clec-98
clec-100
F46A8.8
F46A8.5
F46A8.4
F46A8.3
F46A8.12
scrm-6
F36D1.7
F36D1.5
F36D1.10
F36D1.15
F36D1.21
Y53H1B.2
H25P06.5
M04D5.5
M04D5.3
F56G4.7
Y53H1C.3
C27C7.11
nhr-73
ZK1025.16
ZK1025.14
nhr-244
ZK1025.11
ZK1025.3
ZK1025.15
ZK1025.17
nhr-245
col-65
K08C9.7
K08C9.6
F32B4.8
F32B4.1
F32B4.2
abhd-11.1
dys-1
F15D3.10
F15D3.11
F15D3.5
pals-1
C17D12.10
rab-11.2
W04G5.5
W04G5.8
scrm-4
scrm-1
oac-19
F35E2.8
T02G6.2
T02G6.3
T02G6.7
R06C1.10
R06C1.13
R06C1.12
R06C1.11
Y53C10A.5
Y53C10A.23
abt-5
F58D5.7
clp-3
Y47H10A.3
sri-13
sri-17
sri-16
sri-15
R05D7.1
R05D7.2
R05D7.3
R05D7.6
R05D7.9
C15C6.6
C15C6.2
linc-18
oac-16
oac-25
F41D3.9
F56H6.3
F56H6.4
gmd-2
nhr-165
glct-1
nhr-217
T09E11.9
oac-44
T09E11.6
E03H4.5
oac-13
clec-17
lys-9
nlp-39
K11D2.1
T27F6.8
K11D2.6
W02D9.6
ssp-37
C49G9.2
F33E2.10
F33E2.7
mir-794
ntr-1
flp-33
T07D10.3
H16D19.3
T26E3.6
T26E3.5
T26E3.15
clec-103
bath-34
bath-35
Y18D10A.26
Y18D10A.28
clec-104
clec-105
clec-106
fkb-8
Y18D10A.21
Y18D10A.22
tag-138
acox-1.2
acox-1.3
nlp-15
clec-107
clec-108
C17H1.2
pals-8
21ur-13800
F17B5.9
F17B5.10
F17B5.11
clec-109
clec-110
ssp-31
ZK1053.3
pde-1
gcy-35
T04D3.9
C01A2.9
C01A2.6
C01A2.8
Y87G2A.19
grd-15
ins-33
W09C5.12
W04A4.3
W04A4.2
lagr-1
Y6B3B.7
W04A8.8
Y71A12B.2
Y71A12B.29
clec-112
Y71A12B.23
Y71A12B.10
ZC334.14
ZC334.7
ins-28
ins-29
ins-24
ins-30
ins-26
clec-113
gpdh-1
Y63D3A.12
C37A5.6
C37A5.5
fipr-23
fipr-22
fipr-24
C37A5.15
gopc-1
C49A1.1
C49A1.5
clec-115
K04H8.2
K04H8.3
F09C3.2
F09C3.8
src-2
ech-7
mir-8187
Y105E8A.47
Y105E8A.42
Y105E8A.41
Y105E8A.13
Y105E8A.25
Y105E8B.12
sol-2
F32A7.8
unc-122
ZK270.4
ptr-23
mtd-1
C01B12.10
sqt-2
F23F1.2
F23F1.6
F23F1.7
C23H3.2
C23H3.9
C23H3.10
C50D2.6
C50D2.11
srd-3
cat-2
B0432.11
clec-117
col-69
far-7
K01A2.13
D1069.1
dmsr-4
C03H5.8
C03H5.10
C03H5.6
clec-10
mir-5593.2
srh-105
lips-7
fbxb-14
W08F4.19
W08F4.10
W08F4.1
clec-118
K07E8.13
Y39F10C.3
T02H6.9
T02H6.8
T02H6.7
snt-6
C08G5.9
F46F5.1
F46F5.13
F46F5.5
msrp-3
msrp-4
F28A10.8
F28A10.11
F28A10.7
Y46B2A.2
Y46B2A.3
alg-2
fbxc-31
clec-44
acs-15
R07C3.3
clec-43
fbxc-7
C32B5.13
C32B5.7
fbxc-15
fbxc-42
F45D11.14
F45D11.15
math-34
str-148
K02E7.10
T13B5.9
lips-11
lips-13
F53A10.2
clec-119
oac-30
Y57G7A.5
Y57G7A.6
Y57G7A.2
Y57G7A.1
F56D12.11
C13A10.1
F54D12.10
F54D12.9
F54D12.11
F54D12.8
F54D12.1
Y51H7C.8
Y51H7C.28
scl-17
Y51H7C.1
H17B01.2
fbxb-49
math-38
T07H3.7
clec-20
T07H3.9
fbxa-160
C08E3.15
ZC204.6
ZC204.17
ZC204.12
ZC204.1
nhx-6
irld-36
fbxc-26
math-29
fbxb-5
ceh-81
ceh-82
irld-9
F36H5.9
fbxb-13
C08F1.12
C08F1.8
math-41
T08E11.1
fbxb-97
C52E2.3
C52E2.2
C16C4.17
math-10
math-13
math-7
math-23
math-31
cya-2
F59H6.13
math-1
F07E5.11
R52.6
srh-195
hpo-7
C40A11.3
C40A11.8
C33C12.11
C33C12.7
K09F6.3
K09F6.5
mir-5548
K09F6.10
B0281.4
B0281.6
ZK1240.9
ZK1240.11
F43C11.7
F43C11.4
F43C11.13
F43C11.12
F16G10.5
hpo-25
F16G10.3
F16G10.7
F16G10.8
F16G10.11
F16G10.13
F16G10.14
F16G10.1
fbxa-182
F42G2.7
anr-39
F53G2.8
F59H5.4
K02F6.10
K02F6.8
K02F6.5
K02F6.1
K02F6.11
F33H12.7
sri-39
F33H12.6
F33H12.1
sri-38
linc-66
msrp-5
msrp-6
D2062.5
sri-71
F22E5.8
F22E5.13
F22E5.17
F34D6.7
F34D6.8
F34D6.9
set-11
F34D6.10
Y47G7B.2
T05A8.1
nep-2
T05A8.8
T05A8.7
F29A7.5
F29A7.3
F29A7.8
F29A7.9
F08D12.7
F08D12.4
F08D12.3
K12H6.13
K12H6.15
set-13
K12H6.9
K12H6.5
K12H6.8
Y110A2AL.6
Y110A2AL.16
Y110A2AL.5
Y110A2AL.3
ZK355.2
irld-64
irld-67
K08A2.12
K08A2.1
C41H7.6
C41H7.5
C41H7.9
C41H7.11
C41H7.1
B0454.6
B0454.18
B0454.14
B0454.12
B0454.8
sri-30
B0454.13
Y25C1A.6
srg-21
Y25C1A.14
clec-121
clec-122
clec-123
ins-19
ins-31
sri-43
T10D4.11
T10D4.1
sri-32
T10D4.16
fbxc-55
Y27F2A.10
sri-78
sri-53
ZC239.20
ZC239.21
ZC239.2
C17F4.11
C17F4.3
C17F4.7
fbxc-50
clec-124
F02E11.3
F02E11.8
nep-13
btb-17
btb-16
F39E9.6
21ur-14766
Y46D2A.3
F14D2.19
F14D2.7
Y49F6C.8
bath-23
T06D4.1
nep-20
F18A12.9
C16C8.23
C16C8.17
C16C8.19
Y49F6B.8
Y49F6B.15
Y49F6B.17
W09G10.8
W10G11.19
lgc-45
clec-127
clec-128
clec-133
clec-134
srh-57
srh-305
M151.7
M151.4
M151.1
F19B10.11
F19B10.4
F19B10.6
srx-98
F19B10.2
F40H7.12
srx-101
srx-104
srx-110
srh-100
srh-99
C46E10.3
C46E10.1
F12E12.11
F12E12.12
T24E12.5
srx-111
T24E12.6
T24E12.3
T24E12.11
T24E12.1
Y8A9A.3
ins-32
F54D10.3
oac-4
nhr-257
nhr-261
nep-3
nhr-166
F53C3.7
F53C3.4
F53C3.3
bcmo-2
F53C3.1
K10G6.8
lin-31
K10G6.6
Y14H12A.4
ephx-1
K07D4.2
anr-41
R11F4.3
R11F4.6
21ur-15129
R03H10.4
R03H10.10
cpna-1
F31D5.1
C16A11.7
C01F1.5
Y52E8A.7
H20J04.10
try-9
B0286.8
mlt-7
nhr-16
twk-2
T12C9.8
T05C1.1
sra-35
K07E1.1
M03A1.3
che-10
21ur-10128
T05A7.6
T05A7.3
T05A7.7
F41C3.5
F41C3.2
F41C3.1
C27D9.2
F26G1.14
ttm-2
F26G1.5
F26G1.12
msp-3
C33F10.22
C33F10.8
msp-40
C33F10.11
C33F10.1
C33F10.12
nspd-4
T23B7.3
nspd-5
F11G11.4
col-17
col-20
col-73
gst-8
msp-33
msp-32
msp-31
msp-152
T27F7.12
F59A6.2
C27A2.11
C27A2.7
C04G6.2
C04G6.6
C04G6.7
C04G6.10
F09C12.8
msp-74
F58A6.2
msp-45
F58A6.9
C27D6.11
C27D6.3
msp-49
C34F11.5
msp-50
C34F11.1
pho-1
C54A12.3
gur-5
ZK622.5
ZK622.1
F09E5.14
clec-141
F07F6.1
F07F6.10
cex-1
F12A10.6
C17C3.11
ins-12
C17C3.13
T25E4.1
lys-8
C17G10.6
F59E12.3
C25H3.1
osta-2
F10C1.8
F10C1.23
F10C1.20
F10C1.11
acdh-8
msp-63
msp-142
K05F1.10
wago-5
ZK1248.20
ZK1248.4
ZK1248.21
ZK1248.17
F55C12.4
F55C12.9
F59G1.10
F28B12.5
B0034.2
casy-1
ins-3
ins-5
ZK84.1
R12C12.10
gldc-1
F21H12.9
ptc-2
F21H12.8
rgs-3
abts-3
F40H3.2
F40H3.15
F40H3.1
F40H3.11
F40H3.6
cpb-2
C30B5.10
C30B5.7
T24H7.7
F13H8.5
F13H8.8
F13H8.1
C29F5.5
F58F12.9
btb-2
col-75
aptf-1
T28D9.9
twk-49
F18C5.13
F54H5.5
T19D12.5
oig-8
rpy-1
tsp-10
F41G3.10
F41G3.19
fis-1
F41G3.2
nlp-50
T13C2.2
tab-1
F31E8.11
B0252.3
B0252.8
B0252.5
C15F1.2
col-36
glc-4
C27H5.6
E04F6.4
F32A5.9
C30G12.2
C30G12.1
F43E2.11
linc-169
K02A2.5
K02A2.9
K02A2.1
Y9D1A.1
Y9D1A.2
D1022.17
D1022.14
D1022.16
C28F5.4
rnh-1.1
rol-8
ZK1290.20
F35D2.1
syd-1
R153.5
B0495.15
srw-62
cex-2
ZK675.4
spv-1
DH11.5
glna-2
F10B5.3
decr-1.3
F35C11.2
F35C11.6
shw-1
C26D10.8
eff-1
col-77
M195.2
F49E12.8
mir-85
skpo-1
acp-3
F22B5.5
M05D6.3
glb-27
21ur-12386
F28C6.9
chhy-1
sptf-2
T22C8.9
C34C6.10
cup-16
rol-6
T01B7.8
sgn-1
F46C5.10
F46C5.1
F46C5.12
T07D4.2
T07D4.6
T07D4.7
B0457.4
B0457.6
cal-2
F44G4.7
dep-1
T24B8.18
T24B8.5
T24H10.5
oac-54
nlp-82
C01G6.2
F42A8.1
C06C3.13
M176.9
M176.11
kin-16
R09D1.16
21ur-15401
AH6.3
F35H8.2
T15H9.4
ZK1307.3
gstk-1
arc-1
glt-5
Y53C12B.9
mab-3
ZK1321.1
ZK938.1
old-2
chil-3
old-1
F26C11.1
unc-4
ZK892.6
lec-3
lec-2
flp-4
C18D1.2
C18D1.18
ZK945.15
ZK945.7
ZK945.8
ZK945.11
ZK945.10
srd-1
cdc-25.4
T01E8.1
ubxn-5
F54B3.4
anr-52
C07E3.3
C07E3.17
E04D5.5
ZK673.5
sdz-37
ZK666.1
clec-60
ZK666.8
F59B10.10
F59B10.5
R166.8
mab-10
C06A1.6
C06A1.7
C06A1.11
C06A1.3
C14A4.8
21ur-14768
D2089.3
ptb-1
ggr-1
col-79
col-39
col-80
C09G5.14
mpz-1
21ur-13748
sra-12
F44F4.9
F44F4.10
tba-4
ptp-3
col-81
ram-2
F33A8.12
F33A8.10
unc-53
C09H10.15
rpl-42
F40F8.5
F40F8.4
arrd-6
pqm-1
F37H8.2
T05B9.2
C47G2.17
C47G2.20
C47G2.15
C47G2.19
C47G2.13
B0491.9
sqt-1
clh-2
C33B4.2
C33B4.4
21ur-13330
C05D12.5
W02B12.17
W02B12.1
W02B12.12
B0334.6
B0334.10
Y62F5A.11
F54D5.3
F07A11.11
F07A11.5
kin-6
ghi-1
nep-1
F13D12.3
F13D12.6
F44E5.6
F44E5.16
F44E5.15
F43G6.15
hda-5
F43G6.17
F43G6.12
F43G6.7
mir-8188
clh-1
ZK930.2
ZK930.4
Y17G7A.3
Y17G7A.4
W03C9.10
W03C9.8
W03C9.6
Y17G7B.23
glb-29
rol-1
Y57A10A.24
tag-276
ife-5
C50E10.2
sre-54
sre-52
C50E10.13
C44C11.6
mir-4806
btb-14
Y57A10B.7
21ur-15291
sre-26
dct-12
Y57A10C.9
Y57A10C.10
W05H5.9
sre-33
sre-32
srg-16
arrd-9
F49C5.14
clec-4
lips-15
Y38E10A.8
nspe-3
nspe-7
Y38E10A.17
nhr-234
mir-267
Y38E10A.20
rgs-4
tbc-17
Y46G5A.14
Y46G5A.34
Y46G5A.20
Y46G5A.36
Y46G5A.46
lgc-35
21ur-14976
sra-14
F35C5.3
F35C5.4
clec-63
clec-65
F58G1.8
F58G1.3
F58G1.7
sup-6
Y38F1A.4
F42G4.2
21ur-12112
F42G4.10
F42G4.5
Y81G3A.2
Y81G3A.6
col-86
bath-45
W09H1.3
F15D4.4
F15D4.5
Y48C3A.5
Y48C3A.3
E01G4.6
F45H10.5
nep-17
F54F11.5
F54F11.4
Y48E1B.8
clec-146
gst-24
gst-14
gst-16
gst-18
C31C9.7
kqt-3
zipt-2.3
sre-46
arrd-14
arrd-12
ZK131.11
his-42
F08G2.5
ins-37
F08G2.11
W02B8.11
mltn-5
W07G1.16
W07G1.1
W07G1.8
rpi-1
sre-43
Y39G8B.10
Y39G8B.7
F01D5.1
F01D5.5
F01D5.7
F01D5.10
W01G7.6
Y39G8C.2
gur-4
cpg-7
Y48B6A.5
Y48B6A.22
Y48B6A.20
srh-41
acr-20
21ur-12471
K10H10.4
K10H10.7
K10H10.9
C01G12.15
C01G12.13
nspb-9
C01G12.3
C01G12.5
tps-2
mltn-9
lfor-2
C09F9.1
glna-1
21ur-13213
Y54E2A.10
R05H10.7
Y53F4A.4
cog-1
pde-3
Y53F4B.1
Y53F4B.53
Y53F4B.7
Y53F4B.10
Y53F4B.51
trip-4
Y53F4B.20
Y53F4B.60
Y53F4B.25
Y53F4B.55
Y53F4B.26
Y53F4B.27
21ur-12457
ptr-20
gst-26
gst-27
gst-39
gst-31
Y46E12BR.1
Y46E12BR.2
Y46E12BL.5
col-88
C29F9.8
C29F9.15
C29F9.5
C29F9.12
F40G9.21
clec-148
F40G9.14
F40G9.15
F40G9.5
W10C4.1
Y50D7A.14
gsto-3
K10F12.9
Y55B1BR.1
nlp-32
F30H5.5
lec-6
Y55B1AR.3
ttr-7
T19C3.3
T19C3.6
elf-1
C24A1.8
C24A1.7
tpst-2
daf-7
clec-149
dos-3
K02F3.13
far-8
T24C4.4
T24C4.8
21ur-15209
fbxa-22
fbxa-59
T12B5.15
T12B5.14
R06B10.2
Y34F4.2
Y34F4.7
F58B6.6
F58B6.7
Y119D3B.21
Y119D3B.25
fbxa-151
Y82E9BL.12
fbxa-5
Y82E9BL.6
Y82E9BL.2
Y82E9BL.1
Y82E9BR.9
Y82E9BR.7
pals-40
pals-20
pals-17
pals-16
pals-19
pals-18
Y82E9BR.18
Y22D7AL.11
Y22D7AL.3
Y22D7AL.12
Y22D7AL.1
cht-4
Y22D7AL.15
Y22D7AL.16
Y22D7AR.3
Y22D7AR.16
Y22D7AR.14
fbxa-74
Y22D7AR.10
21ur-13507
Y22D7AR.17
ser-4
Y46E12A.2
tbx-43
Y46E12A.8
rimb-1
Y39A3CL.11
Y39A3CL.13
hlh-33
Y39A3CR.8
B0524.4
B0524.9
R155.6
srd-66
lgc-42
Y39A3B.1
Y39A3B.6
M01E10.3
Y39A3A.2
Y39A3A.8
ins-16
Y39A3A.3
Y48G9A.6
fbxa-12
fbxa-62
srd-67
fbxa-71
fbxa-39
Y54F10BM.19
21ur-15567
srd-69
klo-2
nhr-121
E02H9.4
Y54F10AM.8
feh-1
Y54F10AM.13
Y54F10AM.14
Y54F10AM.11
H19M22.6
Y71H2AM.12
Y71H2AM.14
Y71H2AM.25
Y71H2AR.2
H34I24.2
F56F11.4
F56F11.7
F56F11.2
T20B6.3
H05C05.3
Y55D5A.2
Y55D5A.4
H06I04.5
H06I04.14
frm-8
H09G03.3
Y53G8AM.5
Y53G8AM.7
gei-1
F45H7.10
hecw-1
F45H7.11
spe-41
K01A11.3
hmit-1.3
C54C6.10
C54C6.7
C54C6.11
C54C6.5
nhr-6
C32A3.4
F34D10.10
gmeb-3
lec-4
xbx-5
toh-1
cnnm-5
maph-1.3
F37A8.2
nlp-10
R10E9.2
Y1A5A.2
his-70
unc-79
C03C10.10
unc-103
C30D11.3
C30D11.2
C30D11.5
C16C10.9
gly-6
R07E5.6
R07E5.15
nex-3
C28A5.8
ndg-4
F10F2.16
pqn-29
T23F11.2
T04A8.18
F17C8.7
col-89
B0393.11
C38D4.7
F26A1.4
F26A1.8
F26A1.3
nspd-9
clec-156
clec-157
C35D10.3
gipc-1
clec-5
C27F2.14
C27F2.11
nlp-43
C45G9.14
C45G9.15
C45G9.9
C45G9.4
C45G9.1
ZC395.11
F52C9.10
W03A5.1
grl-22
R02F2.6
21ur-14912
D1044.11
D1044.5
nspb-12
uev-2
bas-1
basl-1
C05H8.3
B0244.17
B0244.13
Y37B11A.2
ceh-10
sma-4
C28H8.5
C28H8.8
F25B5.10
T04C9.3
F40H6.1
C05D10.4
Y42G9A.1
anmt-2
F42A10.7
T12A2.3
srg-3
F27B3.8
ddo-3
M01G4.1
F37A4.5
F37A4.4
Y102E9.6
R05H11.2
F28F5.10
clec-158
med-2
pdf-1
lgc-38
col-8
R01H2.2
R01H2.4
R01H2.1
ZK418.13
B0280.11
zmp-6
mir-2214
F56C9.7
numr-1
numr-2
lgc-50
fipr-20
mfsd-6
T04A6.4
ZK783.6
21ur-12815
C18H2.1
C18H2.5
C03B8.6
ZK112.5
pcp-1
C08C3.6
C08C3.11
egl-5
C08C3.10
ceh-23
ZK652.8
ZK688.10
col-90
F54H12.2
npr-17
K12H4.6
K06H7.8
D2007.2
C50C3.12
C50C3.19
snb-5
C30A5.10
C02F5.5
tsp-2
col-91
mps-4
F10E9.1
ZC262.9
ZC262.1
R05D3.5
R05D3.6
ZK353.4
ZK353.12
ZK353.3
C30C11.8
C30C11.7
C30C11.13
C30C11.10
mig-39
ZC21.11
ZC21.3
gsto-2
acdh-6
doxa-1
glr-1
C06E1.12
F22B7.16
fip-1
F22B7.3
B0303.17
F54F2.10
F54F2.11
cdc-25.3
ZK637.15
ZK637.12
seb-2
ZK643.11
ZK638.1
far-2
ZK507.1
ZK507.3
eat-4
tax-4
ZC84.9
21ur-13803
T23G5.11
dat-1
M01A8.1
fozi-1
K01B6.7
C40H1.9
C40H1.7
C40H1.3
K04H4.11
K04H4.14
T26G10.3
T26G10.4
F58A4.18
C15H7.3
C07A9.13
C07A9.10
T05G5.14
alg-4
F40F12.7
K03H1.17
K03H1.16
K03H1.12
gln-2
pqn-8
C05B5.2
C05B5.11
fbxa-155
ins-22
ins-23
xbx-3
T16G12.7
T16G12.3
T16G12.10
T16G12.12
T16G12.9
kel-10
srt-55
K08E5.9
mua-3
unc-47
T20G5.8
rip-1
K10G9.2
T07A5.7
nex-2
tbx-9
tbc-8
C38H2.3
M03C11.1
F43D9.9
nlp-68
T21C12.8
T21C12.4
Y45F3A.5
Y45F3A.8
Y39A1A.10
Y39A1A.17
enu-3.6
Y39A1B.8
zig-5
W05B2.10
col-92
col-93
col-94
fipr-17
Y48A6B.18
Y48A6B.16
Y48A6B.7
fbxa-128
wht-8
elo-8
Y47D3A.34
T28D6.7
T28D6.14
T28D6.3
Y47D3B.21
nlp-21
Y47D3B.6
sbp-1
Y47D3B.18
fbxa-220
Y66D12A.26
Y66D12A.11
Y66D12A.27
Y66A7A.9
mir-272
col-95
col-96
Y41C4A.32
Y41C4A.26
Y41C4A.21
sup-1
tbx-38
C24H11.2
C18D11.10
C18D11.9
C18D11.6
maa-1
Y56A3A.39
Y79H2A.13
brp-1
Y79H2A.2
php-3
Y75B8A.50
Y75B8A.10
Y75B8A.47
Y75B8A.53
pqn-92
Y75B8A.37
Y75B8A.34
Y49E10.30
Y49E10.10
fbxa-218
Y49E10.29
Y49E10.33
Y49E10.35
Y111B2A.31
irld-60
gab-1
lgc-37
BE10.1
BE10.7
BE10.5
BE10.4
Y37D8A.3
Y37D8A.5
Y37D8A.26
flp-14
Y39E4A.1
ttm-1
ZK1010.5
col-97
ZK1010.10
snf-7
col-98
F14F7.5
F54F12.4
F54F12.3
tsp-3
sdz-20
T03F6.6
T03F6.4
F11F1.1
F11F1.8
F11F1.4
F11F1.5
myo-6
F45G2.11
trf-1
T27E9.6
T27E9.11
twk-40
T05D4.5
mir-4814
W06F12.3
linc-99
T05C7.4
T05C7.9
col-99
F29C4.11
Y38C1AA.7
R02D3.1
dpy-9
T21D12.12
col-101
gpa-4
Y66H1A.5
Y66H1A.9
M04G7.1
Y65D7A.1
W03G1.5
W03G1.10
glt-7
F09C11.2
F56A11.4
F56A11.13
C18H7.4
C18H7.15
C18H7.14
C18H7.1
C05G6.4
nhr-76
K11H12.9
K11H12.3
clec-164
21ur-15063
kvs-5
Y55F3C.14
col-103
F56B3.9
ugt-52
lgc-33
Y55F3BR.2
fbxc-1
F58H7.5
F58H7.1
mir-2208.1
mir-2208.2
abhd-14
linc-159
Y55F3AM.11
Y55F3AM.14
C44B12.9
C44B12.12
perm-2
C44B12.6
C44B12.10
C50A2.3
ets-8
W09G12.8
W09G12.7
W09G12.6
F38A1.15
clec-165
clec-168
F58F6.5
col-105
F58F6.9
Y77E11A.18
Y77E11A.14
Y77E11A.8
clec-171
col-106
Y77E11A.12
clec-172
K03H6.11
col-107
C34H4.1
Y41D4B.15
nhr-287
Y41D4B.29
Y41D4B.28
K08D12.6
col-108
Y41D4A.1
col-109
Y76B12C.8
cng-2
R05C11.4
C23H5.11
C23H5.10
C23H5.14
glb-7
C23H5.12
C54E4.7
M70.1
lin-1
nhr-236
mir-4930
Y38F2AR.20
C45G7.13
ilys-3
ilys-2
C24E9.2
Y69A2AR.19
Y69A2AR.40
sprr-3
Y69A2AR.23
Y69A2AR.25
Y69A2AR.51
nhr-242
Y69A2AR.47
smf-3
Y69A2AR.31
Y69A2AR.45
Y94H6A.10
Y94H6A.2
Y54G2A.72
Y54G2A.10
Y54G2A.45
21ur-13160
clec-80
clec-83
clec-85
Y54G2A.16
Y54G2A.36
ser-6
Y54G2A.57
Y54G2A.59
vrp-1
ndnf-1
Y67D8C.7
Y67D8C.22
Y67D8C.19
Y67D8C.14
T23E1.3
T23E1.7
nlp-81
dmd-9
mir-270
T26C12.2
clec-173
T26C12.7
W08E12.6
W08E12.5
W08E12.4
W08E12.3
W08E12.2
F42A6.2
F42A6.1
grd-13
grd-3
grd-10
F58E2.2
srz-69
C09G12.5
srz-82
C09G12.17
nstp-6
otpl-1
B0212.8
Y37E11B.10
ltah-1.2
unc-17
ZC416.9
madf-9
21ur-13846
Y37E11AL.16
[truncated: 854 more rows]
