# Supplementary material for: PARP-1 is a transcriptional rheostat of metabolic and bivalent genes during development
Source: Life Sci Alliance. 2023 Nov 27;7(2):e202302369. doi: 10.26508/lsa.202302369 (PMC10682175; doi:10.26508/lsa.202302369)
Supplement: Supplementary file 7 [file LSA-2023-02369_TableS7.xlsx]

## Sheet: Note
The file contains differential gene expression and normalized read counts results from DEseq2 analysis (Parp RNAi vs Control RNAi) in S2 cells

## Sheet: Normalized counts
GeneID	Gene name	Control RNAi Counts R1	Control RNAi Counts R2	Parp RNAi 100ng	PARP RNAi 500ng
FBgn0011710	2023-09-01	4675.82	2461.49	3002.08	2565.48
FBgn0014029	2023-09-02	4485.69	3897.52	4460.48	4281.66
FBgn0259923	2023-09-04	86.4215	25.2959	31.4119	25.6953
FBgn0026361	2023-09-05	423.054	294.795	497.205	492.269
FBgn0000427	2023-12-01	1.64612	0.97292	0.897482	1.35239
FBgn0010339	128up	1961.36	1322.2	2024.72	2015.06
FBgn0010340	140up	297.949	202.367	377.84	401.659
FBgn0020238	14-3-3epsilon	27519.1	22686.5	35972.9	38844.6
FBgn0004907	14-3-3zeta	28391.5	33514.2	30684.9	28281.1
FBgn0085802	18SrRNA:CR41548	0	0	0	0
FBgn0267498	18SrRNA:CR45838	0	0	0	0
FBgn0267501	18SrRNA:CR45841	0	0	0	0
FBgn0085813	18SrRNA-Psi:CR41602	32.0994	21.4042	26.9244	36.5144
FBgn0267521	18SrRNA-Psi:CR45861	0	0	0	0
FBgn0004364	18w	51.0299	41.8355	72.696	100.077
FBgn0250848	26-29-p	13274.3	12070	14739.3	13793
FBgn0267497	28SrRNA:CR45837	0	0	0	0
FBgn0267504	28SrRNA:CR45844	0	0	0	0
FBgn0085753	28SrRNA-Psi:CR40596	0	0	0	0
FBgn0085771	28SrRNA-Psi:CR40741	16.4612	16.5396	32.3093	44.6288
FBgn0085819	28SrRNA-Psi:CR41609	19.7535	24.323	38.5917	32.4573
FBgn0267508	28SrRNA-Psi:CR45848	0	0	0	0
FBgn0267511	28SrRNA-Psi:CR45851	0	0	0	0
FBgn0267513	28SrRNA-Psi:CR45853	0	0	0	0
FBgn0267515	28SrRNA-Psi:CR45855	3.29225	4.8646	4.48741	2.70477
FBgn0267519	28SrRNA-Psi:CR45859	46.0915	42.8085	49.3615	98.7242
FBgn0267520	28SrRNA-Psi:CR45860	14.8151	11.675	13.4622	27.0477
FBgn0267522	28SrRNA-Psi:CR45862	0	0	0	0
FBgn0260793	2mit	11.5229	5.83752	8.07733	6.76193
FBgn0267496	2SrRNA:CR45836	0	0	0	0
FBgn0267500	2SrRNA:CR45840	0	0	0	0
FBgn0267503	2SrRNA:CR45843	0	0	0	0
FBgn0267524	2SrRNA:CR45864	0	0	0	0
FBgn0085765	2SrRNA-Psi:CR40677	0	0	0	0
FBgn0267510	2SrRNA-Psi:CR45850	0	0	0	0
FBgn0267518	2SrRNA-Psi:CR45858	0	0	0	0
FBgn0053100	4EHP	1674.93	2431.33	1608.29	1566.06
FBgn0052016	4E-T	1251.88	1944.87	896.584	732.994
FBgn0250731	5.8SrRNA:CR40454	0	0	0	0
FBgn0267499	5.8SrRNA:CR45839	0	0	0	0
FBgn0267502	5.8SrRNA:CR45842	0	0	0	0
FBgn0267512	5.8SrRNA:CR45852	0	0	0	0
FBgn0267509	5.8SrRNA-Psi:CR45849	0	0	0	0
FBgn0267514	5.8SrRNA-Psi:CR45854	0	0.97292	0.897482	1.35239
FBgn0267517	5.8SrRNA-Psi:CR45857	0	0	0	0
FBgn0267523	5.8SrRNA-Psi:CR45863	0.823062	0	1.79496	1.35239
FBgn0004168	5-HT1A	0.823062	3.89168	2.69244	2.70477
FBgn0263116	5-HT1B	0	0	0	0
FBgn0087012	5-HT2A	1.64612	3.89168	3.58993	4.05716
FBgn0261929	5-HT2B	0.823062	1.94584	0	1.35239
FBgn0004573	5-HT7	22.2227	11.675	17.0522	13.5239
FBgn0259178	5PtaseI	595.074	655.748	496.307	507.145
FBgn0053353	5SrRNA:CR33353	0	0	0	0
FBgn0053354	5SrRNA:CR33354	0	0	0	0
FBgn0053355	5SrRNA:CR33355	0	0	0	0
FBgn0053357	5SrRNA:CR33357	0	0	0	0
FBgn0053358	5SrRNA:CR33358	0	0	0	0
FBgn0053359	5SrRNA:CR33359	0	0	0	0
FBgn0053360	5SrRNA:CR33360	0	0	0	0
FBgn0053361	5SrRNA:CR33361	0	0	0	0
FBgn0053362	5SrRNA:CR33362	0	0	0	0
FBgn0053364	5SrRNA:CR33364	0	0	0	0
FBgn0053365	5SrRNA:CR33365	0	0	0	0
FBgn0053366	5SrRNA:CR33366	0	0	0	0
FBgn0053367	5SrRNA:CR33367	0	0	0	0
FBgn0053368	5SrRNA:CR33368	0	0	0	0
FBgn0053369	5SrRNA:CR33369	0	0	0	0
FBgn0053370	5SrRNA:CR33370	0	0	0	0
FBgn0053372	5SrRNA:CR33372	0	0	0	0
FBgn0053373	5SrRNA:CR33373	0	0	0	0
FBgn0053374	5SrRNA:CR33374	0	0	0	0
FBgn0053375	5SrRNA:CR33375	0	0	0	0
FBgn0053376	5SrRNA:CR33376	0	0	0	0
FBgn0053377	5SrRNA:CR33377	0	0	0	0
FBgn0053378	5SrRNA:CR33378	0	0	0	0
FBgn0053379	5SrRNA:CR33379	0	0	0	0
FBgn0053380	5SrRNA:CR33380	0	0	0	0
FBgn0053381	5SrRNA:CR33381	0	0	0	0
FBgn0053382	5SrRNA:CR33382	0	0	0	0
FBgn0053383	5SrRNA:CR33383	0	0	0	0
FBgn0053384	5SrRNA:CR33384	0	0	0	0
FBgn0053385	5SrRNA:CR33385	0	0	0	0
FBgn0053386	5SrRNA:CR33386	0	0	0	0
FBgn0053387	5SrRNA:CR33387	0	0	0	0
FBgn0053388	5SrRNA:CR33388	0	0	0	0
FBgn0053389	5SrRNA:CR33389	0	0	0	0
FBgn0053390	5SrRNA:CR33390	0	0	0	0
FBgn0053391	5SrRNA:CR33391	0	0	0	0
FBgn0053392	5SrRNA:CR33392	0	0	0	0
FBgn0053393	5SrRNA:CR33393	0	0	0	0
FBgn0053394	5SrRNA:CR33394	0	0	0	0
FBgn0053395	5SrRNA:CR33395	0	0	0	0
FBgn0053396	5SrRNA:CR33396	0	0	0	0
FBgn0053397	5SrRNA:CR33397	0	0	0	0
FBgn0053398	5SrRNA:CR33398	0	0	0	0
FBgn0053399	5SrRNA:CR33399	0	0	0	0
FBgn0053400	5SrRNA:CR33400	0	0	0	0
FBgn0053401	5SrRNA:CR33401	0	0	0	0
FBgn0053402	5SrRNA:CR33402	0	0	0	0
FBgn0053403	5SrRNA:CR33403	0	0	0	0
FBgn0053404	5SrRNA:CR33404	0	0	0	0
FBgn0053405	5SrRNA:CR33405	0	0	0	0
FBgn0053406	5SrRNA:CR33406	0	0	0	0
FBgn0053407	5SrRNA:CR33407	0	0	0	0
FBgn0053408	5SrRNA:CR33408	0	0	0	0
FBgn0053409	5SrRNA:CR33409	0	0	0	0
FBgn0053410	5SrRNA:CR33410	0	0	0	0
FBgn0053411	5SrRNA:CR33411	0	0	0	0
FBgn0053412	5SrRNA:CR33412	0	0	0	0
FBgn0053413	5SrRNA:CR33413	0	0	0	0
FBgn0053414	5SrRNA:CR33414	0	0	0	0
FBgn0053415	5SrRNA:CR33415	0	0	0	0
FBgn0053417	5SrRNA:CR33417	0	0	0	0
FBgn0053418	5SrRNA:CR33418	0	0	0	0
FBgn0053419	5SrRNA:CR33419	0	0	0	0
FBgn0053420	5SrRNA:CR33420	0	0	0	0
FBgn0053421	5SrRNA:CR33421	0	0	0	0
FBgn0053422	5SrRNA:CR33422	0	0	0	0
FBgn0053423	5SrRNA:CR33423	0	0	0	0
FBgn0053424	5SrRNA:CR33424	0	0	0	0
FBgn0053425	5SrRNA:CR33425	0	0	0	0
FBgn0053426	5SrRNA:CR33426	0	0	0	0
FBgn0053427	5SrRNA:CR33427	0	0	0	0
FBgn0053428	5SrRNA:CR33428	0	0	0	0
FBgn0053429	5SrRNA:CR33429	0	0	0	0
FBgn0053430	5SrRNA:CR33430	0	0	0	0
FBgn0053431	5SrRNA:CR33431	0	0	0	0
FBgn0053432	5SrRNA:CR33432	0	0	0	0
FBgn0053433	5SrRNA:CR33433	0	0	0	0
FBgn0053434	5SrRNA:CR33434	0	0	0	0
FBgn0053435	5SrRNA:CR33435	0	0	0	0
FBgn0053436	5SrRNA:CR33436	0	0	0	0
FBgn0053437	5SrRNA:CR33437	0	0	0	0
FBgn0053438	5SrRNA:CR33438	0	0	0	0
FBgn0053439	5SrRNA:CR33439	0	0	0	0
FBgn0053440	5SrRNA:CR33440	0	0	0	0
FBgn0053441	5SrRNA:CR33441	0	0	0	0
FBgn0053442	5SrRNA:CR33442	0	0	0	0
FBgn0053443	5SrRNA:CR33443	0	0	0	0
FBgn0053444	5SrRNA:CR33444	0	0	0	0
FBgn0053445	5SrRNA:CR33445	0	0	0	0
FBgn0053446	5SrRNA:CR33446	0	0	0	0
FBgn0053447	5SrRNA:CR33447	0	0	0	0
FBgn0053448	5SrRNA:CR33448	0	0	0	0
FBgn0053449	5SrRNA:CR33449	0	0	0	0
FBgn0053450	5SrRNA:CR33450	0	0	0	0
FBgn0053451	5SrRNA:CR33451	0	0	0	0
FBgn0053452	5SrRNA:CR33452	0	0	0	0
FBgn0053356	5SrRNA-Psi:CR33356	0	0	0	0
FBgn0053363	5SrRNA-Psi:CR33363	0	0	0	0
FBgn0053371	5SrRNA-Psi:CR33371	0	0	0	0
FBgn0053416	5SrRNA-Psi:CR33416	0	0	0	0
FBgn0041707	7B2	1.64612	0	0.897482	0
FBgn0000003	7SLRNA:CR32864	7.40756	6.81044	3.58993	1.35239
FBgn0261504	7SLRNA:CR42652	5.76144	4.8646	4.48741	4.05716
FBgn0052208	825-Oak	0	0	0.897482	0
FBgn0000008	a	329.225	408.626	285.399	328.63
FBgn0011293	a10	0	0	0	1.35239
FBgn0028965	A16	902.899	873.682	1453.92	1693.19
FBgn0052062	A2bp1	1246.94	867.844	553.746	517.964
FBgn0011294	a5	0	0	0	0
FBgn0023130	a6	362.147	177.071	206.421	183.925
FBgn0027885	Aac11	3684.85	4951.19	4580.75	4901.05
FBgn0031791	AANATL2	0	0.97292	0	0
FBgn0031851	Aatf	1501.27	566.239	1068.9	1192.81
FBgn0027094	Aats-ala	8632.28	5169.12	5604.77	5225.62
FBgn0028962	Aats-ala-m	1034.59	485.487	731.448	710.003
FBgn0027093	Aats-arg	3237.1	2770.88	2050.75	1503.85
FBgn0086443	Aats-asn	5122.74	4380.08	4322.27	4314.11
FBgn0002069	Aats-asp	1521.84	1197.66	516.052	309.697
FBgn0027091	Aats-cys	3837.94	2264.96	2373.84	2412.66
FBgn0027090	Aats-gln	2970.43	1693.85	2469.87	2814.32
FBgn0005674	Aats-glupro	5000.93	1712.34	2702.32	2692.6
FBgn0027088	Aats-gly	6058.56	2285.39	3762.24	3848.89
FBgn0027087	Aats-his	5794.36	4060.97	3750.58	3593.29
FBgn0027086	Aats-ile	6165.56	4505.59	3000.28	2612.81
FBgn0027085	Aats-leu	1195.91	471.866	537.591	463.869
FBgn0027084	Aats-lys	3800.9	1508.03	3104.39	3704.19
FBgn0027083	Aats-met	459.269	265.607	423.611	455.754
FBgn0020766	Aats-phe	829.647	733.581	882.224	987.242
FBgn0027082	Aats-pro	321.817	325.928	368.865	407.068
FBgn0021750	Aats-ser	654.334	342.468	535.797	569.355
FBgn0027081	Aats-thr	8401.82	5799.57	5524.9	5094.44
FBgn0010803	Aats-trp	1800.04	1198.64	1237.63	1085.97
FBgn0027080	Aats-tyr	3007.47	2040.21	2744.5	2853.54
FBgn0035064	Aats-tyr-m	544.867	359.007	516.052	512.555
FBgn0027079	Aats-val	4047	1600.45	2099.21	2101.61
FBgn0023129	aay	361.324	296.741	311.426	219.087
FBgn0264442	ab	28.8072	150.803	143.597	190.687
FBgn0035244	ABCB7	1595.92	918.436	875.942	904.747
FBgn0000014	abd-A	0.823062	7.78336	2.69244	4.05716
FBgn0000015	Abd-B	1.64612	0	0	0
FBgn0020510	Abi	2313.63	1044.92	1518.54	1522.79
FBgn0000017	Abl	2713.64	1710.39	1726.75	1986.66
FBgn0000018	abo	1143.23	553.591	742.217	608.574
FBgn0036372	Abp1	1418.96	569.158	636.314	608.574
FBgn0015331	abs	859.277	335.657	640.802	581.526
FBgn0000022	ac	0	0.97292	0	0
FBgn0022710	Ac13E	42.7992	10.7021	12.5647	21.6382
FBgn0023416	Ac3	564.621	1485.65	557.336	557.183
FBgn0004852	Ac76E	492.191	276.309	198.343	189.334
FBgn0024150	Ac78C	54.3221	125.507	65.5162	58.1526
FBgn0011273	Acam	0	0	0	0
FBgn0033246	ACC	5646.21	2454.68	3732.63	4023.35
FBgn0012034	AcCoAS	4965.53	5906.6	4185.85	3652.8
FBgn0000024	Ace	10.6998	58.3752	31.4119	36.5144
FBgn0016122	Acer	719.356	191.665	267.45	221.791
FBgn0027620	Acf1	3074.14	1402.95	1655.85	1225.26
FBgn0033749	achi	601.658	380.412	432.586	454.402
FBgn0000028	acj6	23.8688	30.1605	46.669	45.9811
FBgn0028484	Ack	1431.31	1766.82	1823.68	2059.68
FBgn0263998	Ack-like	2703.76	1610.18	1743.81	1733.76
FBgn0263198	Acn	3618.18	2013.94	2791.17	3165.94
FBgn0010100	Acon	9207.6	2563.64	4483.82	4224.86
FBgn0034629	Acox57D-d	120.167	88.5357	122.057	183.925
FBgn0034628	Acox57D-p	948.168	961.245	879.532	842.537
FBgn0014454	Acp1	0	0	0	0
FBgn0051779	Acp24A4	0	0	0.897482	0
FBgn0002855	Acp26Aa	0	0	0	0
FBgn0002856	Acp26Ab	0	0	0	0
FBgn0015583	Acp29AB	0	0	0.897482	0
FBgn0023415	Acp32CD	0	2.91876	0.897482	1.35239
FBgn0267327	Acp33A	0	0	0	0
FBgn0011559	Acp36DE	0	0.97292	0	2.70477
FBgn0034152	Acp53C14a	0.823062	0	1.79496	1.35239
FBgn0034153	Acp53C14b	0	0	0	1.35239
FBgn0053530	Acp53C14c	0.823062	1.94584	1.79496	1.35239
FBgn0015584	Acp53Ea	0	0.97292	0.897482	0
FBgn0083936	Acp54A1	0.823062	1.94584	0	0
FBgn0020509	Acp62F	0.823062	0	0	0
FBgn0015585	Acp63F	2.46919	0	2.69244	0
FBgn0020765	Acp65Aa	0	0	0	0
FBgn0015586	Acp76A	4.11531	1.94584	0	2.70477
FBgn0002863	Acp95EF	0	0	0	0
FBgn0263597	Acp98AB	0	0.97292	0	0
FBgn0000032	Acph-1	767.094	871.736	650.674	500.383
FBgn0263120	Acsl	8847.1	8882.76	5882.09	5290.54
FBgn0000043	Act42A	68834.3	19506.1	42592.7	36998.6
FBgn0000044	Act57B	0	0	0	0
FBgn0000042	Act5C	108959	66412.5	93020.4	90488.2
FBgn0000045	Act79B	5.76144	11.675	9.8723	6.76193
FBgn0000046	Act87E	12.3459	4.8646	5.38489	10.8191
FBgn0000047	Act88F	0.823062	2.91876	0.897482	1.35239
FBgn0024913	Actbeta	0	2.91876	1.79496	0
FBgn0000667	Actn	1699.62	970.001	1439.56	1390.25
FBgn0015008	Actn3	0	0	0	0
FBgn0040510	ACXA	0.823062	0.97292	0	0
FBgn0040509	ACXB	0.823062	0	0	0
FBgn0040508	ACXC	0	0	0	0
FBgn0040507	ACXD	0.823062	3.89168	2.69244	2.70477
FBgn0040506	ACXE	0.823062	1.94584	0.897482	2.70477
FBgn0025115	Acyp	0	0.97292	0	0
FBgn0038363	Acyp2	283.956	394.032	446.048	497.678
FBgn0037661	Ada	298.772	188.746	324.888	300.23
FBgn0051865	Ada1-1	21.3996	35.0251	12.5647	16.2286
FBgn0051866	Ada1-2	65.0219	94.3732	72.696	64.9146
FBgn0263738	Ada2a	267.495	341.495	315.914	293.468
FBgn0037555	Ada2b	638.696	496.189	439.766	419.24
FBgn0027619	Adam	3660.98	4782.87	4096.11	3854.3
FBgn0038341	AdamTS-A	258.442	230.582	432.586	555.831
FBgn0026086	Adar	1516.08	1680.23	1026.72	922.328
FBgn0028658	adat	82.3062	106.048	108.595	102.781
FBgn0026573	ADD1	1146.53	762.769	805.041	751.927
FBgn0000052	ade2	3188.54	1355.28	1514.95	1484.92
FBgn0000053	ade3	3265.91	1281.34	1567	1537.66
FBgn0020513	ade5	6361.45	6848.38	6479.82	5931.57
FBgn0036337	AdenoK	1813.21	1614.07	1560.72	1429.47
FBgn0000054	Adf1	1234.59	1324.14	1299.55	1075.15
FBgn0036752	Adgf-A	1418.96	958.326	946.843	897.985
FBgn0036751	Adgf-B	0	0	0	0
FBgn0038173	Adgf-C	2.46919	1.94584	2.69244	5.40955
FBgn0038172	Adgf-D	2.46919	7.78336	12.5647	9.46671
FBgn0033952	Adgf-E	0	0	0	0
FBgn0000055	Adh	0	0	0	0
FBgn0000056	Adhr	0	0	0	0
FBgn0038984	AdipoR	2398.4	3490.84	1969.97	1666.14
FBgn0022709	Adk1	340.748	531.214	342.838	352.973
FBgn0022708	Adk2	6.5845	12.648	8.07733	16.2286
FBgn0042094	Adk3	307.825	405.708	514.257	398.954
FBgn0039747	AdoR	22.2227	0.97292	1.79496	1.35239
FBgn0000057	adp	814.009	558.456	548.361	501.735
FBgn0038467	AdSL	1486.45	608.075	999.795	948.023
FBgn0027493	AdSS	5449.49	5339.38	3450.82	3418.83
FBgn0026602	Ady43A	1282.33	2874.98	1676.5	1748.64
FBgn0005694	Aef1	1367.93	852.278	945.946	931.794
FBgn0026309	aft	624.704	684.935	585.158	419.24
FBgn0038223	Afti	581.082	325.928	286.297	305.639
FBgn0015010	Ag5r	7.40756	10.7021	13.4622	12.1715
FBgn0020508	Ag5r2	0.823062	3.89168	3.58993	1.35239
FBgn0053138	AGBE	1359.7	1814.5	1082.36	957.49
FBgn0041171	ago	2446.14	1295.93	1170.32	1014.29
FBgn0262739	AGO1	5573.78	7235.6	3875.33	3464.81
FBgn0087035	AGO2	11112.2	4382.03	3847.5	3426.95
FBgn0250816	AGO3	86.4215	408.626	204.626	179.867
FBgn0024912	agt	379.432	562.348	313.221	346.211
FBgn0014455	Ahcy13	6919.48	6029.18	7336.01	7922.28
FBgn0015011	Ahcy89E	5.76144	24.323	17.0522	24.343
FBgn0031392	AIF	2796.77	909.68	1547.26	1534.96
FBgn0033754	Ak6	124.282	158.586	242.32	242.077
FBgn0027932	Akap200	31816.3	13019.6	24248.2	29008.7
FBgn0004552	Akh	7.40756	2.91876	5.38489	8.11432
FBgn0025595	AkhR	0	0.97292	0.897482	0
FBgn0082598	akirin	6075.85	8018.8	5323.86	4235.67
FBgn0010379	Akt1	3448.63	2303.87	1653.16	1602.58
FBgn0000061	al	3.29225	0.97292	0.897482	4.05716
FBgn0020764	Alas	949.814	1042	1110.18	1365.91
FBgn0260972	alc	990.144	1638.4	1178.39	1045.39
FBgn0000063	ald	513.591	436.841	507.077	576.117
FBgn0000064	Ald	5661.02	9087.07	3310.81	2961.73
FBgn0012036	Aldh	13764.9	12517.6	13991.7	12778.7
FBgn0010548	Aldh-III	3129.28	4593.15	3174.39	3056.39
FBgn0052076	Alg10	867.508	621.696	588.748	488.212
FBgn0086378	Alg-2	1485.63	2695.96	1900.87	1704.01
FBgn0261238	Alh	566.267	332.739	335.658	327.278
FBgn0013746	alien	2101.28	1865.09	1740.22	1363.21
FBgn0086346	ALiX	4381.98	2248.42	2146.78	1998.83
FBgn0040505	Alk	62.5527	178.044	39.4892	55.4479
FBgn0065035	AlkB	257.618	415.437	404.764	334.04
FBgn0086361	alph	4344.12	2613.26	2274.22	1580.94
FBgn0031491	alpha4GT1	1358.88	1135.4	979.152	766.803
FBgn0039378	alpha4GT2	0	0	0	0
FBgn0010215	alpha-Cat	3568.8	3899.46	2460.89	1990.71
FBgn0029105	alpha-catenin-related	0	0	0.897482	1.35239
FBgn0025725	alphaCOP	8894.83	3154.21	4524.2	4299.24
FBgn0015568	alpha-Est1	811.539	1935.14	1911.64	1881.17
FBgn0015569	alpha-Est10	492.191	263.661	310.529	317.811
FBgn0015570	alpha-Est2	9.87675	30.1605	43.0791	39.2192
FBgn0015571	alpha-Est3	186.835	251.986	216.293	232.611
FBgn0015572	alpha-Est4	10.6998	18.4855	13.4622	13.5239
FBgn0027934	alpha-Est4aPsi	0	3.89168	0	0
FBgn0261393	alpha-Est5	12.3459	12.648	19.7446	21.6382
FBgn0015574	alpha-Est6	0.823062	2.91876	0.897482	6.76193
FBgn0015575	alpha-Est7	3672.5	2889.57	2352.3	2113.78
FBgn0015576	alpha-Est8	14.8151	7.78336	22.437	25.6953
FBgn0015577	alpha-Est9	1072.45	1183.07	950.433	816.842
FBgn0052865	alphagamma-element:CR32865	9.05368	31.1334	7.17985	6.76193
FBgn0035657	alphaKap4	0	0	0	0
FBgn0259170	alpha-Man-I	2030.49	1790.17	1353.4	1361.85
FBgn0039634	alpha-Man-Ib	1879.05	1263.82	1029.41	883.108
FBgn0011740	alpha-Man-II	1242.82	594.454	852.608	852.004
FBgn0026616	alpha-Man-IIb	106.175	31.1334	34.1043	16.2286
FBgn0250791	alphaSnap	2143.25	3070.53	1911.64	1603.93
FBgn0250789	alpha-Spec	8935.99	5835.57	5450.41	5628.63
FBgn0003863	alphaTry	0	0	0	0
FBgn0087040	alphaTub67C	10.6998	15.5667	40.3867	73.0289
FBgn0003884	alphaTub84B	72292	35379.3	82275.7	91125.2
FBgn0003885	alphaTub84D	5493.94	2167.67	4959.48	5160.71
FBgn0003886	alphaTub85E	4.11531	0	3.58993	2.70477
FBgn0031068	Alr	662.565	278.255	517.847	764.098
FBgn0039332	alrm	2.46919	2.91876	0.897482	1.35239
FBgn0037116	Als2	774.502	527.322	489.127	447.64
FBgn0038535	alt	9084.96	6270.47	7538.85	6511.74
FBgn0004372	aly	0	0	1.79496	2.70477
FBgn0000071	Ama	113.583	504.945	928.893	1046.75
FBgn0000075	amd	4.11531	5.83752	5.38489	2.70477
FBgn0086782	amn	93.8291	196.53	55.6439	58.1526
FBgn0025686	Amnionless	0	3.89168	17.9496	20.2858
FBgn0023179	amon	8.23062	0	6.28237	9.46671
FBgn0003270	amos	0	0	1.79496	0
FBgn0052626	AMPdeam	3009.12	1657.86	2377.43	2703.42
FBgn0027356	Amph	320.994	251.013	305.144	202.858
FBgn0023169	AMPKalpha	2274.94	2249.39	1805.73	1817.61
FBgn0030328	Amun	4734.25	3601.75	4409.33	4841.54
FBgn0000077	amx	325.933	335.657	357.198	297.525
FBgn0000078	Amy-d	1.64612	6.81044	1.79496	2.70477
FBgn0000079	Amy-p	2.46919	1.94584	4.48741	4.05716
FBgn0020506	Amyrel	0.823062	0.97292	0	0
FBgn0011746	ana	0	0	0.897482	1.35239
FBgn0262167	ana1	1025.54	573.05	568.106	547.717
FBgn0027513	ana2	344.04	151.775	306.041	311.049
FBgn0266111	ana3	852.692	517.593	632.725	528.783
FBgn0012037	Ance	368.732	97.292	87.0557	114.953
FBgn0032535	Ance-2	12.3459	3.89168	4.48741	8.11432
FBgn0032536	Ance-3	0.823062	0	0	0
FBgn0033366	Ance-4	1.64612	3.89168	0.897482	0
FBgn0035076	Ance-5	16.4612	100.211	48.464	74.3813
FBgn0030898	Andorra	0	0	0	0
FBgn0016762	angel	279.018	467.974	396.687	357.03
FBgn0011747	Ank	4997.63	5489.21	3053.23	2647.97
FBgn0261788	Ank2	6.5845	7.78336	9.8723	20.2858
FBgn0000094	Anp	423.054	426.139	404.764	465.221
FBgn0025111	Ant2	64.1989	70.0502	222.575	292.116
FBgn0026268	antdh	2.46919	1.94584	3.58993	4.05716
FBgn0260642	Antp	0	1.94584	2.69244	0
FBgn0050488	antr	16.4612	7.78336	11.6673	12.1715
FBgn0000084	AnxB10	3976.21	4151.45	2874.63	2461.34
FBgn0030749	AnxB11	2137.49	4076.53	3405.94	3198.39
FBgn0000083	AnxB9	10935.2	15506.4	10677.3	9614.12
FBgn0000097	aop	4902.16	4344.09	2903.35	2254.43
FBgn0004569	aos	4691.45	10963.8	3078.36	2922.51
FBgn0029512	Aos1	2274.94	2120.96	2593.72	2308.52
FBgn0267408	AOX1	4633.02	1307.6	1654.06	1764.86
FBgn0038348	AOX2	48.5607	93.4003	77.1834	100.077
FBgn0038349	AOX3	977.798	472.839	763.757	634.269
FBgn0038350	AOX4	0.823062	5.83752	1.79496	0
FBgn0000099	ap	35432.8	29288.8	25382.6	23604.6
FBgn0010380	AP-1-2beta	4465.11	2137.5	2272.42	1923.09
FBgn0030089	AP-1gamma	2758.9	1410.73	1324.68	1397.02
FBgn0024833	AP-1mu	2274.94	1857.3	2044.46	1843.3
FBgn0039132	AP-1sigma	2358.9	3003.4	2344.22	2052.92
FBgn0264855	AP-2alpha	4864.3	4292.52	3145.67	2721
FBgn0263351	AP-2mu	2753.14	2630.77	1616.36	1096.79
FBgn0043012	AP-2sigma	566.267	1415.6	1298.66	1175.22
FBgn0015589	Apc	3683.2	1107.18	1335.45	1369.97
FBgn0034231	APC10	254.326	192.638	270.142	229.906
FBgn0026598	Apc2	551.452	270.472	526.822	531.488
FBgn0052707	APC4	367.086	338.576	449.638	462.516
FBgn0029879	APC7	65.845	76.8607	35.0018	41.924
FBgn0026150	ApepP	2071.65	1663.69	1826.38	1340.22
FBgn0051713	Apf	0	0	0	0
FBgn0031458	aph-1	824.708	1693.85	1151.47	919.623
FBgn0016123	Aph-4	29.6302	23.3501	32.3093	22.9906
FBgn0261854	aPKC	1955.6	2106.37	1063.52	966.956
FBgn0040281	Aplip1	13.9921	39.8897	61.0287	78.4384
FBgn0032136	Apoltp	1762.18	4373.27	3639.29	3270.07
FBgn0260941	app	1762.18	934.976	1027.62	960.195
FBgn0261112	APP-BP1	929.237	934.003	828.376	737.051
FBgn0000108	Appl	34.5686	26.2688	24.232	31.1049
FBgn0000109	Aprt	294.656	308.416	339.248	389.487
FBgn0036111	Aps	6219.06	9338.08	5467.46	4788.8
FBgn0015903	apt	395.893	221.826	306.041	250.192
FBgn0033807	AQP	3.29225	0.97292	1.79496	2.70477
FBgn0039598	aqrs	0	0	0	0
FBgn0015904	ara	0.823062	1.94584	0.897482	0
FBgn0028646	aralar1	1867.53	650.883	979.152	930.442
FBgn0033926	Arc1	22576.6	2953.78	9667.67	18844.2
FBgn0033928	Arc2	2474.12	1394.19	1401.87	1525.49
FBgn0038742	Arc42	1363.81	892.167	1286.99	1356.44
FBgn0000114	aret	0	0	1.79496	1.35239
FBgn0013749	Arf102F	2223.09	3023.83	2539.87	2346.39
FBgn0013750	Arf51F	4143.3	8042.15	6412.51	6651.04
FBgn0010348	Arf79F	23942.1	29969.8	30105.1	27061.3
FBgn0020655	ArfGAP1	2163.83	2211.45	2232.93	2117.84
FBgn0037182	ArfGAP3	2726.81	2594.78	2292.17	2148.94
FBgn0037884	Arfip	1134.18	1136.37	872.352	720.822
FBgn0030088	Arfrp1	320.171	483.541	433.484	398.954
FBgn0023535	arg	216.465	1367.93	609.39	659.965
FBgn0000116	Argk	69.1372	38.9168	81.6708	132.534
FBgn0017418	ari-1	1645.3	1784.33	1418.92	1317.22
FBgn0025186	ari-2	493.014	266.58	349.12	369.202
FBgn0000115	Arl1	1367.11	2103.45	1903.56	1747.28
FBgn0004908	Arl2	437.869	745.256	739.525	701.889
FBgn0039889	Arl4	762.156	1344.58	842.735	726.232
FBgn0034446	Arl6	0.823062	5.83752	0.897482	2.70477
FBgn0000117	arm	12123.7	9114.31	7451.79	6088.44
FBgn0041164	armi	1825.55	477.704	1014.15	862.823
FBgn0011745	Arp1	2533.39	2998.54	2875.53	2577.65
FBgn0031050	Arp10	649.396	779.309	801.451	777.622
FBgn0011742	Arp2	4177.04	2811.74	2908.74	2449.17
FBgn0262716	Arp3	8140.09	8513.05	6042.74	5136.36
FBgn0038576	Arp5	589.313	471.866	542.079	530.136
FBgn0011743	Arp53D	0	1.94584	0	1.35239
FBgn0011741	Arp6	1618.96	1696.77	1969.97	2004.24
FBgn0030877	Arp8	520.998	836.711	510.667	409.773
FBgn0001961	Arpc1	11814.2	12426.1	12058.6	11764.4
FBgn0032859	Arpc2	6600.96	7121.77	5475.54	4863.18
FBgn0038369	Arpc3A	1152.29	1955.57	2265.24	2445.12
FBgn0065032	Arpc3B	81.4832	160.532	198.343	243.43
FBgn0031781	Arpc4	2698	4650.56	4217.27	4454.76
FBgn0031437	Arpc5	1832.14	1841.74	2720.27	2937.38
FBgn0000119	arr	1064.22	594.454	541.181	480.097
FBgn0000120	Arr1	1.64612	0	0	0
FBgn0000121	Arr2	12.3459	15.5667	18.8471	25.6953
FBgn0033062	Ars2	5201.75	2834.12	3188.75	3266.01
FBgn0037834	Art1	3488.96	2273.71	2900.66	2293.65
FBgn0031592	Art2	1.64612	2.91876	0.897482	1.35239
FBgn0038306	Art3	1288.92	995.297	1115.57	1064.33
FBgn0037770	Art4	1976.17	901.897	1136.21	962.899
FBgn0038189	Art6	0	0	0	0
FBgn0034817	Art7	454.33	424.193	491.82	515.259
FBgn0032329	Art8	18.1074	14.5938	27.8219	28.4001
FBgn0038188	Art9	0	0.97292	0	0
FBgn0029095	aru	7596.86	5261.55	3095.41	2649.33
FBgn0036826	arx	441.984	675.206	526.822	436.821
FBgn0058064	ARY	0	0	0	0
FBgn0050372	Asap	1770.41	1445.76	756.577	612.631
FBgn0039908	Asator	2674.13	6099.23	3131.31	3149.71
FBgn0035407	Asciz	186.012	230.582	181.291	156.877
FBgn0000137	ase	0	0	0	0
FBgn0029094	asf1	1869.17	2399.22	2490.51	2254.43
FBgn0005386	ash1	987.675	409.599	565.413	549.069
FBgn0000139	ash2	1262.58	2338.9	1377.63	1409.19
FBgn0261004	asl	1281.51	626.56	1294.17	1287.47
FBgn0000140	asp	2263.42	866.871	1370.45	1265.83
FBgn0041607	asparagine-synthetase	1400.85	1905.95	1296.86	1137.36
FBgn0034075	Asph	47.7376	5.83752	15.2572	14.8763
FBgn0034606	ASPP	2.46919	0.97292	0	0
FBgn0034793	asrij	863.392	1477.87	1310.32	1713.47
FBgn0015905	ast	1150.64	627.533	980.947	857.413
FBgn0015591	AstA	50.2068	48.646	40.3867	50.0383
FBgn0266429	AstA-R1	25.5149	8.75628	4.48741	4.05716
FBgn0039595	AstA-R2	0.823062	0	0	0
FBgn0032336	AstC	1.64612	0.97292	0	4.05716
FBgn0032337	AstCC	3.29225	14.5938	8.07733	6.76193
FBgn0036790	AstC-R1	0	0	0	0
FBgn0036789	AstC-R2	0	0	0	0
FBgn0020407	asun	402.477	268.526	251.295	244.782
FBgn0261823	Asx	1326.78	780.282	660.546	615.336
FBgn0031876	Atac1	273.257	391.114	280.912	265.068
FBgn0032691	Atac2	698.78	379.439	522.334	459.811
FBgn0052343	Atac3	480.668	456.299	501.692	485.507
FBgn0039946	ATbp	125.929	117.723	109.493	133.886
FBgn0025720	Ate1	1073.27	1209.34	1167.62	1290.18
FBgn0020762	Atet	1418.96	1135.4	709.01	758.689
FBgn0265193	Atf-2	295.479	324.955	433.484	393.545
FBgn0028550	Atf3	698.78	1220.04	381.43	516.612
FBgn0033010	Atf6	1693.04	2835.09	1541.87	1336.16
FBgn0260945	Atg1	1261.75	915.517	584.261	580.174
FBgn0040780	Atg10	83.9523	67.1315	97.8255	70.3241
FBgn0030960	Atg101	566.267	977.784	537.591	446.288
FBgn0036255	Atg12	108.644	284.093	201.933	190.687
FBgn0261108	Atg13	702.072	776.39	513.359	488.212
FBgn0039636	Atg14	1115.25	877.574	725.165	680.25
FBgn0039705	Atg16	1646.95	1729.85	1190.96	1067.03
FBgn0037363	Atg17	1015.66	849.359	677.599	661.317
FBgn0035850	Atg18a	1416.49	1415.6	1395.58	1445.7
FBgn0032935	Atg18b	712.772	518.566	299.759	246.134
FBgn0044452	Atg2	1714.44	623.642	837.35	833.07
FBgn0036813	Atg3	1030.47	1241.45	1084.16	948.023
FBgn0031298	Atg4a	1464.23	1069.24	1239.42	1346.98
FBgn0038325	Atg4b	409.885	419.328	268.347	219.087
FBgn0029943	Atg5	389.308	620.723	475.665	358.382
FBgn0264325	Atg6	400.831	454.354	431.689	401.659
FBgn0034366	Atg7	738.287	535.106	547.464	442.23
FBgn0052672	Atg8a	4404.21	10701.1	7458.97	8218.45
FBgn0038539	Atg8b	0	0	0	0
FBgn0034110	Atg9	1144.88	971.947	860.685	910.156
FBgn0032422	atilla	0.823062	0.97292	7.17985	6.76193
FBgn0036995	atk	13.169	1.94584	5.38489	6.76193
FBgn0039213	atl	4230.54	2970.32	2846.81	2500.56
FBgn0010750	atms	1589.33	892.167	1357.89	1483.57
FBgn0010433	ato	0	0	0	0
FBgn0052446	Atox1	831.293	2035.35	1520.33	1361.85
FBgn0030343	ATP7	1020.6	676.179	476.563	507.145
FBgn0037989	ATP8B	16357.5	18173.2	11221.2	10243
FBgn0002921	Atpalpha	12008.5	9217.44	12685	14286.6
FBgn0020236	ATPCL	7809.21	1936.11	3473.25	3988.19
FBgn0019644	ATPsyn-b	6004.24	7614.07	7774.88	7865.48
FBgn0010217	ATPsyn-beta	17904.1	13982.8	9917.17	7024.3
FBgn0016119	ATPsyn-Cf6	2691.41	2414.79	4710.88	5671.91
FBgn0016120	ATPsyn-d	4484.87	2650.23	6216.86	7623.4
FBgn0020235	ATPsyn-gamma	21438.3	12782.2	19672.8	20179
FBgn0012042	AttA	5429.74	110.913	91.5431	79.7908
FBgn0041581	AttB	17746	335.657	289.887	312.401
FBgn0041579	AttC	415.646	3.89168	4.48741	5.40955
FBgn0038530	AttD	5493.12	21.4042	17.0522	12.1715
FBgn0067783	att-ORFA	87.2446	51.5647	44.8741	45.9811
FBgn0067782	att-ORFB	0	0	0	0
FBgn0019637	Atu	1732.55	1149.02	1768.94	2224.68
FBgn0029907	Atx-1	26.338	51.5647	56.5413	60.8574
FBgn0041188	Atx2	2385.23	1305.66	1823.68	1992.07
FBgn0031420	Atxn7	685.611	579.86	525.924	458.459
FBgn0000146	aub	79.014	53.5106	78.9784	67.6193
FBgn0000147	aurA	939.114	933.03	945.946	785.737
FBgn0024227	aurB	1871.64	927.192	2454.61	2812.96
FBgn0032104	aust	0.823062	1.94584	0.897482	2.70477
FBgn0037218	aux	1935.84	1035.19	1245.7	1023.76
FBgn0050476	ave	228.811	471.866	399.379	448.992
FBgn0030410	Aven	147.328	97.292	129.237	121.715
FBgn0000150	awd	25379.9	20173.5	40967.3	48107.1
FBgn0013751	Awh	0	0.97292	0.897482	1.35239
FBgn0026597	Axn	1772.05	891.194	662.341	611.279
FBgn0262870	axo	37.0378	35.998	51.1565	50.0383
FBgn0000152	Axs	207.412	107.994	92.4406	97.3718
FBgn0261647	Axud1	1095.5	677.152	667.726	695.127
FBgn0025185	az2	316.879	441.706	315.914	256.953
FBgn0000153	b	38.6839	11.675	16.1547	25.6953
FBgn0023407	B4	2088.11	1461.33	1702.52	1728.35
FBgn0004587	B52	9835.59	4059.02	8833.01	10276.8
FBgn0024897	b6	18.9304	0.97292	3.58993	4.05716
FBgn0004870	bab1	27.1611	49.6189	41.2842	63.5622
FBgn0025525	bab2	30.4533	19.4584	18.8471	36.5144
FBgn0011300	babo	2998.42	3104.59	2414.23	2482.98
FBgn0034724	babos	5.76144	14.5938	18.8471	31.1049
FBgn0031453	Bacc	12507.3	26700.8	25287.4	25438.4
FBgn0032049	Bace	0	0	0	0
FBgn0031977	baf	4338.36	6794.87	7137.67	7404.32
FBgn0045866	bai	6614.95	14386.6	13584.3	14531.4
FBgn0260960	Baldspot	3576.21	4379.11	3693.14	3628.45
FBgn0027889	ball	1579.46	689.8	1459.31	1637.74
FBgn0000158	bam	6.5845	0	16.1547	4.05716
FBgn0262451	ban	0	0	0	0
FBgn0004862	bap	0	0	0	0
FBgn0042085	Bap170	2683.18	982.649	1767.14	2027.23
FBgn0025716	Bap55	2521.86	1314.41	2027.41	1985.3
FBgn0025463	Bap60	2426.39	2247.44	2580.26	2596.58
FBgn0037081	barc	1400.03	1017.67	1004.28	822.251
FBgn0014127	barr	1507.03	622.669	1251.09	1187.4
FBgn0000163	baz	1318.55	1214.2	1077.88	1006.18
FBgn0033844	bbc	6624	5828.76	5802.22	5753.05
FBgn0087007	bbg	127.575	49.6189	82.5683	110.896
FBgn0035741	BBS1	1.64612	0	0	0
FBgn0033578	BBS4	32.0994	34.0522	20.6421	24.343
FBgn0031255	BBS8	50.2068	197.503	238.73	239.372
FBgn0024251	bbx	13.9921	30.1605	13.4622	20.2858
FBgn0040239	bc10	1400.03	1418.52	1280.71	1294.23
FBgn0039558	BCAS2	639.519	411.545	875.942	1064.33
FBgn0000166	bcd	0	0	0.897482	0
FBgn0043362	bchs	1002.49	1093.56	752.09	722.174
FBgn0026149	BCL7-like	684.788	602.237	834.658	772.213
FBgn0013432	bcn92	898.784	1008.92	936.073	983.185
FBgn0038857	Bdbt	641.165	1137.34	983.64	979.128
FBgn0034049	bdg	3690.61	3365.33	2211.39	2112.43
FBgn0052594	be	2288.94	2056.75	1852.4	1708.06
FBgn0015602	BEAF-32	976.975	1568.35	1290.58	1163.05
FBgn0037660	beag	671.619	390.141	522.334	573.412
FBgn0013433	beat-Ia	1.64612	2.91876	0.897482	2.70477
FBgn0028645	beat-Ib	1.64612	0.97292	5.38489	2.70477
FBgn0028644	beat-Ic	0	0.97292	0	0
FBgn0038498	beat-IIa	0.823062	0	0	0
FBgn0038494	beat-IIb	0.823062	0	0	0
FBgn0265607	beat-IIIa	0	0	0	0
FBgn0053179	beat-IIIb	0	0.97292	0	0
FBgn0032629	beat-IIIc	12.3459	0.97292	2.69244	0
FBgn0039089	beat-IV	4.11531	1.94584	2.69244	2.70477
FBgn0038087	beat-Va	0	0.97292	0	0
FBgn0038092	beat-Vb	25.5149	35.998	26.027	35.1621
FBgn0038084	beat-Vc	0	0.97292	0.897482	0
FBgn0039584	beat-VI	5.76144	2.91876	5.38489	4.05716
FBgn0250908	beat-VII	0	0	0.897482	0
FBgn0036691	beg	594.251	553.591	647.084	638.326
FBgn0263231	bel	8448.73	3556.99	3494.79	2581.71
FBgn0025109	Bem46	520.175	444.624	465.793	427.354
FBgn0000173	ben	3483.2	4491.97	3802.63	3636.57
FBgn0040238	Best1	1722.67	3352.68	2810.91	3022.58
FBgn0035696	Best2	1.64612	0	1.79496	0
FBgn0036492	Best3	0.823062	1.94584	2.69244	2.70477
FBgn0036491	Best4	17.2843	58.3752	84.3633	121.715
FBgn0260857	Bet1	748.987	1200.58	1317.5	1388.9
FBgn0260859	Bet3	236.219	395.005	333.863	293.468
FBgn0260860	Bet5	320.171	560.402	562.721	620.745
FBgn0033315	beta3GalTII	357.209	303.551	326.683	362.44
FBgn0027538	beta4GalNAcTA	414.823	440.733	372.455	343.506
FBgn0039625	beta4GalNAcTB	0	0	0	0
FBgn0039258	beta4GalT7	440.338	547.754	660.546	651.85
FBgn0008635	betaCOP	12127	7008.91	8583.51	8044
FBgn0025724	beta'COP	7928.56	5274.2	5367.84	4283.01
FBgn0015000	betaggt-I	1443.65	2183.23	1160.44	884.461
FBgn0028970	betaggt-II	1204.96	1226.85	1120.95	981.833
FBgn0030538	betaNACtes1	0	0	0	0
FBgn0030563	betaNACtes2	0	0	0	0
FBgn0052601	betaNACtes3	10.6998	10.7021	9.8723	8.11432
FBgn0030566	betaNACtes4	0	0	0	0
FBgn0262163	betaNACtes5	0	0.97292	1.79496	0
FBgn0052598	betaNACtes6	9.87675	2.91876	8.07733	12.1715
FBgn0250788	beta-Spec	8933.52	3556.99	3318.89	3476.99
FBgn0010357	betaTry	0	0	0	0
FBgn0003887	betaTub56D	51953.3	21617.3	56291.8	64303.3
FBgn0003888	betaTub60D	11064.4	5214.85	10888.2	11089.6
FBgn0003889	betaTub85D	0.823062	0	0	2.70477
FBgn0003890	betaTub97EF	304.533	113.832	174.111	162.286
FBgn0263107	bft	0	0	0	0
FBgn0083938	BG642163	0	0	0	0
FBgn0250831	BG642167	0	0	0	0
FBgn0047334	BG642312	0	0	0	1.35239
FBgn0013753	Bgb	596.72	992.378	724.268	592.345
FBgn0004581	bgcn	27.1611	99.2378	123.852	146.058
FBgn0027348	bgm	79.837	192.638	191.164	159.582
FBgn0011758	B-H1	0	0	0.897482	0
FBgn0004854	B-H2	0	0	0	0
FBgn0261111	BHD	233.75	220.853	245.91	269.125
FBgn0000179	bi	3.29225	2.91876	0.897482	0
FBgn0035871	BI-1	2676.6	4661.26	3124.13	2668.26
FBgn0000180	bib	17.2843	24.323	49.3615	67.6193
FBgn0000181	bic	24924.8	39904.3	29382.7	26230.9
FBgn0000182	BicC	0	0	0	0
FBgn0000183	BicD	2577.83	2123.88	1326.48	1133.3
FBgn0014133	bif	5240.44	4844.17	4066.49	4158.59
FBgn0038252	BigH1	100.414	172.207	93.3381	64.9146
FBgn0039509	bigmax	377.786	968.055	530.412	505.793
FBgn0039282	Bili	1.64612	6.81044	3.58993	2.70477
FBgn0045759	bin	0	0.97292	0	1.35239
FBgn0024491	Bin1	1560.53	1427.27	1670.21	1820.31
FBgn0263144	bin3	3464.27	2185.18	1984.33	1902.81
FBgn0026263	bip1	129.221	24.323	76.2859	86.5527
FBgn0026262	bip2	1638.72	1065.35	521.437	593.698
FBgn0010520	Bka	349.801	286.038	390.404	346.211
FBgn0267791	bl	3372.91	2307.77	2871.04	3002.3
FBgn0035608	blanks	5652.79	3052.05	4390.48	3405.31
FBgn0035625	Blimp-1	0.823062	1.94584	0	1.35239
FBgn0002906	Blm	739.11	387.222	399.379	362.44
FBgn0050077	Blos1	269.141	544.835	571.696	517.964
FBgn0036118	Blos2	190.95	285.065	261.167	281.296
FBgn0085284	Blos3	83.1293	136.209	152.572	124.42
FBgn0036105	Blos4	223.05	348.305	260.27	270.477
FBgn0027660	blot	116.875	132.317	137.315	156.877
FBgn0004133	blow	1178.63	464.083	726.96	1007.53
FBgn0038387	blp	462.561	665.477	709.908	704.593
FBgn0041161	blue	907.015	392.087	564.516	581.526
FBgn0011211	blw	19422.6	7785.3	15994.9	16815.6
FBgn0026562	BM-40-SPARC	31752.1	74119.9	66861.5	73329.1
FBgn0036199	Bmcp	888.084	1202.53	1036.59	953.433
FBgn0036449	bmm	2181.94	3088.05	2801.04	2739.94
FBgn0001090	bnb	19.7535	8.75628	9.8723	20.2858
FBgn0004389	bnk	0	0	0	1.35239
FBgn0014135	bnl	157.205	439.76	366.172	398.954
FBgn0040487	BobA	0	0	0	0
FBgn0004132	boca	1071.63	2038.27	2545.26	2960.37
FBgn0037719	bocksbeutel	808.247	846.44	561.823	444.935
FBgn0040388	boi	1188.5	3057.89	1883.81	1762.16
FBgn0011206	bol	111.936	22.3772	10.7698	14.8763
FBgn0050362	boly	0	0	0.897482	1.35239
FBgn0023097	bon	1195.09	345.386	166.932	158.229
FBgn0260942	bond	0.823062	0	0	1.35239
FBgn0026261	bonsai	869.977	411.545	1079.67	1172.52
FBgn0040237	bor	2941.62	1628.67	1761.76	1721.59
FBgn0259791	bora	552.275	305.497	532.207	411.126
FBgn0032105	borr	1112.78	830.873	1235.83	1160.35
FBgn0000206	boss	0	0	0	0
FBgn0027535	botv	1718.55	859.088	917.226	854.708
FBgn0261284	bou	15.6382	27.2418	59.2338	54.0955
FBgn0004893	bowl	1921.85	2538.35	1758.17	1821.66
FBgn0037205	BoYb	338.279	378.466	327.581	335.392
FBgn0000210	br	600.012	314.253	412.842	448.992
FBgn0033155	Br140	1035.41	629.479	652.469	592.345
FBgn0010300	brat	5872.55	4616.5	3166.32	3141.59
FBgn0050169	Brca2	278.195	218.907	243.218	239.372
FBgn0000216	Brd	0	0	0.897482	0
FBgn0039654	Brd8	804.132	321.064	504.385	524.726
FBgn0086694	Bre1	1728.43	614.885	1053.64	1042.69
FBgn0038499	Brf	1025.54	599.319	631.827	586.936
FBgn0024250	brk	404.947	522.458	618.365	578.821
FBgn0000212	brm	4069.22	1481.76	2374.74	2423.48
FBgn0030434	Brms1	598.366	641.154	832.863	961.547
FBgn0000221	brn	260.088	397.924	367.07	361.087
FBgn0013755	Bro	0	0	1.79496	0
FBgn0259246	brp	786.847	1164.58	1006.08	1507.91
FBgn0261787	bru	1643.66	902.869	734.14	574.764
FBgn0262475	bru-2	31.2764	42.8085	52.0539	37.8668
FBgn0264001	bru-3	0.823062	2.91876	0	4.05716
FBgn0266717	Bruce	3564.68	2452.73	2600.9	2881.94
FBgn0036874	brv1	0	0	0	0
FBgn0036712	brv2	0	0	0	0
FBgn0040333	brv3	23.8688	16.5396	27.8219	35.1621
FBgn0011785	BRWD3	2187.7	594.454	996.205	1192.81
FBgn0004101	bs	485.607	281.174	369.762	298.877
FBgn0032679	bsf	4239.59	1871.9	2835.14	3113.19
FBgn0261822	Bsg	11974.7	10067.8	5510.54	5359.51
FBgn0000227	Bsg25A	1.64612	4.8646	0.897482	6.76193
FBgn0000228	Bsg25D	982.736	835.738	812.221	803.318
FBgn0000529	bsh	0.823062	0	0	0
FBgn0000229	bsk	2288.94	1805.74	1922.41	1775.68
FBgn0005666	bt	40.33	42.8085	24.232	31.1049
FBgn0030228	BTBD9	651.865	317.172	439.766	484.154
FBgn0263108	BtbVII	2667.54	1600.45	1758.17	1721.59
FBgn0029848	Btd	4.11531	4.8646	5.38489	8.11432
FBgn0000233	btd	0	0.97292	0.897482	1.35239
FBgn0025679	Bteb2	0	10.7021	2.69244	9.46671
FBgn0030501	BthD	2207.45	5471.7	4063.8	4654.91
FBgn0003502	Btk29A	1187.68	422.247	592.338	480.097
FBgn0005592	btl	29.6302	21.4042	18.8471	21.6382
FBgn0014949	btn	1549	4857.79	3823.27	4115.31
FBgn0266756	btsz	32.9225	29.1876	23.3345	33.8097
FBgn0023096	btv	46.9145	31.1334	44.8741	28.4001
FBgn0045862	btz	953.929	407.653	533.104	504.44
FBgn0031696	Bub1	944.052	662.558	739.525	738.403
FBgn0025457	Bub3	3125.17	1542.08	2096.52	1610.69
FBgn0263855	BubR1	2619.81	1267.71	1267.24	1087.32
FBgn0040491	Buffy	8.23062	8.75628	5.38489	12.1715
FBgn0032248	Bug22	506.183	805.578	750.295	741.108
FBgn0259176	bun	10086.6	11405.5	5925.17	5602.94
FBgn0000239	bur	2873.31	1627.69	1540.08	1530.9
FBgn0038901	Burs	0	0	0	0
FBgn0031150	bves	738.287	1887.46	1073.39	1196.86
FBgn0000241	bw	5.76144	2.91876	4.48741	2.70477
FBgn0045064	bwa	238.688	249.067	272.834	263.715
FBgn0265598	Bx	505.36	486.46	614.775	542.307
FBgn0004856	Bx42	1582.75	2037.29	1785.99	1814.9
FBgn0020556	bxd	0	0	0	0
FBgn0000244	by	562.151	577.914	447.843	412.478
FBgn0011723	byn	0	0	0	0
FBgn0010292	bys	1362.99	496.189	1037.49	1031.87
FBgn0011566	Bzd	591.782	419.328	536.694	536.898
FBgn0028525	c(2)M	13.169	37.9439	33.2068	36.5144
FBgn0000246	c(3)G	160.497	270.472	165.137	182.572
FBgn0040236	c11.1	1786.87	1155.83	609.39	536.898
FBgn0040235	c12.1	875.738	1458.41	1318.4	1288.82
FBgn0040234	c12.2	798.37	376.52	556.439	639.679
FBgn0004863	C15	0	0	0	0
FBgn0032078	C1GalTA	6896.44	6106.04	5480.02	4237.03
FBgn0259228	C3G	1101.26	1049.78	909.149	830.365
FBgn0021742	C901	0	0	0	0
FBgn0000247	ca	2670.01	816.28	1216.09	1207.68
FBgn0001991	Ca-alpha1D	9.87675	5.83752	4.48741	6.76193
FBgn0264386	Ca-alpha1T	4.93837	2.91876	9.8723	6.76193
FBgn0259822	Ca-beta	1.64612	0	0	0
FBgn0025678	CaBP1	14434	10267.2	17957.7	18768.4
FBgn0263111	cac	3.29225	6.81044	2.69244	8.11432
FBgn0000250	cact	3215.7	1302.74	1825.48	1954.2
FBgn0031114	cactin	1325.13	484.514	767.347	902.042
FBgn0000251	cad	2.46919	5.83752	7.17985	10.8191
FBgn0036715	Cad74A	0	0	0	0
FBgn0261053	Cad86C	31.2764	19.4584	11.6673	9.46671
FBgn0037963	Cad87A	395.893	177.071	258.475	246.134
FBgn0038247	Cad88C	0	3.89168	0.897482	2.70477
FBgn0038439	Cad89D	0	0	0.897482	1.35239
FBgn0022800	Cad96Ca	4.93837	7.78336	3.58993	18.9334
FBgn0039294	Cad96Cb	22.2227	14.5938	26.9244	35.1621
FBgn0039709	Cad99C	8.23062	4.8646	9.8723	14.8763
FBgn0015609	CadN	38.6839	37.9439	50.259	37.8668
FBgn0262018	CadN2	4.93837	6.81044	2.69244	8.11432
FBgn0263979	Caf1	5070.89	2086.91	3543.26	3309.29
FBgn0033526	Caf1-105	761.333	483.541	791.579	865.527
FBgn0030054	Caf1-180	2439.56	870.763	1692.65	2036.69
FBgn0017414	cag	227.988	431.003	239.628	223.144
FBgn0027844	CAH1	4.11531	0.97292	0.897482	0
FBgn0027843	CAH2	6.5845	0	3.58993	2.70477
FBgn0037646	CAHbeta	193.42	300.632	294.374	317.811
FBgn0038478	cal1	776.148	593.481	600.415	562.593
FBgn0012051	CalpA	2785.24	1865.09	1251.09	1214.44
FBgn0025866	CalpB	2165.48	2162.8	1690.86	1509.26
FBgn0260450	CalpC	1105.37	1022.54	930.688	930.442
FBgn0039928	Cals	3684.85	3817.74	1903.56	1571.47
FBgn0013995	Calx	111.113	247.122	102.313	102.781
FBgn0262166	calypso	408.239	276.309	333.863	325.925
FBgn0000253	Cam	19062.1	11502.8	20224.7	20003.2
FBgn0016126	CaMKI	999.198	2442.03	1101.21	1002.12
FBgn0264607	CaMKII	2344.9	2932.38	1380.33	1196.86
FBgn0259234	Camta	519.352	211.124	236.038	217.734
FBgn0011569	can	0	0	0.897482	0
FBgn0040233	cana	927.591	631.425	521.437	508.497
FBgn0010015	CanA1	1.64612	4.8646	0	4.05716
FBgn0030758	CanA-14F	1290.56	981.676	822.991	853.356
FBgn0010014	CanB	1.64612	2.91876	1.79496	9.46671
FBgn0015614	CanB2	2687.3	4778.98	2701.42	2388.31
FBgn0027568	Cand1	2518.57	1444.79	1644.19	1387.55
FBgn0033504	CAP	3581.97	2302.9	2697.83	2964.43
FBgn0263006	Ca-P60A	14745.2	5964	8064.77	7229.86
FBgn0039722	Capa	0	0	0.897482	0
FBgn0037100	CapaR	0	0	0	0
FBgn0039680	Cap-D2	2409.1	733.581	1518.54	1539.02
FBgn0051989	Cap-D3	846.931	441.706	639.007	661.317
FBgn0031883	Caper	2407.46	3033.56	3007.46	3248.43
FBgn0259876	Cap-G	1935.84	913.572	2119.85	2531.67
FBgn0037831	Cap-H2	824.708	643.1	679.394	654.555
FBgn0042134	Capr	6963.93	3619.26	3780.19	3685.25
FBgn0023095	caps	228.811	863.953	283.604	265.068
FBgn0053653	Caps	48.5607	121.615	53.8489	48.6859
FBgn0261458	capt	9918.72	7712.33	8255.93	7547.67
FBgn0000256	capu	4163.87	3551.16	2773.22	3068.57
FBgn0000257	car	685.611	795.848	483.743	481.45
FBgn0004878	cas	3.29225	0	3.58993	2.70477
FBgn0022213	Cas	5055.25	2120.96	2656.55	2270.66
FBgn0013759	CASK	1697.98	1200.58	897.482	899.337
FBgn0034068	casp	1987.7	1477.87	1633.42	1501.15
FBgn0000261	Cat	5088.17	2865.25	3655.44	3362.03
FBgn0029093	cathD	11401.1	12815.3	14998.7	15643.1
FBgn0024249	cato	0.823062	0	0	0
FBgn0002022	Catsup	3328.46	4169.93	4528.69	4061.22
FBgn0015919	caup	0	0	0	0
FBgn0026257	cav	493.014	655.748	482.845	367.849
FBgn0011571	caz	4365.52	1519.7	3347.61	3800.21
FBgn0033842	cbc	515.237	671.315	479.255	403.011
FBgn0020224	Cbl	1572.87	2178.37	1142.49	1053.51
FBgn0026144	CBP	15.6382	178.044	61.0287	89.2575
FBgn0022943	Cbp20	447.746	711.204	910.046	1054.86
FBgn0004580	Cbp53E	1.64612	10.7021	8.97482	8.11432
FBgn0022942	Cbp80	2318.57	681.044	1465.59	1641.8
FBgn0086757	cbs	544.867	802.659	716.19	735.698
FBgn0031148	Cbs	6147.45	4970.65	5162.31	4600.82
FBgn0043364	cbt	2505.4	712.177	2646.67	2526.26
FBgn0011241	cbx	288.072	400.843	441.561	450.345
FBgn0067317	Cby	17.2843	11.675	4.48741	6.76193
FBgn0039007	CCAP	0	1.94584	8.97482	4.05716
FBgn0039396	CCAP-R	0	0.97292	0.897482	0
FBgn0036219	CCDC151	0	0.97292	0	0
FBgn0261353	Ccdc56	0	0	0	0
FBgn0038199	CCHa1	1.64612	0	0.897482	0
FBgn0050106	CCHa1-R	0.823062	0.97292	1.79496	1.35239
FBgn0038147	CCHa2	0.823062	0	0.897482	1.35239
FBgn0033058	CCHa2-R	3.29225	22.3772	26.027	47.3335
FBgn0038925	Cchl	1459.29	1879.68	1798.55	1818.96
FBgn0259231	CCKLR-17D1	0	2.91876	1.79496	0
FBgn0030954	CCKLR-17D3	16.4612	10.7021	14.3597	28.4001
FBgn0038331	Ccm3	1047.76	1760.98	1213.4	1226.61
FBgn0052183	Ccn	17.2843	37.9439	61.0287	56.8002
FBgn0004783	Ccp84Aa	0	0	0	0
FBgn0004782	Ccp84Ab	0	0	0	0
FBgn0004781	Ccp84Ac	0	0	0	0
FBgn0004780	Ccp84Ad	0	0	0	0
FBgn0004779	Ccp84Ae	0	0	0	0
FBgn0004778	Ccp84Af	0	0	0	0
FBgn0004777	Ccp84Ag	0	0	0	0
FBgn0010531	Ccs	320.994	490.352	478.358	524.726
FBgn0041342	Cct1	4715.32	4439.43	4035.08	4464.23
FBgn0035231	Cct2	109.467	144.965	160.649	163.639
FBgn0010621	Cct5	7447.89	4241.93	6030.18	5642.16
FBgn0015019	Cctgamma	9010.88	6822.11	8551.2	8402.38
FBgn0031367	c-cup	0	0	0	0
FBgn0267592	Ccy	0	0	0	0
FBgn0035470	Ccz1	304.533	313.28	411.047	430.059
FBgn0263986	cd	6.5845	3.89168	6.28237	8.11432
FBgn0037533	CD98hc	5230.56	6170.26	4492.79	4013.88
FBgn0052499	Cda4	5.76144	11.675	9.8723	5.40955
FBgn0051973	Cda5	20.5766	12.648	8.97482	12.1715
FBgn0034197	Cda9	2.46919	9.7292	11.6673	29.7525
FBgn0039774	CDase	9653.7	5760.66	6234.8	5889.64
FBgn0031952	cdc14	879.03	675.206	552.849	453.05
FBgn0025781	Cdc16	606.597	345.386	400.277	324.573
FBgn0032863	Cdc23	400.008	278.255	485.538	517.964
FBgn0012058	Cdc27	1369.58	763.742	1033.9	1050.8
FBgn0013435	cdc2rk	268.318	124.534	354.505	352.973
FBgn0011573	Cdc37	2499.64	956.38	1967.28	2971.19
FBgn0010341	Cdc42	8540.92	5784.01	6419.69	5811.21
FBgn0026143	CDC45L	1135.83	604.183	764.654	739.755
FBgn0265574	Cdc5	1093.85	337.603	480.153	484.154
FBgn0035918	Cdc6	919.36	379.439	780.809	827.661
FBgn0265082	Cdep	3727.65	2457.6	1713.29	1507.91
FBgn0032821	CdGAPr	1451.88	904.815	715.293	673.489
FBgn0004876	cdi	1199.2	582.779	434.381	354.325
FBgn0004106	Cdk1	1311.96	1333.87	1661.24	1365.91
FBgn0037093	Cdk12	2489.76	1086.75	1244.81	1115.72
FBgn0004107	Cdk2	633.758	976.811	1018.64	1046.75
FBgn0016131	Cdk4	1102.9	799.74	1087.75	1134.65
FBgn0013762	Cdk5	748.164	1222.96	944.151	864.175
FBgn0027491	Cdk5alpha	0.823062	14.5938	15.2572	18.9334
FBgn0263237	Cdk7	479.845	645.046	534.002	511.202
FBgn0015618	Cdk8	362.97	463.11	426.304	389.487
FBgn0019949	Cdk9	359.678	435.868	664.136	643.736
FBgn0026141	Cdlc2	0	0	0	0
FBgn0261532	cdm	1281.51	1475.92	861.582	692.422
FBgn0010350	CdsA	1516.9	2373.92	1126.34	772.213
FBgn0000281	Cec2	29.6302	16.5396	18.8471	9.46671
FBgn0000276	CecA1	7760.65	442.678	537.591	597.755
FBgn0000277	CecA2	4514.5	142.046	105.903	98.7242
FBgn0000278	CecB	793.432	247.122	279.117	285.354
FBgn0000279	CecC	448.569	914.545	938.766	1311.82
FBgn0000280	Cec-Psi1	21.3996	27.2418	26.9244	32.4573
FBgn0032409	Ced-12	1060.93	586.671	840.043	754.632
FBgn0029092	ced-6	7884.11	15354.6	5624.52	4864.53
FBgn0032876	Cen	1105.37	1271.61	667.726	554.479
FBgn0039056	CenB1A	1791.81	1973.08	1471.87	1457.87
FBgn0028509	CenG1A	1055.99	1093.56	491.82	446.288
FBgn0266916	Cenp-C	1380.28	522.458	1024.92	916.918
FBgn0036480	Cep135	771.209	580.833	780.809	783.032
FBgn0266708	Cep89	0	36.9709	25.1295	37.8668
FBgn0031575	Cep97	432.108	184.855	316.811	362.44
FBgn0034443	cer	274.08	754.986	666.829	885.813
FBgn0037315	Cerk	1457.64	1639.37	1068.9	1007.53
FBgn0027569	cert	2242.02	2545.16	1882.92	1609.34
FBgn0030657	cerv	355.563	649.91	588.748	649.146
FBgn0000286	Cf2	511.945	639.208	399.379	371.906
FBgn0030121	Cfp1	455.976	715.096	540.284	467.926
FBgn0000289	cg	4631.37	2244.53	3542.36	3421.54
FBgn0039596	CG10000	2.46919	0	0	0
FBgn0037972	CG10005	4.93837	0.97292	1.79496	5.40955
FBgn0039590	CG10011	723.472	190.692	197.446	163.639
FBgn0038012	CG10013	0.823062	0	0	0
FBgn0038000	CG10014	0	0	0	0
FBgn0031568	CG10019	43.6223	16.5396	18.8471	16.2286
FBgn0032785	CG10026	651.865	1121.78	908.251	735.698
FBgn0037498	CG10029	0	0	0	0
FBgn0031563	CG10031	0	3.89168	1.79496	4.05716
FBgn0037493	CG10032	0	0	0	0
FBgn0038028	CG10035	44.4454	81.7253	85.2608	96.0195
FBgn0038013	CG10038	719.356	853.251	893.892	827.661
FBgn0038014	CG10041	39.507	36.9709	35.0018	47.3335
FBgn0037492	CG10050	102.06	97.292	105.005	66.2669
FBgn0034437	CG10051	15.6382	10.7021	16.1547	35.1621
FBgn0037490	CG10053	115.229	88.5357	174.111	169.048
FBgn0037482	CG10055	1575.34	1366.95	1414.43	1279.36
FBgn0034439	CG10062	45.2684	74.9148	65.5162	98.7242
FBgn0035727	CG10063	63.3758	35.998	41.2842	25.6953
FBgn0035724	CG10064	18.1074	21.4042	27.8219	36.5144
FBgn0037473	CG10068	590.959	706.34	482.845	348.916
FBgn0034440	CG10073	282.31	189.719	288.092	281.296
FBgn0035722	CG10075	223.873	255.878	219.883	177.163
FBgn0035720	CG10077	4000.08	4264.31	3366.45	3466.17
FBgn0034441	CG10081	33.7455	0	0	1.35239
FBgn0034644	CG10082	933.353	625.587	956.715	1253.66
FBgn0037517	CG10086	0	0	0	0
FBgn0036369	CG10089	0	0.97292	0	0
FBgn0037526	CG10092	344.863	222.799	276.424	240.725
FBgn0038032	CG10096	0	0	0	0
FBgn0038033	CG10097	0	0	0	0
FBgn0037472	CG10098	585.197	1012.81	735.935	536.898
FBgn0035715	CG10103	1882.34	2067.45	2057.03	2157.06
FBgn0033933	CG10104	4.93837	9.7292	8.97482	6.76193
FBgn0036367	CG10116	0	0	0	0
FBgn0038088	CG10126	67.4911	26.2688	22.437	21.6382
FBgn0033949	CG10131	109.467	302.578	105.903	182.572
FBgn0032798	CG10132	57.6144	10.7021	20.6421	21.6382
FBgn0036366	CG10133	400.831	415.437	415.534	407.068
FBgn0032800	CG10137	204.119	186.801	125.647	101.429
FBgn0033951	CG10139	686.434	831.846	839.145	835.775
FBgn0036363	CG10140	0	0	0	0
FBgn0035704	CG10144	711.949	324.955	332.068	258.306
FBgn0035702	CG10147	126.752	142.046	109.493	77.086
FBgn0033960	CG10151	46.9145	54.4835	81.6708	81.1432
FBgn0036361	CG10154	0	0	0	0
FBgn0035697	CG10163	0.823062	3.89168	0	2.70477
FBgn0039088	CG10164	0	1.94584	2.69244	4.05716
FBgn0032801	CG10165	574.497	555.537	615.672	670.784
FBgn0032799	CG10166	1153.11	1608.24	1668.42	1533.61
FBgn0039087	CG10168	0	0	0	0
FBgn0039085	CG10170	0	0	0	0
FBgn0036353	CG10171	544.867	664.504	519.642	392.192
FBgn0039084	CG10175	0	0	0.897482	1.35239
FBgn0032682	CG10176	0	0	0	1.35239
FBgn0039083	CG10177	0	0	0	0
FBgn0032684	CG10178	41.1531	302.578	207.318	284.001
FBgn0039091	CG10182	0.823062	1.94584	1.79496	0
FBgn0039093	CG10183	0	0	0	0
FBgn0039094	CG10184	110.29	31.1334	92.4406	105.486
FBgn0038397	CG10185	37.0378	11.675	25.1295	24.343
FBgn0032797	CG10186	28.8072	4.8646	8.97482	5.40955
FBgn0032796	CG10188	646.104	392.087	317.708	305.639
FBgn0032793	CG10189	526.76	671.315	420.919	430.059
FBgn0032790	CG10194	278.195	226.69	224.37	238.02
FBgn0032787	CG10195	345.686	603.21	462.203	458.459
FBgn0033969	CG10202	0	0	0	0
FBgn0033970	CG10205	4.93837	46.7001	35.8993	37.8668
FBgn0039118	CG10208	184.366	175.126	153.469	136.591
FBgn0033971	CG10209	483.138	277.282	464.895	478.745
FBgn0032685	CG10211	5.76144	0.97292	1.79496	6.76193
FBgn0039115	CG10214	705.364	748.175	804.144	636.974
FBgn0039113	CG10217	821.416	719.961	898.379	919.623
FBgn0039112	CG10219	783.555	1247.28	1632.52	1641.8
FBgn0036356	CG10222	181.074	285.065	235.14	197.448
FBgn0035695	CG10226	0	0	1.79496	0
FBgn0039108	CG10232	3399.25	11753.8	7725.52	7415.14
FBgn0032783	CG10237	28.8072	26.2688	37.6942	32.4573
FBgn0027514	CG1024	353.094	389.168	300.656	233.963
FBgn0027596	CG10249	176.135	1123.72	355.403	306.992
FBgn0039104	CG10252	1.64612	4.8646	3.58993	5.40955
FBgn0033983	CG10253	0	6.81044	0.897482	2.70477
FBgn0027512	CG10254	1028.83	629.479	747.602	845.242
FBgn0033985	CG10257	4.11531	0	1.79496	0
FBgn0032813	CG10262	21.3996	107.994	56.5413	40.5716
FBgn0038394	CG10264	4.93837	3.89168	1.79496	5.40955
FBgn0033990	CG10265	252.68	245.176	456.818	538.25
FBgn0032811	CG10268	473.261	373.601	508.872	508.497
FBgn0035690	CG10274	578.613	570.131	416.431	377.316
FBgn0037395	CG10280	0	0.97292	0	0
FBgn0032681	CG10283	23.8688	10.7021	38.5917	52.7431
FBgn0037439	CG10286	1969.59	837.684	1225.06	1110.31
FBgn0035688	CG10289	2401.7	1903.03	1743.81	1779.74
FBgn0037432	CG10298	14.8151	15.5667	14.3597	16.2286
FBgn0039107	CG10300	4.11531	30.1605	47.5665	58.1526
FBgn0039106	CG10301	5.76144	6.81044	5.38489	5.40955
FBgn0034654	CG10306	4029.71	8034.37	8446.2	9737.18
FBgn0034655	CG10307	41.1531	29.1876	30.5144	32.4573
FBgn0038420	CG10311	183.543	993.351	273.732	266.42
FBgn0038423	CG10317	0	0.97292	0	0
FBgn0034645	CG10320	1144.88	2035.35	2510.26	3136.18
FBgn0034643	CG10321	1350.65	948.597	928.893	862.823
FBgn0038454	CG10324	370.378	321.064	510.667	534.193
FBgn0038453	CG10326	1676.58	3464.57	2564.1	2182.75
FBgn0260455	CG10332	0	0	0	0
FBgn0032690	CG10333	1346.53	823.09	978.255	893.928
FBgn0032698	CG10336	651.865	519.539	866.07	896.632
FBgn0032805	CG10337	387.662	456.299	327.581	292.116
FBgn0032700	CG10338	515.237	598.346	490.025	352.973
FBgn0034972	CG10339	27.1611	237.392	175.009	236.668
FBgn0022344	CG10340	939.937	922.328	1076.08	1088.67
FBgn0032701	CG10341	1123.48	371.655	778.117	754.632
FBgn0032703	CG10343	492.191	668.396	840.043	819.546
FBgn0034729	CG10344	92.183	145.938	131.93	150.115
FBgn0027562	CG10345	0	0.97292	1.79496	0
FBgn0030342	CG10347	1092.2	938.868	984.537	822.251
FBgn0032707	CG10348	1.64612	2.91876	0.897482	1.35239
FBgn0030348	CG10352	13.169	13.6209	14.3597	17.581
FBgn0030349	CG10353	1351.47	1150.96	1224.16	1226.61
FBgn0035453	CG10357	2.46919	0	0.897482	0
FBgn0035452	CG10359	733.348	246.149	155.264	154.172
FBgn0036208	CG10361	0	0.97292	0	1.35239
FBgn0030358	CG10362	0	0	0	0
FBgn0039109	CG10365	869.977	2879.84	1910.74	1901.46
FBgn0032814	CG10366	619.766	412.518	583.363	654.555
FBgn0039116	CG10375	424.7	798.767	512.462	412.478
FBgn0032702	CG10376	2040.37	2139.45	2006.77	1910.92
FBgn0032699	CG10383	1687.28	2771.85	1881.12	1914.98
FBgn0034731	CG10384	0	0	0	0
FBgn0033019	CG10395	358.855	623.642	373.352	279.944
FBgn0033020	CG10396	4.93837	1.94584	0.897482	5.40955
FBgn0031877	CG10399	169.551	146.911	174.111	206.915
FBgn0038431	CG10405	8.23062	8.75628	5.38489	5.40955
FBgn0038395	CG10407	199.181	276.309	288.989	313.754
FBgn0037440	CG1041	467.499	264.634	413.739	377.316
FBgn0032689	CG10413	1679.87	1857.3	973.768	787.089
FBgn0033021	CG10417	3390.19	2984.92	2255.37	1767.57
FBgn0036277	CG10418	544.044	713.15	1006.97	1023.76
FBgn0039296	CG10420	1679.87	1709.42	1379.43	1060.27
FBgn0036848	CG10424	1074.1	1417.54	1471.87	1397.02
FBgn0039304	CG10425	876.561	908.707	1099.41	1067.03
FBgn0036273	CG10426	165.436	117.723	116.673	102.781
FBgn0032724	CG10428	519.352	431.976	523.232	578.821
FBgn0032730	CG10431	45.2684	13.6209	14.3597	22.9906
FBgn0034638	CG10433	600.012	2013.94	1564.31	1491.68
FBgn0037539	CG10435	972.86	1203.5	906.456	843.889
FBgn0034636	CG10440	1.64612	5.83752	1.79496	2.70477
FBgn0034494	CG10444	3774.56	2496.51	2404.35	1885.23
FBgn0037531	CG10445	492.191	259.77	218.088	151.467
FBgn0033440	CG10459	4.11531	2.91876	6.28237	4.05716
FBgn0032815	CG10462	1369.58	1144.15	984.537	975.071
FBgn0032819	CG10463	592.605	190.692	380.532	371.906
FBgn0033017	CG10465	1646.95	2771.85	1837.14	1507.91
FBgn0032822	CG10466	186.835	218.907	265.655	269.125
FBgn0035679	CG10467	838.7	712.177	603.108	469.278
FBgn0035678	CG10469	166.259	264.634	262.962	252.896
FBgn0032746	CG10470	782.732	1301.77	1502.38	1686.43
FBgn0035670	CG10472	17.2843	54.4835	67.3111	94.6671
FBgn0034427	CG10474	0	0	0	0
FBgn0034426	CG10476	0	0	0	0
FBgn0035661	CG10477	0	0	0.897482	0
FBgn0035656	CG10479	27.9841	41.8355	40.3867	51.3907
FBgn0032827	CG10481	0	0.97292	0	0
FBgn0035649	CG10483	13.9921	3.89168	4.48741	1.35239
FBgn0035647	CG10486	0	0	0	0
FBgn0032748	CG10492	1283.15	657.694	563.618	516.612
FBgn0034634	CG10494	134.159	149.83	169.624	117.658
FBgn0032750	CG10495	171.197	219.88	233.345	240.725
FBgn0034612	CG10505	8.23062	2.91876	6.28237	4.05716
FBgn0037060	CG10508	1.64612	11.675	29.6169	54.0955
FBgn0037059	CG10510	0	0	1.79496	0
FBgn0037057	CG10512	316.879	2349.6	1902.66	1764.86
FBgn0039311	CG10513	1.64612	2.91876	1.79496	1.35239
FBgn0039312	CG10514	3.29225	19.4584	18.8471	27.0477
FBgn0036549	CG10516	327.579	354.143	362.583	369.202
FBgn0034583	CG10527	1093.03	2006.16	2688.85	2952.26
FBgn0034570	CG10543	2074.12	1255.07	1374.94	1536.31
FBgn0039321	CG10550	178.604	372.628	170.522	148.763
FBgn0039324	CG10553	3.29225	1.94584	2.69244	0
FBgn0030034	CG10555	1618.14	1101.35	1126.34	1077.85
FBgn0039323	CG10559	53.499	9.7292	4.48741	1.35239
FBgn0039325	CG10560	0.823062	2.91876	1.79496	1.35239
FBgn0002036	CG10561	121.813	160.532	126.545	106.839
FBgn0039326	CG10562	3.29225	0.97292	1.79496	8.11432
FBgn0037051	CG10565	5442.09	2898.33	3908.53	3877.29
FBgn0037050	CG10566	1.64612	3.89168	3.58993	2.70477
FBgn0040992	CG10570	0	0	0	0
FBgn0035630	CG10576	11923.7	13070.2	12517.2	10421.5
FBgn0037046	CG10581	55.9682	98.2649	121.16	223.144
FBgn0037045	CG10584	313.587	414.464	536.694	432.764
FBgn0037044	CG10585	433.754	392.087	393.994	400.306
FBgn0037039	CG10587	0.823062	0	0	1.35239
FBgn0037037	CG10588	7.40756	5.83752	11.6673	8.11432
FBgn0037035	CG10589	0.823062	0	0.897482	0
FBgn0035622	CG10590	3739.17	3890.71	3548.64	3036.11
FBgn0035621	CG10591	1.64612	6.81044	7.17985	1.35239
FBgn0035619	CG10592	37.0378	43.7814	97.8255	162.286
FBgn0030832	CG10597	0	0	0	0
FBgn0003057	CG10598	0	0	0	0
FBgn0032717	CG10600	1948.19	1377.65	909.149	883.108
FBgn0032721	CG10602	3139.98	2086.91	2757.96	2516.79
FBgn0036286	CG10616	1479.87	1144.15	1277.12	1098.14
FBgn0032726	CG10621	43.6223	19.4584	35.0018	40.5716
FBgn0032727	CG10623	251.034	130.371	110.39	113.6
FBgn0035612	CG10625	9.05368	3.89168	9.8723	13.5239
FBgn0032818	CG10628	400.008	312.307	526.822	645.088
FBgn0032817	CG10631	1186.86	605.156	732.345	719.47
FBgn0035603	CG10635	790.963	1084.81	1448.54	1779.74
FBgn0036290	CG10638	2686.47	970.001	1330.97	988.595
FBgn0032729	CG10639	1052.7	1053.67	913.636	691.07
FBgn0036292	CG10646	292.187	333.711	373.352	321.868
FBgn0046302	CG10650	0.823062	0	4.48741	8.11432
FBgn0032853	CG10651	0.823062	0	0.897482	0
FBgn0036294	CG10654	64.1989	30.1605	12.5647	18.9334
FBgn0036289	CG10657	0	0	0	2.70477
FBgn0032839	CG10659	0.823062	0	0	1.35239
FBgn0036288	CG10660	233.75	201.394	212.703	197.448
FBgn0036287	CG10663	97.9444	35.998	11.6673	17.581
FBgn0039329	CG10669	161.32	205.286	177.701	174.458
FBgn0035586	CG10671	765.448	619.75	681.189	657.26
FBgn0035588	CG10672	774.502	745.256	1103	1140.06
FBgn0035592	CG10674	0.823062	4.8646	4.48741	2.70477
FBgn0032836	CG10680	0	0	0	0
FBgn0036291	CG10681	188.481	274.363	254.885	202.858
FBgn0036300	CG10688	880.677	1491.49	1532	1291.53
FBgn0039147	CG10694	0.823062	0	0	1.35239
FBgn0032754	CG10700	1.64612	2.91876	0.897482	0
FBgn0032752	CG10702	489.722	1521.65	344.633	381.373
FBgn0036377	CG10710	0	0	0	0
FBgn0036360	CG10713	0	0	1.79496	0
FBgn0032846	CG10721	255.149	294.795	323.093	269.125
FBgn0036362	CG10725	0	0.97292	0	1.35239
FBgn0032843	CG10730	21.3996	17.5126	21.5396	31.1049
FBgn0034081	CG10731	448.569	382.357	430.791	419.24
FBgn0036365	CG10732	660.096	410.572	570.798	651.85
FBgn0034082	CG10734	0.823062	9.7292	3.58993	5.40955
FBgn0034420	CG10737	2628.04	1669.53	1408.15	1403.78
FBgn0036368	CG10738	26.338	0.97292	10.7698	10.8191
FBgn0037250	CG1074	633.758	544.835	451.433	312.401
FBgn0032845	CG10747	157.205	294.795	199.241	186.629
FBgn0036327	CG10748	0	0	0	0
FBgn0036328	CG10749	0	1.94584	0	0
FBgn0032769	CG10750	0.823062	0	0	0
FBgn0036325	CG10752	0	0	0.897482	0
FBgn0036314	CG10754	1061.75	700.502	1121.85	1180.63
FBgn0030015	CG10761	0	0.97292	1.79496	0
FBgn0034221	CG10764	65.0219	26.2688	78.0809	74.3813
FBgn0037405	CG1077	0.823062	2.91876	1.79496	1.35239
FBgn0029979	CG10777	2676.6	2026.59	1636.11	1449.76
FBgn0029980	CG10778	624.704	675.206	573.491	535.545
FBgn0029656	CG10793	2.46919	8.75628	11.6673	16.2286
FBgn0034626	CG10795	788.494	713.15	811.323	850.651
FBgn0033821	CG10799	0.823062	2.91876	2.69244	1.35239
FBgn0029660	CG10801	6.5845	3.89168	6.28237	2.70477
FBgn0029664	CG10802	394.247	814.334	554.644	569.355
FBgn0029666	CG10803	396.716	545.808	455.921	505.793
FBgn0029663	CG10804	12.3459	6.81044	7.17985	6.76193
FBgn0036052	CG10809	706.187	494.243	595.03	520.669
FBgn0033830	CG10814	4.93837	0.97292	0.897482	8.11432
FBgn0034478	CG10822	0	0	0	1.35239
FBgn0038865	CG10824	9637.24	9890.7	6703.29	5425.78
FBgn0038845	CG10827	1.64612	61.2939	44.8741	83.848
FBgn0038839	CG10830	0	0	0	0
FBgn0032972	CG10834	0	0.97292	2.69244	4.05716
FBgn0028858	CG10839	0	0	0	0
FBgn0038163	CG10841	0	0.97292	1.79496	1.35239
FBgn0039246	CG10845	0	0	0	0
FBgn0035478	CG10853	0	0	0	0
FBgn0032520	CG10859	4.93837	16.5396	8.07733	8.11432
FBgn0035455	CG10862	0	0	0	0
FBgn0027552	CG10863	1402.5	1378.63	1488.02	1181.99
FBgn0038621	CG10864	27.1611	29.1876	2.69244	8.11432
FBgn0035475	CG10866	166.259	291.876	188.471	167.696
FBgn0031347	CG10869	22.2227	10.7021	16.1547	18.9334
FBgn0031395	CG10874	218.935	241.284	198.343	223.144
FBgn0038804	CG10877	334.986	262.688	355.403	284.001
FBgn0031398	CG10880	214.819	278.255	328.478	242.077
FBgn0038796	CG10881	0	0	0	0
FBgn0038773	CG10887	0.823062	0	0.897482	1.35239
FBgn0038769	CG10889	277.372	230.582	218.986	206.915
FBgn0037911	CG10898	377.786	269.499	377.84	404.364
FBgn0039235	CG10899	1.64612	0.97292	0	4.05716
FBgn0037238	CG1090	136.628	43.7814	24.232	40.5716
FBgn0037543	CG10903	485.607	257.824	496.307	504.44
FBgn0034945	CG10904	267.495	422.247	341.043	289.411
FBgn0036207	CG10907	428.815	445.597	491.82	486.859
FBgn0038090	CG10909	0	0	0	0
FBgn0037470	CG1091	1787.69	1331.93	1499.69	1517.38
FBgn0034289	CG10910	0	0	0	0
FBgn0034295	CG10911	0	0	0	0
FBgn0034296	CG10912	0.823062	0	0	0
FBgn0034307	CG10914	468.322	212.096	401.174	492.269
FBgn0034308	CG10915	953.106	565.266	516.052	432.764
FBgn0034312	CG10916	686.434	905.788	744.012	891.223
FBgn0031178	CG10918	0	2.91876	0.897482	0
FBgn0037514	CG10919	0	0	0.897482	0
FBgn0037228	CG1092	6229.76	29563.1	20501.2	18736
FBgn0029963	CG10920	3.29225	8.75628	13.4622	24.343
FBgn0034356	CG10924	15.6382	68.1044	24.232	29.7525
FBgn0034360	CG10927	167.082	207.232	183.984	185.277
FBgn0034274	CG10931	0	0	0	0
FBgn0029969	CG10932	1243.65	1513.86	1192.75	966.956
FBgn0034264	CG10933	0.823062	2.91876	8.07733	5.40955
FBgn0034263	CG10934	0	0	0	0
FBgn0034253	CG10936	48.5607	2.91876	5.38489	8.11432
FBgn0036320	CG10943	0	0	0	0
FBgn0032857	CG10947	0.823062	2.91876	0	2.70477
FBgn0036317	CG10948	531.698	738.446	515.154	436.821
FBgn0032858	CG10949	311.118	441.706	518.744	538.25
FBgn0034205	CG10950	0.823062	0	0	0
FBgn0034204	CG10953	0.823062	1.94584	0.897482	2.70477
FBgn0030004	CG10958	122.636	140.1	138.212	100.077
FBgn0030010	CG10959	85.5985	108.967	114.878	123.067
FBgn0036316	CG10960	4373.75	6119.66	1969.07	1329.4
FBgn0030073	CG10962	3126.81	2827.3	3335.94	2945.5
FBgn0036310	CG10969	1.64612	2.91876	4.48741	1.35239
FBgn0030078	CG10970	3.29225	2.91876	1.79496	8.11432
FBgn0036306	CG10973	832.116	551.645	740.422	653.203
FBgn0037379	CG10979	1632.96	1184.04	864.275	811.432
FBgn0036305	CG10984	924.299	664.504	723.37	608.574
FBgn0030524	CG10993	0	0.97292	0	0
FBgn0030525	CG10996	9.87675	9.7292	10.7698	8.11432
FBgn0263353	CG11000	11.5229	8.75628	9.8723	13.5239
FBgn0034455	CG11007	775.325	1065.35	819.401	664.022
FBgn0034464	CG11018	0	0	0	1.35239
FBgn0031208	CG11023	9.87675	16.5396	13.4622	13.5239
FBgn0031735	CG11029	0.823062	0	0.897482	1.35239
FBgn0037235	CG1103	1031.3	1791.15	1602.9	1249.61
FBgn0031736	CG11030	1649.42	588.616	1289.68	1309.11
FBgn0031741	CG11034	2.46919	8.75628	9.8723	8.11432
FBgn0037544	CG11035	170.374	279.228	213.601	221.791
FBgn0037038	CG11037	0	0	0.897482	0
FBgn0037467	CG1104	1645.3	913.572	1297.76	1505.21
FBgn0034481	CG11041	0	4.8646	1.79496	9.46671
FBgn0031831	CG11043	0	0	0	0
FBgn0034484	CG11044	0	0	0	0
FBgn0037465	CG1105	857.631	1412.68	718.883	581.526
FBgn0031836	CG11050	2246.14	4637.91	3006.56	2766.98
FBgn0040524	CG11052	0	0.97292	0	0
FBgn0033149	CG11060	0	0	0	0
FBgn0030536	CG11068	0.823062	1.94584	0	0
FBgn0039244	CG11069	0	0	0	0
FBgn0028467	CG11070	1714.44	688.827	1010.56	879.051
FBgn0034693	CG11073	0	0	0	1.35239
FBgn0039929	CG11076	1677.4	1185.99	1310.32	1214.44
FBgn0039930	CG11077	0	0	0.897482	0
FBgn0030408	CG11085	0	0	0	1.35239
FBgn0039241	CG11089	845.285	297.713	651.572	573.412
FBgn0046222	CG1109	1497.15	776.39	936.073	1053.51
FBgn0030528	CG11095	93.8291	135.236	152.572	197.448
FBgn0034485	CG11099	0	0	0.897482	1.35239
FBgn0030522	CG11103	406.593	459.218	644.392	631.565
FBgn0030280	CG11106	0	0	0	0
FBgn0033160	CG11107	2987.72	1499.27	1937.66	1706.71
FBgn0037200	CG11109	23.0457	32.1064	12.5647	10.8191
FBgn0034535	CG11110	136.628	311.334	256.68	242.077
FBgn0033164	CG11112	0.823062	0	3.58993	1.35239
FBgn0033165	CG11113	0	2.91876	0	0
FBgn0030266	CG11122	753.102	312.307	577.978	866.88
FBgn0033169	CG11123	900.43	545.808	716.19	691.07
FBgn0033174	CG11125	342.394	525.377	315.016	292.116
FBgn0033178	CG11127	1118.54	1101.35	1289.68	1319.93
FBgn0037304	CG1113	16.4612	84.644	37.6942	48.6859
FBgn0037204	CG11131	0	0.97292	0	0
FBgn0030518	CG11134	403.3	406.68	520.539	493.621
FBgn0037199	CG11137	1215.66	2223.12	1952.92	2050.22
FBgn0030400	CG11138	1413.2	1521.65	1346.22	1276.65
FBgn0033177	CG11141	1598.39	1257.01	1068	995.357
FBgn0033168	CG11145	0	0	0	0
FBgn0031734	CG11147	17.2843	40.8626	19.7446	29.7525
FBgn0039936	CG11148	4239.59	3252.47	2651.16	2419.42
FBgn0031732	CG11149	0.823062	0	0	0
FBgn0030519	CG11151	1222.25	2731.96	2195.24	2346.39
FBgn0039927	CG11155	246.096	54.4835	31.4119	39.2192
FBgn0030511	CG11158	129.221	244.203	205.523	131.182
FBgn0034539	CG11159	0	0.97292	0	1.35239
FBgn0037297	CG1116	519.352	819.198	730.55	653.203
FBgn0030257	CG11160	0	3.89168	0.897482	0
FBgn0030509	CG11162	0	0.97292	0	0
FBgn0030507	CG11164	409.885	490.352	611.185	596.403
FBgn0033238	CG11165	0	0	0	0
FBgn0039249	CG11168	522.644	512.729	387.712	394.897
FBgn0034705	CG11170	374.493	492.297	556.439	582.879
FBgn0030499	CG11178	659.273	600.291	518.744	503.088
FBgn0034528	CG11180	1052.7	502.999	787.091	714.06
FBgn0030035	CG11190	1897.98	1605.32	1619.06	1499.8
FBgn0033249	CG11191	0	0	0.897482	0
FBgn0034507	CG11192	0	0	0	0
FBgn0034500	CG11200	695.488	780.282	1075.18	1030.52
FBgn0034488	CG11208	1803.33	1729.85	1855.09	1745.93
FBgn0033259	CG11210	1219.78	975.838	621.057	438.173
FBgn0033067	CG11211	0.823062	0	0	0
FBgn0031855	CG11221	0.823062	0	0.897482	2.70477
FBgn0037195	CG11226	1.64612	11.675	2.69244	2.70477
FBgn0031139	CG11227	0	0	0	0
FBgn0039939	CG11231	0	0	0	0
FBgn0031860	CG11236	0	0	0	0
FBgn0037290	CG1124	840.346	1371.82	658.751	687.012
FBgn0037186	CG11241	23.8688	35.0251	52.9514	59.505
FBgn0037120	CG11247	1077.39	912.599	912.739	837.127
FBgn0037117	CG11248	448.569	421.274	350.018	357.03
FBgn0037115	CG11249	0	0	0	0
FBgn0036346	CG11251	0	0	0	0
FBgn0034442	CG11257	141.567	175.126	118.468	67.6193
FBgn0037280	CG1126	3.29225	8.75628	10.7698	6.76193
FBgn0036332	CG11261	1137.47	1028.38	786.194	670.784
FBgn0036329	CG11262	0	0	0.897482	1.35239
FBgn0036330	CG11263	17.2843	23.3501	24.232	24.343
FBgn0036334	CG11267	2793.47	2170.58	3134.01	2953.61
FBgn0034700	CG11269	5.76144	9.7292	14.3597	16.2286
FBgn0034706	CG11275	81.4832	48.646	28.7194	20.2858
FBgn0036342	CG11279	415.646	769.579	775.424	837.127
FBgn0030056	CG11284	4102.14	2503.32	2587.44	2326.11
FBgn0037516	CG11286	0	0	0	0
FBgn0031887	CG11289	2.46919	1.94584	3.58993	2.70477
FBgn0037279	CG1129	2263.42	2874.98	1782.4	1368.62
FBgn0034713	CG11291	4.93837	19.4584	6.28237	17.581
FBgn0030058	CG11294	0.823062	2.91876	4.48741	4.05716
FBgn0034721	CG11298	0	0	0	0
FBgn0034901	CG11300	0	0	0.897482	1.35239
FBgn0037108	CG11306	2619.81	2865.25	2197.03	2150.29
FBgn0037106	CG11307	291.364	230.582	361.685	388.135
FBgn0037070	CG11309	39.507	37.9439	28.7194	33.8097
FBgn0039798	CG11313	53.499	94.3732	100.518	105.486
FBgn0039816	CG11317	0.823062	0	0	0
FBgn0039818	CG11318	4.11531	0	8.07733	1.35239
FBgn0031835	CG11319	27.1611	63.2398	50.259	64.9146
FBgn0031837	CG11320	6.5845	3.89168	5.38489	8.11432
FBgn0031857	CG11321	40.33	10.7021	27.8219	64.9146
FBgn0031856	CG11322	0.823062	2.91876	0.897482	4.05716
FBgn0031849	CG11327	0.823062	0.97292	0.897482	1.35239
FBgn0039850	CG11333	0	0	1.79496	0
FBgn0039849	CG11334	1493.86	925.247	1365.07	1590.41
FBgn0039846	CG11337	726.764	267.553	365.275	375.963
FBgn0039840	CG11340	0.823062	1.94584	1.79496	2.70477
FBgn0035537	CG11342	109.467	113.832	87.0557	85.2004
FBgn0035546	CG11345	0	0	0	0
FBgn0035550	CG11349	0.823062	0	0	0
FBgn0035552	CG11350	0	0	0.897482	1.35239
FBgn0035557	CG11353	733.348	1915.68	2128.83	2173.29
FBgn0030375	CG11356	0	0	0	0
FBgn0035558	CG11357	15171.5	13701.6	13781.7	12130.9
FBgn0035490	CG1136	0.823062	0.97292	0	1.35239
FBgn0039920	CG11360	983.559	1948.76	706.318	741.108
FBgn0034737	CG11362	1.64612	0	2.69244	0
FBgn0037185	CG11367	223.05	83.6711	101.415	45.9811
FBgn0040923	CG11368	0	0	0	0
FBgn0029951	CG11369	4.11531	0	0	1.35239
FBgn0037454	CG1137	0	0	0	0
FBgn0037181	CG11370	0	0.97292	4.48741	0
FBgn0040679	CG11373	0	0	0	0
FBgn0031214	CG11374	30.4533	36.9709	31.4119	37.8668
FBgn0031217	CG11377	2428.03	2704.72	2437.56	2119.19
FBgn0040364	CG11378	19.7535	8.75628	4.48741	8.11432
FBgn0040362	CG11379	0	0	0	0
FBgn0037456	CG1138	0	0	0	0
FBgn0040359	CG11380	0	0	0	4.05716
FBgn0029568	CG11381	6.5845	2.91876	9.8723	6.76193
FBgn0040367	CG11382	33.7455	18.4855	22.437	18.9334
FBgn0040363	CG11384	1.64612	2.91876	11.6673	29.7525
FBgn0034959	CG11388	541.575	460.191	696.446	688.365
FBgn0035300	CG1139	0	1.94584	0	0
FBgn0038732	CG11391	0	1.94584	2.69244	1.35239
FBgn0034200	CG11395	297.949	498.135	248.602	262.363
FBgn0037022	CG11396	343.217	299.659	472.973	471.983
FBgn0040366	CG11398	148.974	111.886	133.725	112.248
FBgn0037021	CG11399	1010.72	677.152	893.892	807.375
FBgn0034198	CG11400	1082.33	2661.91	1569.7	1064.33
FBgn0026876	CG11403	945.698	563.321	603.108	669.431
FBgn0037169	CG11404	0	0	0	0
FBgn0034990	CG11406	0.823062	0	0	0
FBgn0038733	CG11407	0	0	0.897482	0
FBgn0024366	CG11409	8.23062	1.94584	13.4622	20.2858
FBgn0024362	CG11412	1323.48	1537.21	1319.3	1175.22
FBgn0035022	CG11413	1.64612	0	0	0
FBgn0035024	CG11414	1580.28	493.27	818.503	992.652
FBgn0024364	CG11417	1423.07	701.475	1041.98	1209.03
FBgn0024360	CG11418	517.706	294.795	333.863	325.925
FBgn0037504	CG1142	1036.24	1321.22	1414.43	1511.97
FBgn0034251	CG11423	6.5845	0	0.897482	2.70477
FBgn0037167	CG11425	0.823062	0	2.69244	4.05716
FBgn0037166	CG11426	5.76144	4.8646	5.38489	9.46671
FBgn0035359	CG1143	23.0457	25.2959	42.1816	83.848
FBgn0029713	CG11436	762.979	758.877	569.901	411.126
FBgn0037165	CG11437	0.823062	0	0	0
FBgn0037164	CG11438	2.46919	2.91876	0.897482	0
FBgn0029715	CG11444	2210.75	3008.27	3095.41	2911.69
FBgn0038737	CG11447	299.595	424.193	354.505	375.963
FBgn0024985	CG11448	1674.93	875.628	1008.77	1181.99
FBgn0037162	CG11449	0	0.97292	0.897482	1.35239
FBgn0038734	CG11453	0	0	0	2.70477
FBgn0031224	CG11454	987.675	1912.76	1497.9	1563.36
FBgn0031228	CG11455	1578.63	2562.67	2920.41	3106.43
FBgn0037031	CG11456	156.382	292.849	180.394	158.229
FBgn0040637	CG11458	0	0	0	0
FBgn0037396	CG11459	0	0.97292	0	0
FBgn0035346	CG1146	1228.01	527.322	1216.09	1556.6
FBgn0039671	CG11470	0	0	1.79496	0
FBgn0034688	CG11474	544.044	502.027	498.102	444.935
FBgn0034687	CG11475	20.5766	13.6209	17.9496	4.05716
FBgn0035397	CG11486	1824.73	2586.99	1663.93	1947.44
FBgn0039749	CG11498	0	0	0	0
FBgn0039733	CG11504	573.674	360.953	460.408	524.726
FBgn0035424	CG11505	4657.71	4120.31	2858.48	2419.42
FBgn0029584	CG11509	4.11531	2.91876	3.58993	8.11432
FBgn0037156	CG11523	455.153	454.354	655.162	642.384
FBgn0036264	CG11529	1.64612	0.97292	0	1.35239
FBgn0046296	CG11534	77.3678	118.696	91.5431	114.953
FBgn0035400	CG11537	3835.47	1757.09	2687.96	2572.24
FBgn0039859	CG11539	132.513	134.263	123.852	132.534
FBgn0039864	CG11550	1.64612	2.91876	0	0
FBgn0086856	CG11555	818.124	854.224	927.098	985.89
FBgn0036249	CG11560	213.173	287.011	281.809	279.944
FBgn0031247	CG11562	309.471	451.435	473.87	488.212
FBgn0039868	CG11563	1137.47	1008.92	1252.88	1119.78
FBgn0031159	CG11566	0	0	0	0
FBgn0036230	CG11570	0	0	0	0
FBgn0039882	CG11576	474.907	284.093	304.246	281.296
FBgn0036847	CG11577	1897.16	2557.81	2501.28	2238.2
FBgn0030540	CG11581	0	0	0.897482	0
FBgn0035524	CG11583	1585.22	816.28	1427	1460.58
FBgn0030541	CG11584	0	0	0	0
FBgn0030543	CG11585	1.64612	0	0	1.35239
FBgn0035520	CG11586	333.34	528.295	650.674	800.613
FBgn0036221	CG11588	0	0	0	0
FBgn0030545	CG11590	409.062	557.483	875.942	1065.68
FBgn0035488	CG11593	854.339	870.763	923.509	938.556
FBgn0035484	CG11594	2.46919	3.89168	12.5647	17.581
FBgn0023522	CG11596	1195.09	797.794	970.178	914.213
FBgn0036212	CG11597	45.2684	46.7001	59.2338	41.924
FBgn0038067	CG11598	12.3459	5.83752	15.2572	6.76193
FBgn0038068	CG11600	1.64612	1.94584	1.79496	0
FBgn0031244	CG11601	460.915	570.131	374.25	279.944
FBgn0038069	CG11608	0	0.97292	0	0
FBgn0037313	CG1161	2321.04	3775.9	3577.36	3463.46
FBgn0031232	CG11617	9.05368	7.78336	11.6673	9.46671
FBgn0036836	CG11619	17.2843	43.7814	20.6421	28.4001
FBgn0038705	CG11626	0.823062	3.89168	2.69244	1.35239
FBgn0032965	CG11629	2.46919	17.5126	15.2572	12.1715
FBgn0032964	CG11630	1.64612	0.97292	2.69244	2.70477
FBgn0032968	CG11634	0	0.97292	0.897482	0
FBgn0033283	CG11635	0	0	0	0
FBgn0040351	CG11638	41.9762	7.78336	19.7446	14.8763
FBgn0036194	CG11652	1401.67	1974.05	1290.58	1222.56
FBgn0030638	CG11655	626.35	983.622	629.135	523.374
FBgn0038109	CG11656	78.1909	54.4835	75.3885	71.6765
FBgn0036196	CG11658	131.69	381.385	235.14	258.306
FBgn0038731	CG11659	0.823062	0	0	4.05716
FBgn0029539	CG11663	0	0	0	0
FBgn0040341	CG11664	0	0	0	0
FBgn0033028	CG11665	3651.93	4564.94	2729.24	2017.76
FBgn0040648	CG11666	0	0	0	0
FBgn0038113	CG11668	25.5149	29.1876	15.2572	22.9906
FBgn0038114	CG11670	4.11531	10.7021	9.8723	6.76193
FBgn0037562	CG11671	1082.33	1057.56	2594.62	2776.45
FBgn0037563	CG11672	8.23062	15.5667	32.3093	43.2764
FBgn0030551	CG11674	4.93837	2.91876	2.69244	1.35239
FBgn0030678	CG11679	540.752	321.064	486.435	484.154
FBgn0040551	CG11686	102.883	1190.85	485.538	471.983
FBgn0037570	CG11693	0	0	0	0
FBgn0037571	CG11694	0	0	0	0
FBgn0030316	CG11695	278.195	345.386	322.196	419.24
FBgn0030314	CG11696	398.362	369.709	319.503	370.554
FBgn0030313	CG11697	0	0	0.897482	2.70477
FBgn0037572	CG11698	0	0	0	0
FBgn0030311	CG11699	0.823062	1.94584	5.38489	2.70477
FBgn0029856	CG11700	133.336	103.129	57.4388	33.8097
FBgn0038690	CG11703	0.823062	18.4855	27.8219	22.9906
FBgn0031115	CG11710	1157.23	1097.45	709.01	623.45
FBgn0036170	CG11714	0	0	0	0
FBgn0264712	CG1172	1159.69	1174.31	817.606	723.527
FBgn0037777	CG11722	145.682	221.826	207.318	213.677
FBgn0031391	CG11723	781.909	853.251	703.626	553.126
FBgn0036156	CG11726	0	0	0	0
FBgn0037592	CG11737	628.82	643.1	598.62	517.964
FBgn0037239	CG11739	692.195	804.605	719.78	623.45
FBgn0040531	CG11741	0	0	0	0
FBgn0030292	CG11752	452.684	604.183	1059.93	1365.91
FBgn0037603	CG11753	576.967	1159.72	849.018	925.032
FBgn0037611	CG11755	158.851	227.663	224.37	205.563
FBgn0030290	CG11756	3.29225	2.91876	3.58993	6.76193
FBgn0037615	CG11760	9.87675	3.89168	2.69244	1.35239
FBgn0037618	CG11762	3.29225	4.8646	4.48741	1.35239
FBgn0037625	CG11768	0	0	0	0
FBgn0039252	CG11771	1658.47	1286.2	993.512	704.593
FBgn0033527	CG11777	298.772	288.957	367.967	300.23
FBgn0038683	CG11779	1207.43	484.514	627.34	630.212
FBgn0039259	CG11781	352.271	587.644	570.798	632.917
FBgn0039264	CG11786	14.8151	17.5126	21.5396	28.4001
FBgn0034495	CG11788	329.225	391.114	384.122	301.582
FBgn0039265	CG11790	5419.04	7734.71	7994.77	8142.72
FBgn0039266	CG11791	3170.44	3742.82	3436.46	3408.01
FBgn0036992	CG11796	40.33	37.9439	33.2068	21.6382
FBgn0030346	CG11802	224.696	406.68	256.68	232.611
FBgn0033996	CG11807	999.198	834.765	863.377	835.775
FBgn0034000	CG11808	203.296	304.524	358.095	411.126
FBgn0036099	CG11811	1389.33	1435.06	1470.97	1353.74
FBgn0035299	CG11815	0.823062	1.94584	0	0
FBgn0030495	CG11816	0.823062	0	0	0
FBgn0033519	CG11825	147.328	54.4835	109.493	71.6765
FBgn0039616	CG11828	1.64612	2.91876	1.79496	4.05716
FBgn0031264	CG11835	4.93837	0.97292	8.07733	8.11432
FBgn0039272	CG11836	16.4612	17.5126	8.07733	12.1715
FBgn0039627	CG11837	774.502	420.301	597.723	482.802
FBgn0039271	CG11839	278.195	421.274	429.894	466.573
FBgn0039628	CG11841	2.46919	1.94584	1.79496	1.35239
FBgn0039629	CG11842	0.823062	0	5.38489	1.35239
FBgn0039630	CG11843	0	0	0	0
FBgn0039293	CG11851	1776.99	1877.74	1836.25	1599.87
FBgn0039297	CG11852	2.46919	4.8646	16.1547	14.8763
FBgn0039299	CG11854	0	0	0	0
FBgn0039303	CG11857	4511.2	3941.3	3738.91	3206.51
FBgn0039305	CG11858	426.346	492.297	839.145	966.956
FBgn0028947	CG11865	0	0	0	0
FBgn0039633	CG11873	1017.3	773.471	696.446	720.822
FBgn0039635	CG11876	3268.38	2241.61	3093.62	3329.58
FBgn0039310	CG11878	0	0	0	0
FBgn0039637	CG11880	3182.78	1825.2	1278.91	1265.83
FBgn0039642	CG11882	349.801	317.172	452.331	466.573
FBgn0033538	CG11883	1280.68	605.156	540.284	467.926
FBgn0031253	CG11885	461.738	717.042	1024.03	1061.62
FBgn0039308	CG11889	0	0	0	0
FBgn0039309	CG11891	0	0	0	0
FBgn0039313	CG11892	1.64612	9.7292	3.58993	1.35239
FBgn0039316	CG11893	14.8151	28.2147	20.6421	29.7525
FBgn0039644	CG11897	3300.48	587.644	475.665	516.612
FBgn0039645	CG11898	4.11531	0.97292	0.897482	1.35239
FBgn0014427	CG11899	218.111	172.207	315.914	371.906
FBgn0028647	CG11902	288.072	144.965	181.291	247.487
FBgn0036678	CG11905	0.823062	0.97292	0.897482	0
FBgn0034425	CG11906	418.116	334.684	400.277	340.801
FBgn0031249	CG11911	1.64612	0	0	0
FBgn0031248	CG11912	0	0	0	0
FBgn0039331	CG11913	0	0	1.79496	0
FBgn0039274	CG11920	901.253	784.173	749.397	654.555
FBgn0031638	CG11927	502.068	382.357	619.262	589.641
FBgn0031620	CG11929	1623.9	1568.35	999.795	872.289
FBgn0039656	CG11951	2.46919	0	1.79496	0
FBgn0034436	CG11961	9466.04	5118.53	5393.86	4641.39
FBgn0037644	CG11964	1363.81	642.127	1093.13	1145.47
FBgn0037645	CG11966	0	4.8646	2.69244	2.70477
FBgn0027503	CG11970	1086.44	538.025	610.287	546.364
FBgn0037648	CG11975	637.05	957.353	591.44	427.354
FBgn0037650	CG11977	0	0	0	0
FBgn0037652	CG11980	1488.92	1052.7	1636.11	1541.72
FBgn0037653	CG11982	854.339	1038.11	894.789	787.089
FBgn0037654	CG11983	18.9304	22.3772	31.4119	29.7525
FBgn0037655	CG11984	2460.13	2997.57	2471.66	2547.9
FBgn0040534	CG11985	491.368	445.597	722.473	701.889
FBgn0037656	CG11986	283.133	357.062	406.559	415.183
FBgn0037662	CG11997	0	1.94584	0	2.70477
FBgn0037312	CG11999	2079.06	3787.58	3418.51	3521.61
FBgn0035234	CG12003	49.3837	74.9148	57.4388	56.8002
FBgn0035236	CG12004	3374.55	2416.73	2291.27	1928.5
FBgn0035464	CG12006	1853.54	700.502	1272.63	1286.12
FBgn0037293	CG12007	1215.66	1260.9	979.152	774.918
FBgn0035430	CG12009	0	0.97292	1.79496	1.35239
FBgn0035443	CG12010	394.247	227.663	317.708	311.049
FBgn0035257	CG12011	2.46919	1.94584	3.58993	2.70477
FBgn0035444	CG12012	742.402	1156.8	968.383	919.623
FBgn0035445	CG12014	2496.35	4186.47	2897.97	3455.35
FBgn0035436	CG12016	5.76144	0.97292	0.897482	1.35239
FBgn0035429	CG12017	37.8609	2.91876	2.69244	4.05716
FBgn0027903	CG12018	962.16	510.783	745.807	747.87
FBgn0035273	CG12020	1.64612	1.94584	3.58993	6.76193
FBgn0035283	CG12024	698.78	668.396	401.174	324.573
FBgn0035285	CG12025	1100.43	1120.8	816.708	734.346
FBgn0035585	CG12027	0	0	0	0
FBgn0035421	CG12034	684.788	702.448	676.701	653.203
FBgn0035263	CG12035	17.2843	14.5938	7.17985	9.46671
FBgn0035179	CG12038	0	0	1.79496	0
FBgn0033206	CG12042	716.887	516.62	521.437	459.811
FBgn0032915	CG12050	2307.87	969.028	1167.62	1199.57
FBgn0039831	CG12054	1245.29	1863.14	1130.83	1234.73
FBgn0030099	CG12056	313.587	624.614	650.674	701.889
FBgn0030098	CG12057	1.64612	1.94584	0.897482	5.40955
FBgn0040031	CG12061	0	3.89168	0	2.70477
FBgn0030052	CG12065	5812.47	4470.57	3226.45	2964.43
FBgn0039796	CG12069	0	0.97292	0.897482	0
FBgn0039808	CG12071	15.6382	35.998	40.3867	36.5144
FBgn0030065	CG12075	85.5985	57.4023	47.5665	47.3335
FBgn0035426	CG12078	18.1074	13.6209	22.437	25.6953
FBgn0037386	CG1208	0.823062	1.94584	5.38489	6.76193
FBgn0030053	CG12081	470.792	564.293	496.307	463.869
FBgn0035402	CG12082	1097.14	477.704	772.732	689.717
FBgn0043458	CG12084	1666.7	675.206	676.701	639.679
FBgn0035227	CG12090	1290.56	1108.16	1269.04	1651.26
FBgn0035228	CG12091	2545.73	1424.35	1520.33	1405.13
FBgn0035372	CG12093	1156.4	1529.43	1416.23	1349.68
FBgn0030457	CG12096	584.374	352.197	518.744	432.764
FBgn0035232	CG12099	3458.51	2613.26	2672.7	2677.73
FBgn0035238	CG12104	804.132	860.061	618.365	532.84
FBgn0035241	CG12105	32.9225	11.675	37.6942	43.2764
FBgn0030100	CG12106	71.6064	124.534	87.9532	64.9146
FBgn0033209	CG12107	845.285	972.92	1260.06	1342.92
FBgn0030050	CG12111	0.823062	0	0	0
FBgn0030048	CG12112	1150.64	2239.66	1897.28	1706.71
FBgn0030097	CG12115	0	0.97292	1.79496	1.35239
FBgn0030041	CG12116	22.2227	385.276	177.701	196.096
FBgn0030101	CG12118	174.489	281.174	180.394	142.001
FBgn0030102	CG12119	1.64612	0.97292	0.897482	1.35239
FBgn0030109	CG12121	3353.98	1285.23	2133.31	2029.93
FBgn0030039	CG12123	381.901	528.295	507.975	466.573
FBgn0030037	CG12125	771.209	632.398	480.153	466.573
FBgn0033280	CG12126	0	0	0	0
FBgn0033473	CG12128	804.132	866.871	822.991	777.622
FBgn0033475	CG12129	887.261	1261.88	1056.34	987.242
FBgn0037387	CG1213	30.4533	24.323	18.8471	13.5239
FBgn0033469	CG12133	1.64612	1.94584	9.8723	6.76193
FBgn0033471	CG12134	890.553	873.682	895.687	885.813
FBgn0037325	CG12147	0	0	0	0
FBgn0029957	CG12155	704.541	383.33	549.259	546.364
FBgn0040775	CG12158	0	0	0	0
FBgn0033232	CG12159	834.585	1135.4	1258.27	1209.03
FBgn0037329	CG12162	871.623	443.651	770.937	910.156
FBgn0260462	CG12163	10565.6	16385.9	10306.7	9284.13
FBgn0033158	CG12164	2.46919	0.97292	0	1.35239
FBgn0037356	CG12170	411.531	566.239	511.565	484.154
FBgn0037354	CG12171	1403.32	1614.07	1467.38	1490.33
FBgn0037305	CG12173	827.178	920.382	1140.7	1219.85
FBgn0030510	CG12177	828.001	1335.82	711.703	677.546
FBgn0025388	CG12179	534.99	254.905	415.534	450.345
FBgn0037377	CG1218	732.525	1150.96	869.66	705.946
FBgn0028504	CG12182	271.611	100.211	137.315	131.182
FBgn0025387	CG12184	34.5686	10.7021	25.1295	31.1049
FBgn0031636	CG12194	94.6522	129.398	96.0305	82.4956
FBgn0031018	CG12200	60.0835	129.398	122.057	179.867
FBgn0031021	CG12203	949.814	821.144	1509.56	1856.83
FBgn0031022	CG12204	196.712	316.199	399.379	458.459
FBgn0029662	CG12206	59.2605	33.0793	66.4136	81.1432
FBgn0038220	CG12207	1664.23	1829.09	1354.3	1392.96
FBgn0033498	CG12209	0.823062	1.94584	0	0
FBgn0260742	CG12213	3199.24	2426.46	2538.08	2385.61
FBgn0043796	CG12219	416.469	359.98	351.813	346.211
FBgn0037974	CG12224	146.505	115.777	76.2859	85.2004
FBgn0036723	CG12229	45.2684	24.323	27.8219	43.2764
FBgn0031026	CG12231	0	0	0	0
FBgn0029822	CG12236	666.68	590.562	502.59	473.335
FBgn0031048	CG12237	770.386	1090.64	886.712	852.004
FBgn0029810	CG12239	0	1.94584	1.79496	6.76193
FBgn0038304	CG12241	823.885	490.352	489.127	458.459
FBgn0026148	CG12253	176.958	205.286	234.243	231.258
FBgn0038002	CG12256	0	0	0	0
FBgn0039557	CG12259	508.652	319.118	529.514	515.259
FBgn0035811	CG12262	8.23062	9.7292	4.48741	4.05716
FBgn0034346	CG12263	1579.46	698.556	1010.56	948.023
FBgn0032393	CG12264	2163.01	918.436	1269.94	1261.78
FBgn0038057	CG12267	325.933	170.261	299.759	315.106
FBgn0039131	CG12268	0.823062	0	0	0
FBgn0038665	CG12269	11.5229	4.8646	12.5647	10.8191
FBgn0037491	CG1227	319.348	293.822	309.631	288.058
FBgn0036571	CG12272	706.187	399.87	452.331	407.068
FBgn0038847	CG12278	0	0	0	1.35239
FBgn0038080	CG12279	534.99	1181.12	999.795	1011.59
FBgn0032620	CG12288	889.73	401.816	1032.1	1025.11
FBgn0036160	CG12289	0	0	0	0
FBgn0039419	CG12290	598.366	165.396	340.146	351.621
FBgn0032295	CG12299	907.838	1022.54	714.395	645.088
FBgn0036514	CG12301	1385.21	474.785	940.561	912.861
FBgn0036515	CG12304	1625.55	2067.45	2083.95	1894.69
FBgn0032370	CG12307	0	0	0.897482	0
FBgn0033542	CG12309	0	0	0.897482	0
FBgn0035134	CG1231	3.29225	2.91876	3.58993	6.76193
FBgn0036467	CG12310	0	0.97292	0	0
FBgn0036483	CG12316	497.13	256.851	455.921	530.136
FBgn0038590	CG12320	165.436	124.534	206.421	219.087
FBgn0038577	CG12321	519.352	377.493	673.111	662.669
FBgn0033557	CG12325	1245.29	239.338	463.101	427.354
FBgn0035137	CG1233	909.484	705.367	648.879	658.612
FBgn0038617	CG12333	292.187	436.841	359.89	367.849
FBgn0033543	CG12338	145.682	335.657	295.271	342.154
FBgn0037489	CG1234	1514.43	743.311	951.33	865.527
FBgn0033550	CG12341	324.287	201.394	295.271	232.611
FBgn0033556	CG12343	553.098	951.515	901.969	923.68
FBgn0033558	CG12344	8.23062	7.78336	6.28237	4.05716
FBgn0038558	CG12347	0	0	0	0
FBgn0040805	CG12355	0	0	0	1.35239
FBgn0037370	CG1236	1482.34	1174.31	1436.87	1191.45
FBgn0038111	CG12360	5611.64	3253.44	3860.07	3386.38
FBgn0036082	CG12362	30.4533	3.89168	2.69244	4.05716
FBgn0033774	CG12374	1.64612	1.94584	0	5.40955
FBgn0031987	CG12375	352.271	521.485	463.101	447.64
FBgn0033323	CG12376	0.823062	0	0	1.35239
FBgn0030676	CG12379	50.2068	47.6731	71.7985	62.2098
FBgn0033624	CG12384	1190.97	4821.79	3236.32	3518.91
FBgn0037368	CG1239	167.082	184.855	200.138	242.077
FBgn0033581	CG12391	1734.19	719.961	1306.73	1387.55
FBgn0031768	CG12393	560.505	719.961	610.287	597.755
FBgn0030722	CG12395	0.823062	25.2959	16.1547	13.5239
FBgn0030596	CG12398	107.821	377.493	437.971	421.945
FBgn0031505	CG12400	1193.44	2158.91	2482.43	2910.34
FBgn0038202	CG12402	4.11531	3.89168	1.79496	2.70477
FBgn0032465	CG12404	1567.93	1278.42	1759.06	1667.49
FBgn0039588	CG12413	386.016	216.961	288.989	309.697
FBgn0037797	CG12420	0	0	0.897482	0
FBgn0039552	CG12426	0	0	0	0
FBgn0039543	CG12428	404.947	238.365	381.43	407.068
FBgn0032065	CG12438	0	0	0	0
FBgn0032094	CG12439	0	0	0	0
FBgn0031201	CG12446	10.6998	2.91876	8.97482	20.2858
FBgn0028857	CG12448	0	0	0	0
FBgn0035360	CG1246	9.05368	5.83752	8.97482	25.6953
FBgn0033861	CG12464	0	0	0	0
FBgn0040371	CG12470	72.4295	170.261	135.52	105.486
FBgn0036809	CG12477	40.33	64.2127	79.8759	51.3907
FBgn0040871	CG12479	0	0	0	0
FBgn0030537	CG12480	0	0	1.79496	0
FBgn0030542	CG12481	0	0	0	0
FBgn0040688	CG12483	3.29225	0	0.897482	1.35239
FBgn0086604	CG12484	0	0	0.897482	0
FBgn0034782	CG12490	0	0	0	0
FBgn0034900	CG12491	0	0	0	0
FBgn0035571	CG12493	2.46919	2.91876	7.17985	6.76193
FBgn0040385	CG12496	0.823062	0	0	1.35239
FBgn0040356	CG12498	0.823062	2.91876	0	0
FBgn0038968	CG12499	2427.21	513.702	1022.23	1133.3
FBgn0035171	CG12502	0	2.91876	5.38489	1.35239
FBgn0031276	CG12506	0	0	0	0
FBgn0030729	CG12507	4.93837	3.89168	3.58993	2.70477
FBgn0031729	CG12511	0	0	0	0
FBgn0031703	CG12512	930.06	1284.25	1412.64	1261.78
FBgn0039577	CG12516	0	0	0	0
FBgn0032311	CG12517	0	0	0	0
FBgn0036872	CG12519	0	0	0	0
FBgn0036324	CG12520	54.3221	75.8877	37.6942	44.6288
FBgn0040816	CG12521	0	3.89168	2.69244	4.05716
FBgn0036131	CG12522	0	0	0	0
FBgn0036102	CG12523	0	2.91876	3.58993	2.70477
FBgn0031064	CG12531	0	1.94584	0	0
FBgn0029657	CG12535	27.1611	98.2649	86.1582	96.0195
FBgn0038157	CG12538	0	0	0	0
FBgn0030586	CG12539	0	2.91876	4.48741	2.70477
FBgn0030570	CG12540	0	0	0	0
FBgn0029930	CG12541	0.823062	0	0.897482	1.35239
FBgn0037178	CG12546	0	0	0	0
FBgn0250830	CG12547	471.615	510.783	260.27	202.858
FBgn0031974	CG12560	51.0299	104.102	47.5665	60.8574
FBgn0039958	CG12567	1955.6	3499.59	1522.13	1217.15
FBgn0031190	CG12576	1971.23	3307.93	1491.61	1058.92
FBgn0037213	CG12581	1.64612	0.97292	1.79496	2.70477
FBgn0037215	CG12582	5316.98	3175.61	3201.32	3203.8
FBgn0040684	CG12589	0	0	0	2.70477
FBgn0037294	CG12590	0.823062	0.97292	0.897482	0
FBgn0037811	CG12592	45.2684	35.0251	87.9532	166.344
FBgn0037941	CG12594	6.5845	8.75628	8.97482	10.8191
FBgn0035481	CG12605	0	1.94584	0	0
FBgn0035545	CG12607	0	0	0	0
FBgn0030630	CG12608	2017.33	1616.02	2661.93	2977.96
FBgn0030952	CG12609	0	0	0	0
FBgn0040996	CG12617	0	0	0	0
FBgn0032626	CG12620	0	0	0	0
FBgn0030224	CG12637	0	0	0	0
FBgn0030202	CG12640	0	0	0	0
FBgn0040942	CG12643	418.939	901.897	515.154	434.116
FBgn0030181	CG12645	0	0.97292	0	0
FBgn0035517	CG1265	547.336	1308.58	836.453	772.213
FBgn0031080	CG12655	3.29225	0.97292	0	2.70477
FBgn0040929	CG12659	106.175	80.7523	125.647	140.648
FBgn0030071	CG12661	0	2.91876	0	2.70477
FBgn0030074	CG12662	0	0	0	1.35239
FBgn0030886	CG12672	0	0	0	0
FBgn0031388	CG12674	0.823062	7.78336	5.38489	1.35239
FBgn0031103	CG12679	0	0	0	0
FBgn0029740	CG12680	0	0	0	0
FBgn0029730	CG12681	0	0	0	0
FBgn0029729	CG12682	0	0	0	0
FBgn0029717	CG12684	0	0	0	0
FBgn0029707	CG12688	1.64612	0	0.897482	0
FBgn0029952	CG12689	0.823062	0.97292	0	0
FBgn0029701	CG12691	1.64612	3.89168	1.79496	4.05716
FBgn0029703	CG12692	0.823062	0.97292	0	0
FBgn0029705	CG12693	2.46919	0.97292	0.897482	0
FBgn0030721	CG12698	46.0915	173.18	137.315	127.124
FBgn0046294	CG12699	0.823062	0	0	0
FBgn0031070	CG12702	1247.76	533.16	1165.83	1226.61
FBgn0030666	CG12708	3.29225	0.97292	3.58993	0
FBgn0035392	CG1271	98.7675	143.992	114.878	117.658
FBgn0036536	CG12713	257.618	471.866	297.964	205.563
FBgn0030443	CG12715	0	0.97292	0	0
FBgn0030439	CG12716	0	0	0	0
FBgn0030420	CG12717	581.905	269.499	358.993	407.068
FBgn0030373	CG12721	456.8	798.767	773.629	742.46
FBgn0030459	CG12723	5.76144	0	1.79496	10.8191
FBgn0030483	CG12725	5.76144	18.4855	14.3597	28.4001
FBgn0029825	CG12728	542.398	928.165	724.268	727.584
FBgn0029816	CG12729	0	0	0	1.35239
FBgn0035522	CG1273	0.823062	0	0	0
FBgn0029771	CG12730	1196.73	2010.05	1380.33	1395.66
FBgn0033184	CG12736	510.299	766.661	601.313	588.288
FBgn0033459	CG12744	74.0756	90.4815	148.982	171.753
FBgn0037341	CG12746	440.338	483.541	492.717	526.078
FBgn0035321	CG1275	2180.29	4466.67	2072.29	1591.76
FBgn0035476	CG12766	10.6998	13.6209	6.28237	12.1715
FBgn0037206	CG12768	1060.1	1157.77	1037.49	1081.91
FBgn0033252	CG12769	4.93837	2.91876	0	0
FBgn0030055	CG12772	690.549	604.183	455.023	411.126
FBgn0024365	CG12773	2646.97	1477.87	1648.67	1488.98
FBgn0033301	CG12780	0.823062	4.8646	8.07733	0
FBgn0034838	CG12782	0	0	0	0
FBgn0038448	CG12783	0	0	0	0
FBgn0038356	CG12784	0	0	0	0
FBgn0031041	CG12788	0	0	0	0
FBgn0031535	CG12795	484.784	451.435	621.955	650.498
FBgn0029909	CG12796	4.11531	0.97292	3.58993	0
FBgn0037779	CG12811	617.297	941.786	918.124	942.613
FBgn0037796	CG12814	0	0	0	1.35239
FBgn0037798	CG12817	0	0.97292	0	0
FBgn0037809	CG12818	279.841	307.443	357.198	362.44
FBgn0033229	CG12822	450.215	855.196	726.96	887.166
FBgn0033222	CG12824	8.23062	19.4584	4.48741	8.11432
FBgn0033221	CG12825	73.2525	56.4293	57.4388	77.086
FBgn0033207	CG12826	4.93837	0.97292	2.69244	4.05716
FBgn0033145	CG12828	0	0	0	0
FBgn0033141	CG12831	0	0.97292	0	0
FBgn0033140	CG12836	0	0	0.897482	0
FBgn0040666	CG12848	476.553	640.181	835.555	877.699
FBgn0035068	CG12849	0	0	0	0
FBgn0035086	CG12851	6.5845	7.78336	8.97482	10.8191
FBgn0040747	CG12853	0	0	0	0
FBgn0033963	CG12857	3.29225	5.83752	7.17985	8.11432
FBgn0033958	CG12858	27.1611	4.8646	2.69244	0
FBgn0033961	CG12859	502.068	781.255	1000.69	1153.59
FBgn0033954	CG12860	0	0	0	0
FBgn0033953	CG12861	0	0	0	0
FBgn0033950	CG12862	1.64612	0	0	0
FBgn0033948	CG12863	231.28	411.545	335.658	339.449
FBgn0033955	CG12866	0	0	0	1.35239
FBgn0033945	CG12868	395.893	343.441	285.399	265.068
FBgn0033943	CG12869	4.11531	4.8646	6.28237	12.1715
FBgn0037506	CG1287	5.76144	2.91876	4.48741	9.46671
FBgn0039544	CG12877	633.758	508.837	438.869	459.811
FBgn0250845	CG1288	0	0	0.897482	0
FBgn0046258	CG12880	11.5229	5.83752	8.07733	14.8763
FBgn0039538	CG12883	281.487	418.355	315.914	250.192
FBgn0039523	CG12885	11.5229	0.97292	3.58993	6.76193
FBgn0033523	CG12895	386.839	496.189	588.748	534.193
FBgn0033521	CG12896	8.23062	0	5.38489	4.05716
FBgn0033516	CG12898	0	0	0	0
FBgn0033512	CG12902	0	0	0	0
FBgn0250840	CG12907	0	0	0	0
FBgn0033507	CG12909	1372.87	779.309	1386.61	1516.03
FBgn0035401	CG1291	1115.25	1687.04	1584.06	1676.96
FBgn0033502	CG12910	12.3459	8.75628	4.48741	13.5239
FBgn0033501	CG12911	0	3.89168	0.897482	2.70477
FBgn0033497	CG12912	0	0	0	0
FBgn0033500	CG12913	0	0.97292	0.897482	0
FBgn0033499	CG12914	0	0.97292	0	0
FBgn0033490	CG12917	2.46919	3.89168	4.48741	2.70477
FBgn0033481	CG12920	13.169	13.6209	15.2572	24.343
FBgn0033461	CG12923	2.46919	0.97292	2.69244	0
FBgn0033437	CG12926	68.3142	74.9148	89.7482	119.01
FBgn0033429	CG12929	165.436	353.17	376.942	373.259
FBgn0033541	CG12934	10.6998	5.83752	12.5647	25.6953
FBgn0033547	CG12935	306.179	198.476	292.579	240.725
FBgn0033569	CG12942	291.364	358.034	352.71	361.087
FBgn0037755	CG12945	1093.03	1090.64	613.877	432.764
FBgn0037753	CG12947	27.1611	31.1334	64.6187	47.3335
FBgn0037739	CG12948	501.245	635.317	587.85	454.402
FBgn0037736	CG12950	0.823062	4.8646	2.69244	0
FBgn0037677	CG12951	0	0.97292	0	0
FBgn0034031	CG12963	1.64612	2.91876	5.38489	4.05716
FBgn0034022	CG12964	0.823062	0	0	0
FBgn0034047	CG12970	48.5607	9.7292	11.6673	9.46671
FBgn0037078	CG12971	9.05368	5.83752	6.28237	13.5239
FBgn0037065	CG12974	4.11531	9.7292	6.28237	10.8191
FBgn0037061	CG12975	624.704	724.825	851.71	956.137
FBgn0037040	CG12983	3.29225	2.91876	7.17985	2.70477
FBgn0037042	CG12984	7.40756	20.4313	23.3345	28.4001
FBgn0030881	CG12985	1.64612	0	0	0
FBgn0030868	CG12986	0	0	0	0
FBgn0035501	CG1299	9.87675	4.8646	7.17985	0
FBgn0030859	CG12990	9.05368	7.78336	2.69244	2.70477
FBgn0030847	CG12991	26.338	4.8646	8.07733	2.70477
FBgn0030846	CG12992	2.46919	0.97292	0.897482	0
FBgn0040877	CG12994	0	2.91876	0	4.05716
FBgn0030826	CG12995	0	0	0	0
FBgn0030829	CG12998	0	0	0	0
FBgn0030807	CG13000	3.29225	8.75628	2.69244	4.05716
FBgn0030806	CG13001	226.342	240.311	300.656	273.182
FBgn0030804	CG13002	0	0	0	0
FBgn0030798	CG13003	3.29225	1.94584	2.69244	4.05716
FBgn0030797	CG13004	1367.93	2119.02	1548.16	1533.61
FBgn0030794	CG13005	98.7675	105.075	78.0809	71.6765
FBgn0030780	CG13008	0	0	0	0
FBgn0030770	CG13010	6.5845	10.7021	6.28237	10.8191
FBgn0030769	CG13012	2.46919	5.83752	13.4622	8.11432
FBgn0030759	CG13014	509.475	918.436	805.041	925.032
FBgn0033899	CG13016	519.352	333.711	376.045	254.249
FBgn0040751	CG13018	96.2983	121.615	198.343	217.734
FBgn0029669	CG13021	0.823062	1.94584	8.97482	6.76193
FBgn0036679	CG13022	0	0	0	0
FBgn0036677	CG13023	0	0.97292	0.897482	2.70477
FBgn0036665	CG13024	0.823062	1.94584	1.79496	0
FBgn0036660	CG13025	394.247	201.394	237.833	183.925
FBgn0036656	CG13026	0	0.97292	0	0
FBgn0036676	CG13028	0	0	2.69244	0
FBgn0036670	CG13029	0.823062	3.89168	0	0
FBgn0036655	CG13031	0	0	0	0
FBgn0036652	CG13032	0.823062	0.97292	0	1.35239
FBgn0036638	CG13033	0	0	0	0
FBgn0040795	CG13038	1.64612	0.97292	0	1.35239
FBgn0036609	CG13039	0	0	0	0
FBgn0031141	CG1304	0	0.97292	0	0
FBgn0036608	CG13040	0	0	0	0
FBgn0036605	CG13041	0.823062	0	0	0
FBgn0036602	CG13042	0	0	0	1.35239
FBgn0036600	CG13043	0	0	0	0
FBgn0036599	CG13044	0	0	0	0
FBgn0036596	CG13045	0	0	0	0
FBgn0036595	CG13046	0	0	0	0
FBgn0036594	CG13047	0	0	0.897482	0
FBgn0036593	CG13048	0	0	0	0
FBgn0036592	CG13049	0	0	0	0
FBgn0036591	CG13050	0	0	1.79496	0
FBgn0040799	CG13051	0	0	0	0
FBgn0040801	CG13053	0.823062	0	0	0
FBgn0036584	CG13054	0	0	0	0
FBgn0036583	CG13055	0	0	0	0
FBgn0040794	CG13056	0	0	0	0
FBgn0036610	CG13058	0	0	0	0
FBgn0036607	CG13059	0	0	0	0
FBgn0036606	CG13060	0	0	0	0
FBgn0036603	CG13062	0	0	0	0
FBgn0036601	CG13063	0.823062	0	0	0
FBgn0040796	CG13064	0	0	0	0
FBgn0036590	CG13065	0	0	0	0
FBgn0040797	CG13066	0	0	0	0
FBgn0036589	CG13067	0	0.97292	0	0
FBgn0036588	CG13068	0.823062	0	0	0
FBgn0040798	CG13069	0	0	0	0
FBgn0026566	CG1307	1515.26	1722.07	1934.07	2063.74
FBgn0036586	CG13070	0	0	0	0
FBgn0036585	CG13071	0	0	0	0
FBgn0036577	CG13073	0	0	0	0
FBgn0036567	CG13074	1.64612	6.81044	11.6673	12.1715
FBgn0036563	CG13075	4.11531	0.97292	7.17985	4.05716
FBgn0032810	CG13077	82.3062	72.969	68.2086	71.6765
FBgn0032809	CG13078	39.507	87.5628	146.29	175.81
FBgn0032804	CG13081	2.46919	2.91876	0.897482	2.70477
FBgn0032803	CG13082	5.76144	3.89168	2.69244	6.76193
FBgn0032789	CG13083	1.64612	0	3.58993	0
FBgn0032788	CG13084	82.3062	3.89168	8.07733	14.8763
FBgn0032780	CG13085	13.9921	22.3772	28.7194	24.343
FBgn0032770	CG13086	6.5845	31.1334	39.4892	29.7525
FBgn0032047	CG13088	98.7675	138.155	121.16	112.248
FBgn0035519	CG1309	1222.25	725.798	873.25	762.746
FBgn0032054	CG13090	967.098	566.239	749.397	585.583
FBgn0032055	CG13091	1.64612	0	0.897482	1.35239
FBgn0032050	CG13096	5335.09	1519.7	3598.9	3571.65
FBgn0032051	CG13097	1728.43	349.278	915.431	896.632
FBgn0032084	CG13101	34.5686	47.6731	23.3345	27.0477
FBgn0032088	CG13102	0	0.97292	0.897482	0
FBgn0032100	CG13108	2.46919	3.89168	8.07733	8.11432
FBgn0035523	CG1311	1532.54	1044.92	722.473	676.193
FBgn0032111	CG13110	0	0	0	0
[truncated: 15,560 more rows]

## Sheet: Results
GeneID	Base mean	log2(FC)	StdErr	Wald-Stats	P-value	P-adj	Chromosome	Start	End	Strand	Feature	Gene name
FBgn0011710	3176.21	-0.285401	0.338135	-0.844046	0.398644	0.803422	chrX	21358285	21361688	+	protein_coding	2023-09-01
FBgn0014029	4281.34	0.0522522	0.287923	0.18148	0.855991	0.968785	chr3R	20586128	20588356	-	protein_coding	2023-09-02
FBgn0259923	42.2062	-0.52041	0.418585	-1.24326	0.213773	0.666909	chrX	16684215	16695173	-	protein_coding	2023-09-04
FBgn0026361	426.831	0.378492	0.323564	1.16976	0.242097	0.694514	chr2R	7960132	7961921	-	protein_coding	2023-09-05
FBgn0000427	1.21723	-0.0189014	0.227102	-0.0832289	0.93367	NA	chrX	7867160	7873222	-	protein_coding	2023-12-01
FBgn0010339	1830.83	0.249392	0.312069	0.799155	0.424201	0.817335	chr2R	12037297	12038851	+	protein_coding	128up
FBgn0010340	319.954	0.514909	0.331669	1.55248	0.120547	0.553864	chr3R	14124162	14125548	-	protein_coding	140up
FBgn0020238	31255.8	0.495964	0.289834	1.7112	0.0870445	0.501008	chr3R	18242530	18250550	+	protein_coding	14-3-3epsilon
FBgn0004907	30217.9	-0.0606111	0.288145	-0.210349	0.833395	0.961879	chr2R	10099676	10109687	+	protein_coding	14-3-3zeta
FBgn0085802	0	NA	NA	NA	NA	NA	chrrDNA	43483	45478	+	rRNA	18SrRNA:CR41548
FBgn0267498	0	NA	NA	NA	NA	NA	chrrDNA	55964	57959	+	rRNA	18SrRNA:CR45838
FBgn0267501	0	NA	NA	NA	NA	NA	chrrDNA	67667	69662	+	rRNA	18SrRNA:CR45841
FBgn0085813	29.2356	0.133312	0.416526	0.320058	0.748925	0.944181	chrX	23211191	23213166	+	pseudogene	18SrRNA-Psi:CR41602
FBgn0267521	0	NA	NA	NA	NA	NA	chrX	23280997	23282931	-	pseudogene	18SrRNA-Psi:CR45861
FBgn0004364	66.4095	0.618181	0.386457	1.59961	0.109685	0.535566	chr2R	20111510	20116932	+	protein_coding	18w
FBgn0250848	13469.2	0.148337	0.284482	0.521427	0.602069	0.897769	chr3L	13994230	13996571	+	protein_coding	26-29-p
FBgn0267497	0	NA	NA	NA	NA	NA	chrrDNA	46770	49485	+	rRNA	28SrRNA:CR45837
FBgn0267504	0	NA	NA	NA	NA	NA	chrrDNA	70954	74924	+	rRNA	28SrRNA:CR45844
FBgn0085753	0	NA	NA	NA	NA	NA	chrrDNA	16935	22940	+	pseudogene	28SrRNA-Psi:CR40596
FBgn0085771	27.4847	0.674188	0.417038	1.61661	0.105962	0.530562	chrX	23239717	23240975	+	pseudogene	28SrRNA-Psi:CR40741
FBgn0085819	28.7814	0.396625	0.4155	0.954572	0.339794	0.768412	chrX	23261771	23262666	-	pseudogene	28SrRNA-Psi:CR41609
FBgn0267508	0	NA	NA	NA	NA	NA	chrrDNA	4491	5312	-	pseudogene	28SrRNA-Psi:CR45848
FBgn0267511	0	NA	NA	NA	NA	NA	chrrDNA	35940	38740	+	pseudogene	28SrRNA-Psi:CR45851
FBgn0267513	0	NA	NA	NA	NA	NA	chrX	23200801	23201056	+	pseudogene	28SrRNA-Psi:CR45853
FBgn0267515	3.83726	-0.0311681	0.330225	-0.0943845	0.924804	NA	chrX	23205821	23206525	+	pseudogene	28SrRNA-Psi:CR45855
FBgn0267519	59.2464	0.471435	0.400766	1.17634	0.239461	0.691513	chrX	23214451	23217140	+	pseudogene	28SrRNA-Psi:CR45859
FBgn0267520	16.75	0.2646	0.417354	0.633995	0.526084	0.866574	chrX	23270801	23271158	-	pseudogene	28SrRNA-Psi:CR45860
FBgn0267522	0	NA	NA	NA	NA	NA	chrX	23278006	23280010	-	pseudogene	28SrRNA-Psi:CR45862
FBgn0260793	8.04991	-0.0698695	0.387642	-0.180242	0.856962	NA	chr3R	13121950	13155687	-	protein_coding	2mit
FBgn0267496	0	NA	NA	NA	NA	NA	chrrDNA	46355	46385	+	rRNA	2SrRNA:CR45836
FBgn0267500	0	NA	NA	NA	NA	NA	chrrDNA	58804	58834	+	rRNA	2SrRNA:CR45840
FBgn0267503	0	NA	NA	NA	NA	NA	chrrDNA	70539	70569	+	rRNA	2SrRNA:CR45843
FBgn0267524	0	NA	NA	NA	NA	NA	chrX	23291699	23291729	+	rRNA	2SrRNA:CR45864
FBgn0085765	0	NA	NA	NA	NA	NA	chrX	23205408	23205438	+	pseudogene	2SrRNA-Psi:CR40677
FBgn0267510	0	NA	NA	NA	NA	NA	chrrDNA	16525	16555	+	pseudogene	2SrRNA-Psi:CR45850
FBgn0267518	0	NA	NA	NA	NA	NA	chrX	23214039	23214069	+	pseudogene	2SrRNA-Psi:CR45858
FBgn0053100	1820.15	-0.31071	0.310112	-1.00193	0.316379	0.754817	chr3R	24063076	24108960	-	protein_coding	4EHP
FBgn0052016	1206.58	-0.794629	0.323875	-2.4535	0.0141473	0.25513	chr4	951541	958392	-	protein_coding	4E-T
FBgn0250731	0	NA	NA	NA	NA	NA	chrX	23280154	23280277	-	rRNA	5.8SrRNA:CR40454
FBgn0267499	0	NA	NA	NA	NA	NA	chrrDNA	58653	58776	+	rRNA	5.8SrRNA:CR45839
FBgn0267502	0	NA	NA	NA	NA	NA	chrrDNA	70388	70511	+	rRNA	5.8SrRNA:CR45842
FBgn0267512	0	NA	NA	NA	NA	NA	chrrDNA	46204	46327	+	rRNA	5.8SrRNA:CR45852
FBgn0267509	0	NA	NA	NA	NA	NA	chrrDNA	16374	16497	+	pseudogene	5.8SrRNA-Psi:CR45849
FBgn0267514	0.805697	0.0552068	0.178333	0.309571	0.756888	NA	chrX	23205257	23205380	+	pseudogene	5.8SrRNA-Psi:CR45854
FBgn0267517	0	NA	NA	NA	NA	NA	chrX	23213888	23214011	+	pseudogene	5.8SrRNA-Psi:CR45857
FBgn0267523	0.992603	0.0985139	0.194863	0.505553	0.61317	NA	chrX	23291548	23291671	+	pseudogene	5.8SrRNA-Psi:CR45863
FBgn0004168	2.52799	0.0278112	0.285809	0.0973068	0.922483	NA	chr2R	19067154	19121958	+	protein_coding	5-HT1A
FBgn0263116	0	NA	NA	NA	NA	NA	chr2R	19022324	19032642	-	protein_coding	5-HT1B
FBgn0087012	3.29622	0.0794888	0.315114	0.252254	0.800845	NA	chr3R	4612869	4633304	+	protein_coding	5-HT2A
FBgn0261929	1.03032	-0.0592864	0.195061	-0.303938	0.761175	NA	chr3R	8578204	8629996	+	protein_coding	5-HT2B
FBgn0004573	16.1184	-0.065219	0.416935	-0.156425	0.875698	0.972529	chr3R	30968235	31016875	-	protein_coding	5-HT7
FBgn0259178	563.569	-0.26927	0.302243	-0.890906	0.372979	0.793975	chr3R	25040426	25045151	-	protein_coding	5PtaseI
FBgn0053353	0	NA	NA	NA	NA	NA	chr2R	19766143	19766278	-	rRNA	5SrRNA:CR33353
FBgn0053354	0	NA	NA	NA	NA	NA	chr2R	19765774	19765909	-	rRNA	5SrRNA:CR33354
FBgn0053355	0	NA	NA	NA	NA	NA	chr2R	19765408	19765543	-	rRNA	5SrRNA:CR33355
FBgn0053357	0	NA	NA	NA	NA	NA	chr2R	19764647	19764782	-	rRNA	5SrRNA:CR33357
FBgn0053358	0	NA	NA	NA	NA	NA	chr2R	19764288	19764423	-	rRNA	5SrRNA:CR33358
FBgn0053359	0	NA	NA	NA	NA	NA	chr2R	19763912	19764047	-	rRNA	5SrRNA:CR33359
FBgn0053360	0	NA	NA	NA	NA	NA	chr2R	19763543	19763678	-	rRNA	5SrRNA:CR33360
FBgn0053361	0	NA	NA	NA	NA	NA	chr2R	19763174	19763309	-	rRNA	5SrRNA:CR33361
FBgn0053362	0	NA	NA	NA	NA	NA	chr2R	19762801	19762936	-	rRNA	5SrRNA:CR33362
FBgn0053364	0	NA	NA	NA	NA	NA	chr2R	19762067	19762202	-	rRNA	5SrRNA:CR33364
FBgn0053365	0	NA	NA	NA	NA	NA	chr2R	19761701	19761836	-	rRNA	5SrRNA:CR33365
FBgn0053366	0	NA	NA	NA	NA	NA	chr2R	19761342	19761477	-	rRNA	5SrRNA:CR33366
FBgn0053367	0	NA	NA	NA	NA	NA	chr2R	19760966	19761101	-	rRNA	5SrRNA:CR33367
FBgn0053368	0	NA	NA	NA	NA	NA	chr2R	19760590	19760725	-	rRNA	5SrRNA:CR33368
FBgn0053369	0	NA	NA	NA	NA	NA	chr2R	19760214	19760349	-	rRNA	5SrRNA:CR33369
FBgn0053370	0	NA	NA	NA	NA	NA	chr2R	19759841	19759976	-	rRNA	5SrRNA:CR33370
FBgn0053372	0	NA	NA	NA	NA	NA	chr2R	19759100	19759235	-	rRNA	5SrRNA:CR33372
FBgn0053373	0	NA	NA	NA	NA	NA	chr2R	19758734	19758869	-	rRNA	5SrRNA:CR33373
FBgn0053374	0	NA	NA	NA	NA	NA	chr2R	19758361	19758496	-	rRNA	5SrRNA:CR33374
FBgn0053375	0	NA	NA	NA	NA	NA	chr2R	19757992	19758127	-	rRNA	5SrRNA:CR33375
FBgn0053376	0	NA	NA	NA	NA	NA	chr2R	19757623	19757758	-	rRNA	5SrRNA:CR33376
FBgn0053377	0	NA	NA	NA	NA	NA	chr2R	19757254	19757389	-	rRNA	5SrRNA:CR33377
FBgn0053378	0	NA	NA	NA	NA	NA	chr2R	19756878	19757013	-	rRNA	5SrRNA:CR33378
FBgn0053379	0	NA	NA	NA	NA	NA	chr2R	19756509	19756644	-	rRNA	5SrRNA:CR33379
FBgn0053380	0	NA	NA	NA	NA	NA	chr2R	19756140	19756275	-	rRNA	5SrRNA:CR33380
FBgn0053381	0	NA	NA	NA	NA	NA	chr2R	19755771	19755906	-	rRNA	5SrRNA:CR33381
FBgn0053382	0	NA	NA	NA	NA	NA	chr2R	19755402	19755537	-	rRNA	5SrRNA:CR33382
FBgn0053383	0	NA	NA	NA	NA	NA	chr2R	19755033	19755168	-	rRNA	5SrRNA:CR33383
FBgn0053384	0	NA	NA	NA	NA	NA	chr2R	19754664	19754799	-	rRNA	5SrRNA:CR33384
FBgn0053385	0	NA	NA	NA	NA	NA	chr2R	19754295	19754430	-	rRNA	5SrRNA:CR33385
FBgn0053386	0	NA	NA	NA	NA	NA	chr2R	19753926	19754061	-	rRNA	5SrRNA:CR33386
FBgn0053387	0	NA	NA	NA	NA	NA	chr2R	19753557	19753692	-	rRNA	5SrRNA:CR33387
FBgn0053388	0	NA	NA	NA	NA	NA	chr2R	19753188	19753323	-	rRNA	5SrRNA:CR33388
FBgn0053389	0	NA	NA	NA	NA	NA	chr2R	19752815	19752950	-	rRNA	5SrRNA:CR33389
FBgn0053390	0	NA	NA	NA	NA	NA	chr2R	19752456	19752591	-	rRNA	5SrRNA:CR33390
FBgn0053391	0	NA	NA	NA	NA	NA	chr2R	19752095	19752229	-	rRNA	5SrRNA:CR33391
FBgn0053392	0	NA	NA	NA	NA	NA	chr2R	19751726	19751861	-	rRNA	5SrRNA:CR33392
FBgn0053393	0	NA	NA	NA	NA	NA	chr2R	19751357	19751492	-	rRNA	5SrRNA:CR33393
FBgn0053394	0	NA	NA	NA	NA	NA	chr2R	19750988	19751123	-	rRNA	5SrRNA:CR33394
FBgn0053395	0	NA	NA	NA	NA	NA	chr2R	19750619	19750754	-	rRNA	5SrRNA:CR33395
FBgn0053396	0	NA	NA	NA	NA	NA	chr2R	19750250	19750385	-	rRNA	5SrRNA:CR33396
FBgn0053397	0	NA	NA	NA	NA	NA	chr2R	19749877	19750012	-	rRNA	5SrRNA:CR33397
FBgn0053398	0	NA	NA	NA	NA	NA	chr2R	19749511	19749646	-	rRNA	5SrRNA:CR33398
FBgn0053399	0	NA	NA	NA	NA	NA	chr2R	19749142	19749277	-	rRNA	5SrRNA:CR33399
FBgn0053400	0	NA	NA	NA	NA	NA	chr2R	19748773	19748908	-	rRNA	5SrRNA:CR33400
FBgn0053401	0	NA	NA	NA	NA	NA	chr2R	19748404	19748539	-	rRNA	5SrRNA:CR33401
FBgn0053402	0	NA	NA	NA	NA	NA	chr2R	19748042	19748177	-	rRNA	5SrRNA:CR33402
FBgn0053403	0	NA	NA	NA	NA	NA	chr2R	19747676	19747811	-	rRNA	5SrRNA:CR33403
FBgn0053404	0	NA	NA	NA	NA	NA	chr2R	19747317	19747452	-	rRNA	5SrRNA:CR33404
FBgn0053405	0	NA	NA	NA	NA	NA	chr2R	19746942	19747076	-	rRNA	5SrRNA:CR33405
FBgn0053406	0	NA	NA	NA	NA	NA	chr2R	19746573	19746708	-	rRNA	5SrRNA:CR33406
FBgn0053407	0	NA	NA	NA	NA	NA	chr2R	19746200	19746335	-	rRNA	5SrRNA:CR33407
FBgn0053408	0	NA	NA	NA	NA	NA	chr2R	19745827	19745962	-	rRNA	5SrRNA:CR33408
FBgn0053409	0	NA	NA	NA	NA	NA	chr2R	19745461	19745596	-	rRNA	5SrRNA:CR33409
FBgn0053410	0	NA	NA	NA	NA	NA	chr2R	19745095	19745230	-	rRNA	5SrRNA:CR33410
FBgn0053411	0	NA	NA	NA	NA	NA	chr2R	19744719	19744854	-	rRNA	5SrRNA:CR33411
FBgn0053412	0	NA	NA	NA	NA	NA	chr2R	19744360	19744495	-	rRNA	5SrRNA:CR33412
FBgn0053413	0	NA	NA	NA	NA	NA	chr2R	19743994	19744129	-	rRNA	5SrRNA:CR33413
FBgn0053414	0	NA	NA	NA	NA	NA	chr2R	19743628	19743763	-	rRNA	5SrRNA:CR33414
FBgn0053415	0	NA	NA	NA	NA	NA	chr2R	19743252	19743387	-	rRNA	5SrRNA:CR33415
FBgn0053417	0	NA	NA	NA	NA	NA	chr2R	19742502	19742637	-	rRNA	5SrRNA:CR33417
FBgn0053418	0	NA	NA	NA	NA	NA	chr2R	19742136	19742271	-	rRNA	5SrRNA:CR33418
FBgn0053419	0	NA	NA	NA	NA	NA	chr2R	19741767	19741902	-	rRNA	5SrRNA:CR33419
FBgn0053420	0	NA	NA	NA	NA	NA	chr2R	19741405	19741540	-	rRNA	5SrRNA:CR33420
FBgn0053421	0	NA	NA	NA	NA	NA	chr2R	19741039	19741174	-	rRNA	5SrRNA:CR33421
FBgn0053422	0	NA	NA	NA	NA	NA	chr2R	19740663	19740798	-	rRNA	5SrRNA:CR33422
FBgn0053423	0	NA	NA	NA	NA	NA	chr2R	19740304	19740439	-	rRNA	5SrRNA:CR33423
FBgn0053424	0	NA	NA	NA	NA	NA	chr2R	19739935	19740070	-	rRNA	5SrRNA:CR33424
FBgn0053425	0	NA	NA	NA	NA	NA	chr2R	19739569	19739704	-	rRNA	5SrRNA:CR33425
FBgn0053426	0	NA	NA	NA	NA	NA	chr2R	19739193	19739328	-	rRNA	5SrRNA:CR33426
FBgn0053427	0	NA	NA	NA	NA	NA	chr2R	19738817	19738952	-	rRNA	5SrRNA:CR33427
FBgn0053428	0	NA	NA	NA	NA	NA	chr2R	19738451	19738586	-	rRNA	5SrRNA:CR33428
FBgn0053429	0	NA	NA	NA	NA	NA	chr2R	19738085	19738220	-	rRNA	5SrRNA:CR33429
FBgn0053430	0	NA	NA	NA	NA	NA	chr2R	19737723	19737858	-	rRNA	5SrRNA:CR33430
FBgn0053431	0	NA	NA	NA	NA	NA	chr2R	19737354	19737489	-	rRNA	5SrRNA:CR33431
FBgn0053432	0	NA	NA	NA	NA	NA	chr2R	19736985	19737120	-	rRNA	5SrRNA:CR33432
FBgn0053433	0	NA	NA	NA	NA	NA	chr2R	19736616	19736751	-	rRNA	5SrRNA:CR33433
FBgn0053434	0	NA	NA	NA	NA	NA	chr2R	19736247	19736382	-	rRNA	5SrRNA:CR33434
FBgn0053435	0	NA	NA	NA	NA	NA	chr2R	19735878	19736013	-	rRNA	5SrRNA:CR33435
FBgn0053436	0	NA	NA	NA	NA	NA	chr2R	19735509	19735644	-	rRNA	5SrRNA:CR33436
FBgn0053437	0	NA	NA	NA	NA	NA	chr2R	19735140	19735275	-	rRNA	5SrRNA:CR33437
FBgn0053438	0	NA	NA	NA	NA	NA	chr2R	19734771	19734906	-	rRNA	5SrRNA:CR33438
FBgn0053439	0	NA	NA	NA	NA	NA	chr2R	19734395	19734530	-	rRNA	5SrRNA:CR33439
FBgn0053440	0	NA	NA	NA	NA	NA	chr2R	19734036	19734171	-	rRNA	5SrRNA:CR33440
FBgn0053441	0	NA	NA	NA	NA	NA	chr2R	19733670	19733805	-	rRNA	5SrRNA:CR33441
FBgn0053442	0	NA	NA	NA	NA	NA	chr2R	19733287	19733422	-	rRNA	5SrRNA:CR33442
FBgn0053443	0	NA	NA	NA	NA	NA	chr2R	19732925	19733060	-	rRNA	5SrRNA:CR33443
FBgn0053444	0	NA	NA	NA	NA	NA	chr2R	19732549	19732684	-	rRNA	5SrRNA:CR33444
FBgn0053445	0	NA	NA	NA	NA	NA	chr2R	19732169	19732304	-	rRNA	5SrRNA:CR33445
FBgn0053446	0	NA	NA	NA	NA	NA	chr2R	19731767	19731902	-	rRNA	5SrRNA:CR33446
FBgn0053447	0	NA	NA	NA	NA	NA	chr2R	19731408	19731543	-	rRNA	5SrRNA:CR33447
FBgn0053448	0	NA	NA	NA	NA	NA	chr2R	19731042	19731177	-	rRNA	5SrRNA:CR33448
FBgn0053449	0	NA	NA	NA	NA	NA	chr2R	19730669	19730804	-	rRNA	5SrRNA:CR33449
FBgn0053450	0	NA	NA	NA	NA	NA	chr2R	19730303	19730438	-	rRNA	5SrRNA:CR33450
FBgn0053451	0	NA	NA	NA	NA	NA	chr2R	19729920	19730055	-	rRNA	5SrRNA:CR33451
FBgn0053452	0	NA	NA	NA	NA	NA	chr2R	19729561	19729696	-	rRNA	5SrRNA:CR33452
FBgn0053356	0	NA	NA	NA	NA	NA	chr2R	19765020	19765163	-	pseudogene	5SrRNA-Psi:CR33356
FBgn0053363	0	NA	NA	NA	NA	NA	chr2R	19762426	19762570	-	pseudogene	5SrRNA-Psi:CR33363
FBgn0053371	0	NA	NA	NA	NA	NA	chr2R	19759473	19759610	-	pseudogene	5SrRNA-Psi:CR33371
FBgn0053416	0	NA	NA	NA	NA	NA	chr2R	19742875	19743018	-	pseudogene	5SrRNA-Psi:CR33416
FBgn0041707	0.635901	-0.024106	0.144607	-0.1667	0.867606	NA	chr3R	5376779	5377975	+	protein_coding	7B2
FBgn0000003	4.79008	-0.306367	0.345647	-0.886358	0.375425	NA	chr3R	6822497	6822796	+	lincRNA	7SLRNA:CR32864
FBgn0261504	4.79265	-0.0707375	0.351602	-0.201186	0.840553	NA	chr3R	6820132	6820431	-	lincRNA	7SLRNA:CR42652
FBgn0052208	0.22437	0.0478633	0.137261	0.348703	0.727312	NA	chr3L	19471655	19472228	-	protein_coding	825-Oak
FBgn0000008	337.97	-0.218432	0.320912	-0.68066	0.496087	0.853227	chr2R	22136967	22172834	+	protein_coding	a
FBgn0011293	0.338097	0.0478633	0.137261	0.348703	0.727312	NA	chr3L	17023122	17023741	-	protein_coding	a10
FBgn0028965	1230.92	0.705777	0.294879	2.39344	0.0166911	0.257423	chr2L	13019574	13021312	-	protein_coding	A16
FBgn0052062	796.623	-0.812875	0.316081	-2.57173	0.0101192	0.216776	chr3L	10481411	10594012	+	protein_coding	A2bp1
FBgn0011294	0	NA	NA	NA	NA	NA	chr2L	1329160	1329993	+	protein_coding	a5
FBgn0023130	232.391	-0.348252	0.365311	-0.953302	0.340437	0.768943	chrX	1693614	1695889	-	protein_coding	a6
FBgn0027885	4529.46	0.114553	0.300111	0.381703	0.702682	0.931429	chr2L	17474911	17477888	-	protein_coding	Aac11
FBgn0031791	0.24323	-0.0313843	0.137261	-0.228647	0.819143	NA	chr2L	6255858	6256822	+	protein_coding	AANATL2
FBgn0031851	1082.3	0.0950688	0.36977	0.257103	0.7971	0.953431	chr2L	6717624	6719389	+	protein_coding	Aatf
FBgn0027094	6157.95	-0.287135	0.321971	-0.891802	0.372499	0.793902	chr2L	8378261	8381764	-	protein_coding	Aats-ala
FBgn0028962	740.382	-0.0593647	0.353278	-0.16804	0.866552	0.970974	chr3L	5146097	5149852	+	protein_coding	Aats-ala-m
FBgn0027093	2390.64	-0.637247	0.306247	-2.08083	0.0374495	0.371571	chrX	15841768	15844145	-	protein_coding	Aats-arg
FBgn0086443	4534.8	-0.119121	0.288388	-0.413057	0.679565	0.923567	chr2L	19129468	19131954	-	protein_coding	Aats-asn
FBgn0002069	886.314	-1.37877	0.333628	-4.13268	3.58565e-05	0.010942	chr2R	12877003	12883168	+	protein_coding	Aats-asp
FBgn0027091	2722.35	-0.286556	0.324595	-0.882812	0.377338	0.794625	chr2R	16143146	16145906	+	protein_coding	Aats-cys
FBgn0027090	2487.12	0.145445	0.33008	0.440636	0.659476	0.918347	chr3R	25263266	25265721	-	protein_coding	Aats-gln
FBgn0005674	3027.05	-0.229483	0.374012	-0.613572	0.539498	0.872413	chr3R	23952135	23958391	-	protein_coding	Aats-glupro
FBgn0027088	3988.77	-0.0987852	0.366402	-0.269609	0.787461	0.950194	chr3L	15095141	15097686	+	protein_coding	Aats-gly
FBgn0027087	4299.8	-0.357686	0.305668	-1.17018	0.241929	0.694491	chrX	18515427	18520445	+	protein_coding	Aats-his
FBgn0027086	4071.06	-0.782578	0.304325	-2.57152	0.0101254	0.216776	chr3L	22288664	22292810	+	protein_coding	Aats-ile
FBgn0027085	667.309	-0.542525	0.369521	-1.46819	0.142054	0.584579	chr3L	4825852	4829038	+	protein_coding	Aats-leu
FBgn0027084	3029.38	0.268727	0.364046	0.738167	0.460413	0.836417	chrX	9606362	9608884	-	protein_coding	Aats-lys
FBgn0027083	401.06	0.219628	0.341272	0.643555	0.519864	0.863988	chr3R	14249042	14259991	-	protein_coding	Aats-met
FBgn0020766	858.174	0.219243	0.29903	0.733181	0.463448	0.837364	chr2R	13968307	13969902	+	protein_coding	Aats-phe
FBgn0027082	355.92	0.216974	0.311873	0.695711	0.48661	0.848682	chr3L	2650160	2651850	-	protein_coding	Aats-pro
FBgn0021750	525.488	0.115743	0.346613	0.333926	0.738436	0.941638	chr3R	15340666	15343218	+	protein_coding	Aats-ser
FBgn0027081	6205.18	-0.352607	0.307211	-1.14777	0.251065	0.706502	chr2L	12103750	12107170	+	protein_coding	Aats-thr
FBgn0010803	1330.57	-0.304486	0.317226	-0.959837	0.337137	0.766904	chr3R	9265026	9266904	-	protein_coding	Aats-trp
FBgn0027080	2661.43	0.12484	0.310165	0.402495	0.687319	0.92587	chr3L	16417348	16419302	-	protein_coding	Aats-tyr
FBgn0035064	483.12	0.151439	0.326347	0.464042	0.642617	0.913013	chr2R	24781725	24783500	-	protein_coding	Aats-tyr-m
FBgn0027079	2462.07	-0.320617	0.363277	-0.882569	0.377469	0.794625	chr2R	13198849	13202709	+	protein_coding	Aats-val
FBgn0023129	297.144	-0.247796	0.334254	-0.741341	0.458487	0.835805	chr3L	9423252	9424781	+	protein_coding	aay
FBgn0264442	128.473	0.520038	0.414425	1.25484	0.209535	0.662699	chr2L	11210677	11261080	+	protein_coding	ab
FBgn0035244	1073.76	-0.401969	0.33142	-1.21287	0.22518	0.680354	chr3L	1618413	1623413	+	protein_coding	ABCB7
FBgn0000014	3.83901	-0.0574048	0.31251	-0.183689	0.854257	NA	chr3R	16807213	16830049	-	protein_coding	abd-A
FBgn0000015	0.411531	-0.0648282	0.137604	-0.471122	0.637554	NA	chr3R	16927209	16972236	-	protein_coding	Abd-B
FBgn0020510	1599.97	-0.110568	0.352818	-0.313385	0.753988	0.944181	chr3R	14119261	14122420	-	protein_coding	Abi
FBgn0000017	2034.36	-0.208062	0.320828	-0.648516	0.516651	0.861337	chr3L	16615865	16647882	-	protein_coding	Abl
FBgn0000018	761.904	-0.25373	0.352779	-0.719233	0.471998	0.839632	chr2L	10973442	10975293	-	protein_coding	abo
FBgn0036372	808.251	-0.503049	0.366187	-1.37375	0.16952	0.61713	chr3L	13483532	13486280	-	protein_coding	Abp1
FBgn0015331	604.316	0.0237527	0.370114	0.0641765	0.94883	0.988679	chr3R	4233046	4235041	+	protein_coding	abs
FBgn0000022	0.24323	-0.0313843	0.137261	-0.228647	0.819143	NA	chrX	370030	370947	+	protein_coding	ac
FBgn0022710	21.9261	-0.283996	0.415961	-0.682745	0.494768	0.853224	chrX	15510876	15554278	-	protein_coding	Ac13E
FBgn0023416	791.197	-0.645974	0.370475	-1.74364	0.0812223	0.489355	chr2L	21632586	21647964	+	protein_coding	Ac3
FBgn0004852	289.044	-0.76569	0.350288	-2.18589	0.0288239	0.330087	chr3L	19939286	19977960	+	protein_coding	Ac76E
FBgn0024150	75.8744	-0.350782	0.399109	-0.878913	0.379449	0.795453	chr3L	21136446	21171930	-	protein_coding	Ac78C
FBgn0011273	0	NA	NA	NA	NA	NA	chr3R	25811910	25813134	+	protein_coding	Acam
FBgn0033246	3964.21	-0.048301	0.354592	-0.136216	0.891651	0.977013	chr2R	7974114	7991862	-	protein_coding	ACC
FBgn0012034	4677.7	-0.404996	0.292821	-1.38309	0.166638	0.612643	chr3L	21270721	21280243	-	protein_coding	AcCoAS
FBgn0000024	34.2503	-0.0095708	0.41926	-0.0228278	0.981788	0.99638	chr3R	13222950	13259517	-	protein_coding	Ace
FBgn0016122	350.066	-0.592506	0.397455	-1.49075	0.136027	0.575301	chr2L	8521932	8525740	+	protein_coding	Acer
FBgn0027620	1839.55	-0.485481	0.356754	-1.36083	0.173568	0.623957	chr3R	31793980	31799799	+	protein_coding	Acf1
FBgn0033749	467.265	-0.119357	0.330923	-0.36068	0.718338	0.935951	chr2R	12511533	12515062	-	protein_coding	achi
FBgn0000028	36.6699	0.480888	0.408205	1.17805	0.238775	0.691399	chrX	15350238	15379064	-	protein_coding	acj6
FBgn0028484	1770.37	0.238571	0.298249	0.799906	0.423765	0.817335	chr3L	4108185	4114157	+	protein_coding	Ack
FBgn0263998	1947.88	-0.254162	0.324728	-0.782693	0.433807	0.82267	chr2R	13142833	13152677	-	protein_coding	Ack-like
FBgn0263198	2897.31	0.0650738	0.331947	0.196037	0.844581	0.965978	chr2L	19045354	19048817	+	protein_coding	Acn
FBgn0010100	5119.98	-0.301797	0.386938	-0.779963	0.435413	0.823936	chr2L	21168569	21173185	+	protein_coding	Acon
FBgn0034629	128.671	0.407555	0.365789	1.11418	0.265201	0.717076	chr2R	21389404	21392439	+	protein_coding	Acox57D-d
FBgn0034628	907.87	-0.127578	0.293821	-0.434202	0.664142	0.919731	chr2R	21386308	21389276	+	protein_coding	Acox57D-p
FBgn0014454	0	NA	NA	NA	NA	NA	chr2L	7740561	7741537	-	protein_coding	Acp1
FBgn0051779	0.22437	0.0478633	0.137261	0.348703	0.727312	NA	chr2L	3693183	3693905	-	protein_coding	Acp24A4
FBgn0002855	0	NA	NA	NA	NA	NA	chr2L	5892882	5893896	-	protein_coding	Acp26Aa
FBgn0002856	0	NA	NA	NA	NA	NA	chr2L	5892297	5892862	-	protein_coding	Acp26Ab
FBgn0015583	0.22437	0.0478633	0.137261	0.348703	0.727312	NA	chr2L	8392455	8393222	-	protein_coding	Acp29AB
FBgn0023415	1.29216	-0.0240048	0.20792	-0.115452	0.908087	NA	chr2L	11015619	11016571	+	protein_coding	Acp32CD
FBgn0267327	0	NA	NA	NA	NA	NA	chr2L	11591338	11591678	-	protein_coding	Acp33A
FBgn0011559	0.919423	0.0546702	0.165293	0.330748	0.740835	NA	chr2L	18356046	18359026	-	protein_coding	Acp36DE
FBgn0034152	0.992603	0.0985139	0.194863	0.505553	0.61317	NA	chr2R	16747833	16748590	-	protein_coding	Acp53C14a
FBgn0034153	0.338097	0.0478633	0.137261	0.348703	0.727312	NA	chr2R	16748814	16749460	-	protein_coding	Acp53C14b
FBgn0053530	1.47906	0.0187048	0.242888	0.0770099	0.938616	NA	chr2R	16750775	16751495	-	protein_coding	Acp53C14c
FBgn0015584	0.4676	0.00367107	0.138149	0.0265734	0.9788	NA	chr2R	16749802	16750335	-	protein_coding	Acp53Ea
FBgn0083936	0.692225	-0.0964585	0.15076	-0.639813	0.522294	NA	chr2R	17133444	17133750	+	protein_coding	Acp54A1
FBgn0020509	0.205766	-0.0313843	0.137261	-0.228647	0.819143	NA	chr3L	2739749	2740228	+	protein_coding	Acp62F
FBgn0015585	1.29041	0.00803368	0.188395	0.0426428	0.965986	NA	chr3L	3815838	3816354	-	protein_coding	Acp63F
FBgn0020765	0	NA	NA	NA	NA	NA	chr3L	6152049	6152745	-	protein_coding	Acp65Aa
FBgn0015586	2.19148	-0.117004	0.252723	-0.462972	0.643384	NA	chr3L	19050756	19052026	-	protein_coding	Acp76A
FBgn0002863	0	NA	NA	NA	NA	NA	chr3R	24228974	24229279	+	protein_coding	Acp95EF
FBgn0263597	0.24323	-0.0313843	0.137261	-0.228647	0.819143	NA	chr3R	27694882	27695057	+	protein_coding	Acp98AB
FBgn0000032	697.472	-0.425404	0.31047	-1.3702	0.170626	0.618005	chr3R	29991143	29993411	-	protein_coding	Acph-1
FBgn0263120	7225.62	-0.577814	0.284803	-2.02882	0.0424766	0.384923	chr2R	8665812	8683022	+	protein_coding	Acsl
FBgn0000043	41982.9	-0.104953	0.385771	-0.27206	0.785576	0.950194	chr2R	6013909	6015689	-	protein_coding	Act42A
FBgn0000044	0	NA	NA	NA	NA	NA	chr2R	20944020	20946431	+	protein_coding	Act57B
FBgn0000042	89720.1	0.0540413	0.318404	0.169726	0.865226	0.970469	chrX	5900860	5905399	+	protein_coding	Act5C
FBgn0000045	8.51768	-0.0165264	0.390259	-0.0423472	0.966222	NA	chr3L	21985209	21987190	+	protein_coding	Act79B
FBgn0000046	8.35363	-0.0331354	0.384661	-0.0861418	0.931354	NA	chr3R	13425982	13428375	+	protein_coding	Act87E
FBgn0000047	1.49792	-0.0653333	0.241347	-0.270702	0.78662	NA	chr3R	15439968	15442177	+	protein_coding	Act88F
FBgn0024913	1.17843	-0.0313251	0.181929	-0.172183	0.863293	NA	chr4	1077330	1084796	-	protein_coding	Actbeta
FBgn0000667	1374.86	0.0677607	0.3307	0.204901	0.83765	0.962166	chrX	2023821	2042311	-	protein_coding	Actn
FBgn0015008	0	NA	NA	NA	NA	NA	chr3R	16975884	16977795	-	protein_coding	Actn3
FBgn0040510	0.448995	-0.067225	0.13791	-0.487457	0.625935	NA	chr2L	12921090	12925453	+	protein_coding	ACXA
FBgn0040509	0.205766	-0.0313843	0.137261	-0.228647	0.819143	NA	chr2L	12916813	12921008	+	protein_coding	ACXB
FBgn0040508	0	NA	NA	NA	NA	NA	chr2L	12912529	12916774	+	protein_coding	ACXC
FBgn0040507	2.52799	0.0278112	0.285809	0.0973068	0.922483	NA	chr3L	2237607	2243719	+	protein_coding	ACXD
FBgn0040506	1.59279	0.0338928	0.24651	0.13749	0.890643	NA	chr2L	12925610	12929823	+	protein_coding	ACXE
FBgn0025115	0.24323	-0.0313843	0.137261	-0.228647	0.819143	NA	chr2L	13912082	13912652	+	protein_coding	Acyp
FBgn0038363	405.429	0.390939	0.323226	1.20949	0.226474	0.682295	chr3R	15792687	15793487	+	protein_coding	Acyp2
FBgn0037661	278.159	0.283659	0.340721	0.832527	0.405112	0.807812	chr3R	9065182	9066303	+	protein_coding	Ada
FBgn0051865	21.3045	-0.480996	0.419923	-1.14544	0.252027	0.707188	chr2L	11996808	11997965	+	protein_coding	Ada1-1
FBgn0051866	74.2514	-0.147501	0.381784	-0.386348	0.699239	0.93115	chr2L	11992901	11994054	+	protein_coding	Ada1-2
FBgn0263738	304.593	0.00166664	0.323208	0.00515655	0.995886	0.999451	chr3R	18252842	18255487	-	protein_coding	Ada2a
FBgn0037555	498.473	-0.334895	0.313015	-1.0699	0.284664	0.732962	chr3R	8236631	8240515	-	protein_coding	Ada2b
FBgn0027619	4098.57	-0.0739853	0.297695	-0.248527	0.803726	0.954572	chr2R	9968928	9970897	+	protein_coding	Adam
FBgn0038341	369.36	0.834239	0.320378	2.60392	0.00921645	0.206826	chr3R	15442245	15476193	-	protein_coding	AdamTS-A
FBgn0026086	1286.34	-0.611094	0.294164	-2.07739	0.0377654	0.371571	chrX	1773724	1788065	+	protein_coding	Adar
FBgn0028658	99.9328	0.126284	0.363711	0.347208	0.728435	0.937437	chr2L	13808359	13811474	-	protein_coding	adat
FBgn0026573	866.566	-0.242902	0.319101	-0.761208	0.446533	0.829617	chr2R	11970685	11977721	+	protein_coding	ADD1
FBgn0000052	1885.92	-0.456287	0.357822	-1.27518	0.202246	0.653617	chr2L	6041180	6046050	-	protein_coding	ade2
FBgn0000053	1912.98	-0.411992	0.364516	-1.13024	0.258374	0.712176	chr2L	7014622	7023898	-	protein_coding	ade3
FBgn0020513	6405.3	-0.0779154	0.285399	-0.273005	0.784849	0.950194	chrX	12757035	12760617	-	protein_coding	ade5
FBgn0036337	1604.37	-0.168996	0.292226	-0.578306	0.563057	0.882723	chr3L	13019714	13022688	-	protein_coding	AdenoK
FBgn0000054	1233.36	-0.0914043	0.297637	-0.3071	0.758768	0.944181	chr2R	6662264	6668085	+	protein_coding	Adf1
FBgn0036752	1055.53	-0.303591	0.315761	-0.961457	0.336323	0.766904	chr3L	17751730	17764158	-	protein_coding	Adgf-A
FBgn0036751	0	NA	NA	NA	NA	NA	chr3L	17748832	17750588	-	protein_coding	Adgf-B
FBgn0038173	3.12925	0.137694	0.310733	0.443127	0.657674	NA	chr3R	13706756	13709129	+	protein_coding	Adgf-C
FBgn0038172	8.071	0.323568	0.38266	0.845578	0.397788	NA	chr3R	13703083	13705402	-	protein_coding	Adgf-D
FBgn0033952	0	NA	NA	NA	NA	NA	chr2R	14656797	14658755	-	protein_coding	Adgf-E
FBgn0000055	0	NA	NA	NA	NA	NA	chr2L	14615551	14618902	+	protein_coding	Adh
FBgn0000056	0	NA	NA	NA	NA	NA	chr2L	14615551	14618902	+	protein_coding	Adhr
FBgn0038984	2381.34	-0.579547	0.312849	-1.85248	0.0639566	0.45097	chr3R	22543692	22547846	-	protein_coding	AdipoR
FBgn0022709	391.943	-0.261781	0.332493	-0.787327	0.431091	0.821757	chr3L	12200321	12204082	-	protein_coding	Adk1
FBgn0022708	10.8846	0.115817	0.401631	0.288368	0.773065	NA	chr2R	24024206	24025877	+	protein_coding	Adk2
FBgn0042094	406.686	0.291772	0.32564	0.895997	0.370254	0.792633	chr3R	10887344	10889588	-	protein_coding	Adk3
FBgn0039747	6.58574	-0.473274	0.334053	-1.41676	0.156552	NA	chr3R	30134855	30149606	-	protein_coding	AdoR
FBgn0000057	605.64	-0.317823	0.320687	-0.99107	0.321651	0.757952	chr2R	18151703	18154060	+	protein_coding	adp
FBgn0038467	1010.59	-0.0788784	0.363328	-0.2171	0.828131	0.959387	chr3R	17018779	17021120	-	protein_coding	AdSL
FBgn0027493	4414.63	-0.565722	0.283612	-1.9947	0.0460755	0.398374	chr3R	20824666	20830580	-	protein_coding	AdSS
FBgn0026602	1895.61	-0.215006	0.353567	-0.608106	0.543117	0.874402	chr2R	7243023	7245776	-	protein_coding	Ady43A
FBgn0005694	1024.49	-0.198078	0.323618	-0.612074	0.540489	0.872413	chr3L	21433421	21438639	+	protein_coding	Aef1
FBgn0026309	578.509	-0.315436	0.317366	-0.993917	0.320263	0.757201	chr2R	17786134	17788556	+	protein_coding	aft
FBgn0038223	374.737	-0.48361	0.34547	-1.39986	0.161555	0.6065	chr3R	14320190	14326689	-	protein_coding	Afti
FBgn0015010	10.9358	0.189698	0.406535	0.466622	0.64077	NA	chrX	14784663	14786551	-	protein_coding	Ag5r
FBgn0020508	2.41426	0.0133264	0.27856	0.0478404	0.961843	NA	chrX	14782961	14784052	-	protein_coding	Ag5r2
FBgn0053138	1303.51	-0.536618	0.306434	-1.75117	0.0799166	0.486886	chr2R	13171400	13174796	+	protein_coding	AGBE
FBgn0041171	1481.67	-0.616441	0.339591	-1.81524	0.0694865	0.463396	chr3L	4246342	4254306	-	protein_coding	ago
FBgn0262739	5037.38	-0.684313	0.298182	-2.29495	0.021736	0.291847	chr2R	13943386	13958089	-	protein_coding	AGO1
FBgn0087035	5692.16	-0.818796	0.363093	-2.25506	0.0241298	0.306964	chr3L	15554112	15561042	+	protein_coding	AGO2
FBgn0250816	219.885	-0.223281	0.408502	-0.546584	0.584664	0.890401	chr3L	23554592	23689640	+	protein_coding	AGO3
FBgn0024912	400.303	-0.416899	0.328874	-1.26766	0.204921	0.657655	chr3R	6659407	6660100	-	protein_coding	agt
FBgn0014455	7051.74	0.204628	0.28756	0.7116	0.476713	0.842549	chrX	15450260	15453167	+	protein_coding	Ahcy13
FBgn0015011	17.8699	0.18782	0.412554	0.455262	0.648921	0.916537	chr3R	16978438	16982158	-	protein_coding	Ahcy89E
FBgn0031392	1697.17	-0.190738	0.378587	-0.503815	0.614391	0.901057	chr2L	2151753	2155389	+	protein_coding	AIF
FBgn0033754	191.816	0.620642	0.336639	1.84364	0.0652349	0.454766	chr2R	12569013	12569847	-	protein_coding	Ak6
FBgn0027932	24523.2	0.187951	0.360196	0.521802	0.601808	0.897769	chr2L	8415689	8431297	+	protein_coding	Akap200
FBgn0004552	5.95638	0.0917484	0.363546	0.252371	0.800754	NA	chr3L	4141466	4142070	+	protein_coding	Akh
FBgn0025595	0.4676	0.00367107	0.138149	0.0265734	0.9788	NA	chr2L	6711285	6716186	-	protein_coding	AkhR
FBgn0082598	5913.55	-0.472236	0.30526	-1.547	0.121864	0.555147	chr3L	7369842	7373711	+	protein_coding	akirin
FBgn0010379	2252.06	-0.684934	0.312414	-2.19239	0.0283514	0.329565	chr3R	16099227	16105670	+	protein_coding	Akt1
FBgn0000061	2.30495	0.0203696	0.273538	0.0744672	0.940639	NA	chr2L	378111	387439	+	protein_coding	al
FBgn0020764	1116.98	0.266421	0.300255	0.887313	0.37491	0.794625	chr2R	23964771	23966757	+	protein_coding	Alas
FBgn0260972	1213.08	-0.195899	0.326988	-0.599102	0.549105	0.87738	chr2R	9135374	9137933	-	protein_coding	alc
FBgn0000064	5255.16	-1.01746	0.318911	-3.19042	0.00142068	0.0873065	chr3R	26254068	26261591	-	protein_coding	Ald
FBgn0000063	508.406	0.15744	0.309046	0.509439	0.610445	0.900215	chr3R	17671270	17673828	+	protein_coding	ald
FBgn0012036	13263.2	0.0230193	0.285276	0.0806913	0.935687	0.986697	chr2L	9387388	9391567	+	protein_coding	Aldh
FBgn0010548	3488.31	-0.259569	0.308974	-0.840099	0.400853	0.804699	chr2R	7466878	7477162	-	protein_coding	Aldh-III
FBgn0052076	641.541	-0.385128	0.3195	-1.20541	0.228045	0.683357	chr3L	11164970	11166620	+	protein_coding	Alg10
FBgn0086378	1946.62	-0.171753	0.333815	-0.514517	0.606891	0.89886	chr3R	3623142	3627690	+	protein_coding	Alg-2
FBgn0261238	390.485	-0.348888	0.340324	-1.02516	0.305286	0.748029	chr3R	7094595	7124185	-	protein_coding	Alh
FBgn0013746	1767.45	-0.300217	0.300659	-0.998529	0.318023	0.755554	chr2L	8993817	8997379	-	protein_coding	alien
FBgn0086346	2694	-0.53802	0.339558	-1.58447	0.113086	0.541959	chr3R	27696465	27700110	-	protein_coding	ALiX
FBgn0040505	83.8835	-0.835984	0.406447	-2.05681	0.0397046	0.374871	chr2R	16625292	16640011	-	protein_coding	Alk
FBgn0065035	352.965	0.108084	0.340209	0.3177	0.750712	0.944181	chrX	15858133	15859379	-	protein_coding	AlkB
FBgn0086361	2703.14	-0.68229	0.335013	-2.03661	0.0416895	0.380202	chr3R	29591830	29617157	+	protein_coding	alph
FBgn0031491	1060.06	-0.43233	0.307036	-1.40807	0.159109	0.603914	chr2L	3021308	3023141	-	protein_coding	alpha4GT1
FBgn0039378	0	NA	NA	NA	NA	NA	chr3R	25832229	25842878	+	protein_coding	alpha4GT2
FBgn0010215	2979.97	-0.638687	0.294836	-2.16624	0.0302926	0.336589	chr3L	23318645	23338100	-	protein_coding	alpha-Cat
FBgn0029105	0.562467	0.0825774	0.138052	0.598161	0.549732	NA	chr2R	23957841	23961631	+	protein_coding	alpha-catenin-related
FBgn0025725	5218.12	-0.330051	0.370979	-0.889675	0.37364	0.793975	chr3L	1641065	1645199	-	protein_coding	alphaCOP
FBgn0015568	1634.87	0.353524	0.359235	0.984102	0.325065	0.759342	chr3R	7545732	7549124	-	protein_coding	alpha-Est1
FBgn0015569	346.048	-0.20764	0.350143	-0.593015	0.553171	0.878262	chr3R	7486582	7493845	-	protein_coding	alpha-Est10
FBgn0015570	30.5839	0.541607	0.419602	1.29076	0.196786	0.65227	chr3R	7541809	7545230	+	protein_coding	alpha-Est2
FBgn0015571	221.931	0.0264411	0.335381	0.0788389	0.937161	0.986978	chr3R	7538971	7541631	-	protein_coding	alpha-Est3
FBgn0015572	14.0428	-0.045632	0.414495	-0.11009	0.912338	NA	chr3R	7536686	7538615	-	protein_coding	alpha-Est4
FBgn0027934	0.97292	-0.0955131	0.148949	-0.641246	0.521363	NA	chr3R	7526368	7528068	+	pseudogene	alpha-Est4aPsi
FBgn0261393	16.5942	0.336485	0.418913	0.803234	0.42184	0.815802	chr3R	7533495	7536390	-	protein_coding	alpha-Est5
FBgn0015574	2.85031	0.131069	0.285718	0.458734	0.646425	NA	chr3R	7524566	7528777	-	protein_coding	alpha-Est6
FBgn0015575	2757.04	-0.473117	0.297917	-1.58808	0.112268	0.540798	chr3R	7519562	7523753	-	protein_coding	alpha-Est7
FBgn0015576	17.6827	0.493219	0.418558	1.17838	0.238646	0.691399	chr3R	7509342	7515670	-	protein_coding	alpha-Est8
FBgn0015577	1005.7	-0.299402	0.298163	-1.00416	0.315303	0.753897	chr3R	7493920	7505098	-	protein_coding	alpha-Est9
FBgn0052865	13.5322	-0.542728	0.405264	-1.3392	0.180506	NA	chr3R	12475335	12478267	-	lincRNA	alphagamma-element:CR32865
FBgn0035657	0	NA	NA	NA	NA	NA	chr3L	6009445	6011021	-	protein_coding	alphaKap4
FBgn0259170	1633.98	-0.423953	0.291159	-1.45609	0.145368	0.589218	chrX	10266791	10325958	-	protein_coding	alpha-Man-I
FBgn0039634	1263.85	-0.592634	0.317465	-1.86677	0.0619338	0.448657	chr3R	29109052	29112822	-	protein_coding	alpha-Man-Ib
FBgn0011740	885.472	-0.0842055	0.350314	-0.240371	0.810042	0.956118	chr3R	9412547	9417264	+	protein_coding	alpha-Man-II
FBgn0026616	46.9103	-0.751391	0.419264	-1.79217	0.0731061	0.470624	chr3R	15804247	15824118	+	protein_coding	alpha-Man-IIb
FBgn0250791	2182.34	-0.474215	0.312032	-1.51976	0.128571	0.568547	chr3L	20313631	20316577	+	protein_coding	alphaSnap
FBgn0250789	6462.65	-0.34631	0.312185	-1.10931	0.267296	0.719	chr3L	1778484	1795328	-	protein_coding	alpha-Spec
FBgn0003863	0	NA	NA	NA	NA	NA	chr2R	11344259	11345119	-	protein_coding	alphaTry
FBgn0087040	34.9205	1.17168	0.416028	2.81634	0.00485738	0.157746	chr3L	9681267	9683370	+	protein_coding	alphaTub67C
FBgn0003884	70268	0.542697	0.342346	1.58523	0.112915	0.541788	chr3R	7086598	7088839	+	protein_coding	alphaTub84B
FBgn0003885	4445.45	0.301885	0.362617	0.832517	0.405117	0.807812	chr3R	7530752	7532732	+	protein_coding	alphaTub84D
FBgn0003886	2.6025	0.067245	0.2652	0.253563	0.799833	NA	chr3R	9731220	9733250	-	protein_coding	alphaTub85E
FBgn0031068	555.691	0.326159	0.371363	0.878275	0.379795	0.795631	chrX	19748313	19750167	+	protein_coding	Alr
FBgn0039332	1.90945	-0.136161	0.265989	-0.511905	0.608717	NA	chr3R	25381064	25382781	-	protein_coding	alrm
FBgn0037116	559.648	-0.389436	0.322475	-1.20765	0.227184	0.683063	chr3L	21674393	21679755	-	protein_coding	Als2
FBgn0038535	7351.5	-0.107426	0.309002	-0.347656	0.728099	0.937318	chr3R	17673731	17682515	-	protein_coding	alt
FBgn0004372	1.12493	0.157701	0.185464	0.850306	0.395155	NA	chr3L	3024128	3026521	-	protein_coding	aly
FBgn0000071	648.542	1.08514	0.400416	2.71002	0.00672791	0.179502	chr3R	6762592	6765261	+	protein_coding	Ama
FBgn0000075	4.51062	-0.0585828	0.343388	-0.170602	0.864536	NA	chr2L	19110153	19114110	+	protein_coding	amd
FBgn0086782	101.039	-0.929758	0.388013	-2.3962	0.016566	0.256751	chrX	19886107	19890060	-	protein_coding	amn
FBgn0025686	10.5318	0.803633	0.380136	2.11406	0.0345098	NA	chr2L	287251	289144	-	protein_coding	Amnionless
FBgn0023179	5.99492	0.165895	0.325538	0.509602	0.61033	NA	chr3R	26697696	26714159	-	protein_coding	amon
FBgn0003270	0.448741	0.0807314	0.137847	0.58566	0.558104	NA	chr2L	18596135	18596921	-	protein_coding	amos
FBgn0052626	2436.96	0.0983309	0.333475	0.294867	0.768095	0.945503	chrX	13830740	13845866	-	protein_coding	AMPdeam
FBgn0027356	270.002	-0.133386	0.34223	-0.389757	0.696716	0.929692	chr2R	12593603	12612068	+	protein_coding	Amph
FBgn0023169	2036.92	-0.277273	0.286635	-0.967339	0.333375	0.765985	chrX	1375535	1378896	+	protein_coding	AMPKalpha
FBgn0030328	4396.72	0.127782	0.298885	0.42753	0.668993	0.921798	chrX	11710119	11715565	-	protein_coding	Amun
FBgn0000077	329.078	-0.0113378	0.317266	-0.0357361	0.971493	0.994879	chrX	9245914	9247336	-	protein_coding	amx
FBgn0000078	3.23907	-0.140978	0.306979	-0.459243	0.64606	NA	chr2R	17124763	17126369	+	protein_coding	Amy-d
FBgn0000079	3.2399	0.159655	0.315943	0.505328	0.613328	NA	chr2R	17118635	17120303	-	protein_coding	Amy-p
FBgn0020506	0.448995	-0.067225	0.13791	-0.487457	0.625935	NA	chr2R	16651094	16652699	-	protein_coding	Amyrel
FBgn0011746	0.562467	0.0825774	0.138052	0.598161	0.549732	NA	chr2R	9062294	9077554	+	protein_coding	ana
FBgn0262167	678.602	-0.413426	0.338042	-1.223	0.221329	0.675713	chr3R	24530575	24536395	+	protein_coding	ana1
FBgn0027513	278.226	0.232409	0.368541	0.630618	0.528291	0.867704	chr2R	8898728	8900211	-	protein_coding	ana2
FBgn0266111	632.948	-0.191547	0.333623	-0.574143	0.565871	0.884654	chr2R	12344982	12351325	+	protein_coding	ana3
FBgn0012037	167.008	-0.761164	0.405109	-1.87891	0.0602569	0.442863	chr2L	13905644	13909212	+	protein_coding	Ance
FBgn0032535	7.20983	-0.104839	0.373169	-0.280942	0.778755	NA	chr2L	13909332	13911719	+	protein_coding	Ance-2
FBgn0032536	0.205766	-0.0313843	0.137261	-0.228647	0.819143	NA	chr2L	13914724	13956188	+	protein_coding	Ance-3
FBgn0033366	1.60882	-0.176802	0.233415	-0.75746	0.448774	NA	chr2R	9039727	9042142	-	protein_coding	Ance-4
FBgn0035076	59.8793	0.0380521	0.419877	0.0906267	0.927789	0.985425	chr2R	24888627	24891023	-	protein_coding	Ance-5
FBgn0030898	0	NA	NA	NA	NA	NA	chrX	18178525	18179472	-	protein_coding	Andorra
FBgn0016762	375.177	0.0113193	0.340312	0.0332614	0.973466	0.994879	chr2R	23694002	23695232	+	protein_coding	angel
FBgn0011747	4047.01	-0.757744	0.289618	-2.61636	0.00888732	0.203441	chr4	115073	129849	-	protein_coding	Ank
FBgn0261788	11.1315	0.380581	0.404321	0.941284	0.346559	NA	chr3L	7655388	7718395	-	protein_coding	Ank2
FBgn0000094	429.795	0.0286084	0.308883	0.0926191	0.926206	0.985425	chr3R	30209947	30210382	+	protein_coding	Anp
FBgn0025111	162.235	1.50794	0.347624	4.33786	1.43875e-05	0.00680684	chrX	10778953	10786907	-	protein_coding	Ant2
FBgn0026268	3.01553	0.125915	0.309517	0.406811	0.684147	NA	chrX	11168029	11169058	-	protein_coding	antdh
FBgn0260642	1.15957	0.0253731	0.180931	0.140236	0.888473	NA	chr3R	6896252	6999228	-	protein_coding	Antp
FBgn0050488	12.0208	-0.0119333	0.407924	-0.0292537	0.976662	NA	chr2R	12846847	12848004	-	protein_coding	antr
FBgn0000084	3365.91	-0.523216	0.28954	-1.80706	0.0707536	0.46539	chrX	20171444	20173514	-	protein_coding	AnxB10
FBgn0030749	3204.59	0.0703187	0.336796	0.208787	0.834614	0.961879	chrX	16416957	16422265	-	protein_coding	AnxB11
FBgn0000083	11683.3	-0.322192	0.304983	-1.05643	0.290774	0.736942	chr3R	21065240	21070917	+	protein_coding	AnxB9
FBgn0000097	3601.01	-0.716816	0.29862	-2.40043	0.0163758	0.25667	chr2L	2156483	2178754	-	protein_coding	aop
FBgn0004569	5414.04	-1.0585	0.355591	-2.97674	0.00291334	0.115686	chr3L	16470385	16483650	-	protein_coding	aos
FBgn0029512	2324.54	0.135694	0.289551	0.468637	0.639329	0.912072	chr3R	12432532	12433822	-	protein_coding	Aos1
FBgn0267408	2339.89	-0.553019	0.386968	-1.42911	0.152973	0.598177	chr3R	15532136	15537292	-	protein_coding	AOX1
FBgn0038348	79.8052	0.218249	0.391223	0.557865	0.576937	0.888939	chr3R	15537712	15542414	-	protein_coding	AOX2
FBgn0038349	712.166	-0.0411491	0.352997	-0.116571	0.9072	0.980935	chr3R	15542747	15547736	-	protein_coding	AOX3
FBgn0038350	2.11389	-0.158502	0.247795	-0.639647	0.522402	NA	chr3R	15548627	15552833	-	protein_coding	AOX4
FBgn0000099	28427.2	-0.346427	0.289566	-1.19637	0.231553	0.686264	chr2R	5706201	5727525	-	protein_coding	ap
FBgn0010380	2699.53	-0.510239	0.347843	-1.46687	0.142412	0.584649	chrX	19731003	19734581	+	protein_coding	AP-1-2beta
FBgn0030089	1722.83	-0.487357	0.341059	-1.42895	0.153018	0.598177	chrX	9108690	9117744	+	protein_coding	AP-1gamma
FBgn0024833	2005	-0.0751117	0.296345	-0.25346	0.799913	0.954445	chr3R	9557711	9559525	-	protein_coding	AP-1mu
FBgn0039132	2439.86	-0.243262	0.299506	-0.812211	0.416671	0.814097	chr3R	23958650	23962555	+	protein_coding	AP-1sigma
FBgn0264855	3755.87	-0.552395	0.291226	-1.89679	0.0578554	0.437259	chr2L	408029	414777	-	protein_coding	AP-2alpha
FBgn0263351	2024.27	-0.825574	0.311183	-2.65302	0.00797749	0.192436	chr3R	22462454	22464603	+	protein_coding	AP-2mu
FBgn0043012	1113.94	0.239423	0.364997	0.655959	0.511851	0.859586	chr3R	21269208	21270075	-	protein_coding	AP-2sigma
FBgn0015589	1873.95	-0.57972	0.383519	-1.51158	0.13064	0.569959	chr3R	28832300	28844748	-	protein_coding	Apc
FBgn0034231	236.753	0.130327	0.33431	0.38984	0.696655	0.929692	chr2R	17517260	17518186	-	protein_coding	APC10
FBgn0026598	470.058	0.280234	0.353245	0.793315	0.427594	0.819102	chr3R	24163965	24167763	+	protein_coding	Apc2
FBgn0052707	404.454	0.310491	0.308449	1.00662	0.314117	0.753011	chrX	9082930	9085867	+	protein_coding	APC4
FBgn0029879	54.9079	-0.605816	0.392225	-1.54456	0.122453	0.555838	chrX	6597087	6599699	+	protein_coding	APC7
FBgn0026150	1725.48	-0.198937	0.310893	-0.639888	0.522246	0.865125	chr2L	16908228	16910418	-	protein_coding	ApepP
FBgn0051713	0	NA	NA	NA	NA	NA	chr2L	9938177	9938790	-	protein_coding	Apf
FBgn0031458	1147.41	-0.218247	0.350594	-0.622508	0.533608	0.870631	chr2L	2766232	2767281	+	protein_coding	aph-1
FBgn0016123	27.0701	0.0373634	0.417378	0.0895193	0.928669	0.985425	chr3R	31048928	31052540	+	protein_coding	Aph-4
FBgn0261854	1523.11	-0.859767	0.291558	-2.94888	0.00318932	0.120186	chr2R	14944457	14962969	-	protein_coding	aPKC
FBgn0040281	48.3372	0.798424	0.413894	1.92906	0.053724	0.42493	chr3L	1196316	1199339	+	protein_coding	Aplip1
FBgn0032136	3261.2	0.129339	0.361755	0.357533	0.720693	0.937318	chr2L	9634178	9656026	+	protein_coding	Apoltp
FBgn0260941	1171.24	-0.349959	0.339256	-1.03155	0.302284	0.746236	chr3L	12206237	12266841	-	protein_coding	app
FBgn0261112	857.167	-0.214188	0.296639	-0.722052	0.470263	0.839581	chr3L	11098411	11100578	+	protein_coding	APP-BP1
FBgn0000108	29.0436	-0.0822329	0.415767	-0.197786	0.843212	0.965199	chrX	530500	579044	+	protein_coding	Appl
FBgn0000109	332.952	0.226093	0.315176	0.717357	0.473154	0.84038	chr3L	1883794	1885019	-	protein_coding	Aprt
FBgn0036111	6453.35	-0.501369	0.312248	-1.60568	0.108345	0.533973	chr3L	10894775	10899123	-	protein_coding	Aps
FBgn0015903	293.488	-0.116742	0.352008	-0.331646	0.740156	0.941878	chr2R	23564890	23599526	+	protein_coding	apt
FBgn0033807	2.19123	0.00657933	0.275215	0.0239062	0.980927	NA	chr2R	13212404	13214496	-	protein_coding	AQP
FBgn0039598	0	NA	NA	NA	NA	NA	chr3R	28756998	28758234	-	protein_coding	aqrs
FBgn0015904	0.916596	-0.0758363	0.188481	-0.402356	0.687422	NA	chr3L	12580671	12596018	+	protein_coding	ara
FBgn0028646	1107	-0.289447	0.375176	-0.771497	0.440413	0.825993	chr3R	30445634	30455867	-	protein_coding	aralar1
FBgn0033926	13510.6	0.0906985	0.415858	0.2181	0.827351	0.95918	chr2R	14357926	14360297	-	protein_coding	Arc1
FBgn0033928	1698.92	-0.324602	0.331664	-0.978707	0.327725	0.761712	chr2R	14361923	14362825	+	protein_coding	Arc2
FBgn0038742	1224.85	0.188793	0.317664	0.594315	0.552301	0.878262	chr3R	19877736	19879309	+	protein_coding	Arc42
FBgn0000114	0.786837	0.113314	0.159345	0.711125	0.477007	NA	chr2L	12175003	12313438	+	protein_coding	aret
FBgn0013749	2533.3	-0.0867514	0.303204	-0.286115	0.77479	0.947506	chr4	1124166	1125325	+	protein_coding	Arf102F
FBgn0013750	6312.25	0.0801182	0.337406	0.237454	0.812305	0.9564	chr2R	15322500	15325490	+	protein_coding	Arf51F
FBgn0010348	27769.6	0.0725594	0.293278	0.247408	0.804592	0.954572	chr3L	22868379	22872231	-	protein_coding	Arf79F
FBgn0020655	2181.51	-0.00693627	0.286862	-0.0241798	0.980709	0.995918	chr3L	12415025	12417580	-	protein_coding	ArfGAP1
FBgn0037182	2440.67	-0.225646	0.287	-0.786222	0.431738	0.822205	chr3L	22714312	22717577	-	protein_coding	ArfGAP3
FBgn0037884	965.931	-0.434308	0.299228	-1.45143	0.146661	0.591158	chr3R	11232428	11235013	-	protein_coding	Arfip
FBgn0030088	409.037	0.0419322	0.329424	0.12729	0.898711	0.979109	chrX	9107068	9108354	+	protein_coding	Arfrp1
FBgn0023535	713.436	-0.19177	0.411363	-0.466183	0.641085	0.912783	chrX	509434	528028	+	protein_coding	arg
FBgn0000116	80.5647	0.66045	0.393176	1.67978	0.0929997	0.512637	chr3L	9048780	9066027	-	protein_coding	Argk
FBgn0017418	1541.44	-0.280334	0.290795	-0.964024	0.335034	0.766436	chrX	18130391	18137784	-	protein_coding	ari-1
FBgn0025186	369.479	-0.0636991	0.348376	-0.182846	0.854919	0.968785	chr2R	22212834	22217264	+	protein_coding	ari-2
FBgn0000115	1780.35	0.0607529	0.316823	0.191757	0.847933	0.966077	chr3L	15983134	15984362	+	protein_coding	Arl1
FBgn0004908	656.135	0.229613	0.33339	0.688723	0.490998	0.851276	chr3R	8341099	8341872	+	protein_coding	Arl2
FBgn0039889	918.924	-0.339632	0.335843	-1.01128	0.311881	0.752575	chr4	177347	179389	-	protein_coding	Arl4
FBgn0034446	2.56571	-0.110568	0.278753	-0.396652	0.691624	NA	chr2R	19444178	19445058	+	protein_coding	Arl6
FBgn0000117	8694.56	-0.548827	0.30374	-1.8069	0.0707785	0.46539	chrX	1891400	1900646	-	protein_coding	arm
FBgn0041164	1045.06	-0.199719	0.393026	-0.508157	0.611343	0.900215	chr3L	3461316	3466303	+	protein_coding	armi
FBgn0011745	2746.28	-0.0176009	0.292915	-0.0600889	0.952085	0.990112	chr3R	12691742	12694232	+	protein_coding	Arp1
FBgn0031050	751.945	0.122666	0.30174	0.406529	0.684354	0.924468	chrX	19644530	19646176	-	protein_coding	Arp10
FBgn0011742	3086.67	-0.318841	0.314116	-1.01504	0.310087	0.750081	chrX	16548289	16553968	-	protein_coding	Arp2
FBgn0262716	6958.06	-0.496439	0.288285	-1.72204	0.0850616	0.496686	chr3L	8113406	8115902	-	protein_coding	Arp3
FBgn0038576	533.348	0.0123078	0.30934	0.0397873	0.968263	0.994146	chr3R	18185497	18187875	+	protein_coding	Arp5
FBgn0011743	0.824557	-0.0202322	0.158368	-0.127755	0.898343	NA	chr2R	16774245	16775676	+	protein_coding	Arp53D
FBgn0011741	1822.49	0.225842	0.287738	0.784888	0.432519	0.822641	chrX	15735773	15737120	-	protein_coding	Arp6
FBgn0030877	569.537	-0.449011	0.334196	-1.34356	0.179092	0.633933	chrX	17858378	17860800	-	protein_coding	Arp8
FBgn0001961	12015.8	-0.0217913	0.282418	-0.0771597	0.938497	0.986978	chr2L	13827940	13829741	-	protein_coding	Arpc1
FBgn0032859	6015.36	-0.35335	0.286854	-1.23181	0.21802	0.671394	chr2L	20417056	20423027	+	protein_coding	Arpc2
FBgn0038369	1954.55	0.48885	0.326295	1.49818	0.134085	0.573018	chr3R	15834647	15836021	+	protein_coding	Arpc3A
FBgn0065032	170.947	0.639858	0.369865	1.72997	0.0836347	0.495299	chrX	17104570	17105852	-	protein_coding	Arpc3B
FBgn0031781	4005.15	0.194894	0.325751	0.598293	0.549644	0.877472	chr2L	6125131	6125911	+	protein_coding	Arpc4
FBgn0031437	2332.88	0.538659	0.287078	1.87635	0.0606075	0.444639	chr2L	2580291	2581423	+	protein_coding	Arpc5
FBgn0000119	669.988	-0.555762	0.339366	-1.63765	0.101495	0.523643	chr2R	13453639	13483229	-	protein_coding	arr
FBgn0000120	0.411531	-0.0648282	0.137604	-0.471122	0.637554	NA	chr2L	18078268	18081307	+	protein_coding	Arr1
FBgn0000121	18.1138	0.318576	0.419485	0.759446	0.447586	0.830799	chr3L	8647260	8648936	-	protein_coding	Arr2
FBgn0033062	3622.66	-0.254729	0.332354	-0.766438	0.443416	0.828117	chr2R	6080827	6085625	-	protein_coding	Ars2
FBgn0037834	2739.25	-0.123225	0.320499	-0.38448	0.700623	0.93115	chr3R	10786480	10788226	-	protein_coding	Art1
FBgn0031592	1.70369	-0.101951	0.255304	-0.399333	0.689648	NA	chr2L	4277695	4281324	-	protein_coding	Art2
FBgn0038306	1116.03	-0.0571234	0.303129	-0.188446	0.850527	0.967428	chr3R	15227604	15229408	-	protein_coding	Art3
FBgn0037770	1244.29	-0.349659	0.354532	-0.986258	0.324007	0.758202	chr3R	9982815	9986060	-	protein_coding	Art4
FBgn0038189	0	NA	NA	NA	NA	NA	chr3R	13944653	13945812	-	protein_coding	Art6
FBgn0034817	471.401	0.1659	0.305028	0.543887	0.586519	0.890401	chr2R	23076687	23079038	-	protein_coding	Art7
FBgn0032329	22.2308	0.40685	0.41946	0.969938	0.332078	0.764764	chr2L	11009820	11011086	-	protein_coding	Art8
FBgn0038188	0.24323	-0.0313843	0.137261	-0.228647	0.819143	NA	chr3R	13942237	13943460	-	protein_coding	Art9
FBgn0029095	4650.79	-0.973203	0.309829	-3.1411	0.00168315	0.0932949	chr2L	861848	868354	-	protein_coding	aru
FBgn0036826	520.208	-0.171672	0.329623	-0.520813	0.602497	0.897769	chr3L	18900594	18901554	-	protein_coding	arx
FBgn0058064	0	NA	NA	NA	NA	NA	chrY	702429	704048	+	protein_coding	ARY
FBgn0050372	1146.34	-1.0374	0.305747	-3.39301	0.000691296	0.0581203	chr2R	8114285	8123001	-	protein_coding	Asap
FBgn0039908	3763.6	-0.370959	0.35362	-1.04903	0.294163	0.73948	chr4	469408	488994	-	protein_coding	Asator
FBgn0035407	188.691	-0.237914	0.338044	-0.703797	0.481559	0.845533	chr3L	3163785	3166250	-	protein_coding	Asciz
FBgn0000137	0	NA	NA	NA	NA	NA	chrX	460746	463176	+	protein_coding	ase
FBgn0029094	2253.33	0.130107	0.299203	0.434846	0.663675	0.919731	chr3L	19618893	19620398	+	protein_coding	asf1
FBgn0005386	627.939	-0.244139	0.364988	-0.668897	0.503561	0.856312	chr3L	19590772	19598755	-	protein_coding	ash1
FBgn0000139	1597.07	-0.295948	0.335705	-0.881569	0.37801	0.794763	chr3R	24650124	24653376	+	protein_coding	ash2
FBgn0261004	1122.43	0.340726	0.346806	0.982468	0.325869	0.760371	chr3R	5603235	5606543	-	protein_coding	asl
FBgn0000140	1441.65	-0.184004	0.367436	-0.500777	0.616528	0.90193	chr3R	24753848	24760513	+	protein_coding	asp
FBgn0041607	1435.25	-0.37101	0.30768	-1.20583	0.227882	0.683357	chr3L	21173117	21174973	+	protein_coding	asparagine-synthetase
FBgn0034075	20.9271	-0.314645	0.407544	-0.772052	0.440084	0.825893	chr2R	16110330	16116996	+	protein_coding	Asph
FBgn0034606	0.860527	-0.118571	0.165187	-0.717795	0.472883	NA	chr2R	21217855	21251150	-	protein_coding	ASPP
FBgn0034793	1341.26	0.295811	0.33488	0.883333	0.377056	0.794625	chr2R	22886397	22887578	+	protein_coding	asrij
FBgn0015905	904.134	0.0380644	0.339155	0.112233	0.910639	0.981661	chr2L	1077947	1080803	+	protein_coding	ast
FBgn0015591	47.3194	-0.0878922	0.397702	-0.221	0.825092	0.958197	chr3R	24760529	24765071	-	protein_coding	AstA
FBgn0266429	10.7039	-0.630638	0.396337	-1.59117	0.111572	NA	chrX	3574535	3666724	+	protein_coding	AstA-R1
FBgn0039595	0.205766	-0.0313843	0.137261	-0.228647	0.819143	NA	chr3R	28737108	28744782	-	protein_coding	AstA-R2
FBgn0032336	1.66905	0.0450898	0.226266	0.199277	0.842046	NA	chr2L	11076164	11081399	-	protein_coding	AstC
FBgn0032337	8.18133	-0.072219	0.378388	-0.19086	0.848636	NA	chr2L	11083458	11085229	-	protein_coding	AstCC
FBgn0036790	0	NA	NA	NA	NA	NA	chr3L	18560257	18576326	+	protein_coding	AstC-R1
FBgn0036789	0	NA	NA	NA	NA	NA	chr3L	18485136	18502557	-	protein_coding	AstC-R2
FBgn0020407	291.77	-0.349453	0.335344	-1.04207	0.297377	0.742562	chr3R	16264270	16266891	+	protein_coding	asun
FBgn0261823	845.735	-0.583947	0.33154	-1.76132	0.0781843	0.482327	chr2R	14503957	14512493	+	protein_coding	Asx
FBgn0031876	302.587	-0.227699	0.331108	-0.687687	0.49165	0.851558	chr2L	6959098	6960328	-	protein_coding	Atac1
FBgn0032691	515.091	-0.105947	0.344594	-0.307453	0.758498	0.944181	chr2L	18609575	18612249	-	protein_coding	Atac2
FBgn0052343	481.042	0.0637134	0.304128	0.209495	0.834062	0.961879	chr3L	324984	327992	-	protein_coding	Atac3
FBgn0039946	121.758	-0.00352377	0.353169	-0.00997758	0.992039	0.998619	chrX	23106002	23108331	+	protein_coding	ATbp
FBgn0025720	1185.1	0.0911761	0.295083	0.308984	0.757333	0.944181	chr2R	20254965	20257390	-	protein_coding	Ate1
FBgn0020762	1005.51	-0.677705	0.301971	-2.24427	0.0248147	0.310267	chr2L	4333912	4345776	+	protein_coding	Atet
FBgn0265193	361.866	0.346354	0.31275	1.10745	0.268099	0.720194	chr2R	24870107	24871509	+	protein_coding	Atf-2
FBgn0028550	704.216	-0.863951	0.342881	-2.51968	0.0117462	0.234015	chrX	1242739	1275284	-	protein_coding	Atf3
FBgn0033010	1851.54	-0.531879	0.326769	-1.62769	0.103591	0.526453	chr2R	5144732	5154756	+	protein_coding	Atf6
FBgn0260945	835.427	-0.754557	0.311223	-2.42449	0.0153299	0.256187	chr3L	12784428	12805116	-	protein_coding	Atg1
FBgn0040780	79.8084	0.113118	0.378727	0.29868	0.765185	0.944199	chr2R	7832170	7835518	+	protein_coding	Atg10
FBgn0030960	631.983	-0.51671	0.338267	-1.52752	0.126631	0.563934	chrX	18791667	18793517	+	protein_coding	Atg101
FBgn0036255	196.339	0.00114589	0.383788	0.00298573	0.997618	0.999538	chr3L	12136966	12137559	+	protein_coding	Atg12
FBgn0261108	620.008	-0.47628	0.301218	-1.58118	0.113837	0.543274	chr3R	8349814	8352817	+	protein_coding	Atg13
FBgn0039636	849.56	-0.42515	0.304795	-1.39487	0.163054	0.607686	chr3R	29116390	29118390	+	protein_coding	Atg14
FBgn0039705	1408.7	-0.498671	0.29197	-1.70795	0.0876451	0.501902	chr3R	29827280	29835101	-	protein_coding	Atg16
FBgn0037363	800.983	-0.405894	0.300847	-1.34917	0.177283	0.631606	chr3R	5669712	5679930	+	protein_coding	Atg17
FBgn0035850	1418.34	0.00396876	0.289266	0.0137201	0.989053	0.997922	chr3L	8186856	8191118	+	protein_coding	Atg18a
FBgn0032935	444.308	-0.957293	0.324824	-2.94711	0.00320754	0.120305	chr2L	21212321	21220572	-	protein_coding	Atg18b
FBgn0044452	1002.13	-0.354781	0.372445	-0.952573	0.340806	0.769296	chr3L	2774337	2780677	+	protein_coding	Atg2
FBgn0036813	1076.03	-0.136139	0.300825	-0.452553	0.650871	0.916798	chr3L	18748686	18750483	+	protein_coding	Atg3
FBgn0031298	1279.97	0.0247629	0.307481	0.0805348	0.935812	0.986697	chr2L	1080910	1085380	+	protein_coding	Atg4a
FBgn0038325	329.162	-0.631293	0.318589	-1.98153	0.0475318	0.404769	chr3R	15353719	15356924	-	protein_coding	Atg4b
FBgn0029943	461.02	-0.218175	0.338944	-0.64369	0.519777	0.863988	chrX	7314621	7323770	-	protein_coding	Atg5
FBgn0264325	422.133	-0.0307031	0.309559	-0.0991832	0.920993	0.984255	chr3R	24049179	24050782	-	protein_coding	Atg6
FBgn0034366	565.772	-0.29832	0.321465	-0.928001	0.353407	0.781231	chr2R	18620465	18625044	-	protein_coding	Atg7
FBgn0052672	7695.69	0.0407527	0.358999	0.113517	0.90962	0.981357	chrX	10764877	10768338	-	protein_coding	Atg8a
FBgn0038539	0	NA	NA	NA	NA	NA	chr3R	17724409	17725063	-	protein_coding	Atg8b
FBgn0034110	971.917	-0.219677	0.298079	-0.736976	0.461137	0.836519	chr2R	16294399	16297232	+	protein_coding	Atg9
FBgn0032422	3.93444	0.464478	0.328336	1.41464	0.157173	NA	chr2L	12175450	12177886	-	protein_coding	atilla
FBgn0036995	6.81541	-0.0803948	0.360311	-0.223126	0.823437	NA	chr3L	20454689	20464862	-	protein_coding	atk
FBgn0039213	3137.06	-0.360338	0.308373	-1.16851	0.242599	0.694551	chr3R	24625670	24634714	+	protein_coding	atl
FBgn0010750	1330.74	0.156862	0.33312	0.470886	0.637723	0.911636	chr3R	4750034	4777490	+	protein_coding	atms
FBgn0010433	0	NA	NA	NA	NA	NA	chr3R	8278051	8279274	+	protein_coding	ato
FBgn0052446	1437.21	0.00616823	0.36254	0.0170139	0.986426	0.997538	chr3L	21640994	21642599	+	protein_coding	Atox1
FBgn0030343	670.121	-0.645652	0.322357	-2.00291	0.045187	0.395096	chrX	11855021	11864754	+	protein_coding	ATP7
FBgn0037989	13998.7	-0.594291	0.285682	-2.08025	0.0375027	0.371571	chr3R	12068374	12090612	-	protein_coding	ATP8B
FBgn0002921	12049.4	0.294709	0.297532	0.99051	0.321925	0.757952	chr3R	20948713	20976239	+	protein_coding	Atpalpha
FBgn0020236	4301.69	-0.259896	0.393512	-0.660453	0.508963	0.859049	chr2R	15993530	16001290	-	protein_coding	ATPCL
FBgn0019644	7314.67	0.171332	0.293399	0.583953	0.559252	0.881583	chr3L	9729998	9731224	+	protein_coding	ATPsyn-b
FBgn0010217	12207.1	-0.762207	0.311293	-2.44852	0.0143443	0.255432	chr4	1031483	1034917	+	protein_coding	ATPsyn-beta
FBgn0016119	3872.25	0.87856	0.292885	2.99968	0.00270263	0.113639	chr3R	23355219	23356064	-	protein_coding	ATPsyn-Cf6
FBgn0016120	5243.84	0.777187	0.327195	2.3753	0.0175345	0.26381	chr3R	19094999	19096271	+	protein_coding	ATPsyn-d
FBgn0020235	18518.1	0.18068	0.321122	0.56265	0.573673	0.887217	chr3R	29747703	29749163	-	protein_coding	ATPsyn-gamma
FBgn0012042	1428	-0.519059	0.311204	-1.66791	0.0953345	0.518114	chr2R	14747361	14748215	+	protein_coding	AttA
FBgn0041581	4671	-0.505758	0.309105	-1.6362	0.101798	0.524685	chr2R	14749222	14750165	+	protein_coding	AttB
FBgn0041579	107.359	-0.419056	0.286193	-1.46425	0.143127	0.58638	chr2R	13393704	13394667	+	protein_coding	AttC
FBgn0038530	1385.94	-0.373814	0.269047	-1.3894	0.16471	0.608916	chr3R	17625267	17626086	+	protein_coding	AttD
FBgn0067783	57.4161	-0.406725	0.397066	-1.02433	0.305681	0.748029	chr3R	20552384	20557667	-	protein_coding	att-ORFA
FBgn0067782	0	NA	NA	NA	NA	NA	chr3R	20552634	20554409	-	protein_coding	att-ORFB
FBgn0019637	1718.79	0.387305	0.320233	1.20944	0.226492	0.682295	chr3R	5613357	5615939	+	protein_coding	Atu
FBgn0029907	48.8254	0.374081	0.405601	0.922287	0.356379	0.782675	chrX	6823203	6824203	+	protein_coding	Atx-1
FBgn0041188	1876.66	0.0382902	0.334206	0.114571	0.908785	0.98112	chr3R	15408422	15417277	+	protein_coding	Atx2
FBgn0031420	562.464	-0.303904	0.308104	-0.986369	0.323952	0.758202	chr2L	2375840	2380506	+	protein_coding	Atxn7
FBgn0000146	69.7806	0.101953	0.385247	0.264645	0.791283	0.951404	chr2L	10997818	11001476	-	protein_coding	aub
FBgn0000147	900.957	-0.0951895	0.299592	-0.31773	0.75069	0.944181	chr3R	11963123	11964826	+	protein_coding	aurA
FBgn0024227	2016.6	0.716424	0.344528	2.07943	0.0375775	0.371571	chr2L	10856796	10858094	-	protein_coding	aurB
FBgn0032104	1.59279	0.0338928	0.24651	0.13749	0.890643	NA	chr2L	9250047	9251042	-	protein_coding	aust
FBgn0037218	1310.12	-0.307919	0.340566	-0.904138	0.365922	0.790736	chr3R	4211782	4227518	+	protein_coding	aux
FBgn0050476	387.262	0.210809	0.357429	0.589792	0.55533	0.879566	chr2R	14752520	14753269	+	protein_coding	ave
FBgn0030410	123.893	0.0270806	0.361931	0.0748225	0.940356	0.987188	chrX	12628369	12629640	-	protein_coding	Aven
FBgn0000150	33657	0.826619	0.296097	2.79171	0.00524297	0.163618	chr3R	31745171	31746077	-	protein_coding	awd
FBgn0013751	0.805697	0.0552068	0.178333	0.309571	0.756888	NA	chr3L	3846205	3861692	+	protein_coding	Awh
FBgn0026597	984.217	-0.833637	0.345812	-2.41066	0.0159235	0.256187	chr3R	30022841	30035311	+	protein_coding	Axn
FBgn0262870	43.5576	0.306547	0.400171	0.76604	0.443653	0.828117	chr3L	4629603	4687317	-	protein_coding	axo
FBgn0000152	126.305	-0.531212	0.375739	-1.41378	0.157427	0.602323	chrX	16680088	16683895	-	protein_coding	Axs
FBgn0261647	783.875	-0.309092	0.32685	-0.945669	0.344318	0.773118	chr2L	2365344	2370137	+	protein_coding	Axud1
FBgn0025185	332.863	-0.325468	0.331137	-0.982879	0.325667	0.760302	chr2R	7510621	7512749	-	protein_coding	az2
FBgn0000153	23.0522	-0.128775	0.418438	-0.307752	0.758271	0.944181	chr2L	13821247	13823979	+	protein_coding	b
FBgn0023407	1745.08	-0.0412818	0.308645	-0.133751	0.893599	0.977088	chr2L	13500623	13549328	-	protein_coding	B4
FBgn0004587	8251.1	0.348691	0.359399	0.970204	0.331945	0.764764	chr3R	13661310	13666891	+	protein_coding	B52
FBgn0024897	6.88761	-0.28317	0.343617	-0.824086	0.409891	NA	chrX	1686623	1690187	+	protein_coding	b6
FBgn0004870	45.4066	0.273106	0.409272	0.667296	0.504583	0.856773	chr3L	1036368	1101089	-	protein_coding	bab1
FBgn0025525	26.3183	0.0700388	0.419485	0.166964	0.867399	0.970974	chr3L	1140428	1177276	-	protein_coding	bab2
FBgn0011300	2750.05	-0.275227	0.28552	-0.96395	0.335071	0.766436	chr2R	8952338	8962796	+	protein_coding	babo
FBgn0034724	17.5768	0.553093	0.416201	1.32891	0.183878	0.639253	chr2R	22393875	22402059	-	protein_coding	babos
FBgn0031453	22483.5	0.290992	0.346107	0.840759	0.400483	0.804693	chr2L	2752444	2757975	+	protein_coding	Bacc
FBgn0032049	0	NA	NA	NA	NA	NA	chr2L	8494892	8496307	-	protein_coding	Bace
FBgn0031977	6418.81	0.320321	0.314617	1.01813	0.308616	0.749858	chr2L	8029461	8030565	+	protein_coding	baf
FBgn0045866	12279.3	0.327919	0.348399	0.941219	0.346593	0.775611	chr3R	25039373	25040443	+	protein_coding	bai
FBgn0260960	3819.23	-0.102861	0.291995	-0.352269	0.724636	0.937318	chr3L	16648441	16661615	-	protein_coding	Baldspot
FBgn0027889	1341.58	0.342004	0.357076	0.957792	0.338168	0.766904	chr3R	26864604	26866807	-	protein_coding	ball
FBgn0000158	6.69908	0.292133	0.329479	0.886654	0.375265	NA	chr3R	25243038	25245057	-	protein_coding	bam
FBgn0262451	0	NA	NA	NA	NA	NA	chr3L	642207	642288	+	pre_miRNA	ban
FBgn0004862	0	NA	NA	NA	NA	NA	chr3R	21388879	21390449	+	protein_coding	bap
FBgn0042085	1865.05	0.0363051	0.370672	0.0979441	0.921977	0.984716	chr2R	6636511	6642358	+	protein_coding	Bap170
FBgn0025716	1962.25	0.0514969	0.338384	0.152185	0.879041	0.973018	chr2R	17429352	17430963	-	protein_coding	Bap55
FBgn0025463	2462.67	0.127557	0.28679	0.444774	0.656483	0.917532	chrX	13157444	13159508	-	protein_coding	Bap60
FBgn0037081	1061.06	-0.336399	0.31382	-1.07195	0.283743	0.732962	chr3L	21420387	21433134	-	protein_coding	barc
FBgn0014127	1142.05	0.146972	0.361899	0.406114	0.684659	0.924724	chr2L	20058162	20061370	-	protein_coding	barr
FBgn0000163	1154.2	-0.24128	0.293074	-0.823273	0.410353	0.811462	chrX	17160005	17200705	+	protein_coding	baz
FBgn0033844	6002.01	-0.0934604	0.286168	-0.326593	0.743976	0.942755	chr2R	13486633	13494862	-	protein_coding	bbc
FBgn0087007	92.6644	0.0792342	0.399213	0.198476	0.842673	0.965119	chr3L	14412827	14536276	-	protein_coding	bbg
FBgn0035741	0.411531	-0.0648282	0.137604	-0.471122	0.637554	NA	chr3L	7125904	7128118	+	protein_coding	BBS1
FBgn0033578	27.7842	-0.317586	0.415992	-0.763442	0.4452	0.828489	chr2R	11135922	11139315	+	protein_coding	BBS4
FBgn0031255	181.453	0.607142	0.403237	1.50567	0.132152	0.572432	chr2L	422872	425321	+	protein_coding	BBS8
FBgn0024251	19.4751	-0.181222	0.418799	-0.432718	0.665219	0.920054	chrX	21363027	21373145	+	protein_coding	bbx
FBgn0040239	1348.37	-0.112452	0.289504	-0.38843	0.697698	0.930225	chr3L	5565230	5566765	+	protein_coding	bc10
FBgn0039558	747.834	0.718661	0.327004	2.19771	0.0279696	0.329085	chr3R	27921282	27922356	-	protein_coding	BCAS2
FBgn0000166	0.22437	0.0478633	0.137261	0.348703	0.727312	NA	chr3R	6755841	6759466	-	protein_coding	bcd
FBgn0043362	892.579	-0.433996	0.29546	-1.46888	0.141865	0.584509	chr2L	5907168	5922776	+	protein_coding	bchs
FBgn0026149	723.474	0.272076	0.300351	0.905859	0.365011	0.790477	chrX	9356633	9358594	+	protein_coding	BCL7-like
FBgn0013432	956.74	0.00742282	0.295706	0.025102	0.979974	0.995424	chrX	2148462	2149647	-	protein_coding	bcn92
FBgn0038857	935.319	0.114509	0.334156	0.342681	0.731839	0.939222	chr3R	21117856	21118856	-	protein_coding	Bdbt
FBgn0034049	2844.94	-0.610923	0.2872	-2.12717	0.0334058	0.352084	chr2R	15923039	15931935	-	protein_coding	bdg
FBgn0052594	1976.54	-0.247545	0.290337	-0.852612	0.393874	0.803046	chrX	15024435	15042060	+	protein_coding	be
FBgn0015602	1249.74	-0.0429783	0.323397	-0.132897	0.894275	0.977088	chr2R	14770468	14772630	+	protein_coding	BEAF-32
FBgn0037660	539.376	0.0355106	0.337221	0.105304	0.916135	0.9833	chr3R	9063131	9065078	-	protein_coding	beag
FBgn0013433	2.04178	-0.0425169	0.26934	-0.157856	0.874571	NA	chr2L	16049964	16081684	+	protein_coding	beat-Ia
FBgn0028645	2.67718	0.220659	0.294295	0.749789	0.453382	NA	chr2L	15905133	15962435	-	protein_coding	beat-Ib
FBgn0028644	0.24323	-0.0313843	0.137261	-0.228647	0.819143	NA	chr2L	16000290	16041703	+	protein_coding	beat-Ic
FBgn0038498	0.205766	-0.0313843	0.137261	-0.228647	0.819143	NA	chr3R	17320003	17366119	-	protein_coding	beat-IIa
FBgn0038494	0.205766	-0.0313843	0.137261	-0.228647	0.819143	NA	chr3R	17232252	17265049	-	protein_coding	beat-IIb
FBgn0265607	0	NA	NA	NA	NA	NA	chr2L	17131023	17173118	+	protein_coding	beat-IIIa
FBgn0053179	0.24323	-0.0313843	0.137261	-0.228647	0.819143	NA	chr2L	16973090	16993984	+	protein_coding	beat-IIIb
FBgn0032629	4.00282	-0.274638	0.290301	-0.946047	0.344125	NA	chr2L	17187636	17260734	-	protein_coding	beat-IIIc
FBgn0039089	2.86459	-0.0268495	0.303025	-0.0886051	0.929396	NA	chr3R	23557411	23580077	+	protein_coding	beat-IV
FBgn0038087	0.24323	-0.0313843	0.137261	-0.228647	0.819143	NA	chr3R	12840559	12848419	-	protein_coding	beat-Va
FBgn0038092	30.6755	-0.0066219	0.415137	-0.0159511	0.987273	0.997638	chr3R	12916055	12934813	+	protein_coding	beat-Vb
FBgn0038084	0.4676	0.00367107	0.138149	0.0265734	0.9788	NA	chr3R	12746035	12783192	-	protein_coding	beat-Vc
FBgn0039584	4.53056	0.0262134	0.344048	0.0761911	0.939267	NA	chr3R	28418207	28474814	+	protein_coding	beat-VI
FBgn0250908	0.22437	0.0478633	0.137261	0.348703	0.727312	NA	chr3R	26645281	26681966	-	protein_coding	beat-VII
FBgn0036691	608.313	0.138735	0.300039	0.462389	0.643803	0.913559	chr3L	17035667	17036865	+	protein_coding	beg
FBgn0263231	4520.56	-0.740192	0.361737	-2.04622	0.040735	0.376953	chr3R	8654974	8660761	-	protein_coding	bel
FBgn0025109	464.487	-0.0931461	0.309277	-0.301174	0.763282	0.944199	chr2L	2988115	2990075	+	protein_coding	Bem46
FBgn0000173	3853.59	-0.085649	0.296436	-0.288929	0.772636	0.947006	chrX	13996344	13999805	+	protein_coding	ben
FBgn0040238	2727.21	0.159678	0.339304	0.470604	0.637924	0.911636	chr3R	10161463	10170487	-	protein_coding	Best1
FBgn0035696	0.860272	0.00602453	0.163105	0.0369365	0.970536	NA	chr3L	6245932	6256665	-	protein_coding	Best2
FBgn0036492	2.04153	0.112415	0.271185	0.414534	0.678483	NA	chr3L	15300914	15302785	-	protein_coding	Best3
FBgn0036491	70.4344	0.859542	0.411852	2.08702	0.0368866	0.371391	chr3L	15298957	15300942	+	protein_coding	Best4
FBgn0260857	1163.99	0.388178	0.322728	1.2028	0.229053	0.683566	chr3L	19261393	19262437	+	protein_coding	Bet1
FBgn0260859	314.639	-0.00570596	0.34366	-0.0166035	0.986753	0.997539	chr3L	9438481	9442267	-	protein_coding	Bet3
FBgn0260860	516.01	0.33925	0.339244	1.00002	0.317302	0.755253	chr3R	30180231	30181486	+	protein_coding	Bet5
FBgn0033315	337.471	0.0493041	0.317053	0.155507	0.876421	0.972772	chr2R	8626180	8627611	-	protein_coding	beta3GalTII
FBgn0027538	392.879	-0.214717	0.309638	-0.693445	0.48803	0.849428	chr2R	14259029	14261150	+	protein_coding	beta4GalNAcTA
FBgn0039625	0	NA	NA	NA	NA	NA	chr3R	29032659	29034008	-	protein_coding	beta4GalNAcTB
FBgn0039258	575.122	0.344388	0.30774	1.11909	0.263103	0.714943	chr3R	25023255	25024482	+	protein_coding	beta4GalT7
FBgn0008635	8940.86	-0.165469	0.325297	-0.50867	0.610983	0.900215	chrX	18381548	18385242	-	protein_coding	betaCOP
FBgn0025724	5713.4	-0.374503	0.316591	-1.18292	0.23684	0.690214	chr2L	13378901	13382382	+	protein_coding	beta'COP
FBgn0015000	1417.95	-0.675681	0.323919	-2.08596	0.0369825	0.371391	chr2L	4945578	4948324	+	protein_coding	betaggt-I
FBgn0028970	1133.65	-0.179328	0.294376	-0.60918	0.542405	0.87382	chr2L	2879111	2880708	+	protein_coding	betaggt-II
FBgn0030538	0	NA	NA	NA	NA	NA	chrX	14171486	14172624	-	protein_coding	betaNACtes1
FBgn0030563	0	NA	NA	NA	NA	NA	chrX	14314622	14315583	-	protein_coding	betaNACtes2
FBgn0052601	9.84714	-0.0873851	0.402262	-0.217234	0.828026	NA	chrX	14378805	14379826	+	protein_coding	betaNACtes3
FBgn0030566	0	NA	NA	NA	NA	NA	chrX	14380350	14381416	+	protein_coding	betaNACtes4
FBgn0262163	0.691971	0.0302196	0.149752	0.201799	0.840074	NA	chrX	15576354	15576964	+	pseudogene	betaNACtes5
FBgn0052598	8.26108	0.188368	0.38274	0.492155	0.62261	NA	chrX	14316129	14317150	-	protein_coding	betaNACtes6
FBgn0250788	4821.6	-0.661533	0.361881	-1.82804	0.0675437	0.461016	chrX	17657371	17669371	+	protein_coding	beta-Spec
FBgn0010357	0	NA	NA	NA	NA	NA	chr2R	11346324	11347395	+	protein_coding	betaTry
FBgn0003887	48541.4	0.542759	0.357922	1.51642	0.129414	0.569149	chr2R	19447318	19451600	-	protein_coding	betaTub56D
FBgn0003888	9564.27	0.33923	0.345858	0.980837	0.326673	0.76096	chr2R	24305880	24313099	+	protein_coding	betaTub60D
FBgn0003889	0.881959	0.0596203	0.163071	0.36561	0.714656	NA	chr3R	9408382	9410282	-	protein_coding	betaTub85D
FBgn0003890	188.691	-0.220084	0.385951	-0.570236	0.568517	0.886054	chr3R	27967007	27988384	-	protein_coding	betaTub97EF
FBgn0263107	0	NA	NA	NA	NA	NA	chr2L	11953409	11953503	-	pre_miRNA	bft
FBgn0083938	0	NA	NA	NA	NA	NA	chr2L	4641295	4642872	+	protein_coding	BG642163
FBgn0250831	0	NA	NA	NA	NA	NA	chr3R	25806444	25806961	+	protein_coding	BG642167
FBgn0047334	0.338097	0.0478633	0.137261	0.348703	0.727312	NA	chr3L	6232468	6233381	-	protein_coding	BG642312
FBgn0013753	726.428	-0.217183	0.333843	-0.650553	0.515335	0.86027	chr3L	1639710	1640952	+	protein_coding	Bgb
FBgn0004581	99.0773	0.676175	0.408051	1.65708	0.0975025	0.519904	chr2R	23853269	23858921	-	protein_coding	bgcn
FBgn0027348	155.805	0.258251	0.383986	0.672553	0.501231	0.854633	chr2L	14013003	14019328	+	protein_coding	bgm
FBgn0011758	0.22437	0.0478633	0.137261	0.348703	0.727312	NA	chrX	17397477	17403278	+	protein_coding	B-H1
FBgn0004854	0	NA	NA	NA	NA	NA	chrX	17314580	17324175	+	protein_coding	B-H2
FBgn0261111	242.409	0.146742	0.323162	0.454082	0.64977	0.916737	chr3L	7238541	7240245	+	protein_coding	BHD
FBgn0000179	1.77712	-0.2039	0.243874	-0.836088	0.403105	NA	chrX	4412855	4485647	+	protein_coding	bi
FBgn0035871	3282.56	-0.276242	0.329372	-0.838693	0.401641	0.80482	chr3L	8307144	8308941	-	protein_coding	BI-1
FBgn0000180	39.647	0.907262	0.408951	2.21851	0.0265202	0.321015	chr2L	9984644	9995538	+	protein_coding	bib
FBgn0000181	30110.7	-0.183023	0.317327	-0.576764	0.564099	0.883298	chr2R	12870248	12871794	+	protein_coding	bic
FBgn0000182	0	NA	NA	NA	NA	NA	chr2L	16042046	16048757	+	protein_coding	BicC
FBgn0000183	1790.37	-0.795253	0.298893	-2.66066	0.00779874	0.191821	chr2L	17459604	17473215	-	protein_coding	BicD
FBgn0014133	4577.42	-0.255103	0.284784	-0.895778	0.370371	0.792633	chrX	11678969	11694740	+	protein_coding	bif
FBgn0038252	107.718	-0.553926	0.380053	-1.4575	0.144979	0.588237	chr3R	14663449	14664822	+	protein_coding	BigH1
FBgn0039509	595.511	-0.277067	0.370188	-0.748448	0.45419	0.833937	chr3R	27287365	27288526	-	protein_coding	bigmax
FBgn0039282	3.68782	-0.0707375	0.319041	-0.221719	0.824533	NA	chr3R	25131305	25136709	+	protein_coding	Bili
FBgn0045759	0.581327	0.0082871	0.138588	0.0597967	0.952318	NA	chr3L	6990621	6994447	+	protein_coding	bin
FBgn0024491	1619.58	0.192873	0.291023	0.662742	0.507496	0.859049	chr3R	16186155	16189564	-	protein_coding	Bin1
FBgn0263144	2384.15	-0.445724	0.3182	-1.40077	0.161284	0.6065	chr2R	6214567	6240602	+	protein_coding	bin3
FBgn0026263	79.0956	0.0443738	0.417661	0.106244	0.915389	0.983152	chr3L	8054332	8058713	-	protein_coding	bip1
FBgn0026262	954.8	-1.04864	0.32229	-3.25371	0.00113907	0.077119	chr4	459886	466828	-	protein_coding	bip2
FBgn0010520	343.114	0.175382	0.318966	0.549844	0.582426	0.890086	chr2L	9895286	9896104	+	protein_coding	Bka
FBgn0267791	2888.5	0.0402215	0.309108	0.130121	0.896471	0.977601	chr2R	20587550	20606854	+	protein_coding	bl
FBgn0035608	4125.16	-0.126653	0.338356	-0.37432	0.708166	0.933217	chr3L	5497522	5498958	-	protein_coding	blanks
FBgn0035625	1.03032	-0.0592864	0.195061	-0.303938	0.761175	NA	chr3L	5630982	5652094	+	protein_coding	Blimp-1
FBgn0002906	472.038	-0.439452	0.348565	-1.26075	0.2074	0.659664	chr3R	11736809	11741783	-	protein_coding	Blm
FBgn0050077	475.909	0.325135	0.353138	0.920705	0.357205	0.783128	chr2R	14601277	14602010	+	protein_coding	Blos1
FBgn0036118	254.62	0.150485	0.338346	0.444766	0.656489	0.917532	chr3L	11061570	11062215	+	protein_coding	Blos2
FBgn0085284	124.082	0.252251	0.368205	0.685084	0.493291	0.852271	chr3L	18870223	18870897	+	protein_coding	Blos3
FBgn0036105	275.526	-0.0838991	0.339688	-0.246989	0.804917	0.954572	chr3L	10879084	10880188	+	protein_coding	Blos4
FBgn0027660	135.846	0.186198	0.347449	0.535899	0.592028	0.893526	chr3L	17396030	17421514	-	protein_coding	blot
FBgn0004133	844.299	0.0567813	0.371588	0.152807	0.87855	0.973018	chr2R	7580487	7587079	-	protein_coding	blow
FBgn0038387	635.635	0.270388	0.317714	0.851043	0.394745	0.803046	chr3R	15933846	15934940	+	protein_coding	blp
FBgn0041161	611.286	-0.136848	0.361778	-0.378263	0.705235	0.932333	chr3L	14043693	14049892	-	protein_coding	blue
FBgn0011211	15004.6	0.204247	0.360592	0.566423	0.571106	0.886054	chr2R	22799098	22802180	+	protein_coding	blw
FBgn0026562	61515.7	0.310821	0.354837	0.875954	0.381055	0.796507	chr3R	26869237	26871995	-	protein_coding	BM-40-SPARC
FBgn0036199	1020.16	-0.0593383	0.308324	-0.192454	0.847386	0.966077	chr3L	11720933	11728118	+	protein_coding	Bmcp
FBgn0036449	2702.74	0.0610627	0.305887	0.199625	0.841774	0.964839	chr3L	14776495	14786412	-	protein_coding	bmm
FBgn0001090	14.667	0.0241481	0.411416	0.058695	0.953195	NA	chrX	18794245	18797687	-	protein_coding	bnb
FBgn0004389	0.338097	0.0478633	0.137261	0.348703	0.727312	NA	chr3R	31193361	31194389	+	protein_coding	bnk
FBgn0014135	340.523	0.255083	0.380833	0.669802	0.502984	0.855558	chr3R	19794072	19836817	-	protein_coding	bnl
FBgn0040487	0	NA	NA	NA	NA	NA	chr3L	14945498	14946125	-	protein_coding	BobA
FBgn0004132	2153.88	0.655187	0.338951	1.93298	0.0532382	0.424213	chr2R	7565872	7566738	-	protein_coding	boca
FBgn0037719	665.361	-0.601925	0.306972	-1.96085	0.049897	0.408849	chr3R	9589467	9591002	-	protein_coding	bocksbeutel
FBgn0040388	1973.09	-0.163983	0.365357	-0.448829	0.653555	0.917457	chrX	2444166	2470043	-	protein_coding	boi
FBgn0011206	39.9899	-1.10556	0.419629	-2.6346	0.00842362	0.19793	chr3L	9097628	9134405	-	protein_coding	bol
FBgn0050362	0.562467	0.0825774	0.138052	0.598161	0.549732	NA	chr2R	8365549	8366688	-	protein_coding	boly
FBgn0023097	466.408	-1.51506	0.391698	-3.86792	0.000109769	0.0199305	chr3R	20593138	20612540	+	protein_coding	bon
FBgn0260942	0.543862	0.01222	0.137962	0.0885748	0.92942	NA	chr3R	22550679	22556494	+	protein_coding	bond
FBgn0026261	883.428	0.628513	0.351509	1.78804	0.0737693	0.470991	chr2R	22637769	22638868	+	protein_coding	bonsai
FBgn0040237	2013.41	-0.315818	0.332241	-0.950568	0.341824	0.769899	chr3R	16261354	16264115	-	protein_coding	bor
FBgn0259791	450.276	0.107076	0.348178	0.307533	0.758438	0.944181	chr3L	18622691	18624751	+	protein_coding	bora
FBgn0032105	1084.96	0.254133	0.306393	0.829435	0.406858	0.807973	chr2L	9251471	9253118	-	protein_coding	borr
FBgn0000206	0	NA	NA	NA	NA	NA	chr3R	25961993	25966948	+	protein_coding	boss
FBgn0027535	1087.39	-0.424122	0.345491	-1.22759	0.2196	0.673268	chr2R	19129588	19133706	+	protein_coding	botv
FBgn0261284	39.0523	0.84811	0.410345	2.06682	0.0387511	0.371571	chrX	6986485	6987188	+	protein_coding	bou
FBgn0004893	2010.01	-0.26922	0.300812	-0.894978	0.370799	0.792752	chr2L	3771699	3784121	+	protein_coding	bowl
FBgn0037205	344.929	-0.0936552	0.313213	-0.299014	0.764929	0.944199	chr3L	22901911	22905470	+	protein_coding	BoYb
FBgn0000210	444.025	-0.067168	0.348876	-0.192527	0.84733	0.966077	chrX	1575131	1664869	+	protein_coding	br
FBgn0033155	727.426	-0.339531	0.329978	-1.02895	0.303503	0.746976	chr2R	7272274	7278101	-	protein_coding	Br140
FBgn0010300	4199.24	-0.628061	0.294785	-2.13058	0.0331241	0.350502	chr2L	19133815	19179758	+	protein_coding	brat
FBgn0050169	244.923	-0.0351163	0.328461	-0.106912	0.914859	0.983152	chr2R	24526171	24529581	+	protein_coding	Brca2
FBgn0000216	0.22437	0.0478633	0.137261	0.348703	0.727312	NA	chr3L	14972666	14973198	+	protein_coding	Brd
FBgn0039654	538.576	-0.0957023	0.369036	-0.25933	0.79538	0.95309	chr3R	29223484	29226276	+	protein_coding	Brd8
FBgn0086694	1109.91	-0.117269	0.373599	-0.31389	0.753605	0.944181	chr3L	5789830	5794192	-	protein_coding	Bre1
FBgn0038499	710.904	-0.333575	0.333608	-0.999899	0.317359	0.755253	chr3R	17374832	17391337	-	protein_coding	Brf
FBgn0024250	531.148	0.307979	0.312142	0.986663	0.323808	0.758202	chrX	7307938	7311132	+	protein_coding	brk
FBgn0000212	2587.3	-0.155068	0.369751	-0.419385	0.674935	0.923473	chr3L	15970081	15982869	-	protein_coding	brm
FBgn0030434	758.483	0.453138	0.300213	1.50939	0.1312	0.569959	chrX	12907985	12909622	-	protein_coding	Brms1
FBgn0000221	346.542	0.118353	0.332881	0.355541	0.722184	0.937318	chrX	4104341	4105791	+	protein_coding	brn
FBgn0013755	0.448741	0.0807314	0.137847	0.58566	0.558104	NA	chr3L	1647868	1648612	+	protein_coding	Bro
FBgn0259246	1116.36	0.294177	0.332172	0.885615	0.375825	0.794625	chr2R	9503764	9541565	+	protein_coding	brp
FBgn0261787	963.857	-0.758685	0.341627	-2.2208	0.0263647	0.319617	chr2L	20650754	20656178	-	protein_coding	bru
FBgn0262475	41.0014	0.179429	0.406739	0.44114	0.659112	0.91816	chr2L	12344218	12397528	+	protein_coding	bru-2
FBgn0264001	1.94975	0.00674859	0.236437	0.0285428	0.977229	NA	chr3L	13521906	13803400	-	protein_coding	bru-3
FBgn0266717	2875.06	-0.112591	0.309719	-0.363527	0.716211	0.935873	chr3R	10312038	10331353	-	protein_coding	Bruce
FBgn0036874	0	NA	NA	NA	NA	NA	chr3L	19483825	19486498	-	protein_coding	brv1
FBgn0036712	0	NA	NA	NA	NA	NA	chr3L	17342049	17344696	-	protein_coding	brv2
FBgn0040333	25.8481	0.344105	0.418231	0.822761	0.410644	0.811837	chrX	2622068	2624575	-	protein_coding	brv3
FBgn0011785	1242.79	-0.236498	0.39083	-0.605118	0.545101	0.875667	chr3R	24318999	24328619	+	protein_coding	BRWD3
FBgn0004101	358.855	-0.154461	0.346282	-0.446057	0.655556	0.917532	chr2R	24342860	24376473	+	protein_coding	bs
FBgn0032679	3014.96	-0.0301752	0.353798	-0.0852894	0.932031	0.98569	chr2L	18449516	18454587	-	protein_coding	bsf
FBgn0261822	8228.14	-0.880363	0.288554	-3.05095	0.0022812	0.106085	chr2L	8083419	8116531	+	protein_coding	Bsg
FBgn0000227	3.54253	0.0319948	0.305446	0.104748	0.916576	NA	chr2L	4683051	4684461	-	protein_coding	Bsg25A
FBgn0000228	858.503	-0.145428	0.298848	-0.486628	0.626522	0.90807	chr2L	5271727	5278548	-	protein_coding	Bsg25D
FBgn0000529	0.205766	-0.0313843	0.137261	-0.228647	0.819143	NA	chr2L	19765775	19769067	-	protein_coding	bsh
FBgn0000229	1948.19	-0.12519	0.298328	-0.419638	0.67475	0.923473	chr2L	10247501	10250501	-	protein_coding	bsk
FBgn0005666	34.6189	-0.358728	0.410343	-0.874215	0.382001	0.797024	chr4	724399	776474	+	protein_coding	bt
FBgn0030228	473.239	-0.0536427	0.354645	-0.151257	0.879773	0.973073	chrX	10768536	10772154	+	protein_coding	BTBD9
FBgn0263108	1936.94	-0.241091	0.324013	-0.74408	0.456828	0.834949	chr3L	3148645	3158408	+	protein_coding	BtbVII
FBgn0029848	5.61978	0.144235	0.363845	0.396418	0.691797	NA	chrX	6217267	6219327	-	protein_coding	Btd
FBgn0000233	0.805697	0.0552068	0.178333	0.309571	0.756888	NA	chrX	9694185	9697558	+	protein_coding	btd
FBgn0025679	5.71532	0.0285282	0.308722	0.0924074	0.926374	NA	chrX	4770556	4771588	-	protein_coding	Bteb2
FBgn0030501	4099.47	0.138155	0.361694	0.381967	0.702486	0.931324	chrX	13612130	13613228	+	protein_coding	BthD
FBgn0003502	670.59	-0.421152	0.377606	-1.11532	0.264713	0.716636	chr2L	8258372	8301079	-	protein_coding	Btk29A
FBgn0005592	22.8799	-0.178181	0.419405	-0.424842	0.670952	0.922747	chr3L	14075771	14083229	+	protein_coding	btl
FBgn0014949	3586.34	0.221387	0.378866	0.584341	0.558991	0.881359	chr3R	22586148	22586625	-	protein_coding	btn
FBgn0266756	29.8136	-0.0742107	0.41525	-0.178713	0.858163	0.968988	chr3R	14804091	14875488	-	protein_coding	btsz
FBgn0023096	37.8305	-0.0508433	0.411812	-0.123462	0.901741	0.979961	chr2L	17962624	17982472	-	protein_coding	btv
FBgn0045862	599.782	-0.29486	0.363067	-0.812136	0.416714	0.814097	chr3R	27700360	27703445	+	protein_coding	btz
FBgn0031696	771.135	-0.100384	0.314663	-0.319021	0.749711	0.944181	chr2L	5278864	5283283	+	protein_coding	Bub1
FBgn0025457	2093.61	-0.258809	0.348367	-0.742921	0.457529	0.83497	chr3R	29674006	29675421	-	protein_coding	Bub3
FBgn0263855	1560.52	-0.563799	0.348148	-1.61942	0.105356	0.530365	chr2R	5969098	5974385	-	protein_coding	BubR1
FBgn0040491	8.63582	0.00892097	0.3912	0.0228041	0.981807	NA	chr2R	11679491	11688557	+	protein_coding	Buffy
FBgn0032248	700.791	0.151356	0.326026	0.464246	0.642471	0.912968	chr2L	10429919	10430918	-	protein_coding	Bug22
FBgn0259176	8255.07	-0.778184	0.286048	-2.72047	0.00651899	0.179502	chr2L	12455539	12546611	-	protein_coding	bun
FBgn0000239	1893	-0.446345	0.330074	-1.35226	0.176293	0.630266	chr2L	21174181	21179683	-	protein_coding	bur
FBgn0038901	0	NA	NA	NA	NA	NA	chr3R	21769517	21770279	+	protein_coding	Burs
FBgn0031150	1224	-0.155978	0.366598	-0.425474	0.670491	0.922747	chrX	21053962	21082391	+	protein_coding	bves
FBgn0000241	3.96809	-0.0507061	0.331499	-0.15296	0.87843	NA	chr2R	23527804	23538499	-	protein_coding	bw
FBgn0045064	256.076	0.113591	0.32033	0.354608	0.722884	0.937318	chr2L	20066390	20073719	+	protein_coding	bwa
FBgn0265598	537.225	0.188243	0.304181	0.61885	0.536015	0.871434	chrX	18515427	18572809	+	protein_coding	Bx
FBgn0004856	1805.23	-0.00642647	0.298955	-0.0214965	0.98285	0.996951	chrX	9103869	9106604	-	protein_coding	Bx42
FBgn0020556	0	NA	NA	NA	NA	NA	chr3R	16742124	16773189	-	lincRNA	bxd
FBgn0000244	500.097	-0.342666	0.304106	-1.1268	0.259827	0.712176	chr3R	9528237	9533011	-	protein_coding	by
FBgn0011723	0	NA	NA	NA	NA	NA	chr3L	11927692	11935919	+	protein_coding	byn
FBgn0010292	982.135	0.112678	0.372322	0.302636	0.762167	0.944199	chrX	7901879	7903643	+	protein_coding	bys
FBgn0011566	521.175	0.0709721	0.31891	0.222546	0.823889	0.957849	chrX	2606679	2608876	-	protein_coding	Bzd
FBgn0028525	30.2085	0.235869	0.419533	0.562217	0.573969	0.887299	chr2L	16303263	16305940	+	protein_coding	c(2)M
FBgn0000246	194.669	-0.237302	0.354883	-0.668677	0.503701	0.856338	chr3R	15789472	15792579	-	protein_coding	c(3)G
FBgn0040236	1022.25	-1.11547	0.322189	-3.46217	0.000535847	0.0497777	chrX	9275317	9283117	-	protein_coding	c11.1
FBgn0040235	1235.34	0.130381	0.326039	0.399895	0.689234	0.926253	chrX	9317914	9319223	-	protein_coding	c12.1
FBgn0040234	592.752	0.0190131	0.355669	0.0534573	0.957368	0.990722	chrX	9319358	9324458	+	protein_coding	c12.2
FBgn0004863	0	NA	NA	NA	NA	NA	chr3R	21499985	21512814	+	protein_coding	C15
FBgn0032078	5679.88	-0.358031	0.297954	-1.20163	0.229506	0.684421	chr2L	8943454	8951216	-	protein_coding	C1GalTA
FBgn0259228	972.638	-0.262099	0.294627	-0.889595	0.373684	0.793975	chrX	6780789	6803593	-	protein_coding	C3G
FBgn0021742	0	NA	NA	NA	NA	NA	chrX	10964031	10967134	-	protein_coding	C901
FBgn0000247	1477.52	-0.369901	0.382928	-0.965983	0.334053	0.766001	chr3R	29806810	29815047	+	protein_coding	ca
FBgn0001991	6.7409	-0.137277	0.375931	-0.365165	0.714988	NA	chr2L	16165830	16190540	+	protein_coding	Ca-alpha1D
FBgn0264386	6.12284	0.277656	0.368562	0.753349	0.45124	NA	chrX	6104084	6192483	-	protein_coding	Ca-alpha1T
FBgn0259822	0.411531	-0.0648282	0.137604	-0.471122	0.637554	NA	chr2L	11156117	11203544	-	protein_coding	Ca-beta
FBgn0025678	15356.8	0.484447	0.302586	1.60102	0.109372	0.535566	chr2L	16354885	16356735	-	protein_coding	CaBP1
FBgn0263111	5.22736	0.0171675	0.3497	0.0490921	0.960846	NA	chrX	11931279	11985087	-	protein_coding	cac
FBgn0000250	2074.53	-0.194303	0.361845	-0.536978	0.591283	0.893129	chr2L	16313035	16326207	-	protein_coding	cact
FBgn0031114	869.758	-0.0852632	0.37361	-0.228214	0.81948	0.957684	chrX	20424068	20426402	+	protein_coding	cactin
FBgn0000251	6.57641	0.290921	0.371242	0.783643	0.43325	NA	chr2L	20770730	20783135	+	protein_coding	cad
FBgn0036715	0	NA	NA	NA	NA	NA	chr3L	17367752	17379530	-	protein_coding	Cad74A
FBgn0261053	17.9672	-0.576037	0.41885	-1.37528	0.169044	0.61713	chr3R	10827078	10849030	+	protein_coding	Cad86C
FBgn0037963	269.393	-0.136297	0.368496	-0.369873	0.711477	0.934884	chr3R	11893511	11949129	-	protein_coding	Cad87A
FBgn0038247	1.87348	-0.0100634	0.23346	-0.0431057	0.965617	NA	chr3R	14630477	14641776	+	protein_coding	Cad88C
FBgn0038439	0.562467	0.0825774	0.138052	0.598161	0.549732	NA	chr3R	16484565	16495422	-	protein_coding	Cad89D
FBgn0022800	8.81127	0.225412	0.378936	0.594856	0.55194	NA	chr3R	25197570	25208283	-	protein_coding	Cad96Ca
FBgn0039294	24.7257	0.395957	0.419023	0.944953	0.344683	0.773721	chr3R	25224155	25232321	-	protein_coding	Cad96Cb
FBgn0039709	9.46094	0.302542	0.397286	0.761521	0.446346	NA	chr3R	29841656	29854699	+	protein_coding	Cad99C
FBgn0015609	41.1884	0.131547	0.40422	0.325433	0.744853	0.943347	chr2L	17647052	17778340	-	protein_coding	CadN
FBgn0262018	5.63889	-0.0345969	0.358088	-0.0966156	0.923032	NA	chr2L	17786970	17875247	-	protein_coding	CadN2
FBgn0263979	3502.59	-0.0477469	0.359533	-0.132803	0.894349	0.977088	chr3R	15225575	15227564	+	protein_coding	Caf1
FBgn0033526	725.495	0.336142	0.325401	1.03301	0.301599	0.746236	chr2R	10466000	10468540	-	protein_coding	Caf1-105
FBgn0030054	1759.92	0.125093	0.373256	0.335141	0.737519	0.941214	chrX	8602136	8606304	-	protein_coding	Caf1-180
FBgn0017414	280.441	-0.389605	0.35536	-1.09637	0.272918	0.726745	chr2R	10893033	10894414	-	protein_coding	cag
FBgn0027844	1.49643	-0.157449	0.224363	-0.701762	0.482827	NA	chr2L	13803625	13809994	+	protein_coding	CAH1
FBgn0027843	3.2198	-0.00912126	0.277514	-0.0328678	0.97378	NA	chr3L	12177600	12183347	+	protein_coding	CAH2
FBgn0037646	276.559	0.246175	0.339404	0.725317	0.468258	0.839346	chr3R	8980859	8982793	+	protein_coding	CAHbeta
FBgn0038478	633.159	-0.197394	0.310579	-0.635569	0.525057	0.866133	chr3R	17088279	17091938	+	protein_coding	cal1
FBgn0012051	1778.97	-0.762495	0.313238	-2.43423	0.0149234	0.255941	chr2R	19425112	19430564	+	protein_coding	CalpA
FBgn0025866	1882.1	-0.375366	0.289644	-1.29596	0.19499	0.650026	chr3L	9888761	9893319	+	protein_coding	CalpB
FBgn0260450	997.26	-0.165792	0.293519	-0.564844	0.57218	0.886434	chrX	16325762	16328523	+	protein_coding	CalpC
FBgn0039928	2744.4	-0.952978	0.292596	-3.25698	0.00112604	0.0770839	chr4	1112873	1123357	-	protein_coding	Cals
FBgn0013995	140.832	-0.568661	0.38147	-1.49071	0.136037	0.575301	chr3R	20978182	21015613	+	protein_coding	Calx
FBgn0262166	336.084	-0.0434414	0.330781	-0.13133	0.895514	0.977304	chr2R	16194061	16196333	-	protein_coding	calypso
FBgn0000253	17698.2	0.326564	0.319783	1.02121	0.307157	0.749036	chr2R	12259397	12278809	+	protein_coding	Cam
FBgn0016126	1386.14	-0.53393	0.362495	-1.47293	0.14077	0.582631	chr4	445503	453947	+	protein_coding	CaMKI
FBgn0264607	1963.62	-0.878608	0.299747	-2.93117	0.00337689	0.124323	chr4	1035287	1053703	-	protein_coding	CaMKII
FBgn0259234	296.062	-0.499013	0.374485	-1.33253	0.182686	0.637476	chr2R	9446045	9480076	+	protein_coding	Camta
FBgn0011569	0.22437	0.0478633	0.137261	0.348703	0.727312	NA	chr3L	10263908	10267111	-	protein_coding	can
FBgn0040233	647.238	-0.493012	0.319805	-1.5416	0.12317	0.557492	chr2L	11269779	11277846	+	protein_coding	cana
FBgn0010015	2.64197	-0.0780957	0.262943	-0.297006	0.766462	NA	chr3R	31039373	31046821	+	protein_coding	CanA1
FBgn0030758	987.146	-0.370213	0.305436	-1.21208	0.225482	0.680534	chrX	16560683	16587172	-	protein_coding	CanA-14F
FBgn0010014	3.95664	0.21733	0.320268	0.678588	0.497399	NA	chrX	5332498	5334449	+	protein_coding	CanB
FBgn0015614	3139	-0.446501	0.330746	-1.34998	0.177022	0.631351	chr2R	7786009	7789053	+	protein_coding	CanB2
FBgn0027568	1748.77	-0.311766	0.331722	-0.939842	0.347299	0.776103	chr2L	10358133	10362707	-	protein_coding	Cand1
FBgn0033504	2886.78	-0.0462654	0.316376	-0.146235	0.883736	0.974313	chr2R	10269015	10307024	+	protein_coding	CAP
FBgn0263006	9000.95	-0.330691	0.360532	-0.917232	0.359021	0.785383	chr2R	23925076	23935884	-	protein_coding	Ca-P60A
FBgn0039722	0.22437	0.0478633	0.137261	0.348703	0.727312	NA	chr3R	29912990	29914346	-	protein_coding	Capa
FBgn0037100	0	NA	NA	NA	NA	NA	chr3L	21558973	21562181	-	protein_coding	CapaR
FBgn0039680	1550.06	-0.0281275	0.382948	-0.07345	0.941448	0.987634	chr3R	29675650	29680257	+	protein_coding	Cap-D2
FBgn0051989	647.24	0.00971043	0.344729	0.0281683	0.977528	0.99505	chr2L	5525904	5535958	+	protein_coding	Cap-D3
FBgn0031883	2924.23	0.172076	0.296024	0.581291	0.561044	0.882319	chr2L	7032720	7037878	+	protein_coding	Caper
FBgn0259876	1875.23	0.548245	0.350138	1.56579	0.117397	0.548127	chr2R	13133141	13142820	+	protein_coding	Cap-G
FBgn0037831	700.439	-0.116118	0.307278	-0.377891	0.705511	0.932396	chr3R	10761309	10766756	+	protein_coding	Cap-H2
FBgn0042134	4512.16	-0.402027	0.3369	-1.19332	0.232746	0.686635	chr3L	18668152	18673324	-	protein_coding	Capr
FBgn0023095	410.359	-0.65991	0.396202	-1.66559	0.0957945	0.518979	chr3L	13228691	13279642	+	protein_coding	caps
FBgn0053653	68.1776	-0.459451	0.404643	-1.13545	0.256188	0.711397	chr4	1230836	1271759	+	protein_coding	Caps
FBgn0261458	8358.67	-0.134954	0.295799	-0.456235	0.648221	0.91641	chr2L	1151677	1158262	-	protein_coding	capt
FBgn0000256	3389.2	-0.345246	0.29132	-1.18511	0.235974	0.689034	chr2L	3872645	3902860	-	protein_coding	capu
FBgn0000257	611.663	-0.522758	0.303083	-1.7248	0.0845626	0.496686	chrX	19566018	19569401	+	protein_coding	car
FBgn0022213	3025.85	-0.411683	0.359186	-1.14615	0.251731	0.70706	chr2L	16821155	16825207	-	protein_coding	Cas
FBgn0004878	2.39674	0.0975842	0.260435	0.374697	0.707886	NA	chr3R	5712974	5716805	-	protein_coding	cas
FBgn0013759	1173.84	-0.577463	0.310309	-1.86093	0.0627541	0.450351	chr3R	21783399	21822674	-	protein_coding	CASK
FBgn0034068	1650.03	-0.122315	0.304317	-0.401931	0.687735	0.92587	chr2R	16024627	16028161	-	protein_coding	casp
FBgn0000261	3742.72	-0.146353	0.329435	-0.444255	0.656858	0.917532	chr3L	18822603	18828188	+	protein_coding	Cat
FBgn0029093	13714.5	0.294478	0.284876	1.0337	0.301274	0.746236	chr2R	7822110	7823569	-	protein_coding	cathD
FBgn0024249	0.205766	-0.0313843	0.137261	-0.228647	0.819143	NA	chr2R	16277684	16278396	-	protein_coding	cato
FBgn0002022	4022.08	0.167759	0.295636	0.567452	0.570407	0.886054	chr2L	19041861	19043614	+	protein_coding	Catsup
FBgn0015919	0	NA	NA	NA	NA	NA	chr3L	12609630	12621798	+	protein_coding	caup
FBgn0026257	499.864	-0.353153	0.323928	-1.09022	0.275617	0.727638	chr3R	24221102	24223528	+	protein_coding	cav
FBgn0011571	3258.26	0.204283	0.37327	0.54728	0.584186	0.890401	chrX	16288809	16293520	+	protein_coding	caz
FBgn0033842	517.204	-0.352959	0.316868	-1.1139	0.265323	0.717076	chr2R	13483511	13485391	-	protein_coding	cbc
FBgn0020224	1486.81	-0.648775	0.307649	-2.10881	0.0349606	0.361788	chr3L	8424953	8432246	+	protein_coding	Cbl
FBgn0026144	85.9922	-0.171252	0.419129	-0.408589	0.682841	0.923567	chrX	7337351	7342731	+	protein_coding	CBP
FBgn0022943	780.965	0.619865	0.326935	1.89599	0.0579619	0.437259	chr3R	18164660	18165439	+	protein_coding	Cbp20
FBgn0004580	7.35934	0.123719	0.367024	0.337087	0.736051	NA	chr2R	16973926	16996057	+	protein_coding	Cbp53E
FBgn0022942	1526.75	0.0353094	0.385537	0.091585	0.927028	0.985425	chrX	4650014	4658259	+	protein_coding	Cbp80
FBgn0031148	5220.31	-0.160587	0.294321	-0.545619	0.585328	0.890401	chrX	21045137	21049096	+	protein_coding	Cbs
FBgn0086757	699.854	0.0891105	0.318821	0.279501	0.779861	0.949163	chr2R	13450585	13453393	+	protein_coding	cbs
FBgn0043364	2097.63	0.47597	0.386522	1.23142	0.218167	0.671394	chr2L	476445	479688	-	protein_coding	cbt
FBgn0011241	395.205	0.306005	0.322589	0.94859	0.342829	0.770489	chr2R	9864509	9875072	-	protein_coding	cbx
FBgn0067317	10.0522	-0.467032	0.400313	-1.16667	0.243345	NA	chr3R	21868002	21868770	+	protein_coding	Cby
FBgn0039007	3.74445	0.355055	0.301766	1.17659	0.239359	NA	chr3R	22700581	22702084	-	protein_coding	CCAP
FBgn0039396	0.4676	0.00367107	0.138149	0.0265734	0.9788	NA	chr3R	25923498	25956270	-	protein_coding	CCAP-R
FBgn0036219	0.24323	-0.0313843	0.137261	-0.228647	0.819143	NA	chr3L	11881383	11883546	+	protein_coding	CCDC151
FBgn0261353	0	NA	NA	NA	NA	NA	chr3L	11708978	11710570	+	protein_coding	Ccdc56
FBgn0038199	0.635901	-0.024106	0.144607	-0.1667	0.867606	NA	chr3R	14092503	14096835	-	protein_coding	CCHa1
FBgn0050106	1.23583	0.0651452	0.228747	0.284791	0.775804	NA	chr2R	17646847	17665068	-	protein_coding	CCHa1-R
FBgn0038147	0.768233	0.0612259	0.175675	0.348517	0.727452	NA	chr3R	13389058	13395197	-	protein_coding	CCHa2
FBgn0033058	24.7575	0.617664	0.413894	1.49232	0.135614	0.575301	chr2R	6050948	6068680	+	protein_coding	CCHa2-R
FBgn0038925	1739.12	0.0984549	0.299189	0.329072	0.742101	0.942551	chr3R	22025974	22027480	-	protein_coding	Cchl
FBgn0259231	1.17843	-0.0313251	0.181929	-0.172183	0.863293	NA	chrX	18707493	18726572	-	protein_coding	CCKLR-17D1
FBgn0030954	17.4808	0.285074	0.417691	0.6825	0.494923	0.853224	chrX	18764482	18774027	-	protein_coding	CCKLR-17D3
FBgn0038331	1312.19	-0.165114	0.326668	-0.505449	0.613244	0.901057	chr3R	15371956	15374237	+	protein_coding	Ccm3
FBgn0052183	43.2643	0.659153	0.41115	1.6032	0.108892	0.535566	chr3L	17690014	17748839	+	protein_coding	Ccn
FBgn0004783	0	NA	NA	NA	NA	NA	chr3R	6704083	6704903	+	protein_coding	Ccp84Aa
FBgn0004782	0	NA	NA	NA	NA	NA	chr3R	6701967	6702877	-	protein_coding	Ccp84Ab
FBgn0004781	0	NA	NA	NA	NA	NA	chr3R	6695147	6696271	-	protein_coding	Ccp84Ac
FBgn0004780	0	NA	NA	NA	NA	NA	chr3R	6692731	6693527	+	protein_coding	Ccp84Ad
FBgn0004779	0	NA	NA	NA	NA	NA	chr3R	6690886	6691758	-	protein_coding	Ccp84Ae
FBgn0004778	0	NA	NA	NA	NA	NA	chr3R	6689601	6690239	-	protein_coding	Ccp84Af
FBgn0004777	0	NA	NA	NA	NA	NA	chr3R	6686727	6688039	+	protein_coding	Ccp84Ag
FBgn0010531	453.607	0.248472	0.328757	0.755793	0.449774	0.83254	chr2R	10121485	10122574	-	protein_coding	Ccs
FBgn0041342	4413.52	-0.0928625	0.286332	-0.324317	0.745698	0.943495	chr3L	1546091	1553504	+	protein_coding	Cct1
FBgn0035231	144.68	0.273209	0.348798	0.783286	0.433459	0.82267	chr3L	1553492	1555315	+	protein_coding	Cct2
FBgn0010621	5840.54	-0.00178964	0.327289	-0.00546807	0.995637	0.999451	chr2R	12174801	12177516	+	protein_coding	Cct5
FBgn0015019	8196.65	0.0841913	0.296882	0.283585	0.776728	0.948253	chr3R	16647604	16649978	+	protein_coding	Cctgamma
FBgn0031367	0	NA	NA	NA	NA	NA	chr2L	1831626	1832565	-	protein_coding	c-cup
FBgn0267592	0	NA	NA	NA	NA	NA	chrY	3649995	3666928	+	protein_coding	Ccy
FBgn0035470	364.73	0.372346	0.310272	1.20006	0.230116	0.685202	chr3L	3897443	3899156	-	protein_coding	Ccz1
FBgn0263986	6.21822	0.11834	0.370874	0.319085	0.749662	NA	chr3R	22694958	22697990	+	protein_coding	cd
FBgn0037533	4976.87	-0.363374	0.29111	-1.24824	0.211944	0.665749	chr3R	7974408	7978428	-	protein_coding	CD98hc
FBgn0052499	8.17958	-0.0515155	0.386357	-0.133336	0.893927	NA	chrX	22583633	22632710	-	protein_coding	Cda4
FBgn0051973	13.5927	-0.271025	0.413203	-0.655913	0.51188	NA	chr2L	25401	65404	-	protein_coding	Cda5
FBgn0034197	13.4045	0.592989	0.400621	1.48017	0.138827	NA	chr2R	17128479	17130334	+	protein_coding	Cda9
FBgn0039774	6884.7	-0.284336	0.322034	-0.88294	0.377269	0.794625	chr3R	30459520	30465736	+	protein_coding	CDase
FBgn0031952	640.034	-0.520838	0.314999	-1.65346	0.0982373	0.5211	chr2L	7801667	7810703	-	protein_coding	cdc14
FBgn0025781	419.208	-0.30826	0.345311	-0.8927	0.372018	0.793902	chr3R	23281200	23284123	+	protein_coding	Cdc16
FBgn0032863	420.441	0.461092	0.324431	1.42123	0.15525	0.601919	chr2L	20459341	20461729	+	protein_coding	Cdc23
FBgn0012058	1054.51	-0.0269834	0.334482	-0.080672	0.935703	0.986697	chr3L	7245480	7249340	-	protein_coding	Cdc27
FBgn0013435	275.083	0.633348	0.3646	1.73711	0.0823686	0.491407	chr2R	10067216	10068702	-	protein_coding	cdc2rk
FBgn0011573	2098.62	0.375209	0.373122	1.00559	0.314611	0.753223	chr3L	1795391	1797307	+	protein_coding	Cdc37
FBgn0010341	6638.95	-0.191046	0.309506	-0.617261	0.537063	0.872017	chrX	19697090	19699938	+	protein_coding	Cdc42
FBgn0026143	811.105	-0.166451	0.34106	-0.488039	0.625522	0.907715	chrX	1028290	1030556	-	protein_coding	CDC45L
FBgn0265574	598.94	-0.397877	0.385709	-1.03155	0.302284	0.746236	chr3L	357850	361383	-	protein_coding	Cdc5
FBgn0035918	726.817	0.230453	0.364282	0.632623	0.52698	0.866977	chr3L	8631508	8634069	-	protein_coding	Cdc6
FBgn0265082	2351.61	-0.780974	0.315505	-2.47531	0.0133119	0.247686	chr3R	4910551	4945576	+	protein_coding	Cdep
FBgn0032821	936.37	-0.623167	0.324869	-1.91821	0.0550845	0.427303	chr2L	19774873	19791882	-	protein_coding	CdGAPr
FBgn0004876	642.672	-0.902527	0.354324	-2.54718	0.0108598	0.225935	chr3R	19044881	19094270	-	protein_coding	cdi
FBgn0004106	1418.25	0.166294	0.296164	0.561493	0.574462	0.887644	chr2L	10384738	10386262	-	protein_coding	Cdk1
FBgn0037093	1484.26	-0.457644	0.356892	-1.2823	0.199737	0.652688	chr3L	21516305	21522684	+	protein_coding	Cdk12
FBgn0004107	918.99	0.29567	0.320379	0.922876	0.356072	0.782574	chr3R	20735622	20738414	+	protein_coding	Cdk2
FBgn0016131	1031.26	0.187609	0.309052	0.607047	0.54382	0.874688	chr2R	16579469	16585448	+	protein_coding	Cdk4
FBgn0013762	944.862	-0.100778	0.326826	-0.308352	0.757814	0.944181	chr2R	15569527	15571417	-	protein_coding	Cdk5
FBgn0027491	12.4019	0.332524	0.382219	0.869982	0.38431	NA	chr2L	10308130	10310956	-	protein_coding	Cdk5alpha
FBgn0263237	542.524	-0.0875922	0.314641	-0.278388	0.780715	0.949306	chrX	5307464	5308983	-	protein_coding	Cdk7
FBgn0015618	410.468	-0.0141759	0.316704	-0.0447607	0.964298	0.992548	chr3L	9837079	9838670	-	protein_coding	Cdk8
FBgn0019949	525.855	0.602871	0.30784	1.95839	0.0501845	0.410783	chr2R	22636062	22637727	-	protein_coding	Cdk9
FBgn0026141	0	NA	NA	NA	NA	NA	chr2L	1344399	1345135	+	protein_coding	Cdlc2
FBgn0261532	1077.86	-0.698952	0.303335	-2.30423	0.02121	0.289652	chr3R	18179274	18183479	-	protein_coding	cdm
FBgn0010350	1447.34	-0.83149	0.333254	-2.49506	0.0125935	0.240418	chr3L	8127761	8131675	+	protein_coding	CdsA
FBgn0000281	18.6209	-0.312904	0.418104	-0.748388	0.454226	0.833937	chr3R	30212902	30213142	+	pseudogene	Cec2
FBgn0000276	2334.67	-0.551327	0.35004	-1.57504	0.115247	0.544478	chr3R	30210873	30211273	+	protein_coding	CecA1
FBgn0000277	1215.29	-0.573612	0.325962	-1.75975	0.0784499	0.482509	chr3R	30212155	30212568	+	protein_coding	CecA2
FBgn0000278	401.256	-0.610054	0.387926	-1.5726	0.115811	0.544922	chr3R	30213314	30213797	-	protein_coding	CecB
FBgn0000279	903.424	0.555045	0.354778	1.56449	0.117704	0.548188	chr3R	30216483	30216938	+	protein_coding	CecC
FBgn0000280	27.0058	0.159986	0.416897	0.383755	0.70116	0.93115	chr3R	30211526	30211753	+	pseudogene	Cec-Psi1
FBgn0032409	810.568	-0.0376632	0.338138	-0.111384	0.911312	0.981738	chr2L	12097837	12100839	+	protein_coding	Ced-12
FBgn0029092	8431.95	-0.911832	0.339079	-2.68914	0.00716361	0.18343	chr2R	9434668	9444937	-	protein_coding	ced-6
FBgn0032876	899.796	-0.811042	0.303079	-2.676	0.00745056	0.186591	chr2L	20678920	20681846	-	protein_coding	Cen
FBgn0039056	1673.66	-0.311816	0.289706	-1.07632	0.281785	0.732807	chr3R	23118399	23124217	+	protein_coding	CenB1A
FBgn0028509	771.915	-1.01867	0.298039	-3.41791	0.000631037	0.0558048	chr2L	13835563	13898712	+	protein_coding	CenG1A
FBgn0266916	961.144	0.0214186	0.370033	0.0578829	0.953842	0.990152	chr3R	8564104	8569248	+	protein_coding	Cenp-C
FBgn0036480	728.971	0.175716	0.309188	0.568316	0.569821	0.886054	chr3L	15116736	15128029	+	protein_coding	Cep135
FBgn0266708	24.9918	0.21063	0.375204	0.561376	0.574541	0.887644	chr2R	15687387	15688985	-	protein_coding	Cep89
FBgn0031575	324.053	0.101058	0.369627	0.273406	0.784541	0.950194	chr2L	3867696	3871425	+	protein_coding	Cep97
FBgn0034443	645.427	0.426733	0.377461	1.13053	0.258251	0.712176	chr2R	19396214	19396772	-	protein_coding	cer
FBgn0037315	1293.36	-0.494598	0.293215	-1.68681	0.0916399	0.508979	chr3R	5358872	5368306	-	protein_coding	Cerk
FBgn0027569	2069.86	-0.389536	0.294273	-1.32372	0.185595	0.639898	chr3L	8282527	8289870	-	protein_coding	cert
FBgn0030657	560.842	0.237206	0.342288	0.693002	0.488308	0.849542	chrX	15576985	15578171	-	protein_coding	cerv
FBgn0000286	480.61	-0.481446	0.312113	-1.54254	0.122944	0.557116	chr2L	4876890	4883107	-	protein_coding	Cf2
FBgn0030121	544.821	-0.173969	0.329866	-0.527394	0.59792	0.896439	chrX	9270433	9272960	-	protein_coding	Cfp1
FBgn0000289	3459.95	0.0143467	0.34429	0.0416702	0.966762	0.993499	chr2R	14173692	14182838	+	protein_coding	cg
FBgn0039596	0.617297	-0.0794143	0.139731	-0.568339	0.569805	NA	chr3R	28748383	28751661	-	protein_coding	CG10000
FBgn0037972	3.27895	0.0379394	0.303123	0.125162	0.900395	NA	chr3R	11975155	11977197	-	protein_coding	CG10005
FBgn0039590	318.812	-0.877008	0.398798	-2.19913	0.0278689	0.329085	chr3R	28607938	28635099	-	protein_coding	CG10011
FBgn0038012	0.205766	-0.0313843	0.137261	-0.228647	0.819143	NA	chr3R	12323520	12325210	+	protein_coding	CG10013
FBgn0038000	0	NA	NA	NA	NA	NA	chr3R	12222386	12224048	+	protein_coding	CG10014
FBgn0031568	23.8094	-0.37776	0.419778	-0.899904	0.368171	0.792136	chr2L	3730465	3754617	+	protein_coding	CG10019
FBgn0032785	854.398	-0.0869499	0.335872	-0.258878	0.79573	0.95309	chr2L	19454255	19457723	+	protein_coding	CG10026
FBgn0037498	0	NA	NA	NA	NA	NA	chr3R	7315438	7317207	-	protein_coding	CG10029
FBgn0031563	2.43595	0.0608012	0.256795	0.23677	0.812836	NA	chr2L	3698450	3699092	-	protein_coding	CG10031
FBgn0037493	0	NA	NA	NA	NA	NA	chr3R	7271591	7272509	+	protein_coding	CG10032
FBgn0038028	76.8627	0.361106	0.38886	0.928627	0.353082	0.780921	chr3R	12380868	12382691	-	protein_coding	CG10035
FBgn0038013	823.54	0.111204	0.300747	0.369759	0.711562	0.934884	chr3R	12348986	12350644	-	protein_coding	CG10038
FBgn0038014	39.7033	0.0628425	0.405843	0.154844	0.876944	0.972772	chr3R	12350814	12352079	-	protein_coding	CG10041
FBgn0037492	92.656	-0.15428	0.374912	-0.41151	0.680699	0.923567	chr3R	7249794	7251750	+	protein_coding	CG10050
FBgn0034437	19.4143	0.434007	0.41873	1.03648	0.299977	0.745645	chr2R	19363640	19367294	+	protein_coding	CG10051
FBgn0037490	136.731	0.582076	0.3505	1.6607	0.0967728	0.518979	chr3R	7247089	7248140	+	protein_coding	CG10053
FBgn0037482	1409.02	-0.108882	0.294777	-0.369371	0.711851	0.934884	chr3R	7184100	7186673	-	protein_coding	CG10055
FBgn0034439	71.1059	0.30297	0.392871	0.77117	0.440606	0.826096	chr2R	19375312	19380174	+	protein_coding	CG10062
FBgn0035727	41.5883	-0.336531	0.411687	-0.817443	0.413675	0.813432	chr3L	6971578	6972467	-	protein_coding	CG10063
FBgn0035724	25.962	0.384463	0.417746	0.920327	0.357402	0.783128	chr3L	6965259	6967897	-	protein_coding	CG10064
FBgn0037473	532.265	-0.52591	0.320815	-1.63929	0.101152	0.523643	chr3R	7126270	7128027	-	protein_coding	CG10068
FBgn0034440	260.354	0.215249	0.337062	0.638602	0.523082	0.865376	chr2R	19380542	19384965	+	protein_coding	CG10073
FBgn0035722	219.199	-0.217792	0.332628	-0.65476	0.512622	0.860004	chr3L	6956945	6958108	-	protein_coding	CG10075
FBgn0035720	3774.25	-0.23804	0.284967	-0.835325	0.403535	0.806968	chr3L	6949490	6955904	-	protein_coding	CG10077
FBgn0034441	8.77448	-0.480087	0.307074	-1.56343	0.117953	NA	chr2R	19385922	19389318	+	protein_coding	CG10081
FBgn0034644	942.329	0.410487	0.325162	1.26241	0.206803	0.659382	chr2R	21646176	21657935	+	protein_coding	CG10082
FBgn0037517	0	NA	NA	NA	NA	NA	chr3R	7790632	7793483	+	protein_coding	CG10086
FBgn0036369	0.24323	-0.0313843	0.137261	-0.228647	0.819143	NA	chr3L	13465551	13474787	-	protein_coding	CG10089
FBgn0037526	271.203	-0.106443	0.340939	-0.312205	0.754885	0.944181	chr3R	7887044	7890150	+	protein_coding	CG10092
FBgn0038032	0	NA	NA	NA	NA	NA	chr3R	12390165	12395980	-	protein_coding	CG10096
FBgn0038033	0	NA	NA	NA	NA	NA	chr3R	12390165	12395980	-	protein_coding	CG10097
FBgn0037472	717.71	-0.258169	0.342275	-0.754273	0.450685	0.833648	chr3R	7124547	7126503	+	protein_coding	CG10098
FBgn0035715	2040.97	0.0806218	0.28877	0.27919	0.780099	0.949306	chr3L	6754016	6756497	-	protein_coding	CG10103
FBgn0033933	7.60108	0.0341196	0.383832	0.0888922	0.929168	NA	chr2R	14390695	14392209	+	protein_coding	CG10104
FBgn0036367	0	NA	NA	NA	NA	NA	chr3L	13456207	13457238	-	protein_coding	CG10116
FBgn0038088	34.4588	-0.591441	0.418201	-1.41425	0.157288	0.602323	chr3R	12855543	12859246	-	protein_coding	CG10126
FBgn0033949	175.13	-0.343499	0.39614	-0.867114	0.385879	0.799068	chr2R	14629909	14631023	+	protein_coding	CG10131
FBgn0032798	27.6492	-0.310279	0.417477	-0.743224	0.457346	0.834949	chr2L	19518823	19525453	+	protein_coding	CG10132
FBgn0036366	409.718	0.00954636	0.307271	0.0310683	0.975215	0.994891	chr3L	13449186	13450283	-	protein_coding	CG10133
FBgn0032800	154.499	-0.613274	0.344601	-1.77967	0.0751307	0.475233	chr2L	19526685	19532985	+	protein_coding	CG10137
FBgn0033951	798.3	0.12034	0.301429	0.399232	0.689722	0.926253	chr2R	14645269	14646344	+	protein_coding	CG10139
FBgn0036363	0	NA	NA	NA	NA	NA	chr3L	13439316	13440470	-	protein_coding	CG10140
FBgn0035704	406.82	-0.606877	0.364813	-1.66353	0.0962071	0.518979	chr3L	6491229	6495297	-	protein_coding	CG10144
FBgn0035702	113.844	-0.391904	0.362591	-1.08085	0.279766	0.732209	chr3L	6486166	6488424	-	protein_coding	CG10147
FBgn0033960	66.053	0.485124	0.381367	1.27206	0.20335	0.65586	chr2R	14753336	14756288	-	protein_coding	CG10151
FBgn0036361	0	NA	NA	NA	NA	NA	chr3L	13435679	13437136	-	protein_coding	CG10154
FBgn0035697	1.85488	-0.0697129	0.234282	-0.297559	0.76604	NA	chr3L	6257422	6258760	-	protein_coding	CG10163
FBgn0039088	2.17386	0.170048	0.255012	0.666821	0.504886	NA	chr3R	23554322	23556943	-	protein_coding	CG10164
FBgn0032801	604.123	0.158441	0.300694	0.526916	0.598252	0.896439	chr2L	19526909	19530305	-	protein_coding	CG10165
FBgn0032799	1490.84	0.179645	0.308139	0.583	0.559893	0.881896	chr2L	19525433	19526368	-	protein_coding	CG10166
FBgn0039087	0	NA	NA	NA	NA	NA	chr3R	23536992	23538908	-	protein_coding	CG10168
FBgn0039085	0	NA	NA	NA	NA	NA	chr3R	23532944	23534767	-	protein_coding	CG10170
FBgn0036353	530.301	-0.33503	0.318644	-1.05142	0.293064	0.738809	chr3L	13385945	13387907	-	protein_coding	CG10171
FBgn0039084	0.562467	0.0825774	0.138052	0.598161	0.549732	NA	chr3R	23522263	23530986	-	protein_coding	CG10175
FBgn0032682	0.338097	0.0478633	0.137261	0.348703	0.727312	NA	chr2L	18485416	18488021	+	protein_coding	CG10176
FBgn0039083	0	NA	NA	NA	NA	NA	chr3R	23520145	23521583	-	protein_coding	CG10177
FBgn0032684	208.763	0.286281	0.417366	0.685923	0.492761	0.852022	chr2L	18509559	18513512	+	protein_coding	CG10178
FBgn0039091	1.14097	-0.0349378	0.203916	-0.171334	0.863961	NA	chr3R	23587119	23589819	-	protein_coding	CG10182
FBgn0039093	0	NA	NA	NA	NA	NA	chr3R	23596560	23599034	-	protein_coding	CG10183
FBgn0039094	84.8376	0.293034	0.409526	0.715543	0.474274	0.841252	chr3R	23602506	23605495	-	protein_coding	CG10184
FBgn0038397	24.5463	0.00796331	0.419613	0.0189777	0.984859	0.997484	chr3R	16060588	16067594	-	protein_coding	CG10185
FBgn0032797	12.014	-0.381396	0.391529	-0.97412	0.329997	NA	chr2L	19508952	19517204	-	protein_coding	CG10186
FBgn0032796	415.385	-0.587947	0.336783	-1.74578	0.0808498	0.488258	chr2L	19502334	19508764	-	protein_coding	CG10188
FBgn0032793	512.263	-0.411968	0.311599	-1.32211	0.186132	0.639898	chr2L	19491646	19493253	-	protein_coding	CG10189
FBgn0032790	241.819	-0.104016	0.327467	-0.317637	0.75076	0.944181	chr2L	19488681	19490104	-	protein_coding	CG10194
FBgn0032787	467.39	-0.0340159	0.339621	-0.100158	0.920219	0.984255	chr2L	19482231	19484705	-	protein_coding	CG10195
FBgn0033969	0	NA	NA	NA	NA	NA	chr2R	14817856	14819987	-	protein_coding	CG10202
FBgn0033970	31.3512	0.217751	0.414407	0.525453	0.599268	0.896882	chr2R	14832831	14833951	+	protein_coding	CG10205
FBgn0039118	162.388	-0.245315	0.338622	-0.72445	0.46879	0.839346	chr3R	23772997	23774127	-	protein_coding	CG10208
FBgn0033971	426.015	0.245993	0.340675	0.722076	0.470248	0.839581	chr2R	14846063	14848366	-	protein_coding	CG10209
FBgn0032685	3.82281	0.0503491	0.312129	0.161309	0.87185	NA	chr2L	18517486	18531967	+	protein_coding	CG10211
FBgn0039115	723.664	-0.00967425	0.305888	-0.0316268	0.97477	0.994879	chr3R	23766518	23767488	-	protein_coding	CG10214
FBgn0039113	839.845	0.202874	0.297601	0.681699	0.49543	0.853224	chr3R	23760736	23763263	-	protein_coding	CG10217
FBgn0039112	1326.29	0.566999	0.320892	1.76695	0.0772368	0.479445	chr3R	23759482	23760600	-	protein_coding	CG10219
FBgn0036356	224.682	-0.0821784	0.347652	-0.236381	0.813137	0.9564	chr3L	13411121	13412453	-	protein_coding	CG10222
FBgn0035695	0.448741	0.0807314	0.137847	0.58566	0.558104	NA	chr3L	6234322	6240068	-	protein_coding	CG10226
FBgn0039108	7573.44	-0.000787741	0.38445	-0.00204901	0.998365	0.999763	chr3R	23719342	23721625	-	protein_coding	CG10232
FBgn0032783	31.3069	0.207936	0.412782	0.503743	0.614442	0.901057	chr2L	19435849	19442727	-	protein_coding	CG10237
FBgn0027514	319.22	-0.386191	0.322948	-1.19583	0.231762	0.686264	chr3R	6377348	6380328	-	protein_coding	CG1024
FBgn0027596	490.563	-0.574685	0.412596	-1.39285	0.163664	0.608229	chr2R	14901474	14928425	-	protein_coding	CG10249
FBgn0039104	3.87755	0.0864378	0.326933	0.26439	0.791479	NA	chr3R	23695220	23696245	-	protein_coding	CG10252
FBgn0033983	2.60317	-0.0915696	0.253901	-0.360651	0.71836	NA	chr2R	14929702	14934861	-	protein_coding	CG10253
FBgn0027512	812.788	-0.0477121	0.328745	-0.145134	0.884605	0.974313	chr3R	23689006	23694983	-	protein_coding	CG10254
FBgn0033985	1.47757	-0.0654323	0.197571	-0.331184	0.740506	NA	chr2R	14942397	14944469	+	protein_coding	CG10257
FBgn0032813	56.6267	-0.213083	0.419426	-0.508034	0.611429	0.900215	chr2L	19582822	19583990	-	protein_coding	CG10262
FBgn0038394	4.00864	-0.0618985	0.330319	-0.18739	0.851355	NA	chr3R	16043497	16044832	+	protein_coding	CG10264
FBgn0033990	373.231	0.830551	0.313754	2.64714	0.00811755	0.193125	chr2R	14992331	14993835	-	protein_coding	CG10265
FBgn0032811	466.058	0.220324	0.312564	0.704891	0.480878	0.844773	chr2L	19579092	19580351	-	protein_coding	CG10268
FBgn0035690	485.623	-0.449297	0.305145	-1.47241	0.140911	0.582631	chr3L	6178676	6181829	-	protein_coding	CG10274
FBgn0037395	0.24323	-0.0313843	0.137261	-0.228647	0.819143	NA	chr3R	6010572	6011932	-	protein_coding	CG10280
FBgn0032681	31.4764	0.753625	0.418062	1.80266	0.0714412	0.467057	chr2L	18472963	18484513	-	protein_coding	CG10283
FBgn0037439	1285.66	-0.201511	0.359455	-0.560601	0.57507	0.887725	chr3R	6368964	6371115	+	protein_coding	CG10286
FBgn0035688	1957.07	-0.246689	0.296953	-0.830734	0.406124	0.807833	chr3L	6164915	6173880	-	protein_coding	CG10289
FBgn0037432	15.2425	0.00318311	0.41766	0.00762131	0.993919	NA	chr3R	6343001	6343799	+	protein_coding	CG10298
FBgn0039107	34.9987	0.734642	0.418513	1.75536	0.0791975	0.484182	chr3R	23711526	23713313	+	protein_coding	CG10300
FBgn0039106	5.84158	-0.0565277	0.368031	-0.153595	0.877929	NA	chr3R	23710157	23711338	+	protein_coding	CG10301
FBgn0034654	7561.87	0.468291	0.341348	1.37189	0.170099	0.61713	chr2R	21685282	21686201	+	protein_coding	CG10306
FBgn0034655	33.3281	-0.0972859	0.412167	-0.236035	0.813405	0.9564	chr2R	21688772	21690253	+	protein_coding	CG10307
FBgn0038420	429.261	-0.686835	0.408932	-1.67958	0.0930389	0.512637	chr3R	16350785	16357015	-	protein_coding	CG10311
FBgn0038423	0.24323	-0.0313843	0.137261	-0.228647	0.819143	NA	chr3R	16368854	16370533	-	protein_coding	CG10317
FBgn0034645	2206.67	0.664325	0.334518	1.98592	0.0470422	0.403241	chr2R	21658077	21658777	+	protein_coding	CG10320
FBgn0034643	1022.74	-0.300045	0.312652	-0.959678	0.337217	0.766904	chr2R	21634678	21638399	+	protein_coding	CG10321
FBgn0038454	434.075	0.498803	0.309232	1.61304	0.106736	0.531323	chr3R	16645071	16647004	-	protein_coding	CG10324
FBgn0038453	2472	-0.0897905	0.346851	-0.258873	0.795733	0.95309	chr3R	16643604	16645171	+	protein_coding	CG10326
FBgn0260455	0	NA	NA	NA	NA	NA	chr2R	23600913	23601773	-	protein_coding	CG10332
FBgn0032690	1010.45	-0.173353	0.32645	-0.531025	0.595401	0.895793	chr2L	18606831	18609550	+	protein_coding	CG10333
FBgn0032698	733.527	0.497012	0.304985	1.62962	0.103181	0.526044	chr2L	18689527	18690906	+	protein_coding	CG10336
FBgn0032805	365.914	-0.368766	0.31566	-1.16824	0.24271	0.694551	chr2L	19545375	19546959	-	protein_coding	CG10337
FBgn0032700	489.145	-0.328598	0.321189	-1.02307	0.306275	0.74835	chr2L	18695663	18698571	+	protein_coding	CG10338
FBgn0034972	169.058	0.337779	0.419195	0.805781	0.420369	0.81579	chr2R	24078233	24080527	-	protein_coding	CG10339
FBgn0022344	1006.75	0.186472	0.292324	0.637894	0.523543	0.865408	chr3R	16613397	16614391	-	protein_coding	CG10340
FBgn0032701	756.971	0.0251949	0.380123	0.0662808	0.947154	0.988615	chr2L	18698713	18700645	+	protein_coding	CG10341
FBgn0032703	705.044	0.43137	0.311516	1.38474	0.166131	0.61203	chr2L	18703472	18704454	+	protein_coding	CG10343
FBgn0034729	130.041	0.183693	0.363271	0.505664	0.613093	0.90103	chr2R	22425732	22426977	-	protein_coding	CG10344
FBgn0027562	0.691971	0.0302196	0.149752	0.201799	0.840074	NA	chr3R	16597072	16604861	-	protein_coding	CG10345
FBgn0030342	959.465	-0.14265	0.302335	-0.471829	0.637049	0.911636	chrX	11852691	11854931	-	protein_coding	CG10347
FBgn0032707	1.70369	-0.101951	0.255304	-0.399333	0.689648	NA	chr2L	18714452	18732524	-	protein_coding	CG10348
FBgn0030348	14.6827	0.109372	0.416816	0.262398	0.793014	NA	chrX	11875305	11877168	-	protein_coding	CG10352
FBgn0030349	1238.3	-0.0258598	0.295014	-0.0876563	0.93015	0.985425	chrX	11877736	11887162	-	protein_coding	CG10353
FBgn0035453	0.841667	-0.0506329	0.161057	-0.31438	0.753233	NA	chr3L	3615381	3616682	+	protein_coding	CG10357
FBgn0035452	322.233	-1.1536	0.386226	-2.98685	0.00281865	0.113859	chr3L	3612191	3615244	+	protein_coding	CG10359
FBgn0036208	0.581327	0.0082871	0.138588	0.0597967	0.952318	NA	chr3L	11798947	11800861	-	protein_coding	CG10361
FBgn0030358	0	NA	NA	NA	NA	NA	chrX	11926423	11930850	-	protein_coding	CG10362
FBgn0039109	1890.5	0.0169284	0.383103	0.0441877	0.964755	0.99258	chr3R	23723330	23731499	+	protein_coding	CG10365
FBgn0032814	567.55	0.213399	0.32457	0.657483	0.51087	0.859049	chr2L	19584234	19586440	+	protein_coding	CG10366
FBgn0039116	537.102	-0.31338	0.348325	-0.899678	0.368292	0.792136	chr3R	23767711	23768984	+	protein_coding	CG10375
FBgn0032702	2024.38	-0.0806792	0.287553	-0.280571	0.779039	0.948903	chr2L	18700605	18703105	-	protein_coding	CG10376
FBgn0032699	2063.81	-0.190461	0.322235	-0.591064	0.554478	0.878739	chr2L	18690903	18695602	-	protein_coding	CG10383
FBgn0034731	0	NA	NA	NA	NA	NA	chr2R	22454740	22472995	+	protein_coding	CG10384
FBgn0033019	408.948	-0.457639	0.347748	-1.31601	0.188172	0.641544	chr2R	5350476	5351972	+	protein_coding	CG10395
FBgn0033020	3.29781	-0.0265886	0.303219	-0.0876879	0.930125	NA	chr2R	5353993	5354723	+	protein_coding	CG10396
FBgn0031877	174.372	0.211147	0.339024	0.622807	0.533411	0.870631	chr2L	6960376	6961653	+	protein_coding	CG10399
FBgn0038431	6.94533	-0.187204	0.380761	-0.491657	0.622962	NA	chr3R	16454491	16455797	+	protein_coding	CG10405
FBgn0038395	269.558	0.276179	0.331777	0.832423	0.40517	0.807812	chr3R	16044746	16046130	-	protein_coding	CG10407
FBgn0037440	380.797	0.0874418	0.344266	0.253995	0.799499	0.954445	chr3R	6371025	6376044	-	protein_coding	CG1041
FBgn0032689	1324.51	-0.854906	0.299671	-2.85282	0.00433332	0.14669	chr2L	18599754	18605249	-	protein_coding	CG10413
FBgn0033021	2599.51	-0.564852	0.29919	-1.88794	0.0590344	0.438314	chr2R	5360330	5363104	-	protein_coding	CG10417
FBgn0036277	821.981	0.582305	0.306771	1.89818	0.0576729	0.436636	chr3L	12336675	12337236	+	protein_coding	CG10418
FBgn0039296	1457.25	-0.401916	0.301126	-1.33471	0.181972	0.636615	chr3R	25233635	25235529	-	protein_coding	CG10420
FBgn0036848	1340.13	0.172273	0.303311	0.567974	0.570052	0.886054	chr3L	19096398	19097709	-	protein_coding	CG10424
FBgn0039304	987.929	0.239742	0.292857	0.818634	0.412996	0.813432	chr3R	25260962	25262498	-	protein_coding	CG10425
FBgn0036273	125.653	-0.278981	0.35881	-0.777517	0.436854	0.823936	chr3L	12277654	12281476	+	protein_coding	CG10426
FBgn0032724	513.345	0.17724	0.309115	0.57338	0.566388	0.884654	chr2L	18948883	18950973	+	protein_coding	CG10428
FBgn0032730	24.0599	-0.308909	0.418718	-0.737749	0.460667	0.836519	chr2L	18974709	18978187	+	protein_coding	CG10431
FBgn0034638	1417.49	0.158192	0.384577	0.41134	0.680823	0.923567	chr2R	21605675	21608125	-	protein_coding	CG10433
FBgn0037539	981.677	-0.266221	0.301387	-0.883318	0.377064	0.794625	chr3R	8010906	8013201	-	protein_coding	CG10435
FBgn0034636	2.99584	-0.110146	0.301953	-0.364779	0.715276	NA	chr2R	21560245	21576035	-	protein_coding	CG10440
FBgn0034494	2640.16	-0.451383	0.319719	-1.41181	0.158005	0.602323	chr2R	20271652	20274499	-	protein_coding	CG10444
FBgn0037531	280.379	-0.767673	0.363189	-2.1137	0.0345407	0.358849	chr3R	7916598	7920299	-	protein_coding	CG10445
FBgn0033440	4.3434	0.117389	0.341505	0.343738	0.731043	NA	chr2R	9707535	9708722	+	protein_coding	CG10459
FBgn0032815	1118.33	-0.306639	0.297158	-1.0319	0.302117	0.746236	chr2L	19732079	19735980	-	protein_coding	CG10462
FBgn0032819	383.934	-0.0410249	0.386069	-0.106263	0.915374	0.983152	chr2L	19758878	19760986	+	protein_coding	CG10463
FBgn0033017	1940.96	-0.325368	0.328822	-0.989495	0.322421	0.757952	chr2R	5339705	5340995	-	protein_coding	CG10465
FBgn0032822	235.13	0.325145	0.325894	0.997703	0.318424	0.755984	chr2L	19792103	19792782	+	protein_coding	CG10466
FBgn0035679	655.816	-0.443499	0.311928	-1.4218	0.155084	0.6018	chr3L	6093203	6094747	-	protein_coding	CG10467
FBgn0035678	236.688	0.205179	0.344609	0.595395	0.55158	0.877978	chr3L	6092187	6093313	-	protein_coding	CG10469
FBgn0032746	1318.33	0.499345	0.326766	1.52814	0.126478	0.563934	chr2L	19049075	19049884	+	protein_coding	CG10470
FBgn0035670	58.4365	0.689755	0.413222	1.66921	0.0950756	0.517524	chr3L	6061371	6062910	-	protein_coding	CG10472
FBgn0034427	0	NA	NA	NA	NA	NA	chr2R	19285394	19286730	-	protein_coding	CG10474
FBgn0034426	0	NA	NA	NA	NA	NA	chr2R	19284550	19285219	-	protein_coding	CG10476
FBgn0035661	0.22437	0.0478633	0.137261	0.348703	0.727312	NA	chr3L	6033198	6034611	-	protein_coding	CG10477
FBgn0035656	40.3993	0.243752	0.407562	0.598074	0.54979	0.877472	chr3L	5967544	5976007	-	protein_coding	CG10479
FBgn0032827	0.24323	-0.0313843	0.137261	-0.228647	0.819143	NA	chr2L	19890200	19892550	-	protein_coding	CG10481
FBgn0035649	5.93088	-0.340313	0.351343	-0.968604	0.332743	NA	chr3L	5917904	5921316	-	protein_coding	CG10483
FBgn0035647	0	NA	NA	NA	NA	NA	chr3L	5904210	5906699	-	protein_coding	CG10486
FBgn0032748	755.269	-0.66223	0.345884	-1.9146	0.0555432	0.429144	chr2L	19054077	19058821	+	protein_coding	CG10492
FBgn0034634	142.818	0.0161692	0.354386	0.0456258	0.963608	0.992548	chr2R	21516773	21519125	-	protein_coding	CG10494
FBgn0032750	216.287	0.2239	0.332871	0.672634	0.50118	0.854633	chr2L	19063294	19064726	+	protein_coding	CG10495
FBgn0034612	5.37223	-0.024469	0.354072	-0.0691074	0.944904	NA	chr2R	21285247	21290343	-	protein_coding	CG10505
FBgn0037060	24.2584	1.05301	0.414924	2.53783	0.0111542	0.229099	chr3L	21210214	21216051	+	protein_coding	CG10508
FBgn0037059	0.448741	0.0807314	0.137847	0.58566	0.558104	NA	chr3L	21208147	21210084	-	protein_coding	CG10510
FBgn0037057	1583.5	0.269508	0.41366	0.65152	0.514711	0.86027	chr3L	21202919	21208092	+	protein_coding	CG10512
FBgn0039311	1.92806	-0.058916	0.267173	-0.220516	0.825469	NA	chr3R	25275789	25277212	-	protein_coding	CG10513
FBgn0039312	17.1614	0.383635	0.40792	0.940467	0.346978	0.776037	chr3R	25278426	25279846	-	protein_coding	CG10514
FBgn0036549	353.376	0.0854435	0.311558	0.274246	0.783896	0.950194	chr3L	15968203	15969902	+	protein_coding	CG10516
FBgn0034583	2185.08	0.693631	0.334184	2.0756	0.0379312	0.371571	chr2R	21070367	21072789	-	protein_coding	CG10527
FBgn0034570	1560.11	-0.158266	0.325275	-0.486559	0.626571	0.90807	chr2R	20996219	21007740	+	protein_coding	CG10543
FBgn0039321	217.629	-0.580423	0.368652	-1.57445	0.115384	0.544478	chr3R	25306406	25308391	-	protein_coding	CG10550
FBgn0039324	1.98263	-0.0859276	0.2485	-0.345786	0.729504	NA	chr3R	25316460	25318111	-	protein_coding	CG10553
FBgn0030034	1230.92	-0.252373	0.313739	-0.804404	0.421164	0.815802	chrX	8398939	8404516	+	protein_coding	CG10555
FBgn0039323	17.267	-1.01511	0.400246	-2.53622	0.0112057	0.229099	chr3R	25314493	25316116	-	protein_coding	CG10559
FBgn0039325	1.72229	-0.0232103	0.253881	-0.0914219	0.927157	NA	chr3R	25318549	25320101	-	protein_coding	CG10560
FBgn0002036	128.932	-0.207902	0.355658	-0.584557	0.558845	0.881359	chr2L	19114400	19116570	+	protein_coding	CG10561
FBgn0039326	3.54361	0.183472	0.308807	0.594131	0.552424	NA	chr3R	25321052	25322757	-	protein_coding	CG10562
FBgn0037051	4031.56	-0.0797196	0.334466	-0.238349	0.81161	0.9564	chr3L	21133249	21136353	-	protein_coding	CG10565
FBgn0037050	2.95813	0.0314986	0.305031	0.103264	0.917754	NA	chr3L	21131445	21133310	+	protein_coding	CG10566
FBgn0040992	0	NA	NA	NA	NA	NA	chr2L	18808693	18811252	-	protein_coding	CG10570
FBgn0035630	11983.1	-0.106592	0.290175	-0.367336	0.713369	0.935506	chr3L	5761962	5765702	-	protein_coding	CG10576
FBgn0037046	124.634	0.805811	0.385573	2.0899	0.0366264	0.37133	chr3L	21033553	21034203	-	protein_coding	CG10581
FBgn0037045	424.377	0.339816	0.323001	1.05206	0.292773	0.738542	chr3L	21030279	21031360	-	protein_coding	CG10584
FBgn0037044	405.035	-0.0473706	0.30891	-0.153348	0.878124	0.973018	chr3L	21027914	21030141	+	protein_coding	CG10585
FBgn0037039	0.543862	0.01222	0.137962	0.0885748	0.92942	NA	chr3L	20961536	20962555	-	protein_coding	CG10587
FBgn0037037	8.25666	0.185767	0.391248	0.474805	0.634926	NA	chr3L	20956933	20960660	+	protein_coding	CG10588
FBgn0037035	0.430136	0.00936179	0.137802	0.0679367	0.945836	NA	chr3L	20927825	20929190	+	protein_coding	CG10589
FBgn0035622	3553.66	-0.183151	0.289327	-0.633025	0.526717	0.866977	chr3L	5601095	5603979	-	protein_coding	CG10590
FBgn0035621	4.2472	0.00978368	0.320772	0.0305004	0.975668	NA	chr3L	5598556	5599692	-	protein_coding	CG10591
FBgn0035619	85.2328	1.17775	0.383676	3.06966	0.00214306	0.104132	chr3L	5592740	5595272	-	protein_coding	CG10592
FBgn0030832	0	NA	NA	NA	NA	NA	chrX	17230274	17231044	-	protein_coding	CG10597
FBgn0003057	0	NA	NA	NA	NA	NA	chrX	17225156	17226867	-	protein_coding	CG10598
FBgn0032717	1279.52	-0.746918	0.309862	-2.41049	0.0159312	0.256187	chr2L	18833709	18839679	-	protein_coding	CG10600
FBgn0032721	2625.41	0.0109218	0.313194	0.0348721	0.972182	0.994879	chr2L	18855125	18859248	-	protein_coding	CG10602
FBgn0036286	1249.82	-0.121049	0.30528	-0.396517	0.691724	0.927149	chr3L	12471727	12474428	+	protein_coding	CG10616
FBgn0032726	34.6635	0.143227	0.416302	0.344047	0.730811	0.93896	chr2L	18952205	18954431	-	protein_coding	CG10621
FBgn0032727	151.349	-0.565144	0.370781	-1.5242	0.127459	0.565704	chr2L	18955480	18957311	-	protein_coding	CG10623
FBgn0035612	9.08538	0.26941	0.393006	0.68551	0.493022	NA	chr3L	5538410	5551159	-	protein_coding	CG10625
FBgn0032818	471.056	0.591934	0.318585	1.85801	0.063168	0.450351	chr2L	19757244	19758615	-	protein_coding	CG10628
FBgn0032817	810.957	-0.238707	0.34505	-0.691804	0.489061	0.85011	chr2L	19742816	19756904	-	protein_coding	CG10631
FBgn0035603	1276.01	0.653181	0.312435	2.09061	0.0365629	0.371157	chr3L	5367340	5368008	-	protein_coding	CG10635
FBgn0036290	1494.01	-0.475924	0.374926	-1.26938	0.204305	0.657398	chr3L	12498105	12501311	-	protein_coding	CG10638
FBgn0032729	927.769	-0.329805	0.306111	-1.0774	0.2813	0.732754	chr2L	18971992	18974448	-	protein_coding	CG10639
FBgn0036292	330.28	0.126359	0.317905	0.397473	0.691019	0.927045	chr3L	12502466	12503894	-	protein_coding	CG10646
FBgn0046302	3.3562	0.421279	0.299429	1.40694	0.159445	NA	chr2L	18993359	18995934	-	protein_coding	CG10650
FBgn0032853	0.430136	0.00936179	0.137802	0.0679367	0.945836	NA	chr2L	20133754	20134923	-	protein_coding	CG10651
FBgn0036294	31.4644	-0.845249	0.418711	-2.01869	0.0435191	0.388897	chr3L	12505373	12507840	-	protein_coding	CG10654
FBgn0036289	0.676193	0.0844353	0.139134	0.606865	0.54394	NA	chr3L	12491829	12497216	-	protein_coding	CG10657
FBgn0032839	0.543862	0.01222	0.137962	0.0885748	0.92942	NA	chr2L	20024974	20025811	-	protein_coding	CG10659
FBgn0036288	211.324	-0.0688587	0.329843	-0.208762	0.834634	0.961879	chr3L	12486667	12490676	-	protein_coding	CG10660
FBgn0036287	40.7977	-1.17278	0.418136	-2.80479	0.00503492	0.160255	chr3L	12474417	12485035	-	protein_coding	CG10663
FBgn0039329	179.691	-0.0453253	0.338827	-0.133771	0.893583	0.977088	chr3R	25331362	25335243	-	protein_coding	CG10669
FBgn0035586	680.912	-0.0418931	0.304974	-0.137366	0.890741	0.977013	chr3L	5144081	5146063	-	protein_coding	CG10671
FBgn0035588	940.706	0.481501	0.293522	1.64043	0.100916	0.523643	chr3L	5140439	5141646	-	protein_coding	CG10672
FBgn0035592	3.21996	0.0563206	0.303572	0.185526	0.852816	NA	chr3L	5135747	5136292	-	protein_coding	CG10674
FBgn0032836	0	NA	NA	NA	NA	NA	chr2L	19964135	19965702	+	protein_coding	CG10680
FBgn0036291	230.147	-0.0104493	0.343434	-0.0304259	0.975727	0.99505	chr3L	12501512	12502647	+	protein_coding	CG10681
FBgn0036300	1298.92	0.203705	0.330209	0.616899	0.537301	0.872017	chr3L	12534589	12535513	+	protein_coding	CG10688
FBgn0039147	0.543862	0.01222	0.137962	0.0885748	0.92942	NA	chr3R	24107390	24108358	+	protein_coding	CG10694
FBgn0032754	1.36559	-0.143997	0.220662	-0.652568	0.514035	NA	chr2L	19077275	19079028	-	protein_coding	CG10700
FBgn0032752	684.344	-1.03322	0.38314	-2.69671	0.00700291	0.18164	chr2L	19064831	19069851	-	protein_coding	CG10702
FBgn0036377	0	NA	NA	NA	NA	NA	chr3L	13516272	13519605	-	protein_coding	CG10710
FBgn0036360	0.448741	0.0807314	0.137847	0.58566	0.558104	NA	chr3L	13428838	13435229	-	protein_coding	CG10713
FBgn0032846	285.541	0.0888869	0.323559	0.274716	0.783534	0.950194	chr2L	20091434	20093152	+	protein_coding	CG10721
FBgn0036362	0.581327	0.0082871	0.138588	0.0597967	0.952318	NA	chr3L	13437953	13439009	+	protein_coding	CG10725
FBgn0032843	22.8892	0.222841	0.41949	0.53122	0.595266	0.895793	chr2L	20070080	20072195	-	protein_coding	CG10730
FBgn0034081	420.239	0.0273088	0.310449	0.0879653	0.929904	0.985425	chr2R	16148811	16149795	-	protein_coding	CG10731
FBgn0036365	573.329	0.153847	0.330991	0.464807	0.64207	0.912797	chr3L	13442593	13449245	+	protein_coding	CG10732
FBgn0034082	4.88793	-0.0424904	0.328388	-0.129391	0.897048	NA	chr2R	16157266	16158794	-	protein_coding	CG10734
FBgn0034420	1777.37	-0.505525	0.318441	-1.5875	0.112399	0.540798	chr2R	19164142	19178223	+	protein_coding	CG10737
FBgn0036368	12.2249	-0.0934443	0.37254	-0.25083	0.801946	NA	chr3L	13450769	13465539	+	protein_coding	CG10738
FBgn0037250	485.607	-0.509913	0.324506	-1.57135	0.116101	0.544922	chr3R	4433964	4436175	+	protein_coding	CG1074
FBgn0032845	209.467	-0.171214	0.360459	-0.474988	0.634795	0.910676	chr2L	20089635	20091348	-	protein_coding	CG10747
FBgn0036327	0	NA	NA	NA	NA	NA	chr3L	12971213	12972359	-	protein_coding	CG10748
FBgn0036328	0.48646	-0.0697773	0.13832	-0.504463	0.613936	NA	chr3L	12972473	12973650	+	protein_coding	CG10749
FBgn0032769	0.205766	-0.0313843	0.137261	-0.228647	0.819143	NA	chr2L	19300254	19301600	+	protein_coding	CG10750
FBgn0036325	0.22437	0.0478633	0.137261	0.348703	0.727312	NA	chr3L	12952685	12954647	-	protein_coding	CG10752
FBgn0036314	1016.18	0.318408	0.31813	1.00087	0.316888	0.75503	chr3L	12813027	12814019	-	protein_coding	CG10754
FBgn0030015	0.691971	0.0302196	0.149752	0.201799	0.840074	NA	chrX	8161539	8162792	-	protein_coding	CG10761
FBgn0034221	60.9382	0.463073	0.405485	1.14202	0.253445	0.708252	chr2R	17453398	17455729	+	protein_coding	CG10764
FBgn0037405	1.72229	-0.0232103	0.253881	-0.0914219	0.927157	NA	chr3R	6167482	6170309	+	protein_coding	CG1077
FBgn0029979	1947.26	-0.514276	0.303074	-1.69687	0.0897221	0.504093	chrX	7922157	7931382	-	protein_coding	CG10777
FBgn0029980	602.237	-0.193998	0.301206	-0.644069	0.51953	0.863988	chrX	7931744	7933351	-	protein_coding	CG10778
FBgn0029656	9.78034	0.413668	0.392226	1.05467	0.291578	NA	chrX	3314743	3316402	-	protein_coding	CG10793
FBgn0034626	790.905	0.124602	0.297379	0.419002	0.675215	0.923473	chr2R	21383226	21384391	-	protein_coding	CG10795
FBgn0033821	1.94666	0.0159295	0.263512	0.0604505	0.951797	NA	chr2R	13257885	13258477	+	protein_coding	CG10799
FBgn0029660	4.86583	-0.0447525	0.347691	-0.128713	0.897584	NA	chrX	3460591	3462500	+	protein_coding	CG10801
FBgn0029664	583.145	-0.0803514	0.35251	-0.22794	0.819692	0.957684	chrX	3482964	3484555	+	protein_coding	CG10802
FBgn0029666	476.059	0.0239796	0.319627	0.0750237	0.940196	0.987188	chrX	3485649	3490915	+	protein_coding	CG10803
FBgn0029663	8.27454	-0.144724	0.390093	-0.370998	0.710639	NA	chrX	3476462	3482322	-	protein_coding	CG10804
FBgn0036052	579.032	-0.0868261	0.320612	-0.270814	0.786534	0.950194	chr3L	9857382	9859889	-	protein_coding	CG10809
FBgn0033830	3.73077	0.0852803	0.302468	0.281948	0.777983	NA	chr2R	13375974	13377731	-	protein_coding	CG10814
FBgn0034478	0.338097	0.0478633	0.137261	0.348703	0.727312	NA	chr2R	19951344	19951950	+	protein_coding	CG10822
FBgn0038865	7914.25	-0.590877	0.291269	-2.02863	0.0424962	0.384923	chr3R	21159237	21161092	-	protein_coding	CG10824
FBgn0038845	47.9155	0.372766	0.404279	0.922051	0.356502	0.782675	chr3R	21005159	21006990	-	protein_coding	CG10827
FBgn0038839	0	NA	NA	NA	NA	NA	chr3R	20894451	20897320	-	protein_coding	CG10830
FBgn0032972	1.93063	0.223128	0.249022	0.896018	0.370243	NA	chr2L	22106861	22107304	-	protein_coding	CG10834
FBgn0028858	0	NA	NA	NA	NA	NA	chr2L	15979485	15981455	+	protein_coding	CG10839
FBgn0038163	1.03007	0.0921894	0.196903	0.468196	0.639644	NA	chr3R	13631941	13634861	+	protein_coding	CG10841
FBgn0039246	0	NA	NA	NA	NA	NA	chr3R	24901115	24903048	+	protein_coding	CG10845
FBgn0035478	0	NA	NA	NA	NA	NA	chr3L	3947890	3948687	+	protein_coding	CG10853
FBgn0032520	9.41742	-0.126051	0.390709	-0.322623	0.746981	NA	chr2L	13396391	13398664	-	protein_coding	CG10859
FBgn0035455	0	NA	NA	NA	NA	NA	chr3L	3653404	3654771	-	protein_coding	CG10862
FBgn0027552	1362.78	-0.0496754	0.298924	-0.166181	0.868015	0.970974	chr3L	3941007	3942465	-	protein_coding	CG10863
FBgn0038621	16.7889	-0.959106	0.415078	-2.31066	0.0208515	0.287463	chr3R	18410079	18411631	-	protein_coding	CG10864
FBgn0035475	203.575	-0.275464	0.357005	-0.771597	0.440353	0.825993	chr3L	3936059	3937992	-	protein_coding	CG10866
FBgn0031347	17.0032	0.0370702	0.417625	0.0887643	0.929269	0.985425	chr2L	1584865	1587155	-	protein_coding	CG10869
FBgn0031395	220.426	-0.10374	0.327821	-0.316454	0.751658	0.944181	chr2L	2189913	2192386	-	protein_coding	CG10874
FBgn0038804	309.27	0.0798275	0.327954	0.243411	0.807687	0.954572	chr3R	20562485	20564067	-	protein_coding	CG10877
FBgn0031398	265.907	0.170358	0.336713	0.505943	0.612897	0.90103	chr2L	2214971	2216311	-	protein_coding	CG10880
FBgn0038796	0	NA	NA	NA	NA	NA	chr3R	20408264	20409243	+	protein_coding	CG10881
FBgn0038773	0.768233	0.0612259	0.175675	0.348517	0.727452	NA	chr3R	20114837	20117139	+	protein_coding	CG10887
FBgn0038769	233.464	-0.206514	0.327738	-0.630118	0.528618	0.867884	chr3R	20033880	20036056	-	protein_coding	CG10889
FBgn0037911	357.372	0.221885	0.325692	0.681274	0.495698	0.853227	chr3R	11557775	11559877	+	protein_coding	CG10898
FBgn0039235	1.66905	0.0450898	0.226266	0.199277	0.842046	NA	chr3R	24856382	24857559	-	protein_coding	CG10899
FBgn0037238	61.3033	-0.850681	0.41489	-2.05038	0.0403273	0.375495	chr3R	4359882	4366855	+	protein_coding	CG1090
FBgn0037543	436.044	0.334233	0.347186	0.962692	0.335702	0.766904	chr3R	8030410	8032145	+	protein_coding	CG10903
FBgn0034945	330.049	-0.101683	0.338986	-0.299962	0.764206	0.944199	chr2R	23968940	23970073	-	protein_coding	CG10904
FBgn0036207	463.273	0.137321	0.304534	0.450921	0.652046	0.916798	chr3L	11793513	11795418	+	protein_coding	CG10907
FBgn0038090	0	NA	NA	NA	NA	NA	chr3R	12910119	12911292	-	protein_coding	CG10909
FBgn0037470	1534.17	-0.040929	0.303519	-0.134848	0.892732	0.977088	chr3R	7083224	7086083	-	protein_coding	CG1091
FBgn0034289	0	NA	NA	NA	NA	NA	chr2R	18020267	18022406	+	protein_coding	CG10910
FBgn0034295	0	NA	NA	NA	NA	NA	chr2R	18052549	18054066	-	protein_coding	CG10911
FBgn0034296	0.205766	-0.0313843	0.137261	-0.228647	0.819143	NA	chr2R	18056063	18057065	-	protein_coding	CG10912
FBgn0034307	393.465	0.293087	0.364067	0.805036	0.420799	0.81579	chr2R	18158256	18160310	+	protein_coding	CG10914
FBgn0034308	616.797	-0.542214	0.336085	-1.61332	0.106675	0.531323	chr2R	18160719	18164746	+	protein_coding	CG10915
FBgn0034312	806.864	0.0318785	0.312046	0.10216	0.91863	0.984195	chr2R	18173668	18175725	+	protein_coding	CG10916
FBgn0031178	0.95406	-0.0626132	0.168577	-0.371422	0.710323	NA	chrX	21428613	21429256	-	protein_coding	CG10918
FBgn0037514	0.22437	0.0478633	0.137261	0.348703	0.727312	NA	chr3R	7758121	7759677	+	protein_coding	CG10919
FBgn0037228	18757.5	0.0864413	0.400039	0.216082	0.828924	0.959616	chr3R	4266769	4268316	+	protein_coding	CG1092
FBgn0029963	12.4634	0.586569	0.404888	1.44872	0.147416	NA	chrX	7852480	7854244	-	protein_coding	CG10920
FBgn0034356	34.4318	-0.308876	0.419856	-0.735672	0.46193	0.836519	chr2R	18527429	18535749	+	protein_coding	CG10924
FBgn0034360	185.894	-0.015143	0.336367	-0.0450193	0.964092	0.992548	chr2R	18613089	18614255	+	protein_coding	CG10927
FBgn0034274	0	NA	NA	NA	NA	NA	chr2R	17748934	17750136	+	protein_coding	CG10931
FBgn0029969	1229.3	-0.297129	0.304454	-0.975943	0.329093	0.762631	chrX	7887129	7888785	-	protein_coding	CG10932
FBgn0034264	4.30718	0.340633	0.333121	1.02255	0.306521	NA	chr2R	17723308	17725056	+	protein_coding	CG10933
FBgn0034263	0	NA	NA	NA	NA	NA	chr2R	17722338	17723381	+	protein_coding	CG10934
FBgn0034253	16.2447	-0.557296	0.386404	-1.44226	0.149228	0.594605	chr2R	17604950	17639138	-	protein_coding	CG10936
FBgn0036320	0	NA	NA	NA	NA	NA	chr3L	12861716	12862920	-	protein_coding	CG10943
FBgn0032857	1.61165	-0.0391213	0.22452	-0.174244	0.861674	NA	chr2L	20385292	20414800	-	protein_coding	CG10947
FBgn0036317	555.53	-0.341647	0.320115	-1.06726	0.285854	0.733793	chr3L	12844253	12850117	-	protein_coding	CG10948
FBgn0032858	452.454	0.402445	0.321796	1.25062	0.211072	0.66545	chr2L	20415172	20416918	-	protein_coding	CG10949
FBgn0034205	0.205766	-0.0313843	0.137261	-0.228647	0.819143	NA	chr2R	17195202	17197159	+	protein_coding	CG10950
FBgn0034204	1.59279	0.0338928	0.24651	0.13749	0.890643	NA	chr2R	17165083	17166643	-	protein_coding	CG10953
FBgn0030004	125.256	-0.103864	0.357708	-0.29036	0.771541	0.946486	chrX	8132284	8134967	+	protein_coding	CG10958
FBgn0030010	108.128	0.22026	0.359828	0.612124	0.540456	0.872413	chrX	8148782	8150686	+	protein_coding	CG10959
FBgn0036316	3447.97	-1.36677	0.323045	-4.23091	2.32749e-05	0.00929716	chr3L	12824879	12843106	-	protein_coding	CG10960
FBgn0030073	3058.89	0.0666169	0.289778	0.22989	0.818177	0.957684	chrX	8972907	8974255	-	protein_coding	CG10962
FBgn0036310	2.60117	0.0540499	0.29001	0.186372	0.852153	NA	chr3L	12778749	12781097	-	protein_coding	CG10969
FBgn0030078	4.03007	0.117196	0.325985	0.359513	0.719211	NA	chrX	9069598	9071408	-	protein_coding	CG10970
FBgn0036306	694.347	0.00837503	0.322841	0.0259417	0.979304	0.995136	chr3L	12753238	12754774	-	protein_coding	CG10973
FBgn0037379	1123.18	-0.628416	0.308935	-2.03414	0.0419377	0.38203	chr3R	5794704	5799994	+	protein_coding	CG10979
FBgn0036305	730.187	-0.210403	0.316995	-0.663744	0.506854	0.858843	chr3L	12750118	12753402	+	protein_coding	CG10984
FBgn0030524	0.24323	-0.0313843	0.137261	-0.228647	0.819143	NA	chrX	13790337	13791111	-	protein_coding	CG10993
FBgn0030525	9.62251	-0.0164108	0.400868	-0.0409381	0.967345	NA	chrX	13796388	13797638	-	protein_coding	CG10996
FBgn0263353	10.9188	0.0732037	0.406348	0.18015	0.857035	NA	chr3R	5802327	5813258	+	protein_coding	CG11000
FBgn0034455	831.024	-0.257216	0.316416	-0.812905	0.416273	0.814097	chr2R	19503067	19504594	+	protein_coding	CG11007
FBgn0034464	0.338097	0.0478633	0.137261	0.348703	0.727312	NA	chr2R	19662435	19663738	+	protein_coding	CG11018
FBgn0031208	13.3506	0.0143847	0.413248	0.0348089	0.972232	NA	chr2L	7528	9484	+	protein_coding	CG11023
FBgn0031735	0.768233	0.0612259	0.175675	0.348517	0.727452	NA	chr2L	5746156	5747961	+	protein_coding	CG11029
FBgn0037235	1418.74	0.0127173	0.335125	0.037948	0.969729	0.994501	chr3R	4337754	4339914	+	protein_coding	CG1103
FBgn0031736	1209.21	0.157046	0.373005	0.42103	0.673733	0.923473	chr2L	5724655	5762420	+	protein_coding	CG11030
FBgn0031741	7.30302	0.189847	0.374991	0.506271	0.612666	NA	chr2L	5805394	5809063	+	protein_coding	CG11034
FBgn0037544	221.248	-0.0353522	0.348681	-0.101388	0.919242	0.984195	chr3R	8032138	8033009	-	protein_coding	CG11035
FBgn0037038	0.22437	0.0478633	0.137261	0.348703	0.727312	NA	chr3L	20960397	20961386	-	protein_coding	CG11037
FBgn0037467	1340.46	0.104874	0.335403	0.31268	0.754524	0.944181	chr3R	7071623	7074452	-	protein_coding	CG1104
FBgn0034481	4.03157	0.159698	0.289493	0.551649	0.581189	NA	chr2R	20146117	20146824	+	protein_coding	CG11041
FBgn0031831	0	NA	NA	NA	NA	NA	chr2L	6559430	6560133	+	protein_coding	CG11043
FBgn0034484	0	NA	NA	NA	NA	NA	chr2R	20231828	20234927	+	protein_coding	CG11044
FBgn0037465	892.68	-0.647432	0.331806	-1.95124	0.0510287	0.414719	chr3R	7064185	7067136	-	protein_coding	CG1105
FBgn0031836	3164.4	-0.199129	0.344947	-0.577275	0.563753	0.88313	chr2L	6611010	6617117	+	protein_coding	CG11050
FBgn0040524	0.24323	-0.0313843	0.137261	-0.228647	0.819143	NA	chr3R	8008248	8009297	-	protein_coding	CG11052
FBgn0033149	0	NA	NA	NA	NA	NA	chr2R	7175885	7178290	+	protein_coding	CG11060
FBgn0030536	0.692225	-0.0964585	0.15076	-0.639813	0.522294	NA	chrX	13955235	13956574	+	protein_coding	CG11068
FBgn0039244	0	NA	NA	NA	NA	NA	chr3R	24894741	24897613	+	protein_coding	CG11069
FBgn0028467	1073.22	-0.259036	0.365361	-0.708988	0.478332	0.843267	chr2L	6658516	6662033	+	protein_coding	CG11070
FBgn0034693	0.338097	0.0478633	0.137261	0.348703	0.727312	NA	chr2R	22091488	22099534	-	protein_coding	CG11073
FBgn0039929	1347.04	-0.152079	0.309961	-0.490639	0.623682	0.906915	chr4	1029710	1031757	-	protein_coding	CG11076
FBgn0039930	0.22437	0.0478633	0.137261	0.348703	0.727312	NA	chr4	1028674	1029361	-	protein_coding	CG11077
FBgn0030408	0.338097	0.0478633	0.137261	0.348703	0.727312	NA	chrX	12616315	12621216	+	protein_coding	CG11085
FBgn0039241	591.995	0.0714795	0.37782	0.189189	0.849945	0.967128	chr3R	24877044	24881478	+	protein_coding	CG11089
FBgn0046222	1065.78	-0.152304	0.342642	-0.444499	0.656682	0.917532	chr3R	5660634	5665169	+	protein_coding	CG1109
FBgn0030528	144.771	0.465091	0.357858	1.29965	0.193721	0.64921	chrX	13811683	13812870	+	protein_coding	CG11095
FBgn0034485	0.562467	0.0825774	0.138052	0.598161	0.549732	NA	chr2R	20236234	20239200	+	protein_coding	CG11099
FBgn0030522	535.442	0.47297	0.303971	1.55597	0.119715	0.55156	chrX	13782458	13783381	+	protein_coding	CG11103
FBgn0030280	0	NA	NA	NA	NA	NA	chrX	11202247	11202806	+	protein_coding	CG11106
FBgn0033160	2032.84	-0.236492	0.343274	-0.688929	0.490868	0.851276	chr2R	7387186	7391023	+	protein_coding	CG11107
FBgn0037200	19.634	-0.593667	0.419821	-1.4141	0.157334	0.602323	chr3L	22872199	22873702	+	protein_coding	CG11109
FBgn0034535	236.68	0.114822	0.371811	0.30882	0.757459	0.944181	chr2R	20641741	20642558	+	protein_coding	CG11110
FBgn0033164	1.44134	0.164508	0.222925	0.737952	0.460544	NA	chr2R	7400742	7401482	+	protein_coding	CG11112
FBgn0033165	0.72969	-0.084206	0.14053	-0.599204	0.549037	NA	chr2R	7401858	7402364	+	protein_coding	CG11113
FBgn0030266	627.567	0.320714	0.371919	0.862321	0.388511	0.800423	chrX	11112394	11124726	-	protein_coding	CG11122
FBgn0033169	713.374	-0.0322154	0.329504	-0.0977691	0.922116	0.984732	chr2R	7440705	7442885	+	protein_coding	CG11123
FBgn0033174	368.726	-0.413736	0.332886	-1.24288	0.213913	0.666912	chr2R	7447472	7449995	+	protein_coding	CG11125
FBgn0033178	1207.37	0.200851	0.290554	0.691272	0.489395	0.850321	chr2R	7463503	7464987	+	protein_coding	CG11127
FBgn0037304	46.8714	-0.114343	0.419875	-0.272326	0.785372	0.950194	chr3R	5253152	5255403	+	protein_coding	CG1113
FBgn0037204	0.24323	-0.0313843	0.137261	-0.228647	0.819143	NA	chr3L	22898743	22900262	+	protein_coding	CG11131
FBgn0030518	456.035	0.273832	0.305098	0.897523	0.36944	0.792136	chrX	13737941	13739177	+	protein_coding	CG11134
FBgn0037199	1860.48	0.176239	0.333859	0.527885	0.597579	0.896439	chr3L	22867174	22868243	-	protein_coding	CG11137
FBgn0030400	1389.43	-0.139399	0.290824	-0.479325	0.631707	0.910676	chrX	12569168	12583193	-	protein_coding	CG11138
FBgn0033177	1229.69	-0.397477	0.301418	-1.31869	0.187272	0.64114	chr2R	7459684	7463395	-	protein_coding	CG11141
FBgn0033168	0	NA	NA	NA	NA	NA	chr2R	7427904	7428593	-	protein_coding	CG11145
FBgn0031734	26.911	-0.120334	0.41981	-0.286639	0.774389	0.947506	chr2L	5733674	5741244	-	protein_coding	CG11147
FBgn0039936	3140.66	-0.479244	0.299063	-1.60249	0.109048	0.535566	chr4	853715	867025	-	protein_coding	CG11148
FBgn0031732	0.205766	-0.0313843	0.137261	-0.228647	0.819143	NA	chr2L	5718120	5720899	-	protein_coding	CG11149
FBgn0030519	2123.96	0.154113	0.353079	0.436483	0.662486	0.919493	chrX	13739743	13741952	+	protein_coding	CG11151
FBgn0039927	92.8025	-1.17669	0.415552	-2.83164	0.00463102	0.153515	chr4	1126601	1137919	+	protein_coding	CG11155
FBgn0030511	177.532	-0.105059	0.374349	-0.280645	0.778983	0.948903	chrX	13682951	13684616	+	protein_coding	CG11158
FBgn0034539	0.581327	0.0082871	0.138588	0.0597967	0.952318	NA	chr2R	20655755	20656609	-	protein_coding	CG11159
FBgn0037297	680.576	0.039659	0.326823	0.121347	0.903416	0.980225	chr3R	5219656	5221548	+	protein_coding	CG1116
FBgn0030257	1.19729	-0.0886454	0.182559	-0.485572	0.627271	NA	chrX	11044755	11049540	+	protein_coding	CG11160
FBgn0030509	0.24323	-0.0313843	0.137261	-0.228647	0.819143	NA	chrX	13676893	13677882	+	protein_coding	CG11162
FBgn0030507	526.956	0.356813	0.306959	1.16241	0.245068	0.697984	chrX	13668013	13669573	+	protein_coding	CG11164
FBgn0033238	0	NA	NA	NA	NA	NA	chr2R	7949838	7950465	+	protein_coding	CG11165
FBgn0039249	454.496	-0.340794	0.304967	-1.11748	0.26379	0.71574	chr3R	24918105	24922385	+	protein_coding	CG11168
FBgn0034705	501.527	0.328302	0.314138	1.04509	0.295982	0.741241	chr2R	22177418	22182879	-	protein_coding	CG11170
FBgn0030499	570.349	-0.255692	0.302008	-0.846638	0.397197	0.8031	chrX	13605680	13609529	+	protein_coding	CG11178
FBgn0034528	764.212	-0.0400052	0.351975	-0.113659	0.909508	0.981357	chr2R	20620913	20623429	-	protein_coding	CG11180
FBgn0030035	1655.54	-0.143613	0.294327	-0.487936	0.625595	0.907715	chrX	8404534	8407263	-	protein_coding	CG11190
FBgn0033249	0.22437	0.0478633	0.137261	0.348703	0.727312	NA	chr2R	8000489	8002120	-	protein_coding	CG11191
FBgn0034507	0	NA	NA	NA	NA	NA	chr2R	20354107	20355067	-	protein_coding	CG11192
FBgn0034500	895.368	0.438293	0.296349	1.47897	0.139147	0.580193	chr2R	20304516	20308671	-	protein_coding	CG11200
FBgn0034488	1783.55	0.0237593	0.288461	0.0823658	0.934356	0.986333	chr2R	20242751	20245388	-	protein_coding	CG11208
FBgn0033259	813.712	-0.865325	0.31978	-2.706	0.0068098	0.179502	chr2R	8098683	8102306	+	protein_coding	CG11210
FBgn0033067	0.205766	-0.0313843	0.137261	-0.228647	0.819143	NA	chr2R	6180925	6181626	-	protein_coding	CG11211
FBgn0031855	1.10633	0.112334	0.201273	0.558114	0.576766	NA	chr2L	6742501	6756133	+	protein_coding	CG11221
FBgn0037195	4.67959	-0.236756	0.33043	-0.716508	0.473678	NA	chr3L	22837067	22838170	+	protein_coding	CG11226
FBgn0031139	0	NA	NA	NA	NA	NA	chrX	20930971	20933559	-	protein_coding	CG11227
FBgn0039939	0	NA	NA	NA	NA	NA	chr4	798473	800222	+	protein_coding	CG11231
FBgn0031860	0	NA	NA	NA	NA	NA	chr2L	6803010	6804372	+	protein_coding	CG11236
FBgn0037290	889.482	-0.583405	0.326793	-1.78524	0.0742218	0.47135	chr3R	4965444	4968485	+	protein_coding	CG1124
FBgn0037186	42.8376	0.590768	0.40463	1.46002	0.144285	0.58691	chr3L	22732012	22738420	-	protein_coding	CG11241
FBgn0037120	934.963	-0.157709	0.299345	-0.526848	0.598299	0.896439	chr3L	21724325	21728806	-	protein_coding	CG11247
FBgn0037117	394.223	-0.251018	0.308694	-0.813161	0.416126	0.814097	chr3L	21680049	21683231	+	protein_coding	CG11248
FBgn0037115	0	NA	NA	NA	NA	NA	chr3L	21672138	21674518	+	protein_coding	CG11249
FBgn0036346	0	NA	NA	NA	NA	NA	chr3L	13088580	13089969	-	protein_coding	CG11251
FBgn0034442	125.695	-0.55673	0.37122	-1.49973	0.133684	0.572969	chr2R	19390127	19391900	+	protein_coding	CG11257
FBgn0037280	7.39506	0.15776	0.378125	0.417216	0.67652	NA	chr3R	4816317	4817776	+	protein_coding	CG1126
FBgn0036332	905.706	-0.485762	0.299816	-1.6202	0.105189	0.530365	chr3L	13009398	13011685	-	protein_coding	CG11261
FBgn0036329	0.562467	0.0825774	0.138052	0.598161	0.549732	NA	chr3L	12995134	12997418	+	protein_coding	CG11262
FBgn0036330	22.3023	0.135862	0.419489	0.323875	0.746033	0.943495	chr3L	13006816	13007881	+	protein_coding	CG11263
FBgn0036334	2762.92	0.251003	0.297542	0.843586	0.398901	0.803534	chr3L	13016049	13016903	+	protein_coding	CG11267
FBgn0034700	11.5197	0.370346	0.407672	0.908441	0.363645	NA	chr2R	22138894	22139295	+	protein_coding	CG11269
FBgn0034706	44.7836	-0.857141	0.408504	-2.09825	0.0358833	0.368473	chr2R	22179694	22182642	+	protein_coding	CG11275
FBgn0036342	699.444	0.351987	0.341021	1.03216	0.301999	0.746236	chr3L	13046976	13048919	+	protein_coding	CG11279
FBgn0030056	2879.75	-0.350386	0.322112	-1.08778	0.276693	0.727638	chrX	8681251	8688760	+	protein_coding	CG11284
FBgn0037516	0	NA	NA	NA	NA	NA	chr3R	7770859	7771756	-	protein_coding	CG11286
FBgn0031887	2.67743	0.0763928	0.298448	0.255967	0.797976	NA	chr2L	7067982	7069546	+	protein_coding	CG11289
FBgn0037279	2072.35	-0.592231	0.307812	-1.924	0.0543543	0.425776	chr3R	4811443	4816025	+	protein_coding	CG1129
FBgn0034713	12.065	-0.0141167	0.394879	-0.0357495	0.971482	NA	chr2R	22211370	22212704	+	protein_coding	CG11291
FBgn0030058	3.0716	0.182721	0.305093	0.598903	0.549238	NA	chrX	8691819	8693620	-	protein_coding	CG11294
FBgn0034721	0	NA	NA	NA	NA	NA	chr2R	22348306	22348875	+	protein_coding	CG11298
FBgn0034901	0.562467	0.0825774	0.138052	0.598161	0.549732	NA	chr2R	23751914	23752495	+	protein_coding	CG11300
FBgn0037108	2458.1	-0.289909	0.287352	-1.0089	0.313023	0.752968	chr3L	21625805	21628571	+	protein_coding	CG11306
FBgn0037106	317.942	0.428577	0.321428	1.33335	0.182415	0.637217	chr3L	21617622	21619873	+	protein_coding	CG11307
FBgn0037070	34.995	-0.191257	0.409277	-0.467304	0.640283	0.912604	chr3L	21301784	21304658	-	protein_coding	CG11309
FBgn0039798	88.4691	0.340341	0.381688	0.891674	0.372568	0.793902	chr3R	30729836	30731165	-	protein_coding	CG11313
FBgn0039816	0.205766	-0.0313843	0.137261	-0.228647	0.819143	NA	chr3R	31090711	31097321	-	protein_coding	CG11317
FBgn0039818	3.38626	0.145992	0.277916	0.525312	0.599366	NA	chr3R	31106361	31109191	-	protein_coding	CG11318
FBgn0031835	51.3936	0.21419	0.40928	0.523334	0.600742	0.897742	chr2L	6568399	6601068	-	protein_coding	CG11319
FBgn0031837	5.99385	0.09014	0.367453	0.24531	0.806216	NA	chr2L	6617133	6621700	-	protein_coding	CG11320
FBgn0031857	35.9422	0.41242	0.419827	0.982357	0.325924	0.760371	chr2L	6759828	6772755	-	protein_coding	CG11321
FBgn0031856	2.17412	0.0436555	0.268281	0.162723	0.870737	NA	chr2L	6757863	6759628	-	protein_coding	CG11322
FBgn0031849	1.01146	0.0214635	0.212341	0.101081	0.919487	NA	chr2L	6684841	6686712	-	protein_coding	CG11327
FBgn0039850	0.448741	0.0807314	0.137847	0.58566	0.558104	NA	chr3R	31463300	31464134	+	protein_coding	CG11333
FBgn0039849	1343.65	0.235609	0.324801	0.725395	0.46821	0.839346	chr3R	31459821	31463037	-	protein_coding	CG11334
FBgn0039846	433.889	-0.306037	0.376759	-0.812288	0.416626	0.814097	chr3R	31401559	31405452	-	protein_coding	CG11337
FBgn0039840	1.81716	0.074384	0.260524	0.285517	0.775248	NA	chr3R	31302488	31305384	-	protein_coding	CG11340
FBgn0035537	98.8887	-0.283082	0.360047	-0.786236	0.431729	0.822205	chr3L	4366493	4367458	-	protein_coding	CG11342
FBgn0035546	0	NA	NA	NA	NA	NA	chr3L	4457176	4458163	-	protein_coding	CG11345
FBgn0035550	0.205766	-0.0313843	0.137261	-0.228647	0.819143	NA	chr3L	4473067	4475095	+	protein_coding	CG11349
FBgn0035552	0.562467	0.0825774	0.138052	0.598161	0.549732	NA	chr3L	4482808	4484370	+	protein_coding	CG11350
FBgn0035557	1737.78	0.520464	0.366569	1.41982	0.155659	0.601919	chr3L	4533169	4539270	+	protein_coding	CG11353
FBgn0030375	0	NA	NA	NA	NA	NA	chrX	12102943	12103840	-	protein_coding	CG11356
FBgn0035558	13696.4	-0.134958	0.287136	-0.470014	0.638345	0.911636	chr3L	4542050	4553457	+	protein_coding	CG11357
FBgn0035490	0.787092	-0.0213362	0.176036	-0.121204	0.90353	NA	chr3L	4046595	4059660	+	protein_coding	CG1136
FBgn0039920	1094.94	-0.799911	0.344533	-2.32172	0.0202479	0.285044	chr4	671141	690650	+	protein_coding	CG11360
FBgn0034737	1.08464	0.0340484	0.177627	0.191685	0.847989	NA	chr2R	22562306	22563131	+	protein_coding	CG11362
FBgn0037185	113.529	-0.657042	0.406267	-1.61726	0.105821	0.530562	chr3L	22728110	22733446	+	protein_coding	CG11367
FBgn0040923	0	NA	NA	NA	NA	NA	chrX	7452208	7452643	+	protein_coding	CG11368
FBgn0029951	1.36692	-0.0824299	0.190916	-0.43176	0.665916	NA	chrX	7574289	7576767	+	protein_coding	CG11369
FBgn0037454	0	NA	NA	NA	NA	NA	chr3R	6558617	6560351	-	protein_coding	CG1137
FBgn0037181	1.36508	0.108013	0.192381	0.561453	0.574489	NA	chr3L	22712154	22713660	+	protein_coding	CG11370
FBgn0040679	0	NA	NA	NA	NA	NA	chr3R	5960293	5960987	-	protein_coding	CG11373
FBgn0031214	34.1757	0.0221274	0.410625	0.0538871	0.957025	0.990722	chr2L	76347	77783	+	protein_coding	CG11374
FBgn0031217	2422.38	-0.147423	0.291777	-0.50526	0.613376	0.901057	chr2L	102379	104142	+	protein_coding	CG11377
FBgn0040364	10.2779	-0.395959	0.397283	-0.996667	0.318926	NA	chrX	1170827	1173797	+	protein_coding	CG11378
FBgn0040362	0	NA	NA	NA	NA	NA	chrX	1180164	1181551	+	protein_coding	CG11379
FBgn0037456	0	NA	NA	NA	NA	NA	chr3R	6596624	6598022	-	protein_coding	CG1138
FBgn0040359	1.01429	0.101354	0.151482	0.669088	0.50344	NA	chrX	1191307	1196660	+	protein_coding	CG11380
FBgn0029568	6.53437	0.214048	0.371506	0.576164	0.564504	NA	chrX	1203776	1205433	+	protein_coding	CG11381
FBgn0040367	23.4004	-0.172684	0.419768	-0.411381	0.680794	0.923567	chrX	1209969	1211853	+	protein_coding	CG11382
FBgn0040363	11.4962	0.947385	0.398369	2.37816	0.0173992	NA	chrX	1173876	1176035	-	protein_coding	CG11384
FBgn0034959	596.644	0.394542	0.303923	1.29816	0.194231	0.650008	chr2R	24022342	24023981	+	protein_coding	CG11388
FBgn0035300	0.48646	-0.0697773	0.13832	-0.504463	0.613936	NA	chr3L	1971637	1974285	+	protein_coding	CG1139
FBgn0038732	1.49767	0.0800697	0.222315	0.360164	0.718725	NA	chr3R	19778749	19780727	+	protein_coding	CG11391
FBgn0034200	326.762	-0.504658	0.342291	-1.47435	0.140387	0.582625	chr2R	17137239	17139595	+	protein_coding	CG11395
FBgn0037022	396.958	0.464549	0.310596	1.49567	0.13474	0.573488	chr3L	20786339	20788137	-	protein_coding	CG11396
FBgn0040366	126.708	-0.0639456	0.35681	-0.179214	0.857769	0.968988	chrX	1211988	1215156	-	protein_coding	CG11398
FBgn0037021	847.285	0.0093401	0.319226	0.0292586	0.976658	0.99505	chr3L	20780349	20786197	-	protein_coding	CG11399
FBgn0034198	1594.56	-0.374388	0.36891	-1.01485	0.310178	0.750081	chr2R	17134128	17135345	+	protein_coding	CG11400
FBgn0026876	695.389	-0.198698	0.332409	-0.597751	0.550006	0.877472	chrX	1236872	1239884	-	protein_coding	CG11403
FBgn0037169	0	NA	NA	NA	NA	NA	chr3L	22548436	22549342	+	protein_coding	CG11404
FBgn0034990	0.205766	-0.0313843	0.137261	-0.228647	0.819143	NA	chr2R	24202090	24208203	-	protein_coding	CG11406
FBgn0038733	0.22437	0.0478633	0.137261	0.348703	0.727312	NA	chr3R	19781245	19783145	+	protein_coding	CG11407
FBgn0024366	10.9811	0.548544	0.395887	1.38561	0.165867	NA	chrX	1329517	1341587	-	protein_coding	CG11409
FBgn0024362	1338.8	-0.16854	0.296154	-0.569094	0.569292	0.886054	chrX	1342105	1344770	+	protein_coding	CG11412
FBgn0035022	0.411531	-0.0648282	0.137604	-0.471122	0.637554	NA	chr2R	24536189	24536791	+	protein_coding	CG11413
FBgn0035024	971.176	-0.137575	0.38391	-0.358353	0.720079	0.93723	chr2R	24561606	24565058	+	protein_coding	CG11414
FBgn0024364	1093.89	0.0646269	0.347756	0.18584	0.85257	0.967726	chrX	1354013	1356473	+	protein_coding	CG11417
FBgn0024360	368.072	-0.236874	0.343942	-0.688703	0.49101	0.851276	chrX	1344871	1349357	-	protein_coding	CG11418
FBgn0037504	1320.96	0.264785	0.300855	0.880108	0.378801	0.795453	chr3R	7472457	7473781	-	protein_coding	CG1142
FBgn0034251	2.54669	-0.0899202	0.254231	-0.353695	0.723567	NA	chr2R	17595266	17597409	+	protein_coding	CG11423
FBgn0037167	1.89317	0.23107	0.248275	0.930702	0.352008	NA	chr3L	22474794	22475792	+	protein_coding	CG11425
FBgn0037166	6.36941	0.125382	0.372604	0.336503	0.736491	NA	chr3L	22470555	22473509	+	protein_coding	CG11426
FBgn0035359	43.5928	0.827597	0.410342	2.01685	0.0437114	0.390179	chr3L	2645367	2647192	+	protein_coding	CG1143
FBgn0029713	625.721	-0.525165	0.314668	-1.66895	0.0951276	0.517524	chrX	4549882	4551878	-	protein_coding	CG11436
FBgn0037165	0.205766	-0.0313843	0.137261	-0.228647	0.819143	NA	chr3L	22468861	22469853	+	protein_coding	CG11437
FBgn0037164	1.57136	-0.174757	0.233174	-0.749472	0.453573	NA	chr3L	22465618	22468076	+	protein_coding	CG11438
FBgn0029715	2806.53	0.171949	0.302468	0.568487	0.569705	0.886054	chrX	4553116	4554398	-	protein_coding	CG11444
FBgn0038737	363.564	0.0110729	0.326057	0.0339599	0.972909	0.994879	chr3R	19861609	19862600	+	protein_coding	CG11447
FBgn0024985	1185.33	-0.173731	0.342134	-0.507786	0.611603	0.900215	chrX	1393053	1397337	+	protein_coding	CG11448
FBgn0037162	0.805697	0.0552068	0.178333	0.309571	0.756888	NA	chr3L	22454372	22455989	+	protein_coding	CG11449
FBgn0038734	0.676193	0.0844353	0.139134	0.606865	0.54394	NA	chr3R	19783521	19785519	+	protein_coding	CG11453
FBgn0031224	1490.42	0.0618865	0.340446	0.181781	0.855755	0.968785	chr2L	143322	144227	+	protein_coding	CG11454
FBgn0031228	2542.04	0.44553	0.320598	1.38969	0.164624	0.608916	chr2L	114725	156030	+	protein_coding	CG11455
FBgn0037031	196.963	-0.304738	0.362703	-0.840188	0.400803	0.804699	chr3L	20841986	20844340	+	protein_coding	CG11456
FBgn0040637	0	NA	NA	NA	NA	NA	chr3L	20905794	20906331	+	protein_coding	CG11458
FBgn0037396	0.24323	-0.0313843	0.137261	-0.228647	0.819143	NA	chr3R	6025825	6027238	-	protein_coding	CG11459
FBgn0035346	1132	0.496757	0.361615	1.37372	0.16953	0.61713	chr3L	2488803	2492613	+	protein_coding	CG1146
FBgn0039671	0.448741	0.0807314	0.137847	0.58566	0.558104	NA	chr3R	29588992	29589762	-	protein_coding	CG11470
FBgn0034688	497.277	-0.125621	0.305975	-0.41056	0.681395	0.923567	chr2R	22071233	22073443	-	protein_coding	CG11474
FBgn0034687	14.0511	-0.225118	0.405511	-0.555147	0.578794	NA	chr2R	22069724	22071286	-	protein_coding	CG11475
FBgn0035397	2005.77	-0.241647	0.310582	-0.778046	0.436542	0.823936	chr3L	3071132	3090406	+	protein_coding	CG11486
FBgn0039749	0	NA	NA	NA	NA	NA	chr3R	30153021	30160473	-	protein_coding	CG11498
FBgn0039733	479.94	0.06023	0.33228	0.181263	0.856161	0.968785	chr3R	29997899	29999755	+	protein_coding	CG11504
FBgn0035424	3513.98	-0.630047	0.292556	-2.1536	0.0312719	0.339906	chr3L	3224837	3236604	+	protein_coding	CG11505
FBgn0029584	4.68458	0.151733	0.345311	0.43941	0.660365	NA	chrX	1652320	1653062	+	protein_coding	CG11509
FBgn0037156	551.763	0.435106	0.300974	1.44566	0.148272	0.593767	chr3L	22265805	22266679	-	protein_coding	CG11523
FBgn0036264	0.992858	-0.054608	0.192954	-0.28301	0.777169	NA	chr3L	12197790	12199030	+	protein_coding	CG11529
FBgn0046296	100.64	0.0538152	0.373077	0.144247	0.885306	0.974739	chr3L	12132145	12133834	+	protein_coding	CG11534
FBgn0035400	2713.19	-0.0686767	0.35021	-0.196102	0.844531	0.965978	chr3L	3128033	3143457	-	protein_coding	CG11537
FBgn0039859	130.791	-0.0454871	0.34668	-0.131208	0.895611	0.977304	chr3R	31615283	31616160	-	protein_coding	CG11539
FBgn0039864	1.14122	-0.155324	0.1869	-0.831057	0.405941	NA	chr3R	31678146	31679880	-	protein_coding	CG11550
FBgn0086856	896.334	0.165964	0.294604	0.563348	0.573198	0.887113	chr2L	273835	274766	+	protein_coding	CG11555
FBgn0036249	265.484	0.13633	0.32952	0.413722	0.679078	0.923567	chr3L	12120018	12121185	+	protein_coding	CG11560
FBgn0031247	430.747	0.276895	0.324846	0.852389	0.393998	0.803046	chr2L	292418	293222	+	protein_coding	CG11562
FBgn0039868	1129.76	0.123716	0.296027	0.417923	0.676003	0.923473	chr3R	31737034	31737999	+	protein_coding	CG11563
FBgn0031159	0	NA	NA	NA	NA	NA	chrX	21093843	21111417	+	protein_coding	CG11566
FBgn0036230	0	NA	NA	NA	NA	NA	chr3L	11956707	11957765	-	protein_coding	CG11570
FBgn0039882	336.136	-0.296159	0.341772	-0.86654	0.386194	0.799291	chr3R	31806866	31810186	-	protein_coding	CG11576
FBgn0036847	2298.61	0.075704	0.30368	0.249288	0.803138	0.954572	chr3L	19094889	19096217	-	protein_coding	CG11577
FBgn0030540	0.22437	0.0478633	0.137261	0.348703	0.727312	NA	chrX	14176922	14178456	+	protein_coding	CG11581
FBgn0035524	1322.27	0.210235	0.341095	0.616354	0.537661	0.872017	chr3L	4281503	4282817	-	protein_coding	CG11583
FBgn0030541	0	NA	NA	NA	NA	NA	chrX	14181027	14183315	+	protein_coding	CG11584
FBgn0030543	0.749628	-0.0118613	0.153334	-0.0773557	0.938341	NA	chrX	14189515	14190755	+	protein_coding	CG11585
FBgn0035520	578.231	0.606319	0.331993	1.8263	0.0678049	0.461016	chr3L	4261296	4262470	-	protein_coding	CG11586
FBgn0036221	0	NA	NA	NA	NA	NA	chr3L	11921512	11922599	+	protein_coding	CG11588
FBgn0030545	727.042	0.833715	0.316442	2.63465	0.00842235	0.19793	chrX	14200177	14200907	+	protein_coding	CG11590
FBgn0035488	896.792	0.094478	0.293673	0.321711	0.747672	0.943971	chr3L	4037522	4040482	-	protein_coding	CG11593
FBgn0035484	9.12666	0.683618	0.39399	1.73512	0.0827203	NA	chr3L	4022699	4026011	-	protein_coding	CG11594
FBgn0023522	969.318	-0.0669301	0.317581	-0.21075	0.833083	0.961879	chrX	1927682	1930517	+	protein_coding	CG11596
FBgn0036212	48.2816	0.0944504	0.398826	0.236821	0.812795	0.9564	chr3L	11820337	11822275	-	protein_coding	CG11597
FBgn0038067	10.0506	0.0957978	0.395824	0.242021	0.808764	NA	chr3R	12634916	12636283	+	protein_coding	CG11598
FBgn0038068	1.34673	-0.0668669	0.218866	-0.305515	0.759974	NA	chr3R	12636539	12637976	+	protein_coding	CG11600
FBgn0031244	421.31	-0.535197	0.323878	-1.65247	0.0984396	0.5211	chr2L	281669	283269	-	protein_coding	CG11601
FBgn0038069	0.24323	-0.0313843	0.137261	-0.228647	0.819143	NA	chr3R	12638480	12640033	+	protein_coding	CG11608
FBgn0037313	3284.44	0.171217	0.319851	0.535303	0.59244	0.893526	chr3R	5355091	5356748	+	protein_coding	CG1161
FBgn0031232	9.49275	0.115634	0.400224	0.288923	0.772641	NA	chr2L	204742	207297	-	protein_coding	CG11617
FBgn0036836	27.527	-0.162374	0.419802	-0.386787	0.698914	0.930914	chr3L	18985904	18988323	-	protein_coding	CG11619
FBgn0038705	2.18989	-0.0223484	0.271488	-0.082318	0.934394	NA	chr3R	19409174	19411265	+	protein_coding	CG11626
FBgn0032965	11.8526	0.150105	0.391518	0.383392	0.701429	NA	chr2L	21896665	21898289	-	protein_coding	CG11629
FBgn0032964	2.00407	0.11903	0.270666	0.439768	0.660105	NA	chr2L	21782045	21784065	-	protein_coding	CG11630
FBgn0032968	0.4676	0.00367107	0.138149	0.0265734	0.9788	NA	chr2L	21916299	21920324	+	protein_coding	CG11634
FBgn0033283	0	NA	NA	NA	NA	NA	chr2R	8358537	8359472	+	protein_coding	CG11635
FBgn0040351	21.0951	-0.214601	0.413044	-0.51956	0.60337	0.897974	chrX	1013983	1026703	-	protein_coding	CG11638
FBgn0036194	1472.22	-0.356931	0.308659	-1.15639	0.247521	0.700901	chr3L	11693878	11696963	-	protein_coding	CG11652
FBgn0030638	690.62	-0.390369	0.328632	-1.18786	0.234888	0.68815	chrX	15453470	15455551	+	protein_coding	CG11655
FBgn0038109	69.9348	0.103727	0.383381	0.270557	0.786732	0.950194	chr3R	13009894	13011086	+	protein_coding	CG11656
FBgn0036196	251.63	-0.03846	0.386483	-0.0995128	0.920731	0.984255	chr3L	11699495	11708553	-	protein_coding	CG11658
FBgn0038731	1.22006	0.0973197	0.183728	0.529694	0.596324	NA	chr3R	19775458	19777280	-	protein_coding	CG11659
FBgn0029539	0	NA	NA	NA	NA	NA	chrX	894481	895200	+	protein_coding	CG11663
FBgn0040341	0	NA	NA	NA	NA	NA	chrX	875731	876612	+	protein_coding	CG11664
FBgn0033028	3240.97	-0.664279	0.308159	-2.15564	0.031112	0.339091	chr2R	5640914	5652815	-	protein_coding	CG11665
FBgn0040648	0	NA	NA	NA	NA	NA	chrX	20984685	20985246	+	protein_coding	CG11666
FBgn0038113	23.2376	-0.275083	0.419407	-0.655886	0.511897	0.859586	chr3R	13038374	13040184	+	protein_coding	CG11668
FBgn0038114	7.86291	0.0541562	0.382799	0.141474	0.887495	NA	chr3R	13042049	13044086	+	protein_coding	CG11670
FBgn0037562	1877.74	1.14616	0.288307	3.97551	7.023e-05	0.0165762	chr3R	8287875	8288613	+	protein_coding	CG11671
FBgn0037563	24.8458	0.850073	0.419656	2.02564	0.0428016	0.386441	chr3R	8289394	8290578	-	protein_coding	CG11672
FBgn0030551	2.97549	-0.143222	0.304925	-0.469694	0.638574	NA	chrX	14224646	14225879	-	protein_coding	CG11674
FBgn0030678	458.101	0.136441	0.33655	0.405412	0.685175	0.924911	chrX	15737492	15738954	-	protein_coding	CG11679
FBgn0040551	562.814	-0.227911	0.419358	-0.543476	0.586802	0.890401	chr3R	13260355	13262227	+	protein_coding	CG11686
FBgn0037570	0	NA	NA	NA	NA	NA	chr3R	8308880	8310778	-	protein_coding	CG11693
FBgn0037571	0	NA	NA	NA	NA	NA	chr3R	8311202	8312137	-	protein_coding	CG11694
FBgn0030316	341.254	0.202578	0.326403	0.620639	0.534837	0.871114	chrX	11576882	11578806	+	protein_coding	CG11695
FBgn0030314	364.532	-0.12957	0.313835	-0.41286	0.679709	0.923567	chrX	11573730	11576152	+	protein_coding	CG11696
FBgn0030313	0.900564	0.126072	0.167425	0.753004	0.451448	NA	chrX	11572706	11573640	+	protein_coding	CG11697
FBgn0037572	0	NA	NA	NA	NA	NA	chr3R	8312187	8313097	+	protein_coding	CG11698
FBgn0030311	2.71464	0.212938	0.294322	0.723488	0.46938	NA	chrX	11570620	11571410	+	protein_coding	CG11699
FBgn0029856	81.9285	-0.947893	0.38581	-2.45689	0.0140145	0.253882	chrX	6282036	6283575	-	protein_coding	CG11700
FBgn0038690	17.5303	0.445192	0.393144	1.13239	0.257471	0.711637	chr3R	19226902	19228180	-	protein_coding	CG11703
FBgn0031115	896.785	-0.646906	0.297287	-2.17604	0.0295525	0.334391	chrX	20427410	20429673	-	protein_coding	CG11710
FBgn0036170	0	NA	NA	NA	NA	NA	chr3L	11518796	11522713	-	protein_coding	CG11714
FBgn0264712	968.785	-0.511668	0.29558	-1.73107	0.0834401	0.49488	chr3R	5393921	5399510	+	protein_coding	CG1172
FBgn0037777	197.126	0.154241	0.346352	0.445329	0.656082	0.917532	chr3R	10044595	10045542	-	protein_coding	CG11722
FBgn0031391	722.978	-0.318458	0.307131	-1.03688	0.299792	0.745645	chr2L	2145296	2147275	-	protein_coding	CG11723
FBgn0036156	0	NA	NA	NA	NA	NA	chr3L	11394689	11395673	+	protein_coding	CG11726
FBgn0037592	597.126	-0.158391	0.303073	-0.522616	0.601242	0.897769	chr3R	8517867	8521378	+	protein_coding	CG11737
FBgn0037239	710.008	-0.131339	0.303988	-0.432054	0.665702	0.92012	chr3R	4378599	4381210	+	protein_coding	CG11739
FBgn0040531	0	NA	NA	NA	NA	NA	chr3R	8528422	8528877	-	protein_coding	CG11741
FBgn0030292	870.676	0.993068	0.31633	3.13934	0.0016933	0.0932949	chrX	11349997	11350474	+	protein_coding	CG11752
FBgn0037603	877.684	0.0242021	0.347237	0.0696991	0.944433	0.98772	chr3R	8652820	8653847	+	protein_coding	CG11753
FBgn0037611	204.112	0.122842	0.341904	0.359289	0.719379	0.936776	chr3R	8676914	8678955	+	protein_coding	CG11755
FBgn0030290	4.14072	0.143224	0.33666	0.425427	0.670526	NA	chrX	11348119	11348865	+	protein_coding	CG11756
FBgn0037615	4.45331	-0.325065	0.335932	-0.96765	0.333219	NA	chr3R	8719197	8721320	+	protein_coding	CG11760
FBgn0037618	3.49916	-0.0765784	0.317033	-0.241547	0.809131	NA	chr3R	8725478	8726730	+	protein_coding	CG11762
FBgn0037625	0	NA	NA	NA	NA	NA	chr3R	8749205	8768200	-	protein_coding	CG11768
FBgn0039252	1160.69	-0.655579	0.318118	-2.0608	0.0393217	0.37246	chr3R	24932009	24934919	+	protein_coding	CG11771
FBgn0033527	313.982	0.153689	0.319557	0.480944	0.630557	0.910295	chr2R	10468615	10469643	+	protein_coding	CG11777
FBgn0038683	737.375	-0.318817	0.366515	-0.869861	0.384377	0.798361	chr3R	19154096	19159878	-	protein_coding	CG11779
FBgn0039259	535.907	0.286576	0.334505	0.856718	0.391601	0.802518	chr3R	25024472	25025017	-	protein_coding	CG11781
FBgn0039264	20.5668	0.314055	0.419904	0.747921	0.454508	0.833937	chr3R	25046322	25047409	+	protein_coding	CG11786
FBgn0034495	351.511	-0.0567595	0.32254	-0.175977	0.860312	0.968988	chr2R	20274596	20276142	+	protein_coding	CG11788
FBgn0039265	7322.81	0.24903	0.304557	0.817679	0.41354	0.813432	chr3R	25047705	25049455	+	protein_coding	CG11790
FBgn0039266	3439.43	-0.0123867	0.289757	-0.0427485	0.965902	0.993126	chr3R	25049615	25053074	+	protein_coding	CG11791
FBgn0036992	33.2797	-0.297303	0.412942	-0.719962	0.471548	0.839581	chr3L	20438165	20439872	-	protein_coding	CG11796
FBgn0030346	280.167	-0.282828	0.352064	-0.803343	0.421776	0.815802	chrX	11871298	11872779	-	protein_coding	CG11802
FBgn0033996	883.279	-0.093716	0.29969	-0.31271	0.754501	0.944181	chr2R	15201252	15204466	+	protein_coding	CG11807
FBgn0034000	319.26	0.480683	0.334577	1.43669	0.150806	0.596195	chr2R	15216206	15217070	+	protein_coding	CG11808
FBgn0036099	1412.27	0.000314189	0.290611	0.00108113	0.999137	0.999763	chr3L	10691023	10692598	+	protein_coding	CG11811
FBgn0035299	0.692225	-0.0964585	0.15076	-0.639813	0.522294	NA	chr3L	1970190	1971200	-	protein_coding	CG11815
FBgn0030495	0.205766	-0.0313843	0.137261	-0.228647	0.819143	NA	chrX	13552558	13555800	-	protein_coding	CG11816
FBgn0033519	95.7452	-0.0993149	0.402376	-0.246821	0.805047	0.954572	chr2R	10420413	10423650	-	protein_coding	CG11825
FBgn0039616	2.60425	0.0482195	0.292846	0.164659	0.869213	NA	chr3R	28923043	28925086	+	protein_coding	CG11828
FBgn0031264	5.52574	0.31281	0.351045	0.891082	0.372885	NA	chr2L	560567	563819	-	protein_coding	CG11835
FBgn0039272	13.5557	-0.312973	0.414014	-0.755948	0.44968	NA	chr3R	25071125	25072712	+	protein_coding	CG11836
FBgn0039627	568.832	-0.113603	0.345726	-0.328594	0.742463	0.942679	chr3R	29049492	29050721	+	protein_coding	CG11837
FBgn0039271	398.984	0.290021	0.329951	0.878981	0.379411	0.795453	chr3R	25069926	25070914	+	protein_coding	CG11839
FBgn0039628	1.89059	-0.0540902	0.266275	-0.203137	0.839028	NA	chr3R	29051055	29052267	+	protein_coding	CG11841
FBgn0039629	1.89008	0.222365	0.243452	0.913386	0.36104	NA	chr3R	29052679	29053913	+	protein_coding	CG11842
FBgn0039630	0	NA	NA	NA	NA	NA	chr3R	29054346	29055837	+	protein_coding	CG11843
FBgn0039293	1772.71	-0.0762676	0.291701	-0.261458	0.793739	0.952272	chr3R	25221588	25224118	+	protein_coding	CG11851
FBgn0039297	9.59118	0.662422	0.39668	1.66992	0.0949357	NA	chr3R	25237613	25238895	+	protein_coding	CG11852
FBgn0039299	0	NA	NA	NA	NA	NA	chr3R	25242019	25243262	+	protein_coding	CG11854
FBgn0039303	3849.48	-0.243354	0.29207	-0.833205	0.404729	0.807739	chr3R	25258897	25260759	+	protein_coding	CG11857
FBgn0039305	681.186	0.823359	0.304334	2.70545	0.00682125	0.179502	chr3R	25262740	25263292	+	protein_coding	CG11858
FBgn0028947	0	NA	NA	NA	NA	NA	chr2L	15616996	15617915	+	protein_coding	CG11865
FBgn0039633	802.011	-0.283917	0.307599	-0.923011	0.356002	0.782574	chr3R	29063039	29108948	+	protein_coding	CG11873
FBgn0039635	2983.3	0.185324	0.309216	0.599334	0.54895	0.87738	chr3R	29113070	29116197	+	protein_coding	CG11876
FBgn0039310	0	NA	NA	NA	NA	NA	chr3R	25273836	25275237	+	protein_coding	CG11878
FBgn0039637	1888.18	-0.791801	0.32894	-2.40713	0.0160786	0.256187	chr3R	29123369	29128247	+	protein_coding	CG11880
FBgn0039642	396.469	0.38705	0.309423	1.25088	0.210979	0.66542	chr3R	29147015	29148172	-	protein_coding	CG11882
FBgn0033538	723.513	-0.693706	0.35438	-1.95752	0.0502861	0.41102	chr2R	10617661	10641807	+	protein_coding	CG11883
FBgn0031253	816.107	0.675829	0.322175	2.09771	0.0359308	0.368479	chr2L	420894	421450	-	protein_coding	CG11885
FBgn0039308	0	NA	NA	NA	NA	NA	chr3R	25270208	25273267	+	protein_coding	CG11889
FBgn0039309	0	NA	NA	NA	NA	NA	chr3R	25270230	25273267	+	protein_coding	CG11891
FBgn0039313	4.07941	-0.195812	0.318554	-0.614692	0.538758	NA	chr3R	25281547	25283237	+	protein_coding	CG11892
FBgn0039316	23.3561	0.114098	0.419888	0.271733	0.785827	0.950194	chr3R	25289888	25291366	+	protein_coding	CG11893
FBgn0039644	1220.1	-1.21201	0.407536	-2.97399	0.00293958	0.115686	chr3R	29158121	29164966	+	protein_coding	CG11897
FBgn0039645	1.83452	-0.119477	0.256871	-0.465124	0.641842	NA	chr3R	29165642	29171508	+	protein_coding	CG11898
FBgn0014427	269.535	0.661514	0.328602	2.01311	0.0441027	0.391934	chr3R	29200453	29201770	+	protein_coding	CG11899
FBgn0028647	215.454	-0.0130311	0.36858	-0.0353549	0.971797	0.994879	chr3R	25335256	25340088	+	protein_coding	CG11902
FBgn0036678	0.673366	-0.0374496	0.167284	-0.223869	0.822859	NA	chr3L	16928380	16935536	-	protein_coding	CG11905
FBgn0034425	373.47	-0.0182201	0.319701	-0.0569911	0.954552	0.990152	chr2R	19281417	19283961	-	protein_coding	CG11906
FBgn0031249	0.411531	-0.0648282	0.137604	-0.471122	0.637554	NA	chr2L	320278	321248	-	protein_coding	CG11911
FBgn0031248	0	NA	NA	NA	NA	NA	chr2L	318361	319259	-	protein_coding	CG11912
FBgn0039331	0.448741	0.0807314	0.137847	0.58566	0.558104	NA	chr3R	25358284	25360034	+	protein_coding	CG11913
FBgn0039274	772.345	-0.223079	0.302025	-0.738611	0.460144	0.836417	chr3R	25074876	25076382	+	protein_coding	CG11920
FBgn0031638	523.332	0.375257	0.313394	1.1974	0.231152	0.686264	chr2L	4847765	4849499	+	protein_coding	CG11927
FBgn0031620	1266.08	-0.659549	0.293884	-2.24425	0.0248165	0.310267	chr2L	4682676	4687232	+	protein_coding	CG11929
FBgn0039656	1.06604	-0.0198161	0.176381	-0.112348	0.910547	NA	chr3R	29235321	29238704	-	protein_coding	CG11951
FBgn0034436	6154.96	-0.432874	0.334267	-1.295	0.195321	0.650026	chr2R	19357531	19363124	+	protein_coding	CG11961
FBgn0037644	1061.14	0.122319	0.350783	0.348703	0.727312	0.937318	chr3R	8942953	8945020	-	protein_coding	CG11964
FBgn0037645	2.56545	0.0178214	0.26048	0.0684176	0.945453	NA	chr3R	8950245	8963037	-	protein_coding	CG11966
FBgn0027503	695.28	-0.380593	0.349854	-1.08786	0.276655	0.727638	chr3R	8984717	8990649	+	protein_coding	CG11970
FBgn0037648	653.299	-0.519093	0.33247	-1.56132	0.118448	0.549524	chr3R	8993252	8995212	+	protein_coding	CG11975
FBgn0037650	0	NA	NA	NA	NA	NA	chr3R	8997696	8998678	+	protein_coding	CG11977
FBgn0037652	1429.86	0.270076	0.309201	0.873463	0.382411	0.797183	chr3R	9004016	9005331	+	protein_coding	CG11980
FBgn0037653	893.581	-0.143515	0.302956	-0.473715	0.635703	0.910825	chr3R	9006455	9008030	+	protein_coding	CG11982
FBgn0037654	25.618	0.314466	0.417525	0.753168	0.451349	0.833937	chr3R	9008320	9010274	+	protein_coding	CG11983
FBgn0037655	2619.31	-0.103574	0.293035	-0.353452	0.723749	0.937318	chr3R	9010281	9014909	-	protein_coding	CG11984
FBgn0040534	590.332	0.512336	0.301496	1.69931	0.0892605	0.503248	chr3R	9014971	9015341	-	protein_coding	CG11985
FBgn0037656	365.484	0.298354	0.317369	0.940085	0.347174	0.776041	chr3R	9015445	9016822	+	protein_coding	CG11986
FBgn0037662	1.16265	0.0212398	0.17908	0.118605	0.905588	NA	chr3R	9177516	9179098	+	protein_coding	CG11997
FBgn0037312	3201.69	0.195593	0.331812	0.58947	0.555546	0.879633	chr3R	5353716	5354747	-	protein_coding	CG11999
FBgn0035234	59.6344	-0.081038	0.391902	-0.206781	0.836181	0.961879	chr3L	1565391	1567802	+	protein_coding	CG12003
FBgn0035236	2502.77	-0.382886	0.30901	-1.23907	0.215318	0.66829	chr3L	1569180	1576330	+	protein_coding	CG12004
FBgn0035464	1278.2	0.00172083	0.368541	0.0046693	0.996274	0.999451	chr3L	3811262	3813958	+	protein_coding	CG12006
FBgn0037293	1057.66	-0.421378	0.301497	-1.39762	0.162227	0.607165	chr3R	5128086	5129939	+	protein_coding	CG12007
FBgn0035430	1.03007	0.0921894	0.196903	0.468196	0.639644	NA	chr3L	3291458	3299000	+	protein_coding	CG12009
FBgn0035443	312.667	0.0116995	0.345361	0.0338761	0.972976	0.994879	chr3L	3374281	3376649	+	protein_coding	CG12010
FBgn0035257	2.67743	0.0763928	0.298448	0.255967	0.797976	NA	chr3L	1694616	1696412	+	protein_coding	CG12011
FBgn0035444	946.802	-0.00663192	0.321485	-0.020629	0.983542	0.997284	chr3L	3376756	3377992	+	protein_coding	CG12012
FBgn0035445	3259.03	-0.0594585	0.326131	-0.182315	0.855336	0.968785	chr3L	3378267	3380083	+	protein_coding	CG12014
FBgn0035436	2.24606	-0.17453	0.270731	-0.644663	0.519146	NA	chr3L	3319554	3322489	+	protein_coding	CG12016
FBgn0035429	11.8823	-0.642126	0.375874	-1.70835	0.0875712	NA	chr3L	3280238	3290896	+	protein_coding	CG12017
FBgn0027903	741.655	0.0155405	0.341796	0.0454671	0.963735	0.992548	chr3L	1775632	1777019	+	protein_coding	CG12018
FBgn0035273	3.48596	0.253324	0.319836	0.792043	0.428336	NA	chr3L	1797304	1798610	+	protein_coding	CG12020
FBgn0035283	523.231	-0.764296	0.309507	-2.4694	0.013534	0.249132	chr3L	1857164	1859047	+	protein_coding	CG12024
FBgn0035285	943.073	-0.442919	0.295233	-1.50023	0.133554	0.572969	chr3L	1865429	1869491	+	protein_coding	CG12025
FBgn0035585	0	NA	NA	NA	NA	NA	chr3L	5011443	5012133	-	protein_coding	CG12027
FBgn0035421	679.285	-0.0517617	0.297714	-0.173864	0.861972	0.969354	chr3L	3219155	3220925	+	protein_coding	CG12034
FBgn0035263	12.1312	-0.368825	0.410483	-0.898514	0.368911	NA	chr3L	1724389	1725647	+	protein_coding	CG12035
FBgn0035179	0.448741	0.0807314	0.137847	0.58566	0.558104	NA	chr3L	993982	995703	+	protein_coding	CG12038
FBgn0033206	553.689	-0.27235	0.318715	-0.854525	0.392814	0.803046	chr2R	7667247	7669029	-	protein_coding	CG12042
FBgn0032915	1411.02	-0.355722	0.359777	-0.988728	0.322796	0.75809	chr2L	21094965	21102429	-	protein_coding	CG12050
FBgn0039831	1368.5	-0.32694	0.315564	-1.03605	0.300178	0.745645	chr3R	31220701	31231259	+	protein_coding	CG12054
FBgn0030099	572.691	0.410501	0.349514	1.17449	0.2402	0.692445	chrX	9192668	9193620	+	protein_coding	CG12056
FBgn0030098	2.47475	0.0980769	0.281114	0.348887	0.727174	NA	chrX	9191656	9192548	+	protein_coding	CG12057
FBgn0040031	1.64911	-0.033127	0.200789	-0.164984	0.868957	NA	chrX	23036065	23047678	+	protein_coding	CG12061
FBgn0030052	4118.48	-0.62393	0.297898	-2.09444	0.036221	0.370038	chrX	8574305	8588528	+	protein_coding	CG12065
FBgn0039796	0.4676	0.00367107	0.138149	0.0265734	0.9788	NA	chr3R	30693571	30695498	-	protein_coding	CG12069
FBgn0039808	32.1343	0.321089	0.417602	0.768888	0.44196	0.827277	chr3R	30877083	30881027	-	protein_coding	CG12071
FBgn0030065	59.4752	-0.402581	0.392078	-1.02679	0.304521	0.746976	chrX	8838322	8872774	+	protein_coding	CG12075
FBgn0035426	19.9652	0.297061	0.419926	0.707413	0.47931	0.843996	chr3L	3243273	3244294	-	protein_coding	CG12078
FBgn0037386	3.72893	0.350963	0.323511	1.08485	0.277986	NA	chr3R	5831638	5838782	+	protein_coding	CG1208
FBgn0030053	498.815	-0.0903835	0.308708	-0.29278	0.76969	0.9463	chrX	8588810	8590774	+	protein_coding	CG12081
FBgn0035402	759.324	-0.0810585	0.360259	-0.225001	0.821979	0.957849	chr3L	3145404	3148358	-	protein_coding	CG12082
FBgn0043458	914.572	-0.621191	0.364835	-1.70266	0.0886316	0.501958	chr3L	1490950	1496643	-	protein_coding	CG12084
FBgn0035227	1329.76	0.238885	0.305291	0.782483	0.433931	0.82267	chr3L	1523413	1534034	-	protein_coding	CG12090
FBgn0035228	1723.89	-0.354988	0.332261	-1.0684	0.28534	0.733133	chr3L	1534928	1536835	-	protein_coding	CG12091
FBgn0035372	1362.94	0.0360783	0.303327	0.118942	0.905321	0.980935	chr3L	2772559	2774007	-	protein_coding	CG12093
FBgn0030457	472.02	0.0182413	0.337764	0.0540062	0.95693	0.990722	chrX	13159603	13162854	+	protein_coding	CG12096
FBgn0035232	2855.55	-0.155292	0.299317	-0.518821	0.603885	0.89808	chr3L	1555362	1558484	-	protein_coding	CG12099
FBgn0035238	703.849	-0.450191	0.301537	-1.49298	0.135441	0.575301	chr3L	1600725	1602674	-	protein_coding	CG12104
FBgn0035241	31.392	0.450421	0.41914	1.07463	0.282539	0.732859	chr3L	1610695	1615801	-	protein_coding	CG12105
FBgn0030100	87.252	-0.246525	0.385598	-0.63933	0.522608	0.86519	chrX	9193897	9195333	+	protein_coding	CG12106
FBgn0033209	1105.3	0.442597	0.295678	1.49689	0.134422	0.573018	chr2R	7674449	7675362	+	protein_coding	CG12107
FBgn0030050	0.205766	-0.0313843	0.137261	-0.228647	0.819143	NA	chrX	8570207	8570948	-	protein_coding	CG12111
FBgn0030048	1748.57	0.070078	0.341066	0.205468	0.837207	0.962077	chrX	8558878	8560192	-	protein_coding	CG12112
FBgn0030097	1.03007	0.0921894	0.196903	0.468196	0.639644	NA	chrX	9189325	9190605	-	protein_coding	CG12115
FBgn0030041	195.324	-0.0578249	0.41908	-0.13798	0.890256	0.977013	chrX	8467442	8469012	-	protein_coding	CG12116
FBgn0030101	194.514	-0.380025	0.355201	-1.06989	0.28467	0.732962	chrX	9194749	9196414	-	protein_coding	CG12118
FBgn0030102	1.21723	-0.0189014	0.227102	-0.0832289	0.93367	NA	chrX	9206125	9210887	-	protein_coding	CG12119
FBgn0030109	2200.61	-0.11642	0.366161	-0.317949	0.750524	0.944181	chrX	9228795	9232378	-	protein_coding	CG12121
FBgn0030039	471.186	0.0819759	0.319794	0.25634	0.797688	0.953431	chrX	8441246	8442348	-	protein_coding	CG12123
FBgn0030037	587.583	-0.478237	0.306551	-1.56006	0.118746	0.550219	chrX	8433922	8437820	-	protein_coding	CG12125
FBgn0033280	0	NA	NA	NA	NA	NA	chr2R	8262673	8263278	-	protein_coding	CG12126
FBgn0033473	817.904	-0.0527974	0.296347	-0.178161	0.858597	0.968988	chr2R	10026838	10030668	+	protein_coding	CG12128
FBgn0033475	1048.18	-0.0602794	0.312145	-0.193113	0.84687	0.966077	chr2R	10033303	10034698	+	protein_coding	CG12129
FBgn0037387	21.7868	-0.383108	0.419805	-0.912586	0.36146	0.787314	chr3R	5841169	5846568	+	protein_coding	CG1213
FBgn0033469	5.05655	0.460188	0.351993	1.30738	0.191085	NA	chr2R	9967230	9968388	+	protein_coding	CG12133
FBgn0033471	886.434	0.012057	0.293799	0.0410383	0.967265	0.993633	chr2R	9971142	9972780	+	protein_coding	CG12134
FBgn0037325	0	NA	NA	NA	NA	NA	chr3R	5425368	5427257	-	protein_coding	CG12147
FBgn0029957	545.874	0.00758689	0.342438	0.0221555	0.982324	0.996671	chrX	7728754	7731729	+	protein_coding	CG12155
FBgn0040775	0	NA	NA	NA	NA	NA	chr2R	9362573	9362906	-	protein_coding	CG12158
FBgn0033232	1109.32	0.273369	0.307186	0.889913	0.373512	0.793975	chr2R	7915026	7916478	-	protein_coding	CG12159
FBgn0037329	749.092	0.275669	0.34753	0.793224	0.427647	0.819102	chr3R	5467777	5469566	+	protein_coding	CG12162
FBgn0260462	11635.6	-0.382706	0.31418	-1.21811	0.223183	0.677691	chr3R	5237650	5251745	-	protein_coding	CG12163
FBgn0033158	1.19862	-0.0849849	0.206539	-0.411471	0.680727	NA	chr2R	7311394	7313495	+	protein_coding	CG12164
FBgn0037356	493.372	0.0223038	0.318115	0.0701124	0.944104	0.98772	chr3R	5637233	5638657	+	protein_coding	CG12170
FBgn0037354	1493.78	-0.0247016	0.29244	-0.0844674	0.932685	0.985849	chr3R	5633626	5634640	+	protein_coding	CG12171
FBgn0037305	1027.03	0.371205	0.294978	1.25842	0.208241	0.661223	chr3R	5255443	5256681	-	protein_coding	CG12173
FBgn0030510	888.267	-0.520976	0.325667	-1.59972	0.109661	0.535566	chrX	13677898	13680500	-	protein_coding	CG12177
FBgn0025388	413.944	0.100051	0.35767	0.279731	0.779684	0.949123	chrX	4631051	4636004	-	protein_coding	CG12179
FBgn0037377	864.774	-0.208639	0.327443	-0.637178	0.524009	0.865408	chr3R	5791878	5793383	+	protein_coding	CG1218
FBgn0028504	160.079	-0.32361	0.389432	-0.830981	0.405984	0.807833	chr3L	2595841	2599579	-	protein_coding	CG12182
FBgn0025387	25.3763	0.146308	0.419698	0.348603	0.727388	0.937318	chrX	4627379	4630936	-	protein_coding	CG12184
FBgn0031636	100.644	-0.240679	0.367105	-0.655614	0.512073	0.859623	chr2L	4838346	4841465	+	protein_coding	CG12194
FBgn0031018	122.852	0.466123	0.386915	1.20472	0.228312	0.683566	chrX	19475062	19476055	+	protein_coding	CG12200
FBgn0031021	1284.34	0.78557	0.301285	2.6074	0.00912328	0.205312	chrX	19492420	19493337	+	protein_coding	CG12203
FBgn0031022	342.687	0.590471	0.338739	1.74314	0.0813087	0.489507	chrX	19493291	19494401	-	protein_coding	CG12204
FBgn0029662	59.9741	0.442979	0.397351	1.11483	0.264923	0.71672	chrX	3465736	3474524	-	protein_coding	CG12206
FBgn0038220	1560.14	-0.298543	0.290253	-1.02856	0.303686	0.746976	chr3R	14289070	14302276	+	protein_coding	CG12207
FBgn0033498	0.692225	-0.0964585	0.15076	-0.639813	0.522294	NA	chr2R	10246070	10247560	-	protein_coding	CG12209
FBgn0260742	2637.35	-0.163467	0.29989	-0.545089	0.585693	0.890401	chr3R	11964673	11967691	-	protein_coding	CG12213
FBgn0043796	368.618	-0.128213	0.312804	-0.409881	0.681893	0.923567	chrX	6299053	6301285	-	protein_coding	CG12219
FBgn0037974	105.942	-0.529058	0.361899	-1.46189	0.14377	0.586437	chr3R	11980703	11982622	-	protein_coding	CG12224
FBgn0036723	35.1724	0.0110331	0.415468	0.0265559	0.978814	0.995136	chr3L	17434471	17436431	-	protein_coding	CG12229
FBgn0031026	0	NA	NA	NA	NA	NA	chrX	19531031	19531742	-	protein_coding	CG12231
FBgn0029822	558.292	-0.308704	0.303822	-1.01607	0.309598	0.750015	chrX	5908134	5913079	+	protein_coding	CG12236
FBgn0031048	899.936	-0.0814307	0.312692	-0.260418	0.794541	0.95252	chrX	19641190	19642869	-	protein_coding	CG12237
FBgn0029810	2.62568	0.215397	0.266594	0.80796	0.419114	NA	chrX	5792139	5794543	+	protein_coding	CG12239
FBgn0038304	565.456	-0.378932	0.334267	-1.13362	0.256954	0.711637	chr3R	15219255	15222371	+	protein_coding	CG12241
FBgn0026148	211.936	0.230979	0.329024	0.702013	0.482671	0.846556	chr2L	10987805	10989241	+	protein_coding	CG12253
FBgn0038002	0	NA	NA	NA	NA	NA	chr3R	12225281	12226339	-	protein_coding	CG12256
FBgn0039557	468.136	0.270668	0.331236	0.817146	0.413845	0.813432	chr3R	27919843	27921089	-	protein_coding	CG12259
FBgn0035811	6.6261	-0.290075	0.376475	-0.770501	0.441003	NA	chr3L	7719349	7721472	+	protein_coding	CG12262
FBgn0034346	1059.15	-0.166715	0.356618	-0.46749	0.640149	0.912604	chr2R	18426420	18430333	+	protein_coding	CG12263
FBgn0032393	1403.29	-0.215601	0.358764	-0.600955	0.54787	0.877313	chr2L	11999653	12001244	+	protein_coding	CG12264
FBgn0038057	277.765	0.235697	0.355711	0.662609	0.507581	0.859049	chr3R	12460413	12462418	+	protein_coding	CG12267
FBgn0039131	0.205766	-0.0313843	0.137261	-0.228647	0.819143	NA	chr3R	23943627	23948424	-	protein_coding	CG12268
FBgn0038665	9.94283	0.173436	0.398247	0.435499	0.6632	NA	chr3R	18978272	18978809	-	protein_coding	CG12269
FBgn0037491	302.715	-0.0302749	0.316569	-0.0956344	0.923811	0.98527	chr3R	7248150	7249738	-	protein_coding	CG1227
FBgn0036571	491.364	-0.288295	0.341111	-0.845167	0.398018	0.8031	chr3L	16122001	16126052	+	protein_coding	CG12272
FBgn0038847	0.338097	0.0478633	0.137261	0.348703	0.727312	NA	chr3R	21044067	21044905	+	protein_coding	CG12278
FBgn0038080	931.874	0.17608	0.354861	0.496195	0.619757	0.904343	chr3R	12705093	12705818	+	protein_coding	CG12279
FBgn0032620	837.19	0.513874	0.355577	1.44518	0.148406	0.593767	chr2L	16900534	16902218	-	protein_coding	CG12288
FBgn0036160	0	NA	NA	NA	NA	NA	chr3L	11457075	11458470	-	protein_coding	CG12289
FBgn0039419	363.882	-0.0965946	0.39454	-0.244828	0.806589	0.954572	chr3R	26230247	26234700	+	protein_coding	CG12290
FBgn0032295	822.465	-0.429941	0.299146	-1.43723	0.150653	0.596195	chr2L	10737344	10740762	+	protein_coding	CG12299
FBgn0036514	928.355	-0.00396515	0.376886	-0.0105208	0.991606	0.998606	chr3L	15580799	15583373	+	protein_coding	CG12301
FBgn0036515	1917.91	0.091676	0.299102	0.306504	0.759221	0.944181	chr3L	15583637	15585347	+	protein_coding	CG12304
FBgn0032370	0.22437	0.0478633	0.137261	0.348703	0.727312	NA	chr2L	11651330	11652010	-	protein_coding	CG12307
FBgn0033542	0.22437	0.0478633	0.137261	0.348703	0.727312	NA	chr2R	10725269	10727272	+	protein_coding	CG12309
FBgn0035134	4.14072	0.143224	0.33666	0.425427	0.670526	NA	chr3L	356421	357664	+	protein_coding	CG1231
FBgn0036467	0.24323	-0.0313843	0.137261	-0.228647	0.819143	NA	chr3L	15050262	15050806	-	protein_coding	CG12310
FBgn0036483	435.009	0.298607	0.35115	0.850369	0.39512	0.803046	chr3L	15131507	15136934	-	protein_coding	CG12316
FBgn0038590	178.869	0.436372	0.341376	1.27827	0.201153	0.653178	chr3R	18251068	18252734	-	protein_coding	CG12320
FBgn0038577	558.156	0.476431	0.315717	1.50904	0.131288	0.569974	chr3R	18187804	18188707	-	protein_coding	CG12321
FBgn0033557	593.772	-0.460425	0.406647	-1.13225	0.25753	0.711637	chr2R	10823404	10827644	+	protein_coding	CG12325
FBgn0035137	730.586	-0.256472	0.307021	-0.835356	0.403517	0.806968	chr3L	361471	365681	+	protein_coding	CG1233
FBgn0038617	364.192	-0.00156642	0.330076	-0.00474563	0.996214	0.999451	chr3R	18400372	18402716	-	protein_coding	CG12333
FBgn0033543	279.691	0.298351	0.370647	0.804945	0.420851	0.81579	chr2R	10729577	10731528	-	protein_coding	CG12338
FBgn0037489	1018.65	-0.244676	0.347781	-0.703534	0.481723	0.845635	chr3R	7244231	7246969	-	protein_coding	CG1234
FBgn0033550	263.391	0.00511933	0.347479	0.0147328	0.988245	0.997823	chr2R	10812156	10813310	-	protein_coding	CG12341
FBgn0033556	832.566	0.225235	0.332042	0.678334	0.49756	0.853493	chr2R	10822399	10823372	-	protein_coding	CG12343
FBgn0033558	6.58838	-0.169902	0.375797	-0.452112	0.651189	NA	chr2R	10827429	10835709	-	protein_coding	CG12344
FBgn0038558	0	NA	NA	NA	NA	NA	chr3R	17906444	17907451	+	protein_coding	CG12347
FBgn0040805	0.338097	0.0478633	0.137261	0.348703	0.727312	NA	chr3L	15492963	15495549	-	protein_coding	CG12355
FBgn0037370	1321.24	-0.0128653	0.30488	-0.0421979	0.966341	0.993322	chr3R	5736747	5738013	+	protein_coding	CG1236
FBgn0038111	4027.88	-0.23657	0.327242	-0.72292	0.469729	0.839581	chr3R	13026282	13030659	-	protein_coding	CG12360
FBgn0036082	10.2736	-0.601401	0.37748	-1.5932	0.111115	NA	chr3L	10412817	10414774	+	protein_coding	CG12362
FBgn0033774	2.25038	0.052751	0.249013	0.21184	0.832232	NA	chr2R	12762112	12763825	+	protein_coding	CG12374
FBgn0031987	446.124	0.0494297	0.325617	0.151803	0.879342	0.973018	chr2L	8125667	8126890	-	protein_coding	CG12375
FBgn0033323	0.543862	0.01222	0.137962	0.0885748	0.92942	NA	chr2R	8701834	8704502	+	protein_coding	CG12376
FBgn0030676	57.972	0.315078	0.38767	0.812749	0.416362	0.814097	chrX	15733221	15733996	-	protein_coding	CG12379
FBgn0033624	3192	0.113293	0.393659	0.287796	0.773503	0.947506	chr2R	11357901	11359176	-	protein_coding	CG12384
FBgn0037368	198.538	0.263481	0.333941	0.789005	0.430109	0.821258	chr3R	5733512	5734702	+	protein_coding	CG1239
FBgn0033581	1287.11	0.101414	0.361089	0.280855	0.778822	0.948903	chr2R	11147601	11150068	-	protein_coding	CG12391
FBgn0031768	622.127	-0.0701064	0.308881	-0.226969	0.820448	0.957684	chr2L	6048001	6050474	+	protein_coding	CG12393
FBgn0030722	13.9494	0.0544371	0.376659	0.144526	0.885085	NA	chrX	16061901	16062898	-	protein_coding	CG12395
FBgn0030596	336.307	0.55813	0.39313	1.41971	0.155693	0.601919	chrX	14911780	14913812	-	protein_coding	CG12398
FBgn0031505	2186.28	0.55059	0.334169	1.64764	0.0994272	0.521769	chr2L	3144952	3145848	-	protein_coding	CG12400
FBgn0038202	3.12668	-0.136855	0.312256	-0.43828	0.661183	NA	chr3R	14104487	14108321	-	protein_coding	CG12402
FBgn0032465	1568.23	0.22855	0.296501	0.770823	0.440812	0.826096	chr2L	12993756	13000635	-	protein_coding	CG12404
FBgn0039588	300.416	-0.00914358	0.348702	-0.0262217	0.97908	0.995136	chr3R	28542273	28544817	-	protein_coding	CG12413
FBgn0037797	0.22437	0.0478633	0.137261	0.348703	0.727312	NA	chr3R	10222697	10223745	+	protein_coding	CG12420
FBgn0039552	0	NA	NA	NA	NA	NA	chr3R	27871500	27872390	-	protein_coding	CG12426
FBgn0039543	357.952	0.231234	0.341462	0.677188	0.498287	0.853493	chr3R	27703378	27706751	-	protein_coding	CG12428
FBgn0032065	0	NA	NA	NA	NA	NA	chr2L	8752284	8753209	+	protein_coding	CG12438
FBgn0032094	0	NA	NA	NA	NA	NA	chr2L	9077120	9077988	+	protein_coding	CG12439
FBgn0031201	10.7198	0.343997	0.392961	0.875397	0.381358	NA	chrX	22809291	22811935	-	protein_coding	CG12446
FBgn0028857	0	NA	NA	NA	NA	NA	chr2L	15941440	15942854	+	protein_coding	CG12448
FBgn0035360	12.3903	0.428938	0.404211	1.06117	0.288611	NA	chr3L	2648047	2650205	+	protein_coding	CG1246
FBgn0033861	0	NA	NA	NA	NA	NA	chr2R	13608672	13609178	-	protein_coding	CG12464
FBgn0040371	120.924	-0.00378703	0.38916	-0.00973128	0.992236	0.998619	chrX	307683	308935	+	protein_coding	CG12470
FBgn0036809	58.9523	0.221323	0.39888	0.554862	0.578989	0.889419	chr3L	18721892	18723272	-	protein_coding	CG12477
FBgn0040871	0	NA	NA	NA	NA	NA	chrX	14151578	14152006	-	protein_coding	CG12479
FBgn0030537	0.448741	0.0807314	0.137847	0.58566	0.558104	NA	chrX	14169591	14171545	+	protein_coding	CG12480
FBgn0030542	0	NA	NA	NA	NA	NA	chrX	14187252	14187841	+	protein_coding	CG12481
FBgn0040688	1.38553	-0.0395308	0.213579	-0.185087	0.853161	NA	chr3L	97627	98375	-	protein_coding	CG12483
FBgn0086604	0.22437	0.0478633	0.137261	0.348703	0.727312	NA	chr2R	20424337	20478951	+	protein_coding	CG12484
FBgn0034782	0	NA	NA	NA	NA	NA	chr2R	22834646	22836701	+	protein_coding	CG12490
FBgn0034900	0	NA	NA	NA	NA	NA	chr2R	23750645	23751225	+	protein_coding	CG12491
FBgn0035571	4.83243	0.300034	0.351188	0.85434	0.392917	NA	chr3L	4752392	4753738	-	protein_coding	CG12493
FBgn0040385	0.543862	0.01222	0.137962	0.0885748	0.92942	NA	chrX	2409364	2410901	-	protein_coding	CG12496
FBgn0040356	0.935455	-0.126619	0.17026	-0.743681	0.457069	NA	chrX	2809880	2810846	+	protein_coding	CG12498
FBgn0038968	1274.11	-0.289744	0.401582	-0.721507	0.470598	0.839581	chr3R	22440151	22446587	-	protein_coding	CG12499
FBgn0035171	2.41401	0.123481	0.255246	0.483771	0.628548	NA	chr3L	865395	871701	+	protein_coding	CG12502
FBgn0031276	0	NA	NA	NA	NA	NA	chr2L	773546	774017	+	protein_coding	CG12506
FBgn0030729	3.78119	-0.0912932	0.330021	-0.276628	0.782066	NA	chrX	16265241	16266537	-	protein_coding	CG12507
FBgn0031729	0	NA	NA	NA	NA	NA	chr2L	5678581	5679499	+	protein_coding	CG12511
FBgn0031703	1222.18	0.228654	0.309332	0.739185	0.459795	0.836417	chr2L	5339131	5342234	-	protein_coding	CG12512
FBgn0039577	0	NA	NA	NA	NA	NA	chr3R	28303630	28304605	-	protein_coding	CG12516
FBgn0032311	0	NA	NA	NA	NA	NA	chr2L	10870166	10870722	+	protein_coding	CG12517
FBgn0036872	0	NA	NA	NA	NA	NA	chr3L	19472490	19473145	+	protein_coding	CG12519
FBgn0036324	53.1332	-0.441117	0.396087	-1.11369	0.265414	0.717076	chr3L	12901246	12902737	-	protein_coding	CG12520
FBgn0040816	2.66032	0.0891379	0.265814	0.335339	0.737369	NA	chr3L	11847382	11847803	-	protein_coding	CG12521
FBgn0036131	0	NA	NA	NA	NA	NA	chr3L	11108234	11108732	+	protein_coding	CG12522
FBgn0036102	2.30336	0.114187	0.256573	0.445047	0.656286	NA	chr3L	10801189	10802350	+	protein_coding	CG12523
FBgn0031064	0.48646	-0.0697773	0.13832	-0.504463	0.613936	NA	chrX	19718922	19730199	+	protein_coding	CG12531
FBgn0029657	76.9009	0.324695	0.411448	0.789152	0.430023	0.821258	chrX	3387943	3448943	-	protein_coding	CG12535
FBgn0038157	0	NA	NA	NA	NA	NA	chr3R	13522950	13523535	-	protein_coding	CG12538
FBgn0030586	2.52774	0.141379	0.264089	0.535347	0.59241	NA	chrX	14842616	14844757	-	protein_coding	CG12539
FBgn0030570	0	NA	NA	NA	NA	NA	chrX	14496134	14497240	+	protein_coding	CG12540
FBgn0029930	0.768233	0.0612259	0.175675	0.348517	0.727452	NA	chrX	7021607	7066052	-	protein_coding	CG12541
FBgn0037178	0	NA	NA	NA	NA	NA	chr3L	22693323	22693812	-	protein_coding	CG12546
FBgn0250830	361.381	-0.891356	0.319999	-2.7855	0.00534453	0.164855	chr2R	4785854	4788965	-	protein_coding	CG12547
FBgn0031974	65.889	-0.338038	0.399653	-0.845829	0.397648	0.8031	chr2L	8008301	8009477	-	protein_coding	CG12560
FBgn0039958	2048.62	-0.79493	0.335632	-2.36846	0.0178624	0.265106	chr2L	23161121	23174484	-	protein_coding	CG12567
FBgn0031190	1957.42	-0.839429	0.335559	-2.50158	0.0123639	0.238588	chrX	22474850	22482357	-	protein_coding	CG12576
FBgn0037213	1.7797	0.0806078	0.259776	0.310297	0.756335	NA	chr3R	4174631	4186751	+	protein_coding	CG12581
FBgn0037215	3724.43	-0.333841	0.322558	-1.03498	0.300678	0.746	chr3R	4197205	4204572	+	protein_coding	CG12582
FBgn0040684	0.676193	0.0844353	0.139134	0.606865	0.54394	NA	chr3R	5137056	5138989	-	protein_coding	CG12589
FBgn0037294	0.673366	-0.0374496	0.167284	-0.223869	0.822859	NA	chr3R	5159611	5160901	+	protein_coding	CG12590
FBgn0037811	83.6476	1.12483	0.390812	2.87818	0.00399975	0.141389	chr3R	10338341	10340872	+	protein_coding	CG12592
FBgn0037941	8.78367	0.121378	0.395628	0.306799	0.758996	NA	chr3R	11721733	11732479	+	protein_coding	CG12594
FBgn0035481	0.48646	-0.0697773	0.13832	-0.504463	0.613936	NA	chr3L	3954250	3964771	-	protein_coding	CG12605
FBgn0035545	0	NA	NA	NA	NA	NA	chr3L	4446572	4448072	+	protein_coding	CG12607
FBgn0030630	2318.31	0.540927	0.297355	1.81913	0.0688917	0.463279	chrX	15342856	15344625	-	protein_coding	CG12608
FBgn0030952	0	NA	NA	NA	NA	NA	chrX	18746366	18748306	-	protein_coding	CG12609
FBgn0040996	0	NA	NA	NA	NA	NA	chr2L	20294692	20295804	+	protein_coding	CG12617
FBgn0032626	0	NA	NA	NA	NA	NA	chr2L	17087640	17089186	+	protein_coding	CG12620
FBgn0030224	0	NA	NA	NA	NA	NA	chrX	10672432	10673466	-	protein_coding	CG12637
FBgn0030202	0	NA	NA	NA	NA	NA	chrX	10432464	10432812	-	protein_coding	CG12640
FBgn0040942	567.526	-0.361784	0.358141	-1.01017	0.312413	0.752674	chrX	10264232	10265263	-	protein_coding	CG12643
FBgn0030181	0.24323	-0.0313843	0.137261	-0.228647	0.819143	NA	chrX	10153611	10155009	+	protein_coding	CG12645
FBgn0035517	866.145	-0.154741	0.362523	-0.426843	0.669493	0.922329	chr3L	4254775	4256053	+	protein_coding	CG1265
FBgn0031080	1.74249	-0.0579911	0.231015	-0.251028	0.801793	NA	chrX	19958392	19959403	-	protein_coding	CG12655
FBgn0040929	113.306	0.385013	0.359554	1.07081	0.284256	0.732962	chrX	8590774	8591729	-	protein_coding	CG12659
FBgn0030071	1.40588	-0.00745852	0.190762	-0.0390985	0.968812	NA	chrX	8922887	8923687	-	protein_coding	CG12661
FBgn0030074	0.338097	0.0478633	0.137261	0.348703	0.727312	NA	chrX	8983633	8984190	-	protein_coding	CG12662
FBgn0030886	0	NA	NA	NA	NA	NA	chrX	18005896	18007606	-	protein_coding	CG12672
FBgn0031388	3.83592	-0.049168	0.306174	-0.160589	0.872417	NA	chr2L	2079918	2081286	+	protein_coding	CG12674
FBgn0031103	0	NA	NA	NA	NA	NA	chrX	20375763	20376522	-	protein_coding	CG12679
FBgn0029740	0	NA	NA	NA	NA	NA	chrX	4997440	4998388	+	protein_coding	CG12680
FBgn0029730	0	NA	NA	NA	NA	NA	chrX	4875669	4877263	+	protein_coding	CG12681
FBgn0029729	0	NA	NA	NA	NA	NA	chrX	4825973	4826833	+	protein_coding	CG12682
FBgn0029717	0	NA	NA	NA	NA	NA	chrX	4570990	4571929	-	protein_coding	CG12684
FBgn0029707	0.635901	-0.024106	0.144607	-0.1667	0.867606	NA	chrX	4380757	4382466	+	protein_coding	CG12688
FBgn0029952	0.448995	-0.067225	0.13791	-0.487457	0.625935	NA	chrX	7585302	7586131	-	protein_coding	CG12689
FBgn0029701	2.84748	0.00970746	0.299415	0.0324214	0.974136	NA	chrX	4266096	4266669	+	protein_coding	CG12691
FBgn0029703	0.448995	-0.067225	0.13791	-0.487457	0.625935	NA	chrX	4300116	4302346	-	protein_coding	CG12692
FBgn0029705	1.0849	-0.101927	0.201061	-0.506945	0.612193	NA	chrX	4327079	4329457	-	protein_coding	CG12693
FBgn0030721	120.928	0.170745	0.406688	0.419843	0.6746	0.923473	chrX	16006146	16008721	+	protein_coding	CG12698
FBgn0046294	0.205766	-0.0313843	0.137261	-0.228647	0.819143	NA	chr2R	17246529	17247383	-	protein_coding	CG12699
FBgn0031070	1043.34	0.322635	0.359411	0.897677	0.369358	0.792136	chrX	19759172	19764874	-	protein_coding	CG12702
FBgn0030666	1.96377	-0.0191304	0.241824	-0.079109	0.936946	NA	chrX	15675475	15677737	+	protein_coding	CG12708
FBgn0035392	118.824	-0.0459127	0.361444	-0.127026	0.89892	0.979203	chr3L	3052513	3054906	+	protein_coding	CG1271
FBgn0036536	308.253	-0.403488	0.359288	-1.12302	0.261429	0.712901	chr3L	15832463	15833947	+	protein_coding	CG12713
FBgn0030443	0.24323	-0.0313843	0.137261	-0.228647	0.819143	NA	chrX	13052846	13055328	-	protein_coding	CG12715
FBgn0030439	0	NA	NA	NA	NA	NA	chrX	12974682	12976231	-	protein_coding	CG12716
FBgn0030420	404.366	-0.116153	0.36092	-0.321824	0.747586	0.943971	chrX	12760641	12763611	-	protein_coding	CG12717
FBgn0030373	692.914	0.218385	0.335356	0.651203	0.514916	0.86027	chrX	12072007	12072818	-	protein_coding	CG12721
FBgn0030459	4.59387	0.157099	0.29814	0.526932	0.598241	NA	chrX	13189642	13191883	-	protein_coding	CG12723
FBgn0030483	16.7517	0.327786	0.412241	0.795134	0.426536	0.819012	chrX	13401838	13402863	-	protein_coding	CG12725
FBgn0029825	730.604	-0.0145039	0.332704	-0.043594	0.965228	0.992817	chrX	5942605	5945250	+	protein_coding	CG12728
FBgn0029816	0.338097	0.0478633	0.137261	0.348703	0.727312	NA	chrX	5845279	5846106	+	protein_coding	CG12729
FBgn0035522	0.205766	-0.0313843	0.137261	-0.228647	0.819143	NA	chr3L	4263718	4277778	+	protein_coding	CG1273
FBgn0029771	1495.69	-0.169511	0.325911	-0.520114	0.602984	0.897901	chrX	5516607	5518771	+	protein_coding	CG12730
FBgn0033184	616.64	-0.0834528	0.322199	-0.25901	0.795628	0.95309	chr2R	7508526	7510357	-	protein_coding	CG12736
FBgn0033459	121.323	0.737629	0.355058	2.07749	0.0377565	0.371571	chr2R	9875280	9876242	+	protein_coding	CG12744
FBgn0037341	485.669	0.118823	0.305405	0.389069	0.697225	0.93006	chr3R	5564864	5567435	+	protein_coding	CG12746
FBgn0035321	2577.75	-0.668199	0.348906	-1.91513	0.0554759	0.429144	chr3L	2252743	2257423	-	protein_coding	CG1275
FBgn0035476	10.6936	-0.148858	0.40346	-0.368953	0.712163	NA	chr3L	3938623	3940125	-	protein_coding	CG12766
FBgn0037206	1084.32	-0.0562454	0.293261	-0.191793	0.847904	0.966077	chr3L	22910490	22923532	+	protein_coding	CG12768
FBgn0033252	1.96428	-0.257015	0.232935	-1.10337	0.269865	NA	chr2R	8052079	8065554	-	protein_coding	CG12769
FBgn0030055	540.22	-0.488139	0.306073	-1.59484	0.110747	0.537521	chrX	8677062	8680912	+	protein_coding	CG12772
FBgn0024365	1815.62	-0.317793	0.332639	-0.955367	0.339392	0.768192	chrX	1349622	1353981	-	protein_coding	CG12773
FBgn0033301	3.44125	0.0673116	0.275442	0.244377	0.806939	NA	chr2R	8551858	8552290	-	protein_coding	CG12780
FBgn0034838	0	NA	NA	NA	NA	NA	chr2R	23264268	23265543	-	protein_coding	CG12782
FBgn0038448	0	NA	NA	NA	NA	NA	chr3R	16611418	16613400	-	protein_coding	CG12783
FBgn0038356	0	NA	NA	NA	NA	NA	chr3R	15763114	15763551	+	protein_coding	CG12784
FBgn0031041	0	NA	NA	NA	NA	NA	chrX	19616662	19618537	-	protein_coding	CG12788
FBgn0031535	552.168	0.374826	0.302061	1.24089	0.214645	0.667756	chr2L	3452465	3453755	+	protein_coding	CG12795
FBgn0029909	2.16954	-0.0449487	0.24879	-0.180669	0.856627	NA	chrX	6831396	6832684	-	protein_coding	CG12796
FBgn0037779	854.955	0.210459	0.320037	0.657609	0.51079	0.859049	chr3R	10047251	10048797	-	protein_coding	CG12811
FBgn0037796	0.338097	0.0478633	0.137261	0.348703	0.727312	NA	chr3R	10171155	10189603	-	protein_coding	CG12814
FBgn0037798	0.24323	-0.0313843	0.137261	-0.228647	0.819143	NA	chr3R	10223439	10224725	-	protein_coding	CG12817
FBgn0037809	326.73	0.244072	0.313998	0.777306	0.436978	0.823936	chr3R	10331580	10332695	+	protein_coding	CG12818
FBgn0033229	729.884	0.240177	0.345589	0.69498	0.487068	0.848776	chr2R	7832170	7833841	+	protein_coding	CG12822
FBgn0033222	10.0727	-0.373024	0.395799	-0.942458	0.345958	NA	chr2R	7790367	7791170	+	protein_coding	CG12824
FBgn0033221	66.0517	0.0324217	0.386668	0.0838491	0.933176	0.985849	chr2R	7789205	7789988	+	protein_coding	CG12825
FBgn0033207	3.16522	0.0259912	0.304066	0.0854786	0.931881	NA	chr2R	7670326	7671103	-	protein_coding	CG12826
FBgn0033145	0	NA	NA	NA	NA	NA	chr2R	7149173	7149677	-	protein_coding	CG12828
FBgn0033141	0.24323	-0.0313843	0.137261	-0.228647	0.819143	NA	chr2R	7070494	7074152	-	protein_coding	CG12831
FBgn0033140	0.22437	0.0478633	0.137261	0.348703	0.727312	NA	chr2R	7068571	7069896	+	protein_coding	CG12836
FBgn0040666	707.497	0.516494	0.310828	1.66167	0.0965782	0.518979	chr2R	24762565	24763094	-	protein_coding	CG12848
FBgn0035068	0	NA	NA	NA	NA	NA	chr2R	24797924	24798613	+	protein_coding	CG12849
FBgn0035086	8.54044	0.150256	0.394298	0.381072	0.703149	NA	chr2R	24948644	24955677	+	protein_coding	CG12851
FBgn0040747	0	NA	NA	NA	NA	NA	chr2R	14933514	14933913	+	protein_coding	CG12853
FBgn0033963	6.10598	0.194232	0.369377	0.525837	0.599002	NA	chr2R	14757906	14759602	-	protein_coding	CG12857
FBgn0033958	8.67952	-0.667686	0.358476	-1.86257	0.0625229	NA	chr2R	14739358	14745335	-	protein_coding	CG12858
FBgn0033961	859.4	0.611423	0.323985	1.8872	0.0591339	0.438645	chr2R	14756515	14757072	+	protein_coding	CG12859
FBgn0033954	0	NA	NA	NA	NA	NA	chr2R	14665640	14666817	-	protein_coding	CG12860
FBgn0033953	0	NA	NA	NA	NA	NA	chr2R	14664245	14665356	-	protein_coding	CG12861
FBgn0033950	0.411531	-0.0648282	0.137604	-0.471122	0.637554	NA	chr2R	14640213	14640626	-	protein_coding	CG12862
FBgn0033948	329.483	0.0560233	0.346691	0.161594	0.871625	0.971724	chr2R	14619797	14621320	-	protein_coding	CG12863
FBgn0033955	0.338097	0.0478633	0.137261	0.348703	0.727312	NA	chr2R	14668390	14671675	+	protein_coding	CG12866
FBgn0033945	322.45	-0.35211	0.31692	-1.11104	0.266551	0.7182	chr2R	14604548	14605297	-	protein_coding	CG12868
FBgn0033943	6.85844	0.281268	0.376603	0.746855	0.455151	NA	chr2R	14591202	14595617	+	protein_coding	CG12869
FBgn0037506	5.65858	0.158247	0.359376	0.440337	0.659693	NA	chr3R	7500950	7502376	-	protein_coding	CG1287
FBgn0039544	510.319	-0.29039	0.310306	-0.935818	0.349367	0.777588	chr3R	27707099	27710857	+	protein_coding	CG12877
FBgn0250845	0.22437	0.0478633	0.137261	0.348703	0.727312	NA	chr3R	7206651	7208431	-	protein_coding	CG1288
FBgn0046258	10.0785	0.130794	0.398373	0.328321	0.742669	NA	chr3R	27685961	27692790	+	protein_coding	CG12880
FBgn0039538	316.487	-0.242078	0.33777	-0.716693	0.473563	0.840733	chr3R	27679290	27680336	+	protein_coding	CG12883
FBgn0039523	5.71191	-0.0605989	0.338802	-0.178862	0.858046	NA	chr3R	27520865	27533934	+	protein_coding	CG12885
FBgn0033523	501.492	0.289477	0.313412	0.923631	0.355679	0.782574	chr2R	10436597	10437382	-	protein_coding	CG12895
FBgn0033521	4.41817	0.0287979	0.300951	0.0956898	0.923767	NA	chr2R	10426879	10427915	-	protein_coding	CG12896
FBgn0033516	0	NA	NA	NA	NA	NA	chr2R	10406974	10407445	-	protein_coding	CG12898
FBgn0033512	0	NA	NA	NA	NA	NA	chr2R	10354723	10355831	-	protein_coding	CG12902
FBgn0250840	0	NA	NA	NA	NA	NA	chr2R	10353370	10354384	+	protein_coding	CG12907
FBgn0033507	1263.7	0.347365	0.332239	1.04553	0.295778	0.741179	chr2R	10310112	10311143	+	protein_coding	CG12909
FBgn0035401	1515.83	0.181669	0.315403	0.575989	0.564622	0.88372	chr3L	3143807	3145284	+	protein_coding	CG1291
FBgn0033502	9.77837	-0.0837197	0.394171	-0.212394	0.8318	NA	chr2R	10265056	10269205	+	protein_coding	CG12910
FBgn0033501	1.87348	-0.0100634	0.23346	-0.0431057	0.965617	NA	chr2R	10256685	10261276	+	protein_coding	CG12911
FBgn0033497	0	NA	NA	NA	NA	NA	chr2R	10205453	10234607	-	protein_coding	CG12912
FBgn0033500	0.4676	0.00367107	0.138149	0.0265734	0.9788	NA	chr2R	10249219	10255495	+	protein_coding	CG12913
FBgn0033499	0.24323	-0.0313843	0.137261	-0.228647	0.819143	NA	chr2R	10247813	10249404	+	protein_coding	CG12914
FBgn0033490	3.38826	0.0342585	0.318833	0.10745	0.914432	NA	chr2R	10137655	10139267	+	protein_coding	CG12917
FBgn0033481	16.5975	0.252255	0.418329	0.603005	0.546505	0.876362	chr2R	10069105	10071067	+	protein_coding	CG12920
FBgn0033461	1.53364	-0.0240932	0.224951	-0.107104	0.914706	NA	chr2R	9887647	9889485	+	protein_coding	CG12923
FBgn0033437	87.9968	0.396673	0.370912	1.06946	0.284865	0.732962	chr2R	9608127	9610290	-	protein_coding	CG12926
FBgn0033429	317.202	0.402223	0.362008	1.11109	0.266531	0.7182	chr2R	9586109	9586714	-	protein_coding	CG12929
FBgn0033541	13.6994	0.462812	0.410426	1.12764	0.259473	NA	chr2R	10648887	10649830	+	protein_coding	CG12934
FBgn0033547	259.49	0.0630296	0.343199	0.183653	0.854286	0.968551	chr2R	10809396	10810655	+	protein_coding	CG12935
FBgn0033569	340.799	0.113102	0.317569	0.356148	0.721729	0.937318	chr2R	10894458	10897222	+	protein_coding	CG12942
FBgn0037755	807.578	-0.881683	0.313688	-2.8107	0.00494339	0.158958	chr3R	9788851	9791221	-	protein_coding	CG12945
FBgn0037753	42.5617	0.600944	0.404217	1.48669	0.137098	0.57646	chr3R	9780063	9783054	+	protein_coding	CG12947
FBgn0037739	544.703	-0.101991	0.318709	-0.320013	0.748958	0.944181	chr3R	9746166	9747744	-	protein_coding	CG12948
FBgn0037736	2.09503	-0.0931019	0.245883	-0.378643	0.704953	NA	chr3R	9734011	9739979	-	protein_coding	CG12950
FBgn0037677	0.24323	-0.0313843	0.137261	-0.228647	0.819143	NA	chr3R	9329222	9330331	-	protein_coding	CG12951
FBgn0034031	3.50173	0.185145	0.321441	0.575984	0.564626	NA	chr2R	15555445	15562436	+	protein_coding	CG12963
FBgn0034022	0.205766	-0.0313843	0.137261	-0.228647	0.819143	NA	chr2R	15485952	15497231	-	protein_coding	CG12964
FBgn0034047	19.856	-0.575584	0.411863	-1.39751	0.162259	0.607165	chr2R	15855960	15857522	+	protein_coding	CG12970
FBgn0037078	8.67436	0.122948	0.390507	0.314841	0.752883	NA	chr3L	21355099	21356495	-	protein_coding	CG12971
FBgn0037065	7.73649	0.0872426	0.381931	0.228425	0.819316	NA	chr3L	21281751	21285962	-	protein_coding	CG12974
FBgn0037061	789.344	0.357655	0.30133	1.18692	0.235259	0.68815	chr3L	21215994	21216839	-	protein_coding	CG12975
FBgn0037040	4.02391	0.132774	0.33148	0.400548	0.688753	NA	chr3L	20962654	20966762	-	protein_coding	CG12983
FBgn0037042	19.8934	0.409167	0.418456	0.977803	0.328172	0.761836	chr3L	20991672	20992930	+	protein_coding	CG12984
FBgn0030881	0.411531	-0.0648282	0.137604	-0.471122	0.637554	NA	chrX	17883717	17885238	+	protein_coding	CG12985
FBgn0030868	0	NA	NA	NA	NA	NA	chrX	17819154	17819685	-	protein_coding	CG12986
FBgn0035501	5.4803	-0.178306	0.324635	-0.549251	0.582833	NA	chr3L	4148695	4152473	+	protein_coding	CG1299
FBgn0030859	5.55856	-0.380456	0.361676	-1.05193	0.292834	NA	chrX	17669207	17671888	-	protein_coding	CG12990
FBgn0030847	10.4962	-0.42552	0.381832	-1.11442	0.2651	NA	chrX	17579860	17599314	+	protein_coding	CG12991
FBgn0030846	1.0849	-0.101927	0.201061	-0.506945	0.612193	NA	chrX	17588864	17591706	+	protein_coding	CG12992
FBgn0040877	1.74398	0.028267	0.204223	0.138413	0.889914	NA	chrX	17422319	17443994	-	protein_coding	CG12994
FBgn0030826	0	NA	NA	NA	NA	NA	chrX	17209367	17209997	-	protein_coding	CG12995
FBgn0030829	0	NA	NA	NA	NA	NA	chrX	17218666	17219787	+	protein_coding	CG12998
FBgn0030807	4.69953	-0.174694	0.34331	-0.508853	0.610855	NA	chrX	16947963	16948471	-	protein_coding	CG13000
FBgn0030806	260.123	0.246024	0.321128	0.766123	0.443603	0.828117	chrX	16941085	16942871	-	protein_coding	CG13001
FBgn0030804	0	NA	NA	NA	NA	NA	chrX	16889809	16890637	+	protein_coding	CG13002
FBgn0030798	2.99692	0.0555578	0.307712	0.180552	0.856719	NA	chrX	16844806	16876544	-	protein_coding	CG13003
FBgn0030797	1642.18	-0.147354	0.317073	-0.464733	0.642123	0.912797	chrX	16826680	16835520	-	protein_coding	CG13004
FBgn0030794	88.4	-0.329691	0.366317	-0.900014	0.368113	0.792136	chrX	16803649	16805754	+	protein_coding	CG13005
FBgn0030780	0	NA	NA	NA	NA	NA	chrX	16711302	16714372	+	protein_coding	CG13008
FBgn0030770	8.59702	-0.00807084	0.391672	-0.0206061	0.98356	NA	chrX	16678264	16678945	-	protein_coding	CG13010
FBgn0030769	7.47081	0.386971	0.379232	1.02041	0.307536	NA	chrX	16668817	16676753	-	protein_coding	CG13012
FBgn0030759	789.496	0.220493	0.338611	0.65117	0.514937	0.86027	chrX	16587872	16588930	+	protein_coding	CG13014
FBgn0033899	370.839	-0.340748	0.346136	-0.984436	0.324901	0.75918	chr2R	14157761	14159434	+	protein_coding	CG13016
FBgn0040751	158.498	0.733692	0.344189	2.13165	0.0330353	0.35049	chr2R	14157049	14157488	-	protein_coding	CG13018
FBgn0029669	4.62641	0.464004	0.341336	1.35938	0.174028	NA	chrX	3514315	3515757	+	protein_coding	CG13021
FBgn0036679	0	NA	NA	NA	NA	NA	chr3L	16938329	16938952	-	protein_coding	CG13022
FBgn0036677	1.14379	0.105823	0.203048	0.521172	0.602247	NA	chr3L	16923913	16927434	-	protein_coding	CG13023
FBgn0036665	1.14097	-0.0349378	0.203916	-0.171334	0.863961	NA	chr3L	16809657	16829074	-	protein_coding	CG13024
FBgn0036660	254.35	-0.373416	0.36326	-1.02796	0.303969	0.746976	chr3L	16776530	16779736	-	protein_coding	CG13025
FBgn0036656	0.24323	-0.0313843	0.137261	-0.228647	0.819143	NA	chr3L	16724677	16726169	-	protein_coding	CG13026
FBgn0036676	0.673111	0.0858486	0.13998	0.613291	0.539684	NA	chr3L	16923251	16923994	+	protein_coding	CG13028
FBgn0036670	1.17869	-0.154234	0.186238	-0.828155	0.407582	NA	chr3L	16860621	16861838	+	protein_coding	CG13029
FBgn0036655	0	NA	NA	NA	NA	NA	chr3L	16724860	16725375	+	protein_coding	CG13031
FBgn0036652	0.787092	-0.0213362	0.176036	-0.121204	0.90353	NA	chr3L	16673963	16676264	+	protein_coding	CG13032
FBgn0036638	0	NA	NA	NA	NA	NA	chr3L	16544566	16545628	-	protein_coding	CG13033
FBgn0040795	0.992858	-0.054608	0.192954	-0.28301	0.777169	NA	chr3L	16327257	16327893	-	protein_coding	CG13038
FBgn0036609	0	NA	NA	NA	NA	NA	chr3L	16326056	16326762	-	protein_coding	CG13039
FBgn0031141	0.24323	-0.0313843	0.137261	-0.228647	0.819143	NA	chrX	20964526	20965419	-	protein_coding	CG1304
FBgn0036608	0	NA	NA	NA	NA	NA	chr3L	16325082	16326757	-	protein_coding	CG13040
FBgn0036605	0.205766	-0.0313843	0.137261	-0.228647	0.819143	NA	chr3L	16318953	16319526	-	protein_coding	CG13041
FBgn0036602	0.338097	0.0478633	0.137261	0.348703	0.727312	NA	chr3L	16307845	16308480	-	protein_coding	CG13042
FBgn0036600	0	NA	NA	NA	NA	NA	chr3L	16305224	16305870	-	protein_coding	CG13043
FBgn0036599	0	NA	NA	NA	NA	NA	chr3L	16302489	16303178	-	protein_coding	CG13044
FBgn0036596	0	NA	NA	NA	NA	NA	chr3L	16289711	16290950	-	protein_coding	CG13045
FBgn0036595	0	NA	NA	NA	NA	NA	chr3L	16287579	16288422	-	protein_coding	CG13046
FBgn0036594	0.22437	0.0478633	0.137261	0.348703	0.727312	NA	chr3L	16284679	16285396	-	protein_coding	CG13047
FBgn0036593	0	NA	NA	NA	NA	NA	chr3L	16282808	16283921	-	protein_coding	CG13048
FBgn0036592	0	NA	NA	NA	NA	NA	chr3L	16281131	16281930	-	protein_coding	CG13049
FBgn0036591	0.448741	0.0807314	0.137847	0.58566	0.558104	NA	chr3L	16278457	16279271	-	protein_coding	CG13050
FBgn0040799	0	NA	NA	NA	NA	NA	chr3L	16264712	16265100	-	protein_coding	CG13051
FBgn0040801	0.205766	-0.0313843	0.137261	-0.228647	0.819143	NA	chr3L	16259036	16259722	-	protein_coding	CG13053
FBgn0036584	0	NA	NA	NA	NA	NA	chr3L	16255851	16257191	-	protein_coding	CG13054
FBgn0036583	0	NA	NA	NA	NA	NA	chr3L	16249559	16252355	-	protein_coding	CG13055
FBgn0040794	0	NA	NA	NA	NA	NA	chr3L	16333312	16333782	+	protein_coding	CG13056
FBgn0036610	0	NA	NA	NA	NA	NA	chr3L	16328840	16329534	+	protein_coding	CG13058
FBgn0036607	0	NA	NA	NA	NA	NA	chr3L	16323671	16324308	+	protein_coding	CG13059
FBgn0036606	0	NA	NA	NA	NA	NA	chr3L	16319855	16320454	+	protein_coding	CG13060
FBgn0036603	0	NA	NA	NA	NA	NA	chr3L	16314284	16315149	+	protein_coding	CG13062
FBgn0036601	0.205766	-0.0313843	0.137261	-0.228647	0.819143	NA	chr3L	16306599	16307205	+	protein_coding	CG13063
FBgn0040796	0	NA	NA	NA	NA	NA	chr3L	16280403	16280860	+	protein_coding	CG13064
FBgn0036590	0	NA	NA	NA	NA	NA	chr3L	16277434	16278180	+	protein_coding	CG13065
FBgn0040797	0	NA	NA	NA	NA	NA	chr3L	16272908	16273608	+	protein_coding	CG13066
FBgn0036589	0.24323	-0.0313843	0.137261	-0.228647	0.819143	NA	chr3L	16271281	16271918	+	protein_coding	CG13067
FBgn0036588	0.205766	-0.0313843	0.137261	-0.228647	0.819143	NA	chr3L	16269391	16269911	+	protein_coding	CG13068
FBgn0040798	0	NA	NA	NA	NA	NA	chr3L	16265384	16265804	+	protein_coding	CG13069
FBgn0026566	1808.79	0.261812	0.2913	0.898772	0.368774	0.792136	chr3R	6656029	6657782	-	protein_coding	CG1307
FBgn0036586	0	NA	NA	NA	NA	NA	chr3L	16263342	16264151	+	protein_coding	CG13070
FBgn0036585	0	NA	NA	NA	NA	NA	chr3L	16262739	16263247	+	protein_coding	CG13071
FBgn0036577	0	NA	NA	NA	NA	NA	chr3L	16213050	16217303	-	protein_coding	CG13073
FBgn0036567	8.07383	0.417785	0.37995	1.09958	0.271516	NA	chr3L	16095767	16097493	-	protein_coding	CG13074
FBgn0036563	4.08131	0.207232	0.326679	0.634361	0.525845	NA	chr3L	16083992	16085264	+	protein_coding	CG13075
FBgn0032810	73.7901	-0.110126	0.375441	-0.293323	0.769275	0.946004	chr2L	19565862	19567359	+	protein_coding	CG13077
FBgn0032809	112.292	0.934056	0.386045	2.41955	0.0155395	0.256187	chr2L	19563929	19565158	+	protein_coding	CG13078
FBgn0032804	2.24755	-0.0759336	0.278762	-0.272396	0.785317	NA	chr2L	19540606	19541540	+	protein_coding	CG13081
FBgn0032803	4.77687	-0.012561	0.346306	-0.0362714	0.971066	NA	chr2L	19538424	19539740	+	protein_coding	CG13082
FBgn0032789	1.30901	0.0597662	0.189901	0.314723	0.752972	NA	chr2L	19487489	19488691	+	protein_coding	CG13083
FBgn0032788	27.2879	-0.619233	0.397436	-1.55807	0.119217	0.550515	chr2L	19484929	19486532	+	protein_coding	CG13084
FBgn0032780	22.3579	0.283653	0.419756	0.675755	0.499196	0.853493	chr2L	19424049	19430270	+	protein_coding	CG13085
FBgn0032770	26.7399	0.404376	0.418427	0.96642	0.333834	0.766001	chr2L	19364374	19365470	+	protein_coding	CG13086
FBgn0032047	117.583	-0.0145122	0.360225	-0.0402865	0.967865	0.993865	chr2L	8488980	8490546	+	protein_coding	CG13088
FBgn0035519	896.01	-0.203373	0.331174	-0.614098	0.53915	0.872413	chr3L	4259429	4261643	+	protein_coding	CG1309
FBgn0032054	717.079	-0.159005	0.338052	-0.470357	0.6381	0.911636	chr2L	8517410	8519176	+	protein_coding	CG13090
FBgn0032055	0.973998	0.0228736	0.190901	0.119819	0.904627	NA	chr2L	8519689	8521809	+	protein_coding	CG13091
FBgn0032050	3506.34	0.0452332	0.385799	0.117245	0.906666	0.980935	chr2L	8509068	8511866	-	protein_coding	CG13096
FBgn0032051	972.443	-0.126135	0.403608	-0.312518	0.754647	0.944181	chr2L	8512173	8514868	-	protein_coding	CG13097
FBgn0032084	33.156	-0.418679	0.412665	-1.01457	0.310309	0.750094	chr2L	8977833	8984872	-	protein_coding	CG13101
FBgn0032088	0.4676	0.00367107	0.138149	0.0265734	0.9788	NA	chr2L	9012187	9014149	+	protein_coding	CG13102
FBgn0032100	5.63813	0.326365	0.363123	0.898772	0.368774	NA	chr2L	9164234	9165426	+	protein_coding	CG13108
FBgn0035523	994.031	-0.731501	0.315769	-2.31657	0.0205271	0.286533	chr3L	4277961	4281585	+	protein_coding	CG1311
FBgn0032111	0	NA	NA	NA	NA	NA	chr2L	9350469	9350996	+	protein_coding	CG13110
[truncated: 15,560 more rows]
