# Supplementary material for: PARP-1 is a transcriptional rheostat of metabolic and bivalent genes during development
Source: Life Sci Alliance. 2023 Nov 27;7(2):e202302369. doi: 10.26508/lsa.202302369 (PMC10682175; doi:10.26508/lsa.202302369)
Supplement: Supplementary file 8 [file LSA-2023-02369_TableS8.xlsx]

## Sheet: Note
The file contains temporal gene expression during Drosophila development represented as normalized read counts Log2(value+1)

## Sheet: Developmental expression
GeneID	Gene Name	E0-2 Counts	E10-12 Counts	E22-24 Counts	L1 Counts	L2 Counts	L3 12hr Counts	L3 PS 3-6 Counts	L3 PS 7-9 Counts	WPP Counts	WPP 12hrs Counts	WPP 24hrs Counts	Pupae 2d Counts	Pupae 3d Counts	Pupae 4d Counts	AM 1d Counts	AM 30d Counts	AF 1d Counts	AF 30d Counts
FBgn0011710	2023-09-01	11.7259	11.6883	11.3094	9.40239	10.0725	9.69028	11.1813	11.4544	12.0695	12.1705	11.8642	10.9405	10.3544	9.93676	9.65067	9.58943	10.8556	11.3204
FBgn0014029	2023-09-02	11.3788	12.4259	11.0369	10.562	10.8761	10.4312	11.5271	11.8193	11.743	11.6429	11.4402	10.9295	11.0387	10.3648	10.0489	10.4245	10.7523	10.7854
FBgn0259923	2023-09-04	9.83862	10.6523	10.3194	10.2109	9.18304	8.67647	8.2823	8.56365	8.65897	9.59162	10.2493	11.028	10.4862	10.1559	9.51038	9.32451	9.99596	9.67821
FBgn0026361	2023-09-05	10.0368	8.49043	8.17216	5.59954	5.65632	6.25584	7.69966	8.55859	7.96322	7.69526	7.85034	7.93997	5.46108	6.72421	5.0919	6.16287	7.7676	8.40007
FBgn0000427	2023-12-01	0	1.78231	5.46782	5.89166	5.27292	5.18946	3.74558	4.07803	4.34569	6.5315	6.45814	5.5115	5.92323	5.83333	5.77598	5.28204	13.6323	14.99
FBgn0010339	128up	10.8211	10.831	9.79968	11.6988	11.5018	11.3398	10.2324	9.91034	9.98859	9.97252	10.0164	10.2513	10.24	9.95811	9.88022	10.3379	10.7873	10.8543
FBgn0010340	140up	7.48729	7.43973	6.87669	7.62845	8.65233	8.35346	6.94326	6.98629	6.94493	6.81817	6.88453	7.91385	8.24939	7.06325	7.43238	6.82023	6.9652	7.54441
FBgn0020238	14-3-3epsilon	13.9361	14.1976	14.0888	14.0495	14.1792	14.2229	14.1942	14.2828	14.3814	14.4737	14.4371	13.9829	13.3258	13.2225	13.1742	13.1306	13.4683	13.6701
FBgn0004907	14-3-3zeta	12.0041	13.7317	14.4075	14.2426	14.3665	14.4466	13.5441	13.6722	13.4325	13.374	13.3511	13.7014	14.5207	13.7272	13.5591	12.7396	12.7624	12.609
FBgn0085802	18SrRNA:CR41548	0	0	0	0	0	0	0	0	0	0	0	0	0	0	0	0	0	0
FBgn0267498	18SrRNA:CR45838	0	0	0	0	0	0	0	0	0	0	0	0	0	0	0	0	0	0
FBgn0267501	18SrRNA:CR45841	0	0	0	0	0	0	0	0	0	0	0	0	0	0	0	0	0	0
FBgn0085813	18SrRNA-Psi:CR41602	3.15871	5.25574	6.78838	5.3772	6.06419	7.09073	5.257	6.47659	4.61322	5.01028	3.62499	5.56284	7.21666	5.36409	6.11434	4.74669	4.47261	5.72293
FBgn0267521	18SrRNA-Psi:CR45861	0	0	0	0	0	0	0	0	0	0	0	0	0	0	0	0	0	0
FBgn0004364	18w	7.65751	12.1565	9.91051	10.2985	10.0804	9.88561	10.6158	10.9732	11.4731	11.5502	12.0122	11.9316	11.4896	11.0498	10.998	10.3019	10.4749	9.62002
FBgn0250848	26-29-p	14.9495	8.46077	9.02645	10.602	12.493	12.7481	12.7964	12.2078	12.1912	13.8791	15.2941	14.8628	13.3229	12.9875	12.3745	12.4035	14.0581	14.3045
FBgn0267497	28SrRNA:CR45837	0	0	0	0	0	0	0	0	0	0	0	0	0	0	0	0	0	0
FBgn0267504	28SrRNA:CR45844	0	0	0	0	0	0	0	0	0	0	0	0	0	0	0	0	0	0
FBgn0085753	28SrRNA-Psi:CR40596	0	0	0	0	0	0	0	0	0	0	0	0	0	0	0	0	0	0
FBgn0085771	28SrRNA-Psi:CR40741	1.8653	3.15854	5.01774	4.30722	4.39293	5.92815	4.43887	5.80607	2.70564	4.31343	1.70819	3.58695	5.724	4.66422	5.00161	4.43814	4.67037	4.01018
FBgn0085819	28SrRNA-Psi:CR41609	4.77791	6.61443	6.71363	7.19407	8.11071	10.1049	8.03165	8.30742	5.93234	6.18782	3.332	6.27733	7.50007	6.21074	8.0544	6.6818	6.88784	5.59988
FBgn0267508	28SrRNA-Psi:CR45848	0	0	0	0	0	0	0	0	0	0	0	0	0	0	0	0	0	0
FBgn0267511	28SrRNA-Psi:CR45851	0	0	0	0	0	0	0	0	0	0	0	0	0	0	0	0	0	0
FBgn0267513	28SrRNA-Psi:CR45853	0	0.687008	2.16621	1.57466	1.12234	0	1.61771	3.26403	0.757392	1.66846	2.0084	0	0.984346	3.42521	1.02469	2.1526	2.09147	0
FBgn0267515	28SrRNA-Psi:CR45855	0	0	1.26025	0	1.74588	3.30345	0	2.79877	0	0	0	0.633037	0	0	0	0	0	0
FBgn0267519	28SrRNA-Psi:CR45859	2.65234	4.2704	6.20084	5.34244	5.51494	7.40583	5.53963	7.26616	5.03386	5.40587	4.51849	6.19295	6.87568	5.36409	6.00238	4.83644	4.36254	4.49764
FBgn0267520	28SrRNA-Psi:CR45860	1.8653	0	3.33198	2.98646	1.12234	4.78754	2.36113	3.36018	1.9114	2.42156	0	3.58695	4.05785	1.78053	2.36123	1.84186	2.55894	0
FBgn0267522	28SrRNA-Psi:CR45862	0	0	0	0	0	0	0	0	0	0	0	0	0	0	0	0	0	0
FBgn0260793	2mit	1.8653	7.29034	10.2787	10.0083	8.52444	7.06706	8.04301	8.28003	8.56741	9.17947	9.5479	8.99425	8.89636	8.37605	8.45396	7.8466	7.02061	5.46535
FBgn0267496	2SrRNA:CR45836	0	0	0	0	0	0	0	0	0	0	0	0	0	0	0	0	0	0
FBgn0267500	2SrRNA:CR45840	0	0	0	0	0	0	0	0	0	0	0	0	0	0	0	0	0	0
FBgn0267503	2SrRNA:CR45843	0	0	0	0	0	0	0	0	0	0	0	0	0	0	0	0	0	0
FBgn0267524	2SrRNA:CR45864	0	0	0	0	0	0	0	0	1.25149	0.787641	0	0	0.984346	0	1.61779	0	0	0
FBgn0085765	2SrRNA-Psi:CR40677	0	0	0	0	0	0	0	0	0	0	0	0	0	0	0	0	0	0
FBgn0267510	2SrRNA-Psi:CR45850	0	0	0	0	0	0	0	0	0	0	0	0	0	0	0	0	0	0
FBgn0267518	2SrRNA-Psi:CR45858	0	0	0	0	0	0	0	0	0	0	0	0	0	0	0	0	0	0
FBgn0053100	4EHP	10.5262	9.57288	10.8521	10.7692	10.3023	9.95173	9.60145	9.6476	9.72113	9.34489	9.80356	10.6324	11.0095	10.4788	10.3686	10.1818	9.80138	10.2279
FBgn0052016	4E-T	11.047	10.6186	11.0074	9.95463	9.88769	10.1365	10.6754	11.1894	11.0929	10.7292	10.5701	10.8147	10.6594	9.65671	10.2363	9.76684	9.61441	10.2815
FBgn0250731	5.8SrRNA:CR40454	0	0	0	0	0	0	0	0	0	0	0	0	0	0	0	0	0	0
FBgn0267499	5.8SrRNA:CR45839	0	0	0	0	0	0	0	0	0	0	0	0	0	0	0	0	0	0
FBgn0267502	5.8SrRNA:CR45842	0	0	0	0	0	0	0	0	0	0	0	0	0	0	0	0	0	0
FBgn0267512	5.8SrRNA:CR45852	0	0	0	0	0	0	0	0	0	0	0	0	0	0	0	0	0	0
FBgn0267509	5.8SrRNA-Psi:CR45849	0	0	0	0	0	0	0	0	0	0	0	0	0	0	0	0	0	0
FBgn0267514	5.8SrRNA-Psi:CR45854	0	0	0	0	0	0	0	0	0	0.787641	0	0.633037	0	0	1.02469	0	0	0
FBgn0267517	5.8SrRNA-Psi:CR45857	0	0	0	0	0	0	0	0	0	0	0	0	0	0	0	0	0	0
FBgn0267523	5.8SrRNA-Psi:CR45863	0	0	0	0	0	0	0	0	0	0.787641	0	0	0.984346	0	0	0	0	0
FBgn0004168	5-HT1A	0	3.72234	10.3068	10.5458	8.78913	7.32831	5.88089	6.57002	6.52571	7.14125	7.69588	8.72052	9.06133	8.94181	8.33421	8.35171	7.1505	4.19159
FBgn0263116	5-HT1B	0	2.5557	7.6173	7.65701	6.64195	4.22847	5.257	5.6626	6.01167	6.81817	6.71844	6.70812	7.4363	7.78266	7.46654	7.91515	6.23279	5.83631
FBgn0087012	5-HT2A	2.65234	5.86628	7.26485	6.83014	6.16229	5.50346	5.66257	5.889	6.04222	6.97631	7.22056	8.02785	7.36103	9.98783	9.12836	9.1626	8.11178	6.03939
FBgn0261929	5-HT2B	1.8653	4.52092	7.57041	7.86109	6.06419	4.78754	5.40522	4.07803	3.21493	5.47816	6.18596	7.25765	7.13866	6.85138	6.78998	6.79806	5.20477	3.26846
FBgn0004573	5-HT7	1.8653	2.8277	9.2396	8.92412	8.26771	6.5571	6.81659	7.42466	7.20332	6.58705	6.71844	7.60244	8.24475	7.89024	7.1779	6.77555	5.38449	3.26846
FBgn0259178	5PtaseI	8.99396	8.1311	9.02645	8.46837	7.84872	7.71087	8.02019	8.2831	8.42398	8.41621	8.39161	8.80823	9.3173	8.07749	8.37524	8.38555	8.23013	8.46321
FBgn0053353	5SrRNA:CR33353	0	0	0	0	0	0	0	0	0	0	0	0	0	0	0	0	0	0
FBgn0053354	5SrRNA:CR33354	0	0	0	0	0	0	0	0	0	0	0	0	0	0	0	0	0	0
FBgn0053355	5SrRNA:CR33355	0	0	0	0	0	0	0	0	0	0	0	0	0	0	0	0	0	0
FBgn0053357	5SrRNA:CR33357	0	0	0	0	0	0	0	0	0	0	0	0	0	0	0	0	0	0
FBgn0053358	5SrRNA:CR33358	0	0	0	0	0	0	0	0	0	0	0	0	0	0	0	0	0	0
FBgn0053359	5SrRNA:CR33359	0	0	0	0	0	0	0	0	0	0	0	0	0	0	0	0	0	0
FBgn0053360	5SrRNA:CR33360	0	0	0	0	0	0	0	0	0	0	0	0	0	0	0	0	0	0
FBgn0053361	5SrRNA:CR33361	0	0	0	0	0	0	0	0	0	0	0	0	0	0	0	0	0	0
FBgn0053362	5SrRNA:CR33362	0	0	0	0	0	0	0	0	0	0	0	0	0	0	0	0	0	0
FBgn0053364	5SrRNA:CR33364	0	0	0	0	0	0	0	0	0	0	0	0	0	0	0	0	0	0
FBgn0053365	5SrRNA:CR33365	0	0	0	0	0	0	0	0	0	0	0	0	0	0	0	0	0	0
FBgn0053366	5SrRNA:CR33366	0	0	0	0	0	0	0	0	0	0	0	0	0	0	0	0	0	0
FBgn0053367	5SrRNA:CR33367	0	0	0	0	0	0	0	0	0	0	0	0	0	0	0	0	0	0
FBgn0053368	5SrRNA:CR33368	0	0	0	0	0	0	0	0	0	0	0	0	0	0	0	0	0	0
FBgn0053369	5SrRNA:CR33369	0	0	0	0	0	0	0	0	0	0	0	0	0	0	0	0	0	0
FBgn0053370	5SrRNA:CR33370	0	0	0	0	0	0	0	0	0	0	0	0	0	0	0	0	0	0
FBgn0053372	5SrRNA:CR33372	0	0	0	0	0	0	0	0	0	0	0	0	0	0	0	0	0	0
FBgn0053373	5SrRNA:CR33373	0	0	0	0	0	0	0	0	0	0	0	0	0	0	0	0	0	0
FBgn0053374	5SrRNA:CR33374	0	0	0	0	0	0	0	0	0	0	0	0	0	0	0	0	0	0
FBgn0053375	5SrRNA:CR33375	0	0	0	0	0	0	0	0	0	0	0	0	0	0	0	0	0	0
FBgn0053376	5SrRNA:CR33376	0	0	0	0	0	0	0	0	0	0	0	0	0	0	0	0	0	0
FBgn0053377	5SrRNA:CR33377	0	0	0	0	0	0	0	0	0	0	0	0	0	0	0	0	0	0
FBgn0053378	5SrRNA:CR33378	0	0	0	0	0	0	0	0	0	0	0	0	0	0	0	0	0	0
FBgn0053379	5SrRNA:CR33379	0	0	0	0	0	0	0	0	0	0	0	0	0	0	0	0	0	0
FBgn0053380	5SrRNA:CR33380	0	0	0	0	0	0	0	0	0	0	0	0	0	0	0	0	0	0
FBgn0053381	5SrRNA:CR33381	0	0	0	0	0	0	0	0	0	0	0	0	0	0	0	0	0	0
FBgn0053382	5SrRNA:CR33382	0	0	0	0	0	0	0	0	0	0	0	0	0	0	0	0	0	0
FBgn0053383	5SrRNA:CR33383	0	0	0	0	0	0	0	0	0	0	0	0	0	0	0	0	0	0
FBgn0053384	5SrRNA:CR33384	0	0	0	0	0	0	0	0	0	0	0	0	0	0	0	0	0	0
FBgn0053385	5SrRNA:CR33385	0	0	0	0	0	0	0	0	0	0	0	0	0	0	0	0	0	0
FBgn0053386	5SrRNA:CR33386	0	0	0	0	0	0	0	0	0	0	0	0	0	0	0	0	0	0
FBgn0053387	5SrRNA:CR33387	0	0	0	0	0	0	0	0	0	0	0	0	0	0	0	0	0	0
FBgn0053388	5SrRNA:CR33388	0	0	0	0	0	0	0	0	0	0	0	0	0	0	0	0	0	0
FBgn0053389	5SrRNA:CR33389	0	0	0	0	0	0	0	0	0	0	0	0	0	0	0	0	0	0
FBgn0053390	5SrRNA:CR33390	0	0	0	0	0	0	0	0	0	0	0	0	0	0	0	0	0	0
FBgn0053391	5SrRNA:CR33391	0	0	0	0	0	0	0	0	0	0	0	0	0	0	0	0	0	0
FBgn0053392	5SrRNA:CR33392	0	0	0	0	0	0	0	0	0	0	0	0	0	0	0	0	0	0
FBgn0053393	5SrRNA:CR33393	0	0	0	0	0	0	0	0	0	0	0	0	0	0	0	0	0	0
FBgn0053394	5SrRNA:CR33394	0	0	0	0	0	0	0	0	0	0	0	0	0	0	0	0	0	0
FBgn0053395	5SrRNA:CR33395	0	0	0	0	0	0	0	0	0	0	0	0	0	0	0	0	0	0
FBgn0053396	5SrRNA:CR33396	0	0	0	0	0	0	0	0	0	0	0	0	0	0	0	0	0	0
FBgn0053397	5SrRNA:CR33397	0	0	0	0	0	0	0	0	0	0	0	0	0	0	0	0	0	0
FBgn0053398	5SrRNA:CR33398	0	0	0	0	0	0	0	0	0	0	0	0	0	0	0	0	0	0
FBgn0053399	5SrRNA:CR33399	0	0	0	0	0	0	0	0	0	0	0	0	0	0	0	0	0	0
FBgn0053400	5SrRNA:CR33400	0	0	0	0	0	0	0	0	0	0	0	0	0	0	0	0	0	0
FBgn0053401	5SrRNA:CR33401	0	0	0	0	0	0	0	0	0	0	0	0	0	0	0	0	0	0
FBgn0053402	5SrRNA:CR33402	0	0	0	0	0	0	0	0	0	0	0	0	0	0	0	0	0	0
FBgn0053403	5SrRNA:CR33403	0	0	0	0	0	0	0	0	0	0	0	0	0	0	0	0	0	0
FBgn0053404	5SrRNA:CR33404	0	0	0	0	0	0	0	0	0	0	0	0	0	0	0	0	0	0
FBgn0053405	5SrRNA:CR33405	0	0	0	0	0	0	0	0	0	0	0	0	0	0	0	0	0	0
FBgn0053406	5SrRNA:CR33406	0	0	0	0	0	0	0	0	0	0	0	0	0	0	0	0	0	0
FBgn0053407	5SrRNA:CR33407	0	0	0	0	0	0	0	0	0	0	0	0	0	0	0	0	0	0
FBgn0053408	5SrRNA:CR33408	0	0	0	0	0	0	0	0	0	0	0	0	0	0	0	0	0	0
FBgn0053409	5SrRNA:CR33409	0	0	0	0	0	0	0	0	0	0	0	0	0	0	0	0	0	0
FBgn0053410	5SrRNA:CR33410	0	0	0	0	0	0	0	0	0	0	0	0	0	0	0	0	0	0
FBgn0053411	5SrRNA:CR33411	0	0	0	0	0	0	0	0	0	0	0	0	0	0	0	0	0	0
FBgn0053412	5SrRNA:CR33412	0	0	0	0	0	0	0	0	0	0	0	0	0	0	0	0	0	0
FBgn0053413	5SrRNA:CR33413	0	0	0	0	0	0	0	0	0	0	0	0	0	0	0	0	0	0
FBgn0053414	5SrRNA:CR33414	0	0	0	0	0	0	0	0	0	0	0	0	0	0	0	0	0	0
FBgn0053415	5SrRNA:CR33415	0	0	0	0	0	0	0	0	0	0	0	0	0	0	0	0	0	0
FBgn0053417	5SrRNA:CR33417	0	0	0	0	0	0	0	0	0	0	0	0	0	0	0	0	0	0
FBgn0053418	5SrRNA:CR33418	0	0	0	0	0	0	0	0	0	0	0	0	0	0	0	0	0	0
FBgn0053419	5SrRNA:CR33419	0	0	0	0	0	0	0	0	0	0	0	0	0	0	0	0	0	0
FBgn0053420	5SrRNA:CR33420	0	0	0	0	0	0	0	0	0	0	0	0	0	0	0	0	0	0
FBgn0053421	5SrRNA:CR33421	0	0	0	0	0	0	0	0	0	0	0	0	0	0	0	0	0	0
FBgn0053422	5SrRNA:CR33422	0	0	0	0	0	0	0	0	0	0	0	0	0	0	0	0	0	0
FBgn0053423	5SrRNA:CR33423	0	0	0	0	0	0	0	0	0	0	0	0	0	0	0	0	0	0
FBgn0053424	5SrRNA:CR33424	0	0	0	0	0	0	0	0	0	0	0	0	0	0	0	0	0	0
FBgn0053425	5SrRNA:CR33425	0	0	0	0	0	0	0	0	0	0	0	0	0	0	0	0	0	0
FBgn0053426	5SrRNA:CR33426	0	0	0	0	0	0	0	0	0	0	0	0	0	0	0	0	0	0
FBgn0053427	5SrRNA:CR33427	0	0	0	0	0	0	0	0	0	0	0	0	0	0	0	0	0	0
FBgn0053428	5SrRNA:CR33428	0	0	0	0	0	0	0	0	0	0	0	0	0	0	0	0	0	0
FBgn0053429	5SrRNA:CR33429	0	0	0	0	0	0	0	0	0	0	0	0	0	0	0	0	0	0
FBgn0053430	5SrRNA:CR33430	0	0	0	0	0	0	0	0	0	0	0	0	0	0	0	0	0	0
FBgn0053431	5SrRNA:CR33431	0	0	0	0	0	0	0	0	0	0	0	0	0	0	0	0	0	0
FBgn0053432	5SrRNA:CR33432	0	0	0	0	0	0	0	0	0	0	0	0	0	0	0	0	0	0
FBgn0053433	5SrRNA:CR33433	0	0	0	0	0	0	0	0	0	0	0	0	0	0	0	0	0	0
FBgn0053434	5SrRNA:CR33434	0	0	0	0	0	0	0	0	0	0	0	0	0	0	0	0	0	0
FBgn0053435	5SrRNA:CR33435	0	0	0	0	0	0	0	0	0	0	0	0	0	0	0	0	0	0
FBgn0053436	5SrRNA:CR33436	0	0	0	0	0	0	0	0	0	0	0	0	0	0	0	0	0	0
FBgn0053437	5SrRNA:CR33437	0	0	0	0	0	0	0	0	0	0	0	0	0	0	0	0	0	0
FBgn0053438	5SrRNA:CR33438	0	0	0	0	0	0	0	0	0	0	0	0	0	0	0	0	0	0
FBgn0053439	5SrRNA:CR33439	0	0	0	0	0	0	0	0	0	0	0	0	0	0	0	0	0	0
FBgn0053440	5SrRNA:CR33440	0	0	0	0	0	0	0	0	0	0	0	0	0	0	0	0	0	0
FBgn0053441	5SrRNA:CR33441	0	0	0	0	0	0	0	0	0	0	0	0	0	0	0	0	0	0
FBgn0053442	5SrRNA:CR33442	0	0	0	0	0	0	0	0	0	0	0	0	0	0	0	0	0	0
FBgn0053443	5SrRNA:CR33443	0	0	0	0	0	0	0	0	0	0	0	0	0	0	0	0	0	0
FBgn0053444	5SrRNA:CR33444	0	0	0	0	0	0	0	0	0	0	0	0	0	0	0	0	0	0
FBgn0053445	5SrRNA:CR33445	0	0	0	0	0	0	0	0	0	0	0	0	0	0	0	0	0	0
FBgn0053446	5SrRNA:CR33446	0	0	0	0	0	0	0	0	0	0	0	0	0	0	0	0	0	0
FBgn0053447	5SrRNA:CR33447	0	0	0	0	0	0	0	0	0	0	0	0	0	0	0	0	0	0
FBgn0053448	5SrRNA:CR33448	0	0	0	0	0	0	0	0	0	0	0	0	0	0	0	0	0	0
FBgn0053449	5SrRNA:CR33449	0	0	0	0	0	0	0	0	0	0	0	0	0	0	0	0	0	0
FBgn0053450	5SrRNA:CR33450	0	0	0	0	0	0	0	0	0	0	0	0	0	0	0	0	0	0
FBgn0053451	5SrRNA:CR33451	0	0	0	0	0	0	0	0	0	0	0	0	0	0	0	0	0	0
FBgn0053452	5SrRNA:CR33452	0	0	0	0	0	0	0	0	0	0	0	0	0	0	0	0	0	0
FBgn0053356	5SrRNA-Psi:CR33356	0	0	0	0	0	0	0	0	0	0	0	0	0	0	0	0	0	0
FBgn0053363	5SrRNA-Psi:CR33363	0	0	1.26025	0	0	0	0	0	0	0	0	0	0	0	0	0	0	0
FBgn0053371	5SrRNA-Psi:CR33371	0	0	0	0	0	0	0	0	0	0	0	0	0	0	0	0	0	0
FBgn0053416	5SrRNA-Psi:CR33416	0	0	0	0	0	0	0	0	0	0	0	0	0	0	0	0	0	0
FBgn0041707	7B2	0	6.11506	10.5178	11.3249	10.2545	9.24978	9.00585	8.7031	8.27115	9.14841	9.4248	10.0629	11.11	10.8923	10.776	11.2785	9.83139	8.06997
FBgn0000003	7SLRNA:CR32864	3.15871	3.72234	4.85337	5.59954	4.12747	6.07778	4.13348	5.56509	3.41495	4.20398	2.0084	3.98844	5.69704	4.35644	4.29436	5.28204	4.47261	3.80263
FBgn0261504	7SLRNA:CR42652	2.65234	3.34328	4.03114	4.79242	3.38073	5.00245	3.74558	4.74523	2.70564	4.51017	3.94119	3.21139	4.8276	4.51852	4.8546	5.64701	3.63417	5.83631
FBgn0052208	825-Oak	0	0	2.55675	1.57466	5.43869	7.53223	0	1.21667	0	6.38875	2.96394	3.58695	2.2968	1.78053	2.03688	2.40813	0	0
FBgn0000008	a	10.9616	11.0675	10.3288	9.81425	9.82167	9.12923	9.54663	10.6872	11.0703	11.1726	11.5853	12.3347	11.0095	10.6558	9.68915	10.2436	10.2937	10.134
FBgn0011293	a10	0	0.687008	3.60443	2.79409	0	3.30345	0	1.86718	0	0	2.46859	2.106	1.56405	9.75352	9.12836	9.48055	6.76342	6.67913
FBgn0028965	A16	10.2142	9.70738	8.59292	9.01521	9.24871	9.28098	10.0218	9.9437	9.81369	9.88103	9.97045	9.58242	9.53652	9.28091	9.30391	9.69217	9.45928	9.90631
FBgn0052062	A2bp1	9.83862	10.9581	11.5676	11.2211	10.1701	10.0303	10.4097	10.4994	10.8217	11.1744	11.3645	11.343	11.2955	11.1506	10.7996	10.5492	10.2353	9.7487
FBgn0011294	a5	0	0	0	0	0	0	0	0	0	0	0	0	1.56405	5.77035	6.78998	6.84206	4.47261	3.26846
FBgn0023130	a6	10.3563	9.8826	8.40971	7.94458	7.66849	8.02529	8.56046	8.52268	8.55951	8.70941	9.23336	8.20795	8.1683	8.19606	8.26312	8.58969	9.54209	9.70831
FBgn0027885	Aac11	10.1768	11.5738	10.6873	10.8253	11.0631	10.861	11.4341	11.7495	11.6654	11.7466	11.8604	12.027	11.4417	10.4788	10.7658	10.9047	10.8498	10.9345
FBgn0031791	AANATL2	0	3.58243	10.9155	10.9011	11.2251	10.2798	11.0635	11.1109	9.74105	7.77396	7.27086	7.04545	9.40319	10.162	8.44543	7.20425	8.21833	6.13112
FBgn0031851	Aatf	9.89578	10.2378	9.49667	10.0917	9.63781	9.39944	8.03165	8.03986	8.04846	7.92818	8.21572	8.44074	8.50388	7.78266	7.5644	7.58698	9.09848	9.55526
FBgn0027094	Aats-ala	12.1118	12.1576	9.95073	12.5029	12.9305	12.8091	11.8542	11.6125	11.8094	11.1983	11.5196	12.1241	11.4244	11.0826	10.998	11.141	12.4377	12.4133
FBgn0028962	Aats-ala-m	9.63545	8.40215	8.72486	10.2572	10.2559	10.5145	9.05156	8.52528	8.32184	8.80855	8.55419	9.42486	9.39273	9.24082	9.40424	9.36654	9.62786	9.65907
FBgn0027093	Aats-arg	10.3044	10.2157	10.0086	11.4623	11.462	11.514	10.0586	10.1686	9.97678	9.32869	9.23698	9.59172	9.94869	9.23791	9.23623	8.88875	10.1623	10.7112
FBgn0086443	Aats-asn	11.6986	11.5784	10.6577	12.3508	12.5129	12.3628	11.4819	11.2393	11.2401	10.8702	11.0009	10.8405	10.8397	10.8923	10.8779	10.9576	12.031	12.001
FBgn0002069	Aats-asp	9.38186	9.3604	9.0031	10.0786	10.4625	10.6541	9.92991	10.1154	11.0083	10.4532	10.0217	9.99361	9.40736	9.51022	9.23128	8.77702	9.88338	9.46558
FBgn0027091	Aats-cys	10.2923	9.19609	9.01093	10.7013	11.0122	10.8506	9.54263	9.45827	9.57599	9.50631	9.40884	9.26743	9.04539	9.49082	9.5165	9.4944	10.3933	10.583
FBgn0027090	Aats-gln	11.5659	10.2963	9.39419	11.4774	11.5648	11.7746	10.6403	10.345	10.4903	9.9631	10.1814	9.9613	10.0965	10.3595	10.2969	10.3455	11.321	11.4924
FBgn0005674	Aats-glupro	11.5533	11.7654	10.6031	12.3739	12.878	12.8264	11.4385	11.3185	11.5651	11.0991	11.4449	11.6807	11.7446	10.8482	11.1384	10.6624	11.8545	12.1015
FBgn0027088	Aats-gly	11.4142	11.7153	9.98193	12.0031	12.3242	12.3857	11.0802	11.1018	11.2202	10.8317	11.0527	11.2208	10.9735	10.5992	10.4846	10.5804	11.4826	11.7301
FBgn0027087	Aats-his	11.8228	10.8664	10.6633	12.1148	12.275	12.2385	10.8634	10.8326	10.6929	10.7482	10.8082	11.1445	10.8881	11.2134	10.6235	10.6868	11.8188	11.819
FBgn0027086	Aats-ile	11.8143	11.1958	11.5317	12.179	12.2358	12.2841	11.1632	11.0061	10.8029	10.312	10.4859	11.0703	11.0047	10.386	10.4825	10.3048	11.6545	11.8607
FBgn0027085	Aats-leu	10.1636	9.73552	9.07579	9.89142	10.1992	10.222	8.35703	8.46709	8.17448	8.05572	8.08528	9.25837	9.141	8.87976	8.75275	8.63729	9.4117	9.74144
FBgn0027084	Aats-lys	12.4261	11.9046	10.7994	12.8037	12.7156	12.7142	11.3486	10.9958	11.028	11.134	11.1723	11.0978	11.0393	11.0456	10.4898	10.4191	12.093	12.0987
FBgn0027083	Aats-met	9.73726	8.58053	8.42444	8.58446	9.51785	9.36102	7.84953	7.88281	7.80296	8.00768	8.40454	9.04327	8.71343	8.20203	8.49177	8.70736	8.65471	9.06728
FBgn0020766	Aats-phe	9.09156	11.0952	10.2583	10.3087	10.6208	10.7594	9.58988	9.37297	9.41313	9.15578	9.45463	9.96369	10.7301	11.1075	10.8699	10.704	10.2236	9.37935
FBgn0027082	Aats-pro	7.24485	7.75695	6.42824	8.10351	8.11684	8.7452	7.57996	6.91685	7.17602	6.95112	6.92099	7.18851	7.22612	6.69059	7.07096	7.02498	7.29983	7.65672
FBgn0021750	Aats-ser	9.34715	7.71987	7.70192	9.27916	9.54538	9.51329	8.54456	8.63265	8.34039	8.64282	8.40454	9.12667	9.2236	8.73883	8.32958	8.51351	9.12401	9.12978
FBgn0027081	Aats-thr	12.2474	12.0555	11.42	12.625	12.7849	12.7023	11.6759	11.3031	11.3124	11.2508	11.3686	11.5152	11.771	11.0785	11.1391	11.2067	12.1354	12.1822
FBgn0010803	Aats-trp	10.118	10.2334	9.48408	10.6841	10.9722	10.785	9.67266	9.60408	9.39401	9.10341	9.46083	9.92661	10.0991	9.58074	9.82863	10.1273	9.93477	10.1991
FBgn0027080	Aats-tyr	11.1795	11.4153	11.3204	12.1675	12.2668	12.1748	11.041	10.8529	10.8931	10.6223	10.4552	10.5611	10.5997	10.896	10.6646	10.2589	11.3456	11.3482
FBgn0035064	Aats-tyr-m	8.25264	8.69112	8.77167	9.51396	9.93008	9.29123	8.13081	7.83342	7.66744	7.83947	7.60918	8.37763	9.37796	8.47318	8.47928	7.86804	8.76969	8.58988
FBgn0027079	Aats-val	11.6341	10.9313	10.2292	12.0868	12.3212	12.0648	10.5675	10.3697	10.5123	9.8976	10.1171	10.862	10.1621	9.94213	10.1898	10.3205	11.2766	11.3374
FBgn0023129	aay	10.4465	9.70527	11.0719	11.2531	11.4818	11.4491	9.82522	9.256	10.4652	9.5642	9.34823	9.89106	10.0387	12.0895	11.4857	11.2875	11.1693	10.9937
FBgn0264442	ab	5.94951	13.0057	11.0517	11.1112	11.2739	10.6777	10.2497	10.506	11.7439	12.2477	11.7941	10.4598	10.1119	10.2103	10.4076	10.6109	7.93077	6.29876
FBgn0035244	ABCB7	10.2693	9.41556	11.6302	11.8363	11.1576	11.4997	9.95117	9.4664	9.32425	9.85751	9.72069	9.7459	10.5657	11.4813	11.1744	11.4747	10.9819	10.4843
FBgn0000014	abd-A	5.24824	11.3276	10.7559	10.9873	10.2007	10.4242	10.9215	11.2142	11.5355	11.1465	11.1321	10.1261	9.08752	9.22623	8.94973	8.41134	8.51698	6.97985
FBgn0000015	Abd-B	4.91063	10.1873	9.86482	9.99994	8.9385	9.09453	8.93444	9.50897	9.38063	8.74891	9.05008	8.58637	8.06667	8.46823	8.90684	8.96286	7.34394	5.59988
FBgn0020510	Abi	11.1795	11.5408	10.4006	10.513	10.2725	10.2327	10.5093	10.5877	10.8267	10.8985	11.0062	10.8853	10.5786	10.2994	10.2837	10.4136	10.4649	10.726
FBgn0000017	Abl	12.2509	11.9975	11.7653	10.3487	10.1433	9.89236	10.9669	11.223	11.4526	11.6922	12.1385	12.0811	11.1546	10.8643	10.7589	10.9958	11.3729	11.8698
FBgn0000018	abo	8.79798	6.14023	5.32447	7.22302	7.19916	7.32831	7.81017	7.57248	7.16218	7.3289	7.61475	7.49641	7.26334	7.84511	7.78345	8.27353	8.24184	7.99869
FBgn0036372	Abp1	11.1844	9.42583	10.7377	9.49431	10.5087	9.81631	10.7501	10.9026	11.0011	11.1566	10.8573	11.3288	10.1522	9.95811	9.29918	9.19901	10.1745	10.6466
FBgn0015331	abs	9.45975	9.84769	8.12246	8.81744	8.63961	8.85294	9.60911	9.56553	9.57207	9.63443	10.0528	9.44666	9.72177	8.95956	9.51242	9.82006	8.69501	8.82095
FBgn0000022	ac	4.46907	4.86083	2.37466	0	0	2.44264	5.257	6.25689	6.23968	6.56508	6.14031	4.21928	0	2.82555	0	0	2.09147	0
FBgn0022710	Ac13E	8.25264	9.0276	10.649	10.2711	9.35885	10.1193	10.499	10.3538	10.0349	10.9529	9.59801	8.89925	9.98257	11.0638	11.3052	11.0484	10.5854	9.75592
FBgn0023416	Ac3	3.53278	7.85142	9.80981	9.92411	8.82326	7.85606	7.56428	8.03623	8.07456	8.66105	9.20407	9.88098	10.4084	9.25239	9.20875	8.7014	7.10849	6.1749
FBgn0004852	Ac76E	2.65234	5.23253	11.8771	11.821	11.2991	12.1637	10.5356	9.446	7.85121	7.84859	7.69588	8.47465	10.9685	11.8864	11.1042	10.9419	10.2077	8.58988
FBgn0024150	Ac78C	7.18058	4.8908	10.2705	9.99715	9.07069	9.29123	8.75263	8.37802	8.11104	7.96638	7.74753	7.63078	8.21655	8.68008	8.67455	9.00943	7.91136	6.82363
FBgn0011273	Acam	0	0	0	0	0	0	0	0	0	0	0	0	0	0	0	0	0	0
FBgn0033246	ACC	11.8755	10.5492	15.0466	14.337	14.6028	15.1022	11.0225	10.5608	10.552	11.14	11.3797	11.908	12.3734	12.5309	14.6356	14.317	13.6725	13.2256
FBgn0012034	AcCoAS	11.016	9.59581	13.9785	13.3418	13.7884	14.2829	11.9508	10.5027	10.6765	10.254	9.82896	9.67282	10.8618	12.2376	13.527	13.5824	12.7055	12.6575
FBgn0000024	Ace	1.8653	6.67596	11.2712	11.1682	10.1388	9.39469	9.32722	9.76313	10.3501	10.8465	10.6712	11.4357	11.7638	10.5867	10.9046	10.5575	9.47093	7.67207
FBgn0016122	Acer	10.4424	11.7106	10.2632	10.7806	11.3245	12.0915	10.0332	9.79573	10.7564	10.1545	10.873	11.5846	11.8439	11.9271	12.2894	12.2827	11.0198	11.487
FBgn0027620	Acf1	12.4795	10.8883	10.654	10.5276	9.61849	9.69028	10.2788	10.4647	10.3051	10.7634	10.7831	10.2257	10.1208	10.5164	9.8088	9.90678	11.0721	11.9811
FBgn0033749	achi	7.63849	7.72819	7.49987	7.88544	7.57362	7.82816	8.09851	8.12444	8.1325	8.25064	8.39161	8.25032	7.94593	7.87536	8.18322	8.72215	7.89168	7.88469
FBgn0000028	acj6	2.65234	6.15266	6.85076	7.13437	5.93138	3.30345	5.77586	5.99763	6.52571	7.23465	7.49896	7.76105	7.92284	8.21392	7.93751	9.14295	4.36254	3.26846
FBgn0028484	Ack	11.1671	9.78922	9.41351	9.71075	9.32747	9.80204	10.6024	10.6341	11.1907	10.7879	10.9339	10.8991	10.9671	11.5178	11.752	12.0484	10.6666	10.7037
FBgn0263998	Ack-like	11.1352	11.3761	9.59886	10.0041	9.60765	9.85829	11.1142	11.483	11.6546	12.0154	11.6936	10.8326	10.4136	9.87823	9.71602	9.94511	10.1715	10.881
FBgn0263198	Acn	11.5463	11.6833	11.1006	11.2067	11.1812	11.0018	11.3959	11.347	11.3526	11.5848	11.9134	11.5394	11.1565	10.4146	10.659	10.9317	10.9906	11.2454
FBgn0010100	Acon	12.9899	12.86	14.6276	15.4376	15.6026	15.7165	13.6405	12.7846	12.733	12.3271	12.2886	13.7875	16.2427	16.841	16.5822	15.3198	15.9401	13.6842
FBgn0034629	Acox57D-d	9.94498	4.44215	7.09118	9.31545	10.3923	10.2565	7.86241	6.3535	6.01167	5.35557	4.96502	6.08002	6.11871	6.96823	8.61489	8.66817	9.85317	10.0336
FBgn0034628	Acox57D-p	10.246	8.0471	9.60016	9.3704	9.97295	10.9798	9.9869	9.31267	9.79811	8.79682	8.85194	9.25837	9.45439	9.10065	10.4455	9.66946	9.89948	10.1117
FBgn0014454	Acp1	0	0	2.37466	1.57466	0	7.06706	3.21342	3.69119	4.83882	5.04243	1.70819	6.41408	11.8343	12.182	13.4731	4.04512	13.1315	5.06116
FBgn0051779	Acp24A4	0	0	0	0	0	0	0	1.86718	0	0	0	0.633037	1.56405	3.72002	11.0024	9.77962	0	0
FBgn0002855	Acp26Aa	0	0	0	0	0	0	0	0	0	1.29425	1.32865	0	0	8.17189	12.2823	11.2699	1.39556	0
FBgn0002856	Acp26Ab	0	0	0	0	0	0	0	0	0	1.96532	0	0	0	7.6664	10.2201	10.9569	0	0
FBgn0015583	Acp29AB	0	0	0	0	0	0	0	0	0	0	1.32865	1.07152	0	6.54767	9.38205	9.25501	0	0
FBgn0023415	Acp32CD	0	2.5557	3.76111	3.79298	2.51298	4.22847	5.17675	4.78042	5.49786	4.83782	7.69061	7.0811	6.62705	11.194	12.7636	14.6083	3.72594	0
FBgn0267327	Acp33A	0	0	0	0	0	0	0	0	0	0	1.32865	0	0.984346	7.82975	11.6507	10.7992	0	0
FBgn0011559	Acp36DE	0	1.78231	1.26025	0	1.74588	0	4.13348	3.16102	3.88837	4.20398	4.01049	5.15794	4.49346	11.7441	15.327	14.9065	2.09147	0
FBgn0034152	Acp53C14a	0	0	0	0	0	0	0	0	0	1.29425	1.32865	2.43472	0	10.5717	13.6014	13.1291	0	0
FBgn0034153	Acp53C14b	0	1.15048	1.26025	0	0	0	0	0	0	0	0	1.67956	0	10.4223	13.2099	12.9224	1.39556	0
FBgn0053530	Acp53C14c	0	1.15048	1.26025	0.992277	1.74588	0	0	0	1.25149	0	0	2.57469	0	7.5955	9.81544	8.32094	0.860333	2.41091
FBgn0015584	Acp53Ea	0	1.15048	0	0	1.74588	0	0	0	0	1.29425	1.32865	1.07152	2.55878	9.99301	12.9803	12.3691	0	0
FBgn0083936	Acp54A1	0	0	0	0	1.74588	0	0	0	0	0	0	0	0	1.78053	11.7662	9.90029	0	0
FBgn0020509	Acp62F	0	0	0	0	0	0	0	0	0	1.96532	0	2.2797	0.984346	10.7466	12.842	11.6972	1.39556	0
FBgn0015585	Acp63F	0	1.15048	1.26025	1.57466	0	2.44264	4.13348	5.56509	6.2658	4.64191	4.92968	5.61241	4.49346	8.6585	11.4081	9.95892	2.34406	0
FBgn0020765	Acp65Aa	0	1.15048	6.20084	3.15617	1.74588	5.63807	3.21342	3.16102	2.98264	7.9789	2.81695	10.2785	16.5663	13.1748	12.1197	5.62199	12.1236	4.9647
FBgn0015586	Acp76A	0	0	0	0	0	0	0	0	0	0	0	0	0	8.7633	11.5287	10.4082	0	0
FBgn0002863	Acp95EF	0	0	0	0	0	0	0	0	0	0	0	0	0	0	0	0	0	0
FBgn0263597	Acp98AB	0	0	0	0	0	0	0	0	0.757392	1.29425	0	1.07152	0	3.72002	10.4551	8.84347	0	0
FBgn0000032	Acph-1	10.8461	9.53424	10.4511	8.77571	8.99949	9.66685	10.0275	10.3302	10.32	10.0497	9.30751	9.47709	9.53462	8.94538	9.14427	9.10282	9.92875	10.5037
FBgn0263120	Acsl	11.683	11.7069	12.941	13.136	13.5858	13.6346	11.1343	10.9468	11.7738	10.8853	10.9109	12.0598	12.6994	13.5803	13.6914	13.177	13.07	12.8136
FBgn0000043	Act42A	12.2661	14.3248	12.5746	11.8214	12.0432	12.7322	13.9706	14.3221	14.8541	14.4592	14.1081	13.4736	12.7755	13.6616	12.5239	12.8197	12.6769	12.6425
FBgn0000044	Act57B	9.61857	14.6503	18.4218	18.6619	18.8295	19.6821	17.2158	15.2297	12.767	14.0263	12.6688	13.4424	17.9444	18.4329	15.9976	15.5304	16.0094	13.19
FBgn0000042	Act5C	16.0877	16.408	16.9941	16.7803	17.2744	16.8119	16.7391	17.0356	17.2925	16.9836	16.7542	16.8783	15.096	17.1757	15.6012	15.7656	16.2378	15.9058
FBgn0000045	Act79B	0	4.17619	6.48553	5.50841	4.30976	5.87462	5.257	5.52417	8.63912	11.5052	10.8875	14.1394	17.5361	18.5353	17.4186	13.5586	16.6101	10.1561
FBgn0000046	Act87E	7.20663	11.6538	14.5634	13.3016	13.3967	14.7358	13.7826	12.409	10.6383	11.2915	12.0438	13.2733	17.2769	17.7196	15.1834	14.0959	14.6172	10.4446
FBgn0000047	Act88F	0	1.78231	3.22839	2.79409	3.53518	3.59585	3.5039	4.91314	10.1621	10.8442	11.0052	15.2782	18.2749	19.2983	17.5674	11.3102	17.3453	9.3221
FBgn0024913	Actbeta	2.31184	6.25989	8.62387	8.22774	7.11592	5.76119	6.58749	7.07397	7.3387	8.0984	8.42689	9.02203	8.77595	7.42196	7.63368	7.36368	6.01359	5.15156
FBgn0000667	Actn	12.2376	12.0894	14.9389	14.7818	15.0171	15.6354	13.7875	12.4203	12.0845	12.7201	11.9628	13.1321	15.6143	16.6887	15.2844	13.1303	14.4579	12.1107
FBgn0015008	Actn3	0	0	0	0	0	0	7.34316	7.65061	7.20332	7.65424	8.35545	9.10519	9.21412	8.17189	9.48977	8.97279	0	0
FBgn0040510	ACXA	0	0	0	0	0	2.44264	8.03165	8.40645	8.01804	8.64019	8.93226	9.74498	10.2746	9.70803	10.4131	10.4778	1.39556	0
FBgn0040509	ACXB	0	0	1.26025	0	0	0	5.66257	6.66721	6.21307	6.70221	6.87528	7.65069	7.51558	7.16469	7.61095	8.27353	0	0
FBgn0040508	ACXC	0	0	0	1.57466	0	2.44264	8.79356	9.15741	9.057	9.71767	10.2112	10.6324	10.9379	10.3008	10.9491	11.2959	0	0
FBgn0040507	ACXD	2.65234	6.5217	9.22789	9.56007	9.53168	9.96139	9.44323	8.07571	7.55011	9.15394	7.78262	7.2155	6.85143	8.33855	9.37981	10.0683	9.23945	7.83099
FBgn0040506	ACXE	0	0	0	0	0	2.44264	6.15667	5.75393	5.70299	6.20212	6.39476	6.45993	6.41183	5.9516	6.89404	7.3787	0	0
FBgn0025115	Acyp	0	0	0	0	0	0	6.07047	6.0705	6.10145	7.00921	7.56955	8.09042	8.89636	9.56691	10.0475	10.2282	0	0
FBgn0038363	Acyp2	6.46325	7.8361	7.34133	7.48444	7.07872	7.20359	8.16241	8.23635	7.95119	7.83489	8.21938	8.57183	9.05339	8.25475	8.84002	8.36685	6.80609	6.97985
FBgn0037661	Ada	7.73115	7.61604	6.33157	6.00712	6.06419	6.68701	7.0597	7.08808	7.06138	6.64053	6.56566	6.56439	6.93456	6.50961	7.3974	7.3787	6.55401	7.28957
FBgn0051865	Ada1-1	5.88644	5.63794	5.04848	4.30722	4.47158	4.53492	5.47399	5.25076	4.80358	5.59115	5.12981	4.74894	4.55481	3.84754	4.29436	4.69964	5.10575	4.35272
FBgn0051866	Ada1-2	6.03923	6.05015	5.24707	4.62899	4.12747	4.22847	0	4.81476	5.15063	5.10465	4.89345	5.01779	4.92374	4.66422	4.21621	4.92093	4.17988	4.86134
FBgn0263738	Ada2a	7.11331	8.87853	8.37375	8.9789	8.36362	8.09717	8.65974	8.86139	8.80864	8.9144	9.09065	9.08338	8.59796	8.39183	8.12025	8.5438	8.40343	7.54441
FBgn0037555	Ada2b	12.0307	10.0413	9.62586	8.98736	8.78913	9.14628	10.0044	9.836	9.87332	9.95151	9.74884	9.26872	9.03736	9.15405	8.93761	9.36843	10.691	11.4474
FBgn0027619	Adam	10.1265	10.5835	11.1634	11.5377	11.7752	11.8853	10.7239	10.7091	10.5205	10.5296	10.1549	10.7902	10.8389	10.9153	10.745	10.3369	10.4954	10.7369
FBgn0038341	AdamTS-A	4.77791	10.1568	11.2902	12.2425	11.3376	11.6675	10.831	11.6822	12.4809	9.93448	10.0415	9.47931	10.8132	11.4269	11.1529	10.5812	10.8919	9.28264
FBgn0026086	Adar	9.03816	10.0313	9.56869	9.34429	8.64811	8.19869	9.48549	10.2446	10.3675	10.0116	10.3596	10.8615	10.8404	10.3077	10.4391	9.69517	9.53418	8.98975
FBgn0028658	adat	5.03216	5.27859	5.01774	5.4443	5.31618	5.50346	5.60241	6.37668	6.11588	5.54701	5.85019	5.82358	6.1784	5.56301	5.33313	5.07637	5.17251	4.49764
FBgn0026573	ADD1	11.4377	10.1514	9.80532	9.26763	9.08013	9.28611	9.9207	10.0592	10.2158	10.2166	10.6062	10.3318	9.78394	9.09102	9.59772	9.6166	10.0357	10.912
FBgn0000052	ade2	11.1893	10.3089	10.298	11.7793	11.1411	11.9699	12.6199	12.4026	12.0642	11.8404	10.8371	10.879	10.2482	11.2953	11.6363	11.429	11.8376	11.7126
FBgn0000053	ade3	9.88574	10.245	10.4102	12.0439	11.1306	12.0131	13.8373	13.8274	14.121	11.8381	10.9401	10.0636	10.5712	11.3649	11.3815	10.6973	11.7988	11.5011
FBgn0020513	ade5	10.587	11.145	11.3287	12.2849	11.0383	11.9699	13.7632	13.4717	13.5325	12.4498	11.8072	11.4268	11.3403	12.7023	12.7856	11.762	12.456	12.0296
FBgn0036337	AdenoK	10.6441	11.2824	11.2515	12.369	11.9862	12.4111	10.955	11.0719	11.3434	10.0197	9.27267	9.44552	10.8374	10.3433	10.7125	10.1004	10.8241	11.027
FBgn0000054	Adf1	10.4203	10.9268	9.29993	9.57512	9.8642	9.50451	10.4162	10.2964	10.5434	10.198	10.6698	10.4632	9.75155	9.78771	9.39983	9.56502	9.90317	9.81244
FBgn0036752	Adgf-A	6.17738	11.8737	10.2779	11.5468	11.5047	10.8899	9.44752	9.32464	9.9377	10.0829	9.98451	8.61705	8.29953	7.84511	9.77342	9.31868	10.1206	9.36525
FBgn0036751	Adgf-B	0	0	0	0	0	0	6.76263	6.58004	6.52571	7.29594	7.9984	8.55713	9.19498	9.6392	10.1496	10.6361	0	0
FBgn0038173	Adgf-C	1.8653	1.78231	7.29721	7.5003	7.99566	8.45727	8.72468	8.90786	7.07622	2.42156	2.46859	3.12293	3.67141	7.42196	8.3156	8.32869	6.81657	5.59988
FBgn0038172	Adgf-D	1.8653	3.05646	8.88246	8.0826	7.92056	10.6875	10.5195	9.36575	7.88952	10.1508	8.98486	9.17284	8.0401	11.538	10.4836	9.60388	9.24721	8.12679
FBgn0033952	Adgf-E	0	1.15048	0	0	0	0	6.96731	6.77579	6.8872	7.91955	8.56574	8.97385	9.72177	9.96164	10.5145	10.6762	1.39556	0
FBgn0000055	Adh	2.31184	0	3.11679	1.9884	2.78346	5.18946	5.82933	3.45032	2.54424	2.2114	2.0084	3.77284	4.14021	6.4902	8.33421	7.51405	5.59385	5.66272
FBgn0000056	Adhr	0	0	0	0	0	0	0	0	0	0	0	0	0	0	0	0	0	0
FBgn0038984	AdipoR	11.1687	12.3708	11.2938	11.3547	11.6019	12.0804	11.741	11.8419	12.0365	11.753	11.4	12.0501	12.2241	12.2657	12.9828	12.7272	11.943	11.674
FBgn0022709	Adk1	7.39967	7.63387	12.5577	12.3658	12.2998	12.3694	10.34	10.1163	9.25094	11.6849	9.16662	9.69696	10.858	14.4834	12.7953	11.9541	11.9361	8.95251
FBgn0022708	Adk2	3.53278	3.96704	5.81037	5.5698	6.18581	6.33725	2.84932	4.47155	3.88837	3.57213	2.81695	3.82983	4.36235	3.96469	3.36607	2.62514	2.55894	4.19159
FBgn0042094	Adk3	6.54721	8.68472	11.034	10.8261	10.979	11.3224	9.77841	9.67357	9.7801	10.9132	10.5535	10.501	10.8896	10.8803	11.2748	11.2815	9.03262	9.02605
FBgn0039747	AdoR	0	1.78231	6.15919	6.41096	6.11407	7.13694	6.31501	6.12625	5.98046	5.63398	4.61064	4.41823	4.36235	6.52877	5.80296	5.11275	4.84426	2.41091
FBgn0000057	adp	10.3577	10.005	8.88672	8.95321	8.8006	9.47333	10.3121	10.3791	9.83348	10.2095	10.309	10.3281	10.545	10.6116	10.716	10.9393	9.91906	9.86014
FBgn0038467	AdSL	10.9577	10.6051	9.65487	11.5154	10.9136	10.9956	11.0663	11.134	11.1083	10.1059	10.1501	9.77884	9.62498	10.228	9.94525	9.44532	10.9388	11.0682
FBgn0027493	AdSS	12.7519	12.8184	13.8327	14.4707	13.9129	13.8727	11.6296	10.6443	10.9319	11.2547	10.8725	10.7113	10.9572	14.4401	12.6276	12.8187	13.285	12.6396
FBgn0026602	Ady43A	8.8731	6.99851	8.38884	9.03167	8.80819	8.88036	9.42598	8.52268	7.97118	11.2969	10.9961	10.8199	10.3051	9.62814	10.1821	9.48229	9.40824	8.88164
FBgn0005694	Aef1	12.2064	10.7537	10.8961	11.5144	11.1138	10.4746	9.88957	9.65117	9.81147	9.59162	9.92182	10.7156	10.5573	10.3325	10.2969	10.455	11.6025	11.848
FBgn0026309	aft	9.38471	7.45486	6.087	7.51598	8.00891	8.17674	9.32256	9.37872	9.4941	9.67985	9.86915	8.88419	8.45242	8.116	8.65247	8.85425	8.95177	9.51325
FBgn0038223	Afti	10.5895	8.9461	10.1149	9.59556	9.08639	9.10037	9.48549	9.91331	10.065	10.0546	10.1023	10.233	10.2259	10.1168	10.2101	10.4452	9.91906	10.5626
FBgn0015010	Ag5r	0	3.72234	12.1345	12.6066	11.5377	11.8904	11.5943	11.7397	12.6165	11.1143	8.20097	7.51825	5.69704	7.24796	11.1509	12.3449	11.4702	10.9907
FBgn0020508	Ag5r2	1.8653	4.63155	11.6881	13.2494	14.8413	14.1581	15.1762	13.4338	9.99739	8.05966	7.84561	11.1568	11.7727	9.76769	11.0872	10.0532	12.1138	11.3683
FBgn0053138	AGBE	12.1816	8.56203	10.7365	11.1706	11.6639	13.0176	10.4075	9.15574	9.90483	9.49183	9.4975	9.33666	9.75809	13.0309	13.7162	11.8005	13.086	11.91
FBgn0041171	ago	13.7903	13.3455	12.7125	11.4537	10.9604	10.9735	11.8646	11.8771	12.2423	12.3338	12.4627	11.839	11.5933	11.6673	11.6358	11.8109	12.6141	12.9224
FBgn0262739	AGO1	12.4413	12.4119	12.826	12.416	11.7239	11.3715	12.1045	12.4666	12.6415	12.1721	12.3788	12.5779	12.3956	11.7944	11.8687	11.6704	12.0919	11.888
FBgn0087035	AGO2	11.3659	11.9653	12.2346	11.6148	11.6749	12.149	13.0299	12.8162	12.8347	12.5073	12.3965	12.3197	12.5878	11.9781	12.3225	12.3329	12.0892	11.8913
FBgn0250816	AGO3	9.71247	7.66021	9.1108	4.62899	5.0347	4.53492	5.00149	5.6626	6.21307	5.7936	6.09317	6.97771	7.01315	6.13776	6.45779	5.97804	8.00134	8.83466
FBgn0024912	agt	7.20663	4.52092	4.88778	5.86742	5.65632	5.57234	5.93067	5.7889	4.9068	5.59115	5.33283	4.96788	4.87647	5.08235	5.53975	6.93642	6.3528	7.18642
FBgn0014455	Ahcy13	12.5235	11.9334	11.3948	14.3618	13.6595	14.2987	11.4662	10.985	10.8624	10.8629	10.9746	10.7538	11.0231	11.4281	10.9573	11.4267	13.2475	12.9427
FBgn0015011	Ahcy89E	2.65234	9.29747	10.7994	10.6239	10.2021	10.9216	11.3915	11.6258	11.8943	9.41256	7.75765	7.41027	6.93456	11.9085	9.59	9.33032	8.56747	6.70921
FBgn0031392	AIF	11.5257	10.6147	10.0376	11.6992	11.8308	11.3895	10.1054	10.3479	10.2972	10.5674	11.0902	11.4767	11.6973	11.5643	11.7187	12.0481	11.0884	11.5476
FBgn0033754	Ak6	6.06794	7.27906	6.89372	7.779	7.35249	7.6643	6.52404	6.79312	6.34146	6.11411	6.15569	6.10332	6.62705	5.56301	5.36969	5.28204	5.88013	7.74648
FBgn0027932	Akap200	13.3272	14.1967	13.0094	11.3976	11.7473	11.4249	13.8124	14.4002	15.0458	15.4356	15.0159	14.1964	12.9325	12.4183	12.9093	12.0554	12.4606	12.7918
FBgn0004552	Akh	0	2.6981	7.45468	7.85494	6.49908	6.25584	6.15667	6.28166	6.13017	6.87283	6.75927	6.18205	6.50802	5.83333	7.61095	8.03847	5.81893	5.31697
FBgn0025595	AkhR	1.8653	6.10231	7.66767	8.53914	9.86602	9.81276	10.6515	10.1214	10.0547	7.14866	7.76268	8.02785	8.42394	8.94181	9.76143	10.3748	8.71754	8.94621
FBgn0082598	akirin	12.3489	13.1796	12.0281	10.9438	11.235	11.4073	11.9755	12.2724	12.368	11.98	11.9249	11.3152	11.1466	11.0564	11.1404	10.8838	11.5957	11.8872
FBgn0010379	Akt1	11.2072	11.4519	10.5491	10.3333	10.4235	10.521	11.2516	11.5254	11.485	11.4646	11.1624	11.1108	10.9664	11.0866	10.6026	10.5909	10.6557	11.1403
FBgn0000061	al	3.53278	9.07406	8.92242	8.77571	8.73834	7.91027	8.60714	8.91382	8.73575	8.82018	9.1026	7.8185	6.62705	7.49195	4.80207	4.31865	4.75993	2.41091
FBgn0020764	Alas	9.70792	9.73345	11.0171	11.4129	11.2684	11.8467	10.4422	10.1376	10.1008	10.0106	9.94302	10.8031	12.2879	12.4532	12.9992	12.8631	12.0908	10.8391
FBgn0260972	alc	10.7013	10.5766	11.0775	11.0553	10.6326	10.7067	10.6626	10.693	10.8683	10.9094	10.5629	10.902	11.2803	11.6941	11.7837	12.0297	11.5587	10.8459
FBgn0000063	ald	10.1145	6.97771	4.50006	4.985	5.68961	5.81902	7.26769	7.84592	7.51241	8.20166	7.97692	7.18305	6.82677	7.05005	7.37059	7.79157	8.20643	9.44338
FBgn0000064	Ald	11.6335	12.6507	15.1869	16.1009	16.0098	16.3751	14.5758	13.0966	12.5066	11.8241	12.0803	14.0872	15.5945	16.1995	16.2751	15.0332	15.4768	13.0111
FBgn0012036	Aldh	12.1315	7.68608	14.3382	15.1306	15.9441	16.2395	10.3853	9.2276	9.00172	11.1316	10.8125	11.4936	12.3503	13.0719	14.5871	13.8447	13.4177	13.0276
FBgn0010548	Aldh-III	10.9129	10.9883	12.3865	12.4326	12.6511	12.9705	12.0736	11.5473	11.4423	12.4649	12.0818	11.8359	12.0487	12.121	12.7063	12.5066	11.4556	11.0983
FBgn0052076	Alg10	9.40454	8.02023	6.11631	8.46434	8.99284	9.21789	8.94659	9.10634	8.8175	8.58123	9.1026	8.61705	8.44028	8.43815	8.48762	9.1539	8.98	9.31723
FBgn0086378	Alg-2	8.75449	9.25345	9.26926	8.98736	8.93503	9.45521	9.21618	10.0239	9.5838	9.09768	9.04802	9.53608	9.56661	8.26621	8.72833	8.11219	8.55188	8.40007
FBgn0261238	Alh	12.4125	12.8191	11.5401	11.1576	10.3935	10.0425	11.3981	11.4622	11.6957	11.4947	12.0262	12.1428	11.2224	12.1453	10.6254	11.1099	11.4855	11.7788
FBgn0013746	alien	10.2491	9.755	9.96591	9.32883	10.0195	10.1422	10.0275	10.1703	10.0724	9.8987	9.90826	9.75789	9.669	8.79528	9.56657	9.54353	9.4013	10.0804
FBgn0086346	ALiX	11.5062	11.3814	11.7505	11.4097	11.3848	11.9154	11.8845	11.7341	12.2495	11.874	11.6134	11.4542	11.4498	11.8752	11.9494	12.3293	11.4806	11.4238
FBgn0040505	Alk	4.46907	7.53296	10.8401	11.0452	9.79516	9.62693	9.51025	10.1145	9.99642	9.98291	10.3055	10.5206	10.5942	10.6987	10.5725	10.535	9.24721	7.51064
FBgn0065035	AlkB	7.45505	7.17937	6.71363	5.65724	6.57228	7.11402	6.52404	7.04533	6.8005	6.23031	6.61098	6.44176	6.15878	4.66422	5.72045	5.14824	5.77663	7.32885
FBgn0086361	alph	11.5753	11.8398	11.7352	11.4439	11.6582	11.503	11.4577	11.4863	11.6309	11.3885	11.3599	11.5469	11.6537	11.8296	11.7498	11.6532	11.432	11.3325
FBgn0031491	alpha4GT1	9.94498	8.75565	8.83696	8.03985	7.74172	8.85294	9.21618	10.1325	10.5639	10.4974	9.73994	9.45348	9.16579	8.70975	8.65617	8.76564	9.17171	9.5302
FBgn0039378	alpha4GT2	0	3.96704	1.26025	0	0	0	0	0	1.25149	0	1.32865	0	0	0	5.53975	5.51733	0	0
FBgn0010215	alpha-Cat	10.8626	11.6021	11.5785	10.0506	10.0725	10.2327	10.8326	11.7386	11.693	11.2572	11.3776	11.5027	11.3305	10.022	10.2547	9.61977	9.5134	10.3355
FBgn0029105	alpha-catenin-related	0	7.45987	9.18358	9.32883	8.03504	6.5571	6.73488	7.05255	7.32012	7.91955	8.01957	7.92042	8.55732	8.75925	8.72127	8.68337	7.34394	5.72293
FBgn0025725	alphaCOP	11.839	12.9807	11.3038	12.4688	12.995	12.8792	12.442	11.9945	12.1509	11.4797	11.8621	11.7911	11.5605	11.5637	12.3364	12.3996	12.0789	11.9903
FBgn0015568	alpha-Est1	9.53365	8.3759	10.104	10.3498	10.3681	11.1444	10.8762	9.82971	9.79923	9.60648	9.73227	10.0343	9.93866	10.4971	11.0133	10.6291	10.8963	10.321
FBgn0015569	alpha-Est10	7.05714	5.74025	7.39613	8.19888	9.78365	9.64703	7.01424	7.27236	7.1482	7.55745	7.47465	9.63734	9.25166	8.60986	9.60732	9.53182	7.81015	8.30479
FBgn0015570	alpha-Est2	3.82956	4.86083	9.02838	7.73947	8.84558	10.0025	9.37744	7.25995	5.23239	3.65764	4.13983	5.22321	8.91403	8.62774	8.96474	7.71673	7.96884	8.48945
FBgn0015571	alpha-Est3	8.57612	6.40194	10.8051	10.3606	9.83661	10.5469	10.4866	10.0266	9.95386	10.4937	10.0091	10.3702	10.9944	11.0923	11.7849	11.8209	9.59172	9.39794
FBgn0015572	alpha-Est4	2.65234	8.5195	8.67648	8.87936	9.46357	9.01635	9.11753	7.65536	5.77752	6.70221	6.96529	7.10439	6.37828	5.97971	7.08202	6.71768	5.89997	5.94142
FBgn0027934	alpha-Est4aPsi	0	1.15048	2.37466	3.15617	1.74588	4.22847	2.36113	2.10777	3.88837	3.28021	2.96394	3.21139	2.78041	4.66422	4.95425	4.87931	3.43102	1.65949
FBgn0261393	alpha-Est5	8.47257	6.78371	9.40165	9.67802	10.3935	10.8523	9.17029	8.65178	8.15014	6.78054	6.24466	6.83883	7.68977	8.60084	9.48977	9.11183	8.92781	9.03201
FBgn0015574	alpha-Est6	1.8653	1.50071	0	2.30955	2.51298	5.09899	7.76971	7.83342	7.74842	8.23682	8.86369	9.1224	9.05604	8.70975	9.44336	9.86207	3.43102	2.41091
FBgn0015575	alpha-Est7	0	8.67183	9.73619	11.0289	11.8219	12.6504	10.8244	9.92023	10.9957	9.60514	10.5879	9.87253	9.95581	11.4044	12.1705	11.1726	10.7631	9.68579
FBgn0015576	alpha-Est8	0	4.97715	9.33464	9.51591	9.01926	10.8575	9.14942	8.53818	9.48856	8.81088	7.94188	8.32657	8.75975	10.3433	10.3697	9.86341	9.1219	8.22375
FBgn0015577	alpha-Est9	0	5.83579	11.6007	10.9241	9.83475	10.5427	10.1323	10.1536	8.15714	7.69526	6.49488	7.41494	9.65155	10.6634	10.1522	10.17	9.38027	8.66853
FBgn0052865	alphagamma-element:CR32865	0	4.52092	3.42863	0	0	0	0	2.31391	0.757392	3.38422	3.332	5.59607	4.21812	5.23009	1.61779	0	0	0
FBgn0035657	alphaKap4	0	0	0	2.30955	0	0	6.23801	6.91685	6.58916	7.36748	7.80717	8.6069	9.09786	8.0446	9.01176	8.84347	0	0
FBgn0259170	alpha-Man-I	11.4197	10.2216	10.7459	10.2419	10.5859	10.3329	9.51434	9.47582	10.0612	9.98808	9.82656	10.5934	11.2141	11.7036	10.5378	9.86607	10.2862	10.284
FBgn0039634	alpha-Man-Ib	11.0878	9.72516	9.17663	9.84717	9.59673	9.79486	9.68722	9.82024	9.76071	9.7521	10.061	10.3244	10.3017	9.87074	9.71424	9.79509	10.3792	10.912
FBgn0011740	alpha-Man-II	11.1663	10.3458	8.26015	9.67278	9.39208	9.40889	10.215	10.369	10.4595	10.413	11.0126	10.2695	9.66726	9.48347	10.143	10.6133	10.1786	10.5951
FBgn0026616	alpha-Man-IIb	11.6448	10.8111	11.1288	9.95319	9.22621	8.36322	8.66711	8.75487	9.24603	9.83818	10.123	10.4302	10.5516	10.2013	10.6479	10.6299	10.2353	10.8047
FBgn0250791	alphaSnap	9.75282	10.7086	11.0292	10.6463	10.5703	10.445	10.7362	11.2421	11.7032	11.1996	10.602	11.0618	11.2265	10.83	10.9611	10.7545	10.3067	10.0484
FBgn0250789	alpha-Spec	11.672	14.3165	14.9495	14.7037	14.5003	14.4186	13.6388	13.1647	13.2487	13.5394	14.0191	14.0121	14.2376	13.7248	13.7598	13.7135	13.1358	12.3645
FBgn0003863	alphaTry	2.65234	3.05646	13.6147	14.9952	14.4116	12.4687	12.509	12.4409	11.2483	5.61272	4.47011	3.93748	1.56405	11.5231	16.1645	17.3323	16.057	15.4884
FBgn0087040	alphaTub67C	13.2898	4.17619	4.78199	2.30955	1.12234	1.68624	2.36113	2.79877	3.67099	1.96532	2.65326	4.08525	4.55481	8.05785	4.80207	5.14824	12.4223	13.1155
FBgn0003884	alphaTub84B	15.7784	16.6662	15.2485	16.4284	16.9883	16.799	16.2532	16.1977	16.4966	16.3474	16.8155	17.0115	16.8404	16.9039	15.9516	16.2591	15.7429	15.2835
FBgn0003885	alphaTub84D	12.1701	11.7208	11.2286	12.7396	12.6335	12.2265	11.7661	11.7821	11.7857	11.9126	12.3021	12.2749	12.5362	13.3076	13.1025	13.3637	12.567	12.0801
FBgn0003886	alphaTub85E	3.68879	10.8616	11.9754	12.4734	12.394	12.0648	10.6347	10.2548	10.0225	10.403	12.162	11.4883	11.5274	11.2126	10.659	10.5575	7.60791	4.49764
FBgn0031068	Alr	9.81341	7.509	9.31581	9.4108	9.60547	9.35126	8.46233	8.18804	7.96322	8.42538	8.75178	9.08777	9.42184	9.89124	9.85788	10.3379	9.00541	9.36996
FBgn0039332	alrm	2.65234	9.0038	11.1332	10.7469	9.23469	8.15445	8.07656	7.98059	7.51786	6.81817	6.67641	9.23482	11.8993	10.4171	9.53875	7.72262	7.89168	4.49764
FBgn0037116	Als2	10.6875	8.81547	9.47279	9.49431	9.37684	9.49567	10.4443	10.5417	10.5218	9.29739	9.40884	9.26743	9.10813	10.1818	9.85466	9.98123	10.0569	10.585
FBgn0038535	alt	12.7316	12.7884	11.9384	11.43	12.5838	12.3542	13.109	13.7865	13.5558	12.3122	12.2914	12.4853	11.9044	11.0043	11.6334	11.5483	11.813	12.2993
FBgn0004372	aly	3.53278	1.15048	2.37466	0	1.74588	5.63807	6.52404	6.25689	6.54717	7.07286	7.08256	7.30867	7.06678	6.85138	7.44956	7.83576	1.39556	3.80263
FBgn0000071	Ama	8.70508	13.6229	8.62387	7.46033	7.83391	7.64844	12.0063	12.9022	13.8028	12.3823	11.7119	11.3285	9.73839	9.26101	4.69089	4.43814	6.62724	0
FBgn0000075	amd	6.00994	9.17189	7.64271	7.83633	12.1614	10.2086	6.3881	6.04179	6.07214	7.57404	7.01672	10.8	7.12861	7.6664	7.5956	7.35612	8.01049	8.86837
FBgn0086782	amn	0	1.78231	4.54387	3.308	4.02689	3.59585	3.5039	3.26403	3.21493	4.51017	2.0084	3.7135	2.97249	3.58013	4.36848	4.43814	2.34406	3.56013
FBgn0025686	Amnionless	2.65234	7.46486	8.34308	8.05603	7.77311	8.85294	6.96731	8.20433	8.64162	8.04386	7.412	5.91861	6.69674	6.93989	7.65605	4.83644	6.42303	3.80263
FBgn0023179	amon	0	3.78751	10.904	11.0773	9.74063	8.65281	8.35703	8.48052	8.39172	8.35673	8.45824	8.88083	10.8717	10.1341	10.0629	10.3925	8.71754	7.5774
FBgn0003270	amos	7.16737	3.05646	2.99582	0	0	0	0	1.86718	2.3625	6.97631	6.1709	6.36671	4.36235	3.96469	1.61779	0	1.39556	0
FBgn0052626	AMPdeam	11.1504	8.13737	11.3523	11.4087	11.2258	11.7234	12.7684	12.9274	12.6343	11.5234	11.3199	12.263	11.305	12.2586	12.2802	12.4092	11.9649	11.3143
FBgn0027356	Amph	10.1899	10.2105	12.7109	12.2091	12.6011	12.5011	9.85453	9.44737	9.23945	10.1962	9.9408	12.1662	13.8539	12.3546	12.192	11.3901	11.4814	10.5123
FBgn0023169	AMPKalpha	11.6836	11.6066	11.8539	11.7789	11.6122	11.8204	11.7514	11.4448	11.3116	11.4716	11.3927	11.2615	11.7007	12.1285	12.3757	12.1798	12.066	11.5361
FBgn0030328	Amun	13.3627	13.3131	12.7106	11.8618	11.8566	11.908	12.3206	12.3165	12.5223	12.7193	12.8184	12.1446	11.5379	11.4838	11.5403	11.5429	12.3417	12.6405
FBgn0000077	amx	9.67097	8.5195	7.4021	8.02349	7.56468	7.88342	7.88784	7.96156	7.97514	7.52368	7.61475	7.86696	8.00756	7.84511	7.67808	8.28154	8.63413	8.98361
FBgn0000078	Amy-d	0	3.05646	6.087	7.57705	7.84872	9.44607	14.0897	12.2171	7.60742	5.61272	3.332	3.12293	3.67141	8.81882	11.5934	10.3897	10.4346	9.86349
FBgn0000079	Amy-p	3.82956	6.18929	11.0545	13.3059	13.8647	14.7157	14.0147	12.1953	8.56741	5.27668	4.07661	4.45493	3.67141	9.99129	15.7352	15.0046	15.2636	13.619
FBgn0020506	Amyrel	0	0	3.76111	9.77243	7.90648	10.3793	8.21358	8.10722	6.81826	2.76766	3.09734	2.57469	0	2.55362	3.50401	3.12996	3.63417	0
FBgn0011746	ana	3.35784	7.31265	8.95929	9.13429	8.5012	7.49723	8.60714	8.46168	7.82948	7.63329	8.20097	8.40602	8.80779	8.50738	9.12569	9.39452	8.18233	7.60965
FBgn0262167	ana1	10.6642	9.69999	10.5657	8.2929	7.50984	7.79972	10.0558	9.9782	9.83238	10.4412	10.7923	10.6163	10.2826	10.1105	10.6207	11.1188	9.09203	9.9479
FBgn0027513	ana2	9.95462	6.16497	4.25851	6.11402	5.35818	5.09899	7.59548	7.50046	7.44542	7.97474	8.18607	7.95286	7.83284	7.96246	7.84965	8.7014	7.93077	9.21611
FBgn0266111	ana3	11.3337	8.36793	6.087	6.49248	6.64195	7.7411	9.06277	9.21158	9.13348	9.59704	9.50352	9.07456	8.59065	8.1535	8.89435	9.13191	9.64412	10.6735
FBgn0012037	Ance	6.93779	13.4268	12.5318	12.5331	13.3467	13.0758	13.2775	13.4668	13.4206	12.0166	12.6965	11.6737	11.8743	13.0606	12.7311	12.5809	12.0319	10.9503
FBgn0032535	Ance-2	1.8653	4.17619	4.78199	4.50875	7.6517	5.00245	2.36113	3.36018	1.9114	3.04658	2.0084	6.79656	10.3726	8.09687	6.99109	1.44527	5.20477	0
FBgn0032536	Ance-3	0	4.86083	3.90243	4.30722	3.67469	6.62351	7.57996	4.63423	3.41495	4.68328	4.36819	5.32584	9.03736	9.84995	9.20623	9.61977	7.89662	6.76755
FBgn0033366	Ance-4	0	7.94367	10.0404	11.1793	11.2815	12.4557	11.446	10.0119	10.0761	14.302	12.5069	12.859	12.5638	12.1561	10.2669	9.36088	8.98929	9.2726
FBgn0035076	Ance-5	2.65234	7.43466	10.8351	11.0255	10.5647	10.8747	8.97058	7.61208	7.00045	6.94263	7.33304	8.19716	9.56475	9.00814	10.2705	10.0272	9.23164	8.34366
FBgn0030898	Andorra	0	0	1.92248	3.15617	1.74588	0	5.257	5.14676	5.6244	6.28508	6.69758	7.40559	7.86952	7.97648	8.32958	8.9018	2.09147	0
FBgn0016762	angel	7.02822	7.22714	7.54369	7.92121	8.4487	7.67999	8.05428	7.80807	7.88952	7.8024	7.69061	8.00947	8.01849	7.81422	7.43238	7.85199	7.73484	7.54441
FBgn0011747	Ank	11.4871	11.679	12.8721	12.0683	11.8035	12.0849	12.3795	12.7497	12.6638	12.1602	12.1973	12.4655	12.9926	11.816	12.0556	11.4357	11.3496	11.4989
FBgn0261788	Ank2	4.2857	11.9112	12.7052	12.903	11.8087	11.2414	11.6144	11.4462	11.5475	12.2733	12.617	12.6111	12.7525	13.1309	12.6917	13.0757	11.4192	9.46117
FBgn0000094	Anp	0	0	0	0	0	0	0	0	0	3.28021	0	0	0	6.38902	11.9915	12.155	2.09147	0
FBgn0025111	Ant2	3.35784	5.36654	6.10173	7.14449	7.10362	8.22031	9.10674	9.18885	9.08661	9.78573	10.2358	10.5506	10.9881	11.5273	11.9445	12.4149	6.47686	5.31697
FBgn0026268	antdh	0	0	7.38413	7.94458	6.06419	6.41432	7.10376	6.31803	4.44049	4.46344	3.53378	3.7135	4.72458	10.7889	10.401	10.1829	9.53735	8.0466
FBgn0260642	Antp	5.14424	10.1896	9.56471	9.22294	8.63107	9.11199	9.15989	8.88582	9.00947	8.61369	8.57721	8.49682	8.68969	8.33855	8.04313	7.74017	7.06522	5.46535
FBgn0050488	antr	0	1.78231	1.26025	0	1.74588	0	0	2.92989	1.9114	3.04658	3.09734	2.106	2.2968	8.09687	9.86429	10.1537	0	0
FBgn0000084	AnxB10	9.77257	4.55875	6.51884	5.96204	6.49908	8.29353	10.0304	9.87721	9.71522	9.67345	8.80395	9.16317	10.5638	11.1902	11.3163	11.5417	10.837	10.3161
FBgn0030749	AnxB11	9.2534	11.5543	11.3948	11.8499	11.8025	11.7562	11.0254	10.8961	11.0842	12.1215	11.3306	11.0199	11.0836	10.7051	10.2729	10.7681	10.154	9.61208
FBgn0000083	AnxB9	11.0388	12.5028	13.8482	13.3523	13.8915	13.5594	13.104	12.5943	12.3013	12.2365	11.6172	13.2289	13.041	13.5745	12.5287	12.4046	11.9433	11.4078
FBgn0000097	aop	11.4232	12.4871	11.5364	10.4744	10.1552	9.83395	10.587	11.7799	12.5338	12.4872	11.3246	11.2852	9.57219	13.2442	10.4305	9.89769	10.8396	10.8661
FBgn0004569	aos	6.46325	10.0571	9.03607	8.74277	8.06071	6.45136	7.67065	8.02893	8.06343	8.6867	8.35545	8.84844	9.08492	9.68474	9.15217	8.40034	8.64298	6.95496
FBgn0029512	Aos1	11.4218	9.99982	7.74478	9.15446	9.86602	9.76574	10.2324	10.2704	10.1322	10.2488	10.2075	9.29045	8.77595	8.641	8.64503	8.72509	9.78946	10.6678
FBgn0267408	AOX1	8.92109	9.43349	13.2819	13.3278	13.3503	13.5461	11.1007	9.4958	9.12993	10.5437	9.61341	9.09069	9.0927	12.8645	13.7472	13.7296	13.0483	11.4283
FBgn0038348	AOX2	0	9.51753	3.90243	4.37757	8.1471	10.3053	9.34568	6.48727	4.9068	5.10465	5.79234	11.0733	5.52379	5.70449	5.82945	6.19716	4.47261	3.26846
FBgn0038349	AOX3	10.7575	6.86899	9.52837	10.2757	11.265	11.2663	11.2405	10.1376	9.73639	8.45256	9.13787	11.6856	11.669	11.8658	11.8442	11.9631	11.2756	11.0812
FBgn0038350	AOX4	0	3.58243	0	0	0	0	5.33301	3.16102	4.44049	3.16812	2.0084	4.55973	6.09826	5.9516	6.11434	6.96655	3.19449	3.80263
FBgn0000099	ap	4.77791	8.90447	8.14397	8.31099	7.9823	8.97243	10.0218	10.3948	10.441	10.4696	10.7575	10.1508	9.72344	9.42333	9.74239	9.55514	8.21437	7.9237
FBgn0010380	AP-1-2beta	12.408	12.218	11.5242	12.19	12.1695	11.8878	11.9998	11.8985	12.1624	11.8637	11.8954	11.9012	11.9278	11.9058	11.7908	11.8438	12.2295	12.0649
FBgn0030089	AP-1gamma	12.6161	11.4402	11.5788	11.8564	11.9145	11.7819	11.4975	11.2577	11.3636	11.3209	11.4469	11.2602	11.1596	11.4037	11.4245	11.6073	12.0616	12.0664
FBgn0024833	AP-1mu	11.3069	10.959	11.2002	10.6797	11.0472	11.0358	10.7204	10.6425	10.7367	10.501	10.4038	10.2297	10.3843	10.5414	10.6188	10.6693	10.8688	10.9088
FBgn0039132	AP-1sigma	9.37613	9.9981	9.81653	9.43575	10.0757	9.9091	9.45178	9.83704	9.64728	9.05104	9.23517	9.59378	9.75809	9.17548	9.29444	9.08919	8.93023	9.60009
FBgn0264855	AP-2alpha	12.0498	11.4805	10.9485	11.3487	11.3311	11.3022	11.7358	11.8327	12.0227	11.5302	11.5402	11.6749	11.9092	11.2317	11.1917	10.5957	11.4851	11.8954
FBgn0263351	AP-2mu	10.8718	11.6456	10.6038	11.1928	10.9655	10.6738	10.9535	11.0652	11.2119	10.7802	10.8637	10.9839	11.1303	10.9333	10.7363	10.4594	10.8422	10.9998
FBgn0043012	AP-2sigma	9.60883	10.2068	9.83097	10.1657	10.0113	10.1222	10.1998	10.4855	10.6003	9.96415	9.8598	10.295	10.5431	10.1879	9.57442	9.39821	9.82362	9.6744
FBgn0015589	Apc	11.5647	10.9118	11.4379	11.3437	10.6197	10.6816	10.7362	10.7131	11.1329	11.424	11.8208	12.199	11.1895	10.7051	10.9316	11.1865	11.0395	11.2531
FBgn0034231	APC10	8.27128	7.46486	5.4449	7.11391	7.66012	7.79972	7.41487	7.32095	7.26937	7.45965	7.69061	7.35794	6.8636	6.96823	7.10389	7.74597	7.68996	7.62551
FBgn0026598	Apc2	11.649	9.77623	9.13964	7.74613	7.87788	8.2833	9.17029	9.33503	9.44492	9.81394	9.67473	8.55291	7.71013	9.0251	7.9314	8.28553	9.77073	10.6868
FBgn0052707	APC4	10.3194	8.28008	6.45143	8.17932	8.1826	8.40158	8.51223	8.55859	8.34653	8.80387	8.74417	8.21599	7.99655	7.87536	8.07669	8.76564	8.94224	9.4961
FBgn0029879	APC7	11.5791	3.96704	3.76111	2.79409	3.01114	6.74782	5.88089	4.70917	3.88837	4.08555	3.8684	4.30218	5.09871	6.65617	5.88101	6.26338	10.8235	11.4728
FBgn0026150	ApepP	10.8221	8.75769	10.6083	10.2145	10.9739	11.1086	11.4135	11.6055	11.571	11.1749	10.8149	10.6244	10.3555	9.47115	9.97224	9.99591	10.3506	10.4994
FBgn0051713	Apf	0	0	0	0	0	0	0	0	0	0	0	0	0	0	0	0	0	0
FBgn0031458	aph-1	9.97371	10.1082	9.12349	8.11899	8.68158	8.51089	9.39084	9.62722	9.83784	9.83703	9.57246	9.29299	8.87848	8.60084	8.57631	8.67731	8.79109	9.25231
FBgn0016123	Aph-4	0	6.29393	9.22789	12.0822	12.1539	12.5733	9.88642	10.4131	10.0167	5.52442	3.43641	3.88466	6.25433	11.6532	12.1591	12.504	11.2362	10.9281
FBgn0261854	aPKC	11.6906	11.1321	11.6635	11.5477	10.877	10.3648	10.587	10.8237	11.0256	11.6201	11.5956	11.3899	11.1895	11.4377	10.9966	11.2363	11.0645	11.1096
FBgn0040281	Aplip1	1.8653	8.7958	9.68453	9.8869	8.45839	7.40583	7.83653	8.10028	8.54091	9.39866	9.39919	9.32059	9.68108	9.72888	9.32501	9.44175	7.94993	4.9647
FBgn0032136	Apoltp	5.52163	11.9057	12.6838	13.6729	13.7718	14.2304	9.88957	9.51681	10.0547	10.228	11.1533	11.3527	11.0855	10.6913	11.9517	11.9572	11.2308	11.5182
FBgn0260941	app	10.7891	10.5398	11.3546	10.9859	10.5914	10.3648	10.8145	10.8896	10.8672	10.9827	10.7327	10.8667	11.4042	11.4446	11.2145	11.5224	10.621	10.469
FBgn0261112	APP-BP1	9.85106	7.89644	7.06135	8.66051	9.21482	9.15191	9.58988	9.65946	9.64106	9.90527	10.2733	10.5543	10.7151	10.635	10.917	11.3092	9.21194	9.588
FBgn0000108	Appl	6.52667	9.88911	11.9746	12.2378	11.1694	10.0056	10.3606	10.5608	10.8107	11.58	11.9148	12.1556	12.4369	11.449	11.5881	11.4803	9.9809	8.72115
FBgn0000109	Aprt	8.40667	7.86658	9.46853	9.47036	9.97464	9.94525	8.07656	8.3044	8.45269	7.45965	7.72194	8.13915	7.90529	8.49769	8.22372	7.59985	8.2573	8.80013
FBgn0036111	Aps	12.7458	12.0892	12.2603	11.5304	11.6117	11.5917	11.8726	12.1411	12.4118	12.5856	12.4796	12.2957	12.0312	11.4844	11.7098	11.5795	12.2371	12.4671
FBgn0015903	apt	12.1526	12.1108	11.9761	10.9597	9.93182	10.0025	9.88642	9.53753	9.22787	9.20632	9.37967	9.68542	9.94583	9.689	9.74414	9.94637	11.1315	11.5171
FBgn0033807	AQP	0	5.6555	6.20084	7.85494	8.39423	9.34635	7.57996	6.19305	6.07214	6.62999	6.95654	8.13915	10.3217	13.2626	12.0574	10.6769	11.1077	7.40434
FBgn0039598	aqrs	0	1.78231	0	0	0	0	0	0	0	0	0	0	0	8.05785	10.5135	10.5917	1.39556	0
FBgn0015904	ara	1.8653	10.48	8.75079	8.64633	8.15903	8.02529	9.11215	9.16242	8.69306	8.77784	9.45308	8.88083	7.80155	7.46237	7.3974	7.69889	6.49	4.9647
FBgn0028646	aralar1	11.1173	8.02023	12.0568	11.9517	12.1532	12.5982	10.9788	11.2717	11.764	10.0497	8.94116	8.29402	8.36522	12.1023	12.2047	11.6666	11.7732	11.5785
FBgn0033926	Arc1	10.3879	10.2487	10.133	9.85797	9.50623	11.7497	11.9372	11.6978	11.9836	12.1245	10.9854	10.1941	8.59065	10.1247	11.094	11.9829	10.081	9.88341
FBgn0033928	Arc2	7.16737	3.25387	6.087	6.49248	6.34049	7.40583	6.52404	6.15335	6.45934	5.77459	5.97679	5.69142	5.80197	7.12748	5.90612	6.75268	6.67407	6.82363
FBgn0038742	Arc42	10.6116	8.67398	7.90454	9.11124	10.3973	11.0734	10.3074	9.85572	9.90794	9.13357	9.71161	9.65322	9.97418	9.56691	10.0713	9.69517	9.8468	10.3594
FBgn0000114	aret	14.2832	8.6479	9.43693	9.56949	8.56087	8.98511	10.6791	10.7568	10.8868	11.366	12.2627	13.277	13.6597	13.6633	13.64	14.0308	13.6446	13.91
FBgn0013749	Arf102F	10.1702	10.9077	10.0037	9.85489	10.4285	10.5724	9.83179	10.2819	10.2781	9.60109	9.46701	10.0237	9.87544	9.10065	9.94222	9.17556	8.8636	9.83989
FBgn0013750	Arf51F	10.3446	10.7978	10.8191	10.541	10.5512	10.6015	10.1243	10.4263	10.8305	10.1144	10.1964	10.229	10.3716	10.0355	10.139	9.95517	10.1353	10.2537
FBgn0010348	Arf79F	12.1841	13.174	12.9131	12.9431	13.6207	13.4647	13.0536	13.3489	13.3812	12.6141	12.7106	12.6727	12.4099	12.0915	12.3049	12.2402	12.0737	12.3371
FBgn0020655	ArfGAP1	11.417	11.2207	10.317	10.9775	11.5765	11.426	10.631	10.4895	10.8597	10.2862	9.96719	10.2578	10.3106	10.4068	10.6646	10.3579	10.8137	11.1825
FBgn0037182	ArfGAP3	11.3046	11.7397	11.4284	11.5295	11.863	11.6655	11.2516	10.9775	11.0318	10.6069	10.8875	10.7052	10.7621	10.7197	11.0995	11.2471	10.9346	11.2221
FBgn0037884	Arfip	10.656	9.81875	8.64916	9.54868	9.2927	9.26025	9.73353	9.65355	9.69132	9.97876	10.0175	9.78065	9.70496	9.71641	9.78362	9.96391	9.46428	9.82623
FBgn0030088	Arfrp1	9.1363	8.43048	7.7955	7.79194	7.93451	7.82816	8.20349	8.14483	7.94716	7.90213	8.09329	7.91055	7.87554	8.03123	8.21872	8.71329	8.22621	8.74312
FBgn0023535	arg	2.92763	6.63228	9.18358	9.64453	9.64419	10.7048	7.01424	4.91314	5.00313	9.00895	8.23032	7.3676	6.99113	8.75111	8.82364	7.48659	8.1537	6.85087
FBgn0000116	Argk	12.5033	14.519	13.9939	16.1509	16.4903	17.5336	16.075	14.1575	13.3012	14.1434	14.5931	15.4087	16.0187	15.0974	16.0787	15.4223	15.1884	13.4414
FBgn0017418	ari-1	11.4142	10.7424	11.2341	10.3321	10.3434	10.5933	11.1236	11.4196	11.5442	11.1423	10.5992	10.6622	11.198	11.6173	11.7416	10.7394	11.2116	10.8727
FBgn0025186	ari-2	11.3204	11.6184	9.54058	8.93874	8.41924	8.75264	10.3808	10.7997	10.9977	11.2831	11.0304	10.5238	10.1272	10.514	9.94676	9.86341	10.0424	10.7406
FBgn0000115	Arl1	10.4217	10.6336	8.83034	10.1305	10.7838	10.7557	10.0304	9.99139	9.98957	9.59026	9.65728	9.79325	9.67592	9.39751	9.68915	9.78103	9.68042	9.82623
FBgn0004908	Arl2	6.93779	8.47568	6.39274	6.86729	7.57362	7.6324	8.02019	7.81232	7.63273	7.5065	7.85506	8.043	8.10306	7.28222	7.50812	7.77464	6.66251	7.34809
FBgn0039889	Arl4	8.24008	8.77185	8.56129	8.10869	8.17087	7.58318	8.09851	9.31417	9.31958	8.70439	9.04183	9.42254	9.35874	7.57721	8.27281	7.49351	7.34394	7.73191
FBgn0034446	Arl6	0	3.96704	3.76111	3.15617	3.01114	2.44264	3.21342	3.36018	1.61885	3.73836	3.332	4.68858	3.67141	4.51852	5.25712	5.18287	3.3176	2.41091
FBgn0000117	arm	13.7744	15.16	13.729	13.016	12.9364	12.6111	13.4071	13.4252	13.7422	13.8921	14.3234	14.1157	13.7673	12.9637	12.7054	12.6801	13.2014	13.1733
FBgn0041164	armi	11.1267	6.18929	6.64489	7.88544	8.42913	8.79648	9.63562	9.80537	9.70928	9.68622	9.65322	9.16732	8.74995	9.28655	8.96474	9.29513	10.644	11.1026
FBgn0011745	Arp1	10.95	10.9385	10.5842	11.1067	11.6566	11.6566	11.4598	11.4094	11.5439	11.4327	11.1267	11.0161	11.0672	11.6711	10.9543	10.8144	11.0551	11.0359
FBgn0031050	Arp10	9.80064	9.55778	9.23459	9.8687	10.1206	10.0696	9.70878	9.44737	9.50373	9.64625	9.47623	9.50579	9.36303	9.87449	9.69096	9.95642	9.84424	9.588
FBgn0011742	Arp2	11.9788	10.977	10.5979	10.7887	11.203	11.0881	11.2662	11.473	11.6409	10.8189	10.8672	11.1498	10.9551	10.3728	10.5587	10.686	11.4337	11.7868
FBgn0262716	Arp3	11.1654	11.7588	11.1166	11.3182	11.6024	11.3521	11.0802	11.0952	11.3909	10.6822	10.7023	10.4022	10.4554	10.1481	10.1898	10.2344	11.03	10.9566
FBgn0038576	Arp5	8.90924	9.2592	8.24364	8.0826	8.66075	8.2833	8.92832	8.70081	8.85024	9.01504	9.14366	9.06866	9.08492	9.22916	9.64696	10.0189	8.53929	8.79313
FBgn0011743	Arp53D	0	0	0	0	0	3.30345	8.90983	9.20188	8.78174	9.53201	10.008	10.2103	10.4042	10.1025	10.401	10.9824	0	0
FBgn0011741	Arp6	10.0476	10.3254	9.22453	9.37255	9.66316	9.74724	9.91761	9.87619	9.68286	9.85412	10.1112	9.6142	9.48623	9.44366	9.11765	9.24685	9.53259	9.65907
FBgn0030877	Arp8	11.0442	10.2458	8.31491	8.86413	8.67743	8.22031	8.82022	8.27387	8.26144	8.58123	8.72369	8.08457	7.26334	8.15966	7.90051	8.21616	9.72002	10.2123
FBgn0001961	Arpc1	11.4514	11.8019	11.1581	12.0802	12.4044	12.6172	12.467	12.1671	12.1989	11.8818	11.7438	11.4017	11.4906	11.8611	11.8225	12.1514	11.7344	11.4707
FBgn0032859	Arpc2	12.3356	11.5558	10.877	11.4316	11.372	11.4986	11.1436	11.2947	11.2181	10.5934	10.5264	10.7023	10.6133	10.0977	10.0017	10.0355	11.5311	12.1633
FBgn0038369	Arpc3A	9.10548	10.1406	9.01871	9.28374	9.74261	9.67861	9.76131	9.73089	9.76529	9.65927	9.62726	9.39684	9.3327	8.9666	8.86584	8.94027	8.80956	9.23691
FBgn0065032	Arpc3B	1.8653	7.77313	8.48469	7.96757	8.66075	8.73772	8.33871	9.22919	9.72349	8.33742	7.22056	6.74563	6.23572	6.21074	6.735	6.58154	6.80609	4.74999
FBgn0031781	Arpc4	10.2662	11.1871	10.1649	10.9866	11.075	10.7258	10.8326	10.739	10.7872	10.5275	10.4721	10.0153	9.90666	10.5485	10.0362	10.6283	10.792	10.3038
FBgn0031437	Arpc5	9.8736	9.92485	9.39718	9.99155	10.35	10.1393	10.2546	10.3168	10.4979	10.0906	10.2475	10.2164	9.93722	10.1041	9.77683	10.089	9.88089	9.73779
FBgn0000119	arr	10.9345	11.4997	10.8711	10.3606	9.70241	10.4473	11.3174	11.2859	11.4502	11.2793	11.9026	10.9425	10.6471	10.4726	10.59	10.4541	10.0267	9.78446
FBgn0000120	Arr1	1.8653	2.39769	8.34308	8.83941	7.49108	7.11402	6.52404	6.52924	6.94493	7.04139	7.17601	7.90061	10.2365	13.509	14.4621	15.5373	13.1296	12.4416
FBgn0000121	Arr2	0	3.72234	5.63918	5.47671	5.08559	4.53492	3.21342	3.05008	6.13017	6.02037	4.13983	8.32409	11.9668	14.0054	14.9674	16.0044	13.6654	12.8218
FBgn0033062	Ars2	12.1955	11.5434	11.6107	10.7394	11.2698	11.2201	11.1515	11.4251	11.3272	11.0296	11.4527	11.1613	10.6015	10.1184	10.3776	10.519	10.9941	11.5641
FBgn0037834	Art1	12.5508	10.9336	9.91051	12.0723	11.2815	11.1187	10.9353	11.1357	11.0242	10.8247	10.7436	9.84255	9.28372	10.2512	9.47096	9.88197	11.9949	12.04
FBgn0031592	Art2	4.2857	3.42748	2.37466	3.308	2.51298	2.44264	6.07047	5.75393	5.49786	5.73579	6.63312	6.4956	6.11871	6.0609	6.42342	7.39356	2.55894	2.41091
FBgn0038306	Art3	9.94304	10.4002	10.0212	11.3182	10.2264	9.97736	8.98244	9.08011	8.6565	8.74403	8.54546	8.90589	8.33494	8.83814	8.5724	9.05454	9.96687	10.1506
FBgn0037770	Art4	11.8916	9.70527	8.5235	10.133	9.68807	9.88561	10.5093	10.4131	10.4757	10.7772	10.5737	9.67865	8.41155	8.65415	8.22372	8.09411	11.1896	11.4914
FBgn0038189	Art6	0	0	0	0	0	3.83886	4.69078	5.39393	5.06395	5.52442	5.94174	5.80948	4.92374	5.23009	5.90612	6.52867	0	0
FBgn0034817	Art7	8.97135	8.5171	7.07634	9.18421	9.22337	9.92893	8.2236	7.8376	7.63273	7.68002	8.03628	8.07282	7.8574	8.03123	8.15732	8.78831	9.90686	9.6744
FBgn0032329	Art8	2.65234	3.84987	2.71842	4.57012	4.12747	1.68624	0	2.10777	2.85078	2.42156	1.70819	1.40734	1.97645	2.55362	2.84943	1.84186	3.63417	2.41091
FBgn0038188	Art9	0	1.15048	0	0	0	0	2.36113	3.36018	4.9068	5.27668	4.47011	4.21928	4.36235	3.72002	4.43899	4.65099	0	0
FBgn0029095	aru	8.82346	12.0171	11.1408	11.1241	10.9153	10.8899	10.2275	9.81812	10.3989	9.86427	11.0205	11.1279	11.3969	10.5543	10.9232	10.7055	10.5188	9.6041
FBgn0036826	arx	8.45094	7.7447	6.38071	6.58459	6.46104	5.87462	6.64826	6.81873	7.15521	6.94263	6.75927	6.4956	6.2727	5.70449	5.88101	5.85459	7.05641	7.97412
FBgn0058064	ARY	0	0	0	0	0	0	4.69078	5.30008	4.93963	5.81237	5.90582	6.7157	7.53093	6.30263	7.31544	6.63255	0	0
FBgn0050372	Asap	11.6807	11.0843	10.6738	10.819	10.325	10.5448	10.7759	10.6785	10.8968	11.2615	10.903	10.8164	10.9579	10.9467	10.8921	11.0164	11.2416	11.3636
FBgn0039908	Asator	8.67274	9.36974	11.0469	10.3854	9.77592	9.81276	9.38639	9.96009	9.90587	10.0771	10.5316	11.4545	11.8113	10.1697	10.59	10.1217	9.32264	9.05562
FBgn0035407	Asciz	8.21463	7.22126	6.65491	7.12417	6.34049	7.20359	6.64826	6.99381	6.92867	6.82742	6.91196	7.16656	7.29963	6.60294	7.00277	7.34851	6.98391	7.87145
FBgn0000137	ase	1.8653	8.60786	5.79232	4.50875	4.61706	6.07778	6.52404	6.13986	6.90393	6.50867	4.6546	2.70227	2.2968	2.55362	0	0	1.39556	0
FBgn0029094	asf1	11.3557	9.55311	7.9862	9.54868	9.81791	9.55218	9.53461	9.53624	9.3258	9.446	8.95001	8.22929	8.06139	8.72644	8.19345	8.13005	9.76262	10.6849
FBgn0005386	ash1	11.809	9.95796	11.1193	9.39605	9.59892	9.15191	10.274	10.3683	10.4631	10.474	10.5978	10.7834	10.5786	9.92054	10.4668	10.683	10.4757	11.3277
FBgn0000139	ash2	10.0368	9.24767	9.70518	9.21816	9.09263	9.2125	9.55061	9.27924	9.3851	9.59569	9.7181	9.31187	9.24003	8.98752	9.2777	9.68766	9.84168	9.75231
FBgn0261004	asl	10.802	9.50547	9.97194	7.78548	8.31646	8.49323	9.37295	9.31567	9.3641	9.55726	9.66536	9.23218	9.21175	9.08779	9.37757	9.55349	9.36072	10.2964
FBgn0000140	asp	12.7363	9.74785	8.77397	7.06144	7.26688	8.75264	10.0446	9.76422	9.68649	10.7074	10.243	9.45234	9.60337	9.66106	9.90845	10.3019	11.017	12.093
FBgn0041607	asparagine-synthetase	10.5093	9.09352	10.2013	10.2061	10.2915	11.3835	10.7327	9.8075	9.42187	10.5975	8.89609	9.75697	9.30172	10.2013	9.32734	9.02383	10.3488	10.9329
FBgn0034075	Asph	6.84132	10.7491	11.5656	11.9041	12.1994	12.6334	11.3668	12.6851	13.5439	12.3222	11.2211	12.5836	13.2851	13.3819	12.4736	11.3165	11.3433	8.43649
FBgn0034606	ASPP	7.05714	11.0158	10.1892	10.4066	9.67567	8.88036	10.4593	10.4305	10.1759	10.9418	11.3251	11.4872	10.4594	10.6731	10.2801	10.3673	9.76803	8.50668
FBgn0034793	asrij	9.53878	9.16271	8.25027	9.69016	10.4601	10.3575	9.35026	8.89989	8.63411	9.09193	9.33479	9.77794	10.1817	9.88939	9.76487	10.1732	9.93116	9.87016
FBgn0015905	ast	9.73503	8.74133	8.59812	9.54678	8.8044	8.85294	8.73872	8.71224	8.59858	8.71191	9.03769	9.08338	8.87848	8.40743	8.92231	9.27922	9.00082	9.21086
FBgn0015591	AstA	2.65234	2.22022	9.10898	9.29969	8.66494	7.7411	7.81017	7.39091	6.93683	5.69593	6.31482	7.06339	8.1535	8.15966	8.18322	8.57347	7.19132	5.46535
FBgn0266429	AstA-R1	0	4.79895	7.23175	7.40246	5.47732	4.78754	4.43887	4.63423	4.76747	4.20398	6.88453	6.89999	6.95745	6.6209	6.19803	5.99762	5.03575	2.90249
FBgn0039595	AstA-R2	0	2.22022	9.64861	10.1228	8.73436	8.12035	9.42598	9.8075	9.26234	8.627	8.07319	6.53897	7.2816	7.649	8.36623	8.34025	7.57127	4.86134
FBgn0032336	AstC	1.8653	0	8.06348	8.41501	7.76532	6.33725	6.58749	6.54978	5.91593	3.95652	4.96502	5.99535	6.737	6.30263	7.67077	7.96077	6.47686	4.49764
FBgn0032337	AstCC	0	0	1.26025	3.15617	5.08559	3.83886	3.74558	5.09181	4.83882	5.43037	5.27768	6.30774	6.83916	6.85138	5.00161	3.88608	2.74592	0
FBgn0036790	AstC-R1	0	1.15048	1.26025	0	0	2.44264	4.43887	5.39393	5.98046	5.50148	4.96502	7.63479	7.76308	5.77035	5.66269	5.14824	4.24337	0
FBgn0036789	AstC-R2	1.8653	4.59561	8.96333	8.91232	8.11071	6.9683	6.52404	6.92473	7.00045	6.08353	5.71141	6.32767	7.36959	7.12748	6.49136	6.92624	5.68813	4.19159
FBgn0020407	asun	9.69877	8.80764	7.51095	7.69195	7.94143	7.82816	7.61083	7.37949	7.82948	7.86666	7.95951	7.67033	7.45251	7.52093	7.58009	7.61261	8.43777	8.88164
FBgn0261823	Asx	11.4029	10.4552	10.2689	10.6884	9.8859	10.1279	10.6422	10.821	10.8816	10.9294	11.114	11.0103	11.0513	11.1475	11.1184	11.7491	10.9122	10.9691
FBgn0031876	Atac1	7.74899	7.63387	7.43155	7.38548	6.53615	7.11402	7.44944	7.27236	7.32012	7.48911	7.61475	6.81079	6.8636	7.12748	6.19803	7.06266	6.69693	6.92963
FBgn0032691	Atac2	8.58111	8.85591	7.76343	8.18914	7.63471	8.19869	8.41939	8.50176	8.10744	8.20166	8.28727	7.7389	7.36959	6.54767	7.37958	6.79806	8.04208	8.02284
FBgn0052343	Atac3	9.62341	9.61277	7.89188	8.33329	8.21725	8.08543	8.65235	8.8176	8.62405	8.80387	8.93672	8.44531	8.02392	7.93401	7.86253	8.24922	8.65179	8.86837
FBgn0039946	ATbp	8.97514	8.21641	7.29721	6.39409	6.03859	6.48747	6.70658	7.34465	7.56596	7.70534	7.69061	7.45172	7.46854	7.27089	7.05982	7.66867	7.72375	8.0466
FBgn0025720	Ate1	10.4533	9.37373	9.39269	9.69706	9.52248	10.3745	9.60145	9.81706	9.5799	9.49619	9.73739	9.67185	9.39063	9.85185	9.79542	10.1461	9.75584	10.0775
FBgn0020762	Atet	4.07559	10.8286	11.8523	11.2711	10.5134	9.95818	11.3747	12.4252	12.5533	11.1447	10.8794	10.8335	11.1534	11.2383	11.1614	10.5131	10.8254	9.40255
FBgn0265193	Atf-2	8.85262	7.51863	7.61217	7.17444	7.45283	7.47941	8.02019	8.23	8.26469	8.24375	8.52192	8.60077	8.63038	8.55019	8.85621	9.00702	7.63776	8.32435
FBgn0028550	Atf3	6.8742	7.5751	11.8064	11.1958	10.1818	10.8471	9.94209	8.87772	8.44413	8.15464	6.87528	7.98772	10.0745	9.75555	10.4054	10.6322	9.59477	8.70631
FBgn0033010	Atf6	7.23222	8.35455	9.11625	8.16447	8.71429	8.40158	8.45384	9.67005	10.0491	8.70941	8.8707	9.16039	8.68969	7.82975	8.43253	7.27015	6.90757	7.74648
FBgn0260945	Atg1	11.6929	10.6767	11.6657	10.7218	9.94738	10.2643	11.0023	11.2821	11.0465	11.3775	10.7905	11.0499	10.4724	11.8869	10.6488	10.4647	11.1754	11.4283
FBgn0040780	Atg10	4.3803	5.63794	6.26768	6.17455	5.84539	4.78754	5.17675	5.80607	5.43016	5.38094	5.66918	5.38409	5.05692	6.30263	5.53975	5.21669	5.13952	5.31697
FBgn0030960	Atg101	8.53044	8.5171	10.768	9.96324	8.54731	8.47536	9.00585	9.72074	9.48161	8.9209	8.70813	8.42001	8.35663	10.1168	9.58223	9.23039	9.24334	8.64538
FBgn0036255	Atg12	6.96857	7.03922	6.10173	6.42763	6.67556	6.86227	6.81659	7.34465	7.28223	6.84576	6.80875	7.06932	6.58355	5.73779	6.95545	6.99606	5.83962	6.76755
FBgn0261108	Atg13	10.6055	10.1042	11.2829	9.24898	9.06436	9.72851	9.22119	10.0073	10.1981	11.3998	10.353	10.1346	9.68623	12.2732	10.2608	9.49095	10.2008	10.525
FBgn0039636	Atg14	9.73503	9.71053	9.37915	8.91823	9.1234	9.26025	9.44323	9.38016	9.38808	9.90309	9.77272	9.40507	9.32832	10.0587	9.91774	9.98368	9.35175	9.31234
FBgn0039705	Atg16	10.5093	10.0686	10.2972	9.48239	9.46597	9.63098	9.92377	9.67005	9.56024	9.34489	9.50052	9.46364	9.84967	10.0993	10.2837	10.4218	9.27216	9.68201
FBgn0037363	Atg17	11.8926	10.8339	11.2457	10.3822	9.9231	10.3452	11.397	11.6082	12.2858	11.9578	10.9289	10.5898	10.5805	11.1842	11.1827	10.9494	11.476	11.6519
FBgn0035850	Atg18a	10.7297	10.4788	11.3749	10.7327	10.3603	10.666	11.4374	11.5688	11.8833	11.6331	10.9013	10.5861	10.6999	10.9306	10.8229	10.7589	10.9579	10.321
FBgn0032935	Atg18b	8.54583	9.3777	10.1719	8.86106	8.39926	9.27583	10.9107	11.5779	11.4509	10.7261	9.20407	9.56259	9.63212	10.3688	9.8818	9.64327	9.28542	8.32435
FBgn0044452	Atg2	11.1762	11.0025	11.3349	10.6338	10.4505	10.9893	12.0293	12.5337	12.9932	12.1299	11.2179	10.9768	10.8926	12.0561	11.5803	11.1623	11.1709	11.1527
FBgn0036813	Atg3	10.3283	10.2907	9.02065	9.77895	9.80658	9.90577	10.7673	10.878	11.2528	11.2191	11.0031	10.7726	10.3425	9.71222	10.2101	10.097	10.1907	9.92566
FBgn0031298	Atg4a	10.3693	10.6594	10.4915	9.45214	9.91784	9.95496	11.1787	11.2472	11.4671	10.396	10.1171	9.85118	9.70157	10.3938	10.6507	9.93372	10.0853	10.1089
FBgn0038325	Atg4b	10.5795	9.64939	9.82098	9.43986	8.86027	9.5307	9.04593	9.64164	10.2333	11.0706	9.65728	9.20416	8.59431	9.86698	9.46464	9.19052	9.85317	10.1723
FBgn0029943	Atg5	8.8731	8.23406	8.59552	8.46029	8.21153	8.18775	8.98832	9.83391	9.91725	9.24999	8.66848	8.61503	8.41155	7.91957	7.86893	7.61895	8.07299	8.43649
FBgn0264325	Atg6	8.8973	8.8897	9.12168	9.06669	8.58318	8.72265	9.07389	9.22441	9.10843	8.60025	8.83054	8.63316	8.75649	9.60802	8.92538	8.88086	8.65762	8.4184
FBgn0034366	Atg7	9.21542	9.05102	8.96735	7.35093	7.56468	7.84218	9.95117	11.5248	11.5227	10.4084	9.24059	8.53159	8.36949	7.70058	7.441	7.32544	7.91136	8.84146
FBgn0052672	Atg8a	10.4063	11.8995	12.3932	11.2043	10.497	11.5173	13.0989	13.3687	13.5117	12.7824	12.1737	12.1328	11.9245	12.751	12.8907	12.3174	12.0816	11.0638
FBgn0038539	Atg8b	0	0	0	2.98646	0	0	7.98528	8.10375	7.92274	8.8568	9.41205	9.9176	10.27	10.4223	10.633	11.1344	0	0
FBgn0034110	Atg9	10.1964	10.7023	10.9362	10.0193	9.68395	10.8489	12.4067	11.8925	11.2327	11.2607	10.1577	9.52317	9.71843	11.2434	11.1063	10.71	10.6695	10.1004
FBgn0032422	atilla	5.19717	5.32323	12.0095	11.7243	9.91433	10.5341	10.22	8.67299	6.77344	5.56925	4.5653	8.8153	11.0467	11.7624	10.9301	11.0372	10.2566	8.52371
FBgn0036995	atk	0	3.96704	6.56209	5.96204	6.53615	5.87462	6.99097	7.05972	7.24331	8.01984	8.55708	8.97543	10.0875	8.68435	9.29206	9.93245	2.09147	5.31697
FBgn0039213	atl	11.3845	12.2307	11.7728	11.3338	12.1654	11.9278	12.458	12.2165	12.2908	11.5851	11.3432	11.7621	12.2135	12.3839	12.4544	12.4108	11.8405	11.4794
FBgn0010750	atms	11.1173	10.9862	9.32525	9.62839	9.87328	9.76574	9.69444	9.63204	9.59801	9.7654	9.88999	9.3574	9.26089	9.27525	9.49804	9.71602	10.0143	10.3992
FBgn0010433	ato	3.53278	4.79895	1.92248	0	0	3.30345	6.70658	6.05621	6.87027	5.69593	4.47011	3.12293	1.56405	4.35644	0	0	0	0
FBgn0052446	Atox1	10.135	9.30165	8.79225	9.55439	10.3629	9.85829	10.1586	10.2071	10.3974	10.0278	10.2951	10.0945	10.0626	10.1466	9.96927	10.2405	10.0864	10.1257
FBgn0030343	ATP7	12.0239	11.2055	10.9936	11.7473	11.7693	11.7092	11.0993	11.2126	12.1724	11.7414	11.462	12.0976	11.8512	12.3901	12.536	12.8851	11.945	11.6383
FBgn0037989	ATP8B	3.15871	7.66021	9.83648	9.99575	9.86965	9.97418	9.53461	8.80485	8.74041	9.38305	8.93002	8.72804	9.70834	10.6471	10.5155	10.7992	8.97767	7.89781
FBgn0002921	Atpalpha	13.4551	13.7771	15.2915	15.376	14.7448	14.464	13.8685	13.5454	13.2711	13.6345	13.6098	14.4622	15.5458	15.7535	15.5301	14.779	14.5665	13.7946
FBgn0020236	ATPCL	12.6668	12.1932	12.5238	13.2628	14.147	14.4142	12.9886	13.3213	12.7447	12.5498	11.8969	12.6041	12.4679	13.2448	13.8282	13.3242	13.1792	13.0828
FBgn0019644	ATPsyn-b	12.061	12.5251	13.6831	14.6429	14.6557	14.7201	12.6156	11.9669	11.8982	11.8923	11.8903	12.8458	14.6385	15.7131	15.163	13.9188	14.8294	12.6361
FBgn0010217	ATPsyn-beta	13.8991	14.2614	15.8631	16.4419	16.505	16.8621	14.3587	13.7703	13.4861	13.2446	13.0406	14.6042	16.9333	17.1783	16.8909	14.7952	16.3695	14.5548
FBgn0016119	ATPsyn-Cf6	11.1762	11.3152	13.0464	13.327	13.623	13.6801	11.5321	11.0213	11.0512	10.8792	11.0099	11.7615	13.5598	14.1763	14.0018	12.2929	13.2291	11.7264
FBgn0016120	ATPsyn-d	11.7838	11.7867	13.3451	13.9384	14.2929	14.2732	12.052	11.4807	11.4441	11.3928	11.3731	12.144	14.0295	14.7096	14.5978	12.6748	13.825	12.263
FBgn0020235	ATPsyn-gamma	12.3423	12.5028	13.8072	14.6896	14.8309	14.9768	12.6322	12.0039	11.9936	11.7429	11.687	12.7425	14.7701	15.6522	15.1339	13.2488	14.7813	12.7737
FBgn0012042	AttA	0	1.15048	3.60443	4.73998	4.30976	8.51963	9.70521	8.55606	9.39105	10.8362	10.234	9.36706	7.76956	7.96246	8.4282	10.2979	10.7625	11.2846
FBgn0041581	AttB	0	4.48207	3.96822	4.89192	3.53518	8.46634	9.38639	6.96351	8.32495	9.36251	8.3851	9.17696	7.36103	8.96309	7.83011	9.61818	10.3801	10.5992
FBgn0041579	AttC	1.8653	0	1.26025	0	2.51298	5.87462	7.0597	5.48205	6.10145	7.69526	7.33304	6.58108	4.36235	5.02954	6.55623	7.80274	8.65762	8.40007
FBgn0038530	AttD	0	0	1.26025	3.89244	3.38073	5.35499	5.77586	6.64829	8.60882	9.42481	7.70113	7.76835	5.58388	4.51852	4.80207	6.01695	6.18508	6.70921
FBgn0067783	att-ORFA	6.95326	6.38097	7.71155	7.52375	7.40353	7.67999	6.81659	7.31497	7.39304	7.77874	6.67641	7.268	7.73685	8.39183	8.28721	7.52759	7.33669	7.60965
FBgn0067782	att-ORFB	0	0	0	0	0	0	0	0	0	0	0	0	0	0	0	0	0	0
FBgn0019637	Atu	11.4037	10.3812	9.60792	9.91527	9.95253	10.1107	10.5072	10.0814	9.89858	10.4703	10.309	9.67865	8.9111	9.15713	8.9855	9.44532	10.2767	10.7694
FBgn0029907	Atx-1	5.34524	4.55875	4.03114	2.98646	4.02689	4.22847	2.36113	2.65453	2.3625	3.48124	4.47011	3.58695	4.14021	4.85841	4.29436	5.67161	3.89363	0
FBgn0041188	Atx2	12.4125	10.4445	10.3871	11.1576	11.1546	10.9751	11.9064	12.4327	12.7409	11.9183	11.974	12.3302	12.1868	12.3248	12.3686	12.4836	12.0523	11.9811
FBgn0031420	Atxn7	10.5145	10.2738	10.273	9.63379	9.50389	9.57753	10.3331	10.1528	10.2167	10.389	10.4214	10.1785	10.1509	10.1089	10.3697	10.3029	9.72975	9.80549
FBgn0000146	aub	10.5327	7.49444	8.15814	6.2515	6.25414	6.80618	5.257	6.45497	6.42498	6.84576	6.80875	6.83187	7.09803	8.25475	7.36155	7.99528	10.7115	10.8254
FBgn0000147	aurA	10.8769	8.49775	7.53828	4.44465	5.51494	5.50346	8.27268	8.37802	8.33424	9.43241	9.43113	8.77596	8.54603	8.6454	8.88806	9.57972	9.02586	10.0688
FBgn0024227	aurB	10.5531	9.73655	7.5757	5.47671	6.64195	7.71087	8.49579	8.57371	8.49748	9.41563	9.0041	7.12731	6.56876	7.48215	6.99109	7.54766	8.18637	9.25231
FBgn0032104	aust	0	0	3.60443	2.30955	0	2.44264	6.27702	5.96741	5.70299	5.97111	6.5307	6.70812	6.61269	6.13776	7.09299	7.17013	2.09147	0
FBgn0037218	aux	11.5309	11.0124	11.3137	10.9064	10.6913	10.7612	10.8809	10.8662	11.0573	10.7452	10.7725	10.7767	10.8257	10.8339	10.8498	10.7567	10.9073	11.209
FBgn0050476	ave	8.05172	8.09616	7.23175	6.49248	6.49908	6.65561	7.43226	7.76481	7.69655	6.85484	7.20587	7.59012	8.08757	7.33758	7.42371	7.71673	6.56647	6.97985
FBgn0030410	Aven	8.68669	7.17937	6.78838	7.83633	8.0023	7.043	7.59548	7.55735	7.2301	7.11881	7.49896	7.35309	7.33503	8.01094	7.93751	7.78595	8.06862	8.15984
FBgn0000150	awd	14.2872	11.9305	11.8251	14.1739	15.031	14.8238	13.5506	13.379	13.372	12.9197	13.1689	12.4973	12.6994	13.4485	13.3874	13.0215	14.2419	14.3426
FBgn0013751	Awh	2.65234	9.20805	6.64489	7.09315	6.74052	6.94251	6.31501	7.09508	6.22644	6.78054	7.5464	7.11589	5.80197	5.83333	6.31513	6.79806	3.97069	0
FBgn0026597	Axn	11.741	11.1223	11.0393	10.2169	9.95253	9.75837	10.6809	10.7159	10.6844	10.8902	11.0991	10.6259	10.1259	10.0554	9.84819	10.1775	10.7324	11.2821
FBgn0262870	axo	3.15871	5.9398	9.95378	10.1706	10.0772	10.6501	10.5215	10.4922	10.3501	10.0136	9.96936	9.84946	10.7694	12.2293	11.3799	10.945	10.4815	8.68376
FBgn0000152	Axs	8.11499	5.52781	6.94363	7.13437	7.54663	8.76004	8.35703	8.26458	8.1325	7.62269	7.01672	6.5131	6.82677	8.84197	8.02605	7.3787	7.86164	7.52762
FBgn0261647	Axud1	11.6329	10.37	10.8982	9.78057	9.53627	9.38036	9.67996	9.92613	10.1134	10.0197	10.224	9.75789	9.51159	9.66756	9.72663	9.71157	9.64265	9.73048
FBgn0025185	az2	9.71247	8.28573	6.88523	6.92715	6.46104	7.01853	8.00865	8.09679	7.98697	8.20521	8.19354	7.76105	6.5982	7.1524	6.78998	6.86357	8.39647	8.94621
FBgn0000153	b	3.82956	3.05646	6.30635	4.07289	4.61706	7.7411	9.20104	12.2824	13.8237	10.3953	7.8023	8.07282	11.3922	13.8909	12.4329	11.3813	11.5099	8.47201
FBgn0023407	B4	11.7811	10.7201	11.1572	9.98029	9.26812	9.13494	10.0015	10.3762	10.6557	11.1298	11.4531	10.9177	11.0659	10.9914	10.8771	10.5885	11.1415	11.4396
FBgn0004587	B52	13.0737	13.3787	12.2338	13.2811	13.1958	12.7661	12.8361	12.7981	12.783	12.8321	13.2142	12.8275	11.9608	11.9262	11.9385	12.3233	12.708	12.6633
FBgn0024897	b6	2.65234	5.27859	8.44769	7.79194	10.1478	9.55218	4.90517	7.60719	9.02676	7.69526	7.0745	9.38024	12.5135	9.80352	9.173	7.25396	7.98286	2.41091
FBgn0004870	bab1	2.65234	5.00482	4.7069	6.30663	5.51494	5.63807	6.11422	7.05972	7.18289	8.19452	8.43637	8.16983	7.07727	6.88149	7.00277	7.49351	6.06721	5.46535
FBgn0025525	bab2	5.24824	11.8782	10.783	10.4923	9.78172	9.17424	10.2546	11.0066	11.3361	11.1731	11.2954	10.6763	9.76459	9.79564	10.1717	9.78527	9.39607	7.24919
FBgn0011300	babo	11.0442	9.94731	10.3894	10.6789	10.4781	10.5341	10.8473	11.0163	11.1078	11.126	11.4593	11.1703	10.7159	10.2783	10.0573	10.1754	10.7557	11.0783
FBgn0034724	babos	5.14424	11.7029	9.65237	9.9329	9.72466	9.19623	9.59374	10.411	11.1276	10.6713	10.2838	10.2349	11.3	10.1651	10.4519	9.44888	10.2008	9.77737
FBgn0031453	Bacc	11.6359	13.3776	12.6925	12.6629	12.6876	11.9913	12.4957	12.3009	12.342	12.6567	13.0502	12.3947	11.6926	11.4089	11.5769	11.3827	11.3693	11.6027
FBgn0032049	Bace	0	3.58243	12.8447	9.27225	7.52835	8.42038	11.041	10.6913	8.88648	5.81237	1.32865	1.90848	2.78041	6.00728	14.9143	15.4528	15.4838	14.8006
FBgn0031977	baf	10.5468	10.1783	9.90212	9.5974	9.69629	9.72094	10.274	10.4061	10.0816	10.2488	10.0813	9.3489	9.20698	9.75148	9.21127	9.39082	9.43228	10.2964
FBgn0045866	bai	10.4506	11.8849	9.84636	11.1475	11.8812	11.8328	11.6713	11.3853	11.5355	10.75	10.9406	11.0927	10.9278	10.8463	11.4037	11.7991	10.8537	10.8594
FBgn0260960	Baldspot	10.6501	10.374	11.5847	11.9071	12.4916	12.4402	10.8359	10.9694	10.8805	11.0351	9.65322	10.4541	12.0583	11.3576	11.681	11.5697	11.3724	11.2143
FBgn0027889	ball	11.767	10.5857	9.56736	8.22774	8.73037	8.83903	10.0642	9.82129	9.67679	10.3235	10.3294	9.36706	9.18046	9.26957	9.4174	9.97011	10.2067	10.9217
FBgn0000158	bam	9.63785	6.08945	6.68457	3.44536	5.27292	5.97977	6.45767	6.0125	5.77752	5.95431	5.75244	5.34552	5.25474	5.1333	5.33313	5.81097	8.1287	8.86837
FBgn0262451	ban	0	0	0	0	0	0	0	0	0	0	0	0	0	0	0	0	0	0
FBgn0004862	bap	3.82956	7.62052	7.16318	7.08266	6.06419	5.35499	5.257	5.03467	4.93963	4.90929	5.33283	5.72186	5.46108	5.4867	5.93079	5.57061	4.99943	3.80263
FBgn0042085	Bap170	13.0132	10.7347	9.84526	10.5002	10.2419	10.2565	10.6863	10.4572	10.4532	10.855	11.0242	10.3007	9.87544	10.0897	10.2801	10.7218	11.8273	12.3431
FBgn0025716	Bap55	10.6441	10.2275	7.79096	9.24898	9.72867	9.75467	9.72298	9.80002	9.84868	9.84617	10.062	9.16039	8.09275	8.19005	8.1256	8.2245	9.27026	10.1669
FBgn0025463	Bap60	12.2109	11.7019	10.7145	9.79027	10.0772	9.83745	11.0066	10.8357	10.8096	11.0104	10.9697	10.2283	9.27463	9.12603	9.18074	9.32838	10.5992	11.3082
FBgn0037081	barc	10.0313	8.87665	8.01761	8.66051	9.17719	9.35126	9.33185	9.35412	9.15461	9.03914	9.34823	9.14644	9.09786	8.30561	9.06289	9.07543	8.93984	9.8768
FBgn0014127	barr	11.2312	9.97293	7.38413	7.51598	7.91354	8.06168	9.70163	9.5693	9.40287	10.1481	10.3286	9.66892	9.68452	9.16939	9.58612	9.80763	9.09634	10.2562
FBgn0000163	baz	11.6437	11.2397	10.1702	9.47036	9.36143	9.6864	9.73002	9.89035	10.1595	10.2921	10.3989	10.5303	10.2188	10.4376	10.5135	10.0981	10.7094	10.7551
FBgn0033844	bbc	11.8416	11.769	11.4163	12.2991	12.1834	11.8921	11.1223	11.6851	11.8279	10.6577	10.7713	11.4778	11.7384	11.9579	12.0699	12.1742	11.8354	11.6186
FBgn0087007	bbg	8.77204	10.6944	11.4336	11.1836	11.9097	11.6734	11.4014	11.8975	12.6502	12.0961	12.2862	13.7866	12.1657	11.0448	11.4353	10.8924	10.9352	10.1669
FBgn0035741	BBS1	0	3.42748	3.60443	4.44465	3.38073	3.83886	4.90517	4.18692	3.50545	4.90929	5.4118	5.52881	5.05692	4.59321	5.63292	6.63255	2.55894	0
FBgn0033578	BBS4	0	4.40109	5.07858	4.79242	2.17983	0	2.36113	3.53516	3.74715	4.80071	5.4118	5.34552	5.64157	5.73779	4.63192	5.43353	3.43102	3.26846
FBgn0031255	BBS8	1.8653	6.11506	4.92138	4.84303	4.74921	4.53492	4.43887	4.88109	5.25865	4.94375	5.97679	5.80948	4.61365	4.91774	5.00161	5.74297	3.19449	0
FBgn0024251	bbx	1.21519	3.25387	3.42863	2.79409	2.51298	2.93631	1.61771	3.89754	2.70564	4.02248	2.46859	2.57469	3.43084	3.72002	4.04595	3.38919	1.78508	2.41091
FBgn0040239	bc10	10.0691	9.47489	9.01483	8.77896	8.99949	8.93369	9.25089	9.35558	9.3489	8.65066	8.82814	8.94512	9.31951	9.63036	9.76315	9.55349	9.54524	9.65522
FBgn0039558	BCAS2	10.1519	9.43094	7.85323	8.60294	8.88921	8.45727	8.89736	8.56869	8.60882	8.89472	9.01679	8.26331	7.51558	7.40132	7.69258	7.96077	8.81218	9.40714
FBgn0000166	bcd	11.5909	8.50019	10.2972	0	2.51298	0	3.21342	1.21667	2.54424	0	2.46859	4.38057	3.87753	4.17383	4.29436	4.60065	9.83911	10.6811
FBgn0043362	bchs	8.3783	9.9738	10.5829	10.5788	9.69833	9.39944	11.2854	12.0016	11.464	10.3153	10.4046	10.4128	10.4463	10.4363	10.6581	10.8404	9.65729	8.99586
FBgn0026149	BCL7-like	10.3922	9.58325	7.96218	8.3465	8.30577	8.22031	8.69618	9.16409	9.24274	9.10911	9.22427	8.32657	7.33503	7.10213	7.00277	6.97645	8.49105	9.46558
FBgn0013432	bcn92	9.05259	8.61461	8.71291	9.43986	9.68807	9.62288	7.87518	8.23635	8.14663	8.22636	8.30117	8.77596	9.17803	8.36543	8.35715	8.67731	8.4713	8.75759
FBgn0038857	Bdbt	9.30255	7.54243	8.29262	8.4275	8.66494	8.77472	8.15196	8.23952	8.25494	8.07916	8.13656	8.19174	8.30401	8.0245	8.17291	8.22034	8.45798	8.54888
FBgn0034049	bdg	10.3836	11.3083	9.95277	9.75767	9.74854	10.1895	10.4571	11.1437	11.164	11.2717	10.9789	10.9681	10.7847	11.4427	11.1705	11.3102	9.87087	9.99445
FBgn0052594	be	9.57923	11.7512	10.5068	9.69534	9.44176	10.2486	10.923	10.6615	11.1501	11.5593	11.1685	10.8662	10.9242	11.0406	10.7284	10.7372	10.1917	9.70458
FBgn0015602	BEAF-32	11.1983	10.8697	10.2988	9.90041	9.41713	9.36102	9.90833	10.1686	10.0415	9.98187	9.83015	9.27514	9.09528	9.30333	8.85299	8.94027	9.9515	10.2537
FBgn0037660	beag	10.0404	10.0563	9.63222	8.97323	9.00611	9.09453	9.02889	9.15238	9.21954	9.16128	9.60643	9.42832	9.25859	9.0251	9.01176	9.11856	8.96124	9.30743
FBgn0013433	beat-Ia	1.8653	9.45496	8.66164	8.68499	6.64195	5.70094	6.52404	7.17657	7.34484	7.60127	7.85034	8.70918	8.49217	7.27089	7.08202	6.88476	5.2672	2.41091
FBgn0028645	beat-Ib	2.65234	2.94661	8.8013	8.67455	6.70841	4.78754	5.09178	5.03467	4.97173	5.95431	6.7693	8.12499	8.4764	6.92551	6.94338	6.48771	5.54429	5.15156
FBgn0028644	beat-Ic	0	3.42748	8.93276	8.81109	7.00131	5.92815	5.257	5.6626	5.93234	7.31581	7.55802	8.07576	8.53085	7.03674	7.05982	7.52084	5.59385	4.62933
FBgn0038498	beat-IIa	2.65234	9.08544	9.87129	9.37685	7.79621	6.48747	5.88089	6.11252	6.96101	7.74983	8.4489	9.44096	9.62677	8.5122	8.07669	8.13448	6.66251	4.9647
FBgn0038494	beat-IIb	2.65234	9.58095	8.47623	8.87936	7.0145	5.50346	6.07047	6.21893	7.38114	7.78825	8.32517	8.86728	8.92858	7.45237	7.19837	7.18729	6.33833	5.15156
FBgn0265607	beat-IIIa	0	0	0	0	0	0	0	0	0	0	0	0	0	0	0	0	0	0
FBgn0053179	beat-IIIb	0	2.5557	8.70329	8.60294	6.83279	4.22847	3.74558	5.41647	5.35914	6.08353	7.19846	8.07576	8.56851	7.649	7.58009	8.06191	5.91954	2.41091
FBgn0032629	beat-IIIc	4.07559	9.18253	8.36767	7.83633	6.64195	5.76119	6.8686	7.60719	8.06343	8.38834	8.3687	8.33151	8.87548	7.63138	7.32478	6.82023	5.64176	4.74999
FBgn0039089	beat-IV	0	4.2704	9.07579	9.14693	7.55569	6.33725	6.3881	7.0308	7.11984	8.60833	8.98701	9.05378	9.14599	7.9268	7.90051	7.76324	6.60324	5.31697
FBgn0038087	beat-Va	0	4.35883	7.90033	7.57705	5.90328	4.53492	5.47399	5.25076	4.76747	6.11411	6.32846	7.50519	7.86347	6.69059	5.17687	5.43353	4.67037	2.41091
FBgn0038092	beat-Vb	0	3.25387	8.02922	7.79836	6.34049	5.09899	5.33301	6.21893	5.45308	6.72219	6.92996	7.42884	7.70338	6.82062	6.09263	6.88476	4.24337	4.19159
FBgn0038084	beat-Vc	0	3.42748	8.62641	8.64989	6.70841	4.78754	4.90517	5.43867	4.39387	6.46189	6.91196	7.62274	8.02392	6.91099	6.38822	6.05483	5.2672	1.65949
FBgn0039584	beat-VI	1.8653	4.22406	9.60921	9.55059	8.04793	6.25584	7.0819	6.82716	6.87876	7.88007	8.20836	9.06866	9.16333	8.64978	7.54855	7.50039	6.3813	4.19159
FBgn0250908	beat-VII	0	3.96704	9.53517	9.56385	8.15308	6.74782	6.07047	6.97115	6.953	6.79004	6.94773	7.68971	8.61606	8.62329	8.41951	8.72803	7.07398	4.9647
FBgn0036691	beg	9.2377	8.60786	7.78641	9.14189	9.67982	9.40889	7.78333	7.67886	7.46246	7.61202	7.64775	8.00638	9.02657	8.46326	8.43684	8.16944	8.94939	8.86169
FBgn0263231	bel	13.2537	13.4531	12.8154	13.7435	13.4418	13.2762	12.7452	12.7363	13.0165	13.0293	13.1255	12.6877	12.9083	13.385	13.494	13.4602	13.3453	13.4459
FBgn0025109	Bem46	9.32353	8.76377	8.01761	8.60294	8.63535	8.90059	8.66711	8.623	8.83724	8.39146	8.32176	8.68814	9.01843	9.40012	9.3366	9.51153	8.99852	9.11862
FBgn0000173	ben	11.7123	11.0335	10.6057	10.8237	11.0318	11.2268	11.9606	12.2699	12.4991	11.8436	11.4327	11.008	11.0006	10.9494	10.8196	10.6061	11.1961	11.2273
FBgn0040238	Best1	10.802	9.27775	10.3436	10.2699	9.4945	9.92893	9.66533	9.61387	9.38957	10.0896	10.3629	11.5432	10.5823	10.8951	10.143	10.2364	10.4295	10.4266
FBgn0035696	Best2	2.65234	8.78188	10.4088	9.46229	9.79898	10.2875	10.2716	9.81918	9.94378	9.02311	9.33479	9.08484	10.0745	11.1351	10.8929	11.404	10.5824	9.9479
FBgn0036492	Best3	0	1.15048	0	0	0	3.30345	6.64826	6.94813	7.06882	7.18511	7.44991	7.3676	7.78244	6.43035	7.78345	8.10318	0	0
FBgn0036491	Best4	1.8653	3.84987	1.26025	0	0	0	5.88089	5.90502	6.17222	6.21629	6.75927	6.52178	6.89952	6.43035	6.76275	7.29411	0	0
FBgn0260857	Bet1	8.92502	9.59467	8.61105	9.47036	10.1508	10.0088	9.64311	9.9706	9.853	9.0451	8.98271	9.40507	9.20219	9.55295	9.66545	10.1026	9.27407	9.19501
FBgn0260859	Bet3	7.01354	7.23884	6.47425	6.69891	6.72455	6.80618	7.49978	7.14318	6.92867	6.6717	6.85658	7.24723	7.01315	6.54767	6.97931	6.72944	6.36712	6.90385
FBgn0260860	Bet5	7.99305	7.9508	8.14397	7.98457	8.15903	8.06168	8.14142	8.13127	8.27115	8.07528	8.04869	8.0875	8.05079	8.13487	7.95566	7.61261	7.48196	7.54441
FBgn0033315	beta3GalTII	8.9599	7.64271	6.62463	7.97893	7.35249	7.85606	7.34316	7.53177	7.46246	7.42957	7.51097	7.14426	6.53871	7.02329	6.95545	7.06266	8.60421	8.55717
FBgn0027538	beta4GalNAcTA	8.84435	7.21535	9.51605	9.43162	9.38448	9.20168	8.77324	8.68465	8.22529	8.37578	8.501	8.90424	8.51164	9.26101	8.83022	8.64352	8.85854	9.09032
FBgn0039625	beta4GalNAcTB	0	0	0	0	0	0	0	0	0	0	0	0	0	0	0	0	0	0
FBgn0039258	beta4GalT7	9.40736	7.69884	5.53449	8.20857	8.40429	8.43894	8.32946	8.11758	8.22529	8.28464	8.24117	8.35597	7.86347	8.20799	8.44543	8.73095	9.00769	9.24206
FBgn0008635	betaCOP	12.0078	13.2331	11.4759	12.7921	13.3584	13.0703	12.4339	12.0361	12.2218	11.7092	12.1642	11.8541	11.6272	12.0091	12.3768	12.6005	12.3303	12.088
FBgn0025724	beta'COP	11.5192	12.8472	10.9383	12.2428	12.8669	12.7013	12.0019	11.694	11.8424	11.1662	11.5606	11.2666	11.0245	11.2045	11.7472	11.6773	11.7361	11.7182
FBgn0015000	betaggt-I	9.94498	9.18857	9.60921	10.0385	9.88769	9.88222	9.35026	9.67707	9.73989	9.70768	8.93226	8.39898	8.13354	9.49082	9.49391	9.54187	9.72141	9.99445
FBgn0028970	betaggt-II	8.70965	9.32517	9.62331	10.068	10.2752	9.71334	9.25089	9.02983	8.97227	8.95508	8.73908	8.67847	8.88745	9.87074	9.55272	9.87404	9.71583	9.22134
FBgn0030538	betaNACtes1	0	1.15048	0.76357	0	0	3.30345	5.53963	5.14676	5.30977	5.52442	5.94174	5.78086	5.46108	4.79654	6.15679	6.83119	0	0
FBgn0030563	betaNACtes2	0	0	0	0	0	4.53492	4.69078	5.03467	5.40688	5.65492	5.09832	5.1355	5.01388	4.51852	5.72045	6.12775	0	0
FBgn0052601	betaNACtes3	0	3.58243	1.92248	3.44536	3.91877	5.18946	5.33301	5.1997	5.30977	5.1643	4.89345	6.00776	5.58388	5.23009	6.00238	6.69386	0	0
FBgn0030566	betaNACtes4	0	0	1.26025	0	0	4.78754	5.88089	5.69983	5.79556	6.14405	6.34196	6.92637	6.41183	5.1333	6.81671	7.31767	0	0
FBgn0262163	betaNACtes5	0	2.5557	0	0	0	3.30345	3.21342	3.53516	3.21493	3.48124	2.46859	2.81948	3.67141	1.78053	4.43899	3.26539	0	0
FBgn0052598	betaNACtes6	0	0	1.26025	0	0	3.30345	5.17675	4.63423	4.65335	5.10465	5.16062	5.18002	4.49346	4.17383	4.95425	6.18012	0	0
FBgn0250788	beta-Spec	11.3973	14.8487	14.716	14.7477	14.5259	14.5058	13.5295	12.9114	13.0475	13.5765	14.021	14.1206	14.6621	14.2104	14.1623	13.9141	13.3178	12.3323
FBgn0010357	betaTry	0	0	6.4165	10.6953	12.6006	11.2741	10.7793	9.09939	4.87321	2.76766	1.32865	0	0	5.1333	14.0745	14.2936	14.1407	13.3564
FBgn0003887	betaTub56D	15.9843	15.6663	14.6583	15.5869	16.5006	16.3599	15.8754	15.597	15.5959	15.5792	16.1146	15.949	15.9177	16.048	14.4099	14.338	15.4506	15.2586
FBgn0003888	betaTub60D	7.90032	15.5305	11.1184	11.2946	11.6101	11.4662	13.1611	13.6868	14.2404	13.8286	14.608	15.3253	13.8399	12.7367	11.6264	11.989	11.4961	10.9937
FBgn0003889	betaTub85D	0	4.31529	5.8282	5.59954	3.38073	5.00245	11.7084	11.69	11.662	12.7121	13.2128	13.6828	14.1278	14.4004	14.5735	15.1233	4.47261	3.26846
FBgn0003890	betaTub97EF	4.2857	10.9059	13.214	13.7333	13.6192	12.9954	9.31789	8.39231	8.29672	8.99464	8.98916	11.2721	12.155	13.0974	12.0194	11.6677	11.809	10.2865
FBgn0263107	bft	0	0	0	0	0	0	0	0	0	0	0	0	0	0	0	0	0	0
FBgn0083938	BG642163	0	0	0	0	0	0	0	0	0	0	0	0	0	9.51503	12.1127	12.0109	0.860333	0
FBgn0250831	BG642167	0	0	0	0	0	0	0	0	0	1.96532	0	0	5.32685	7.17689	9.12302	8.66512	0	0
FBgn0047334	BG642312	0	0	5.39792	5.47671	5.58736	6.45136	4.90517	5.92088	6.50392	2.42156	1.32865	3.12293	4.61365	7.70058	13.2066	11.5421	3.63417	5.23664
FBgn0013753	Bgb	10.7783	11.6134	9.65237	9.55629	8.70618	7.96253	9.46873	9.39016	9.62853	10.442	10.6428	10.0945	9.4704	9.16327	8.63755	8.67731	9.32631	9.57172
FBgn0004581	bgcn	4.07559	5.40858	5.75553	6.15465	5.08559	6.5571	7.91282	7.97301	8.00259	8.87477	9.28146	9.47038	9.669	9.76163	10.0133	10.8054	5.68813	3.26846
FBgn0027348	bgm	11.8816	10.0604	13.3516	13.1966	13.0547	12.7071	9.75096	8.72358	7.28861	8.36311	7.7974	8.29402	9.38219	8.7633	11.5823	10.689	11.9702	12.0191
FBgn0011758	B-H1	0	8.57593	6.26768	6.35974	6.40202	5.35499	6.70658	6.87677	6.55778	7.04932	7.56955	6.78219	5.69704	6.47052	6.27714	5.85459	5.64176	0
FBgn0004854	B-H2	1.8653	8.75769	7.12042	7.62121	6.06419	6.25584	7.69966	7.27236	7.3013	7.38639	8.03628	7.63878	7.16841	7.46237	7.81029	7.83576	5.59385	3.26846
FBgn0261111	BHD	7.58983	8.76781	8.05215	8.46837	7.92755	7.47941	8.1831	8.24897	8.18136	8.57575	8.43006	8.11068	8.28603	8.38659	8.18322	8.34025	8.21437	7.83099
FBgn0000179	bi	4.8458	9.81191	8.48187	8.73274	7.9823	8.10881	9.48549	9.51681	9.48579	9.59298	9.99417	8.9833	8.1683	8.37605	7.78345	7.66254	6.88784	5.53418
FBgn0035871	BI-1	10.211	11.8496	11.2498	10.9226	11.2151	11.3919	11.203	11.2534	11.1736	11.2036	11.1971	11.6566	12.0583	12.1151	12.4027	12.4274	10.7185	10.662
FBgn0000180	bib	8.87716	10.6697	7.81351	6.27011	5.98598	6.07778	9.802	10.2618	10.7066	10.7819	10.3687	9.51451	7.92284	8.33311	7.22854	7.40827	7.46873	5.83631
FBgn0000181	bic	13.9502	14.3366	13.9503	14.924	14.6654	14.5242	13.5886	13.4394	13.4116	13.1906	13.2516	12.9203	13.1528	13.5954	13.1585	13.0948	14.0408	14.0466
FBgn0000182	BicC	0	0	0	0	0	0	2.36113	2.49425	2.3625	1.96532	2.0084	2.57469	3.55613	2.55362	3.95264	3.38919	0	0
FBgn0000183	BicD	12.2486	11.0205	11.5242	10.9992	11.4218	11.1187	10.7043	10.9439	11.1688	11.0043	10.967	11.7439	11.2365	10.7363	10.9193	10.683	11.4937	11.8798
FBgn0014133	bif	14.1724	12.3878	11.7222	11.1157	11.1746	11.2134	12.0207	12.3924	13.1147	13.7672	12.9762	12.2827	11.7371	12.3083	11.6493	11.6357	13.1236	13.6301
FBgn0038252	BigH1	11.9175	7.34007	6.51884	2.30955	1.74588	3.30345	6.76263	7.14318	6.953	7.07286	7.64775	7.86696	7.78244	7.22465	7.91294	7.93052	9.94316	11.394
FBgn0039509	bigmax	8.67274	9.19759	10.9772	10.0466	9.33275	9.34635	9.85131	9.17569	8.63161	10.0752	8.92105	8.98644	8.68627	9.66756	9.42827	9.39082	9.52462	9.03795
FBgn0039282	Bili	0	7.13624	9.04943	9.0262	6.86228	6.07778	7.14652	7.22845	7.81628	8.25408	8.74671	8.9158	9.14599	8.75111	8.3062	8.48604	6.9652	4.9647
FBgn0045759	bin	3.15871	8.87478	7.62752	7.70568	6.25414	5.00245	5.66257	6.47659	6.31668	5.95431	6.04444	5.42165	5.75046	6.18682	6.15679	6.52867	4.92393	4.19159
FBgn0024491	Bin1	9.44887	9.96854	8.9141	8.38116	8.70211	8.46634	8.78005	8.81972	8.99001	9.11101	9.78142	9.37067	8.64808	7.7422	7.31544	7.53431	8.29149	8.72851
FBgn0263144	bin3	13.0512	10.9318	10.7983	11.4326	10.8265	11.0312	10.7115	10.6275	10.9072	11.0074	11.3793	11.0633	10.9343	10.7968	10.6045	10.582	12.0299	12.5654
FBgn0026263	bip1	9.13968	7.73234	5.46782	6.17455	5.22832	5.35499	9.07942	9.86086	9.29442	10.0288	10.5404	8.65501	7.38656	6.21074	6.45779	6.10986	7.55884	8.85498
FBgn0026262	bip2	9.49188	9.75602	10.1159	9.12665	9.18012	9.25503	9.75096	10.2765	10.3825	10.0187	10.2768	10.4949	10.3609	8.79923	9.30155	8.55045	8.77238	9.04976
FBgn0010520	Bka	8.84019	9.17798	8.99917	9.77895	8.80819	8.35346	7.64105	7.67886	7.2564	7.10366	7.46233	7.55674	7.94019	7.90498	6.99109	7.541	8.91812	8.88164
FBgn0267791	bl	11.3381	12.8799	11.4284	11.541	11.6391	11.4537	11.8058	11.9604	12.0918	12.0783	12.1628	11.8403	11.6802	11.7343	11.3787	11.6168	11.4464	11.2518
FBgn0035608	blanks	3.15871	6.16497	4.78199	3.15617	3.91877	8.19869	8.73872	8.85108	8.86527	9.14841	9.44371	9.58449	9.19498	7.35914	9.42176	9.2872	2.55894	2.41091
FBgn0035625	Blimp-1	4.46907	11.1128	6.51884	8.37258	9.48031	7.49723	8.97652	10.3603	12.0324	9.71892	11.1456	11.0057	7.02404	13.5422	11.2189	11.0073	10.587	7.76092
FBgn0002906	Blm	10.9834	7.20941	6.54063	7.84256	7.74963	7.77071	8.59175	8.51226	8.34959	8.52545	8.35545	8.17534	7.98545	7.68359	7.94963	8.3593	9.40998	10.4557
FBgn0050077	Blos1	7.90032	8.30811	8.04073	8.07733	8.06705	8.15445	7.96153	8.24582	8.14311	7.6902	7.83131	8.35597	8.55732	8.19606	8.10948	7.66254	7.48852	7.7023
FBgn0036118	Blos2	7.47663	8.06363	7.43155	7.28839	7.28876	7.28792	7.91282	7.65536	7.72507	6.8906	7.05002	7.21014	7.08769	7.07633	6.99109	7.09029	6.3528	7.05204
FBgn0085284	Blos3	5.24824	6.38097	4.88778	5.30683	5.72214	5.87462	5.82933	6.19305	6.13017	6.17338	6.20086	6.95227	6.78898	5.86382	5.40534	5.62199	5.66513	5.94142
FBgn0036105	Blos4	8.03727	7.8361	7.35983	5.86742	7.10362	6.9683	7.01424	7.35052	7.3387	6.8906	6.81844	7.84639	7.07727	6.86651	6.81671	7.22932	6.60324	6.8776
FBgn0027660	blot	11.8673	10.4009	9.91573	9.27456	9.91784	10.4404	11.2017	11.2025	10.6941	10.9444	10.3345	10.6865	9.89781	10.8511	10.3832	10.2548	11.0027	11.4283
FBgn0004133	blow	3.53278	11.17	8.50976	9.06935	8.92808	9.02252	9.7818	10.0849	10.8343	11.5621	11.3352	9.96925	9.52889	11.0077	10.143	10.3664	8.56747	7.59362
FBgn0038387	blp	8.69131	8.661	8.97337	9.61571	10.1463	9.76574	8.07656	7.87062	7.97118	8.10603	8.12489	8.89258	9.60337	9.26387	9.78362	9.25907	8.58596	8.78609
FBgn0041161	blue	9.53365	9.98947	9.13069	9.99436	9.53398	9.36102	10.7911	10.6768	10.5777	10.9749	11.3229	11.0173	10.8985	10.8923	11.3349	11.6208	10.0777	9.98219
FBgn0011211	blw	14.7934	14.4785	16.1843	17.2141	17.3067	17.4357	14.6683	13.8319	13.8972	13.7561	13.9272	14.9355	17.1602	18.1708	17.6415	15.6941	17.3503	15.1464
FBgn0026562	BM-40-SPARC	5.24824	11.0663	13.8241	13.9669	14.228	14.8519	12.1733	11.1726	11.3307	12.5873	12.1908	12.1117	13.499	13.3022	13.3377	12.2613	12.7224	11.3917
FBgn0036199	Bmcp	7.41092	8.44065	8.40971	9.22294	9.03229	8.7674	8.03165	8.19458	8.35264	8.05966	8.1558	8.13915	8.54225	7.73397	8.81041	8.63729	7.81539	7.54441
FBgn0036449	bmm	10.5301	10.1607	11.352	10.5449	9.27362	9.91574	10.7673	10.3581	10.606	9.51636	9.18734	10.2063	9.62855	10.8007	11.4076	10.6762	10.946	10.4712
FBgn0001090	bnb	10.6991	14.228	12.5797	12.2676	13.0849	12.6529	12.0819	11.9561	12.3074	12.8938	18.3739	14.0001	12.7171	12.9424	12.5879	11.5379	11.423	9.06146
FBgn0004389	bnk	9.89978	4.66662	6.14504	2.79409	1.74588	4.04677	3.21342	2.65453	1.25149	3.16812	0	2.106	2.78041	3.42521	2.84943	1.44527	4.41862	2.41091
FBgn0014135	bnl	4.77791	9.05764	8.47905	8.89743	9.05481	9.02252	7.76971	7.92665	7.70134	8.06358	8.09728	9.46364	9.91107	9.78771	8.3617	8.67731	7.37262	6.58493
FBgn0040487	BobA	4.77791	7.07229	4.25851	0	0	0	0	0	0	0	0	1.67956	0	0	0	0	1.39556	2.41091
FBgn0004132	boca	9.66158	10.4209	8.05594	9.08783	9.99475	9.99628	9.50204	9.43776	9.48995	8.8568	9.60363	9.54674	8.72682	8.38659	8.83349	8.79392	9.06593	9.59607
FBgn0037719	bocksbeutel	9.82397	9.10155	9.35783	9.30195	9.15948	9.28098	9.67632	9.76422	9.78462	9.15026	8.88691	8.89759	8.48036	8.60986	8.78356	8.89398	9.10704	9.35101
FBgn0040388	boi	10.9946	10.815	7.53286	7.69195	7.84133	7.75598	9.70878	9.83286	10.2424	9.78454	11.0168	10.0404	9.68452	8.37075	8.00297	7.97071	9.43908	10.2562
FBgn0011206	bol	3.82956	9.37505	10.2064	9.79991	9.51321	9.73227	10.4907	10.4579	10.3959	11.1649	11.6737	12.5572	13.0321	12.432	12.9803	13.0676	8.79109	7.59362
FBgn0050362	boly	0	0	1.26025	0	0	0	8.12013	8.27387	8.1002	9.04708	9.63414	10.281	10.7058	10.8339	11.5068	11.728	2.09147	3.26846
FBgn0023097	bon	12.2384	10.9687	10.3374	10.6728	10.4011	9.91905	10.6552	10.6269	10.7945	10.9619	11.2933	11.1819	10.4684	10.3325	10.081	10.0068	11.1841	11.7547
FBgn0260942	bond	1.21519	8.85781	11.2874	11.7585	10.4048	12.3407	8.89736	9.01698	9.12815	10.4161	9.58387	9.696	11.0197	11.3881	12.0964	11.7897	10.4987	9.70458
FBgn0026261	bonsai	9.4516	9.78723	10.1204	10.6374	11.1738	11.1129	8.7105	8.5961	8.44413	8.26093	8.28028	9.70174	10.8117	9.41048	9.32501	8.72215	9.33909	9.89981
FBgn0040237	bor	11.0931	11.8905	12.0104	13.0393	12.8359	12.4749	10.2668	10.1486	10.1664	10.8201	11.1495	11.7612	12.135	12.1055	12.1278	12.3745	11.1163	11.0344
FBgn0259791	bora	10.8647	9.48597	9.77692	4.07289	4.61706	6.62351	7.86241	7.70656	7.65267	8.80387	8.70552	8.25813	8.2118	8.12861	8.38421	9.06154	8.60421	9.80549
FBgn0032105	borr	12.2149	10.9412	11.0747	5.47671	7.17586	7.79972	9.36844	9.39158	9.36107	9.74845	9.54936	7.7647	7.36959	7.77466	7.84316	8.04319	9.79874	10.9722
FBgn0000206	boss	0	7.6946	5.59821	5.02938	4.47158	3.30345	2.36113	3.69119	4.34569	5.38094	6.10905	9.00202	10.6802	10.3188	10.0878	9.99591	8.73145	6.76755
FBgn0027535	botv	10.4091	9.54371	9.55938	9.15697	9.36658	9.29123	9.32256	9.38159	9.61335	9.3123	9.34152	9.21356	9.26089	8.72229	8.84002	8.96783	9.18794	9.57172
FBgn0261284	bou	7.41092	11.4075	9.45712	9.67278	9.24312	9.43686	9.06834	9.31417	9.29759	9.5711	9.96173	9.6233	10.1682	9.24372	8.67455	8.65898	9.00312	8.26484
FBgn0004893	bowl	5.52163	12.4064	10.9082	10.8717	10.448	10.3793	11.3394	11.4581	11.6005	11.3799	12.3652	11.1561	9.78554	9.60125	9.60923	9.95642	8.80694	8.01082
FBgn0037205	BoYb	9.68956	7.31818	7.96218	3.15617	3.67469	5.50346	5.97879	6.0125	5.84838	5.98772	5.77253	5.45827	5.52379	6.1625	5.72045	5.97804	8.97065	9.42538
FBgn0000210	br	4.91063	8.71853	10.3796	10.5891	9.2626	10.5035	14.9468	15.4148	14.7849	13.4342	11.5867	10.7644	9.16825	10.6037	8.65247	9.10733	9.68471	9.2056
FBgn0033155	Br140	12.6793	9.93567	9.48548	9.92411	9.73665	9.54363	9.91452	9.53881	9.81037	10.1397	10.2644	9.77431	9.53271	10.1681	10.2301	10.4856	11.6272	12.1741
FBgn0010300	brat	13.6453	13.3152	12.6347	11.2583	10.0162	10.8102	12.2899	13.0385	13.1151	13.5688	13.3857	12.0265	10.5154	11.437	10.0233	9.84054	12.5368	13.0391
FBgn0050169	Brca2	9.08455	6.14023	6.72319	7.03991	7.10362	6.62351	7.88784	8.17819	8.12895	7.61202	7.67469	7.58599	6.99113	6.47052	6.77643	7.04394	8.02863	9.113
FBgn0000216	Brd	6.22913	7.10462	5.10806	2.79409	0	4.53492	6.58749	7.19624	7.17602	8.10603	5.83117	3.93748	0	1.78053	0	0	2.09147	0
FBgn0039654	Brd8	10.3893	10.3309	8.11159	8.90638	8.81951	8.90727	9.54663	9.27462	9.37464	9.50775	9.71551	8.98173	8.39906	8.16579	8.63755	8.75417	9.24721	9.65135
FBgn0086694	Bre1	12.3437	11.2653	11.4045	10.4087	10.0819	10.0088	10.4866	10.4627	10.5547	10.6917	10.9816	10.4524	9.98814	9.49082	9.72663	10.0044	10.9514	11.5987
FBgn0038499	Brf	10.2616	9.79517	9.48548	9.30872	9.1325	9.28611	9.70878	9.8075	9.92546	9.73745	9.71291	9.4715	9.02386	8.69287	8.61489	8.81891	8.97767	9.31234
FBgn0024250	brk	6.37411	10.8776	7.37809	8.72264	7.58251	8.06168	9.72298	9.53366	9.69613	9.82322	10.0923	8.88923	8.01849	8.6454	8.62249	8.41862	8.45127	7.7023
FBgn0000212	brm	12.8479	12.2263	12.2524	11.4754	11.6106	11.4886	12.0407	11.8434	11.8974	12.035	12.3708	11.44	11.1074	10.7093	10.9929	11.0929	11.6017	11.9656
FBgn0030434	Brms1	11.1156	10.2392	9.49667	9.77569	9.53168	9.21789	9.60911	9.28078	9.38957	10.0004	9.88539	9.66011	9.51353	9.95988	9.51854	9.84325	10.2177	10.4535
FBgn0000221	brn	8.9445	7.88531	6.56209	7.31553	7.15218	7.51484	7.30592	7.44673	7.40485	7.97474	7.79249	7.27315	7.16841	7.3698	7.79693	7.95076	7.73484	8.37214
FBgn0013755	Bro	8.47257	5.03197	4.03114	1.57466	0	0	2.36113	0	1.25149	2.42156	2.0084	2.81948	0	3.72002	2.36123	2.1526	3.63417	2.41091
FBgn0259246	brp	3.15871	7.5377	12.6137	12.7661	11.3118	9.83044	10.1612	10.0867	10.2366	11.4863	11.921	12.6155	12.6998	11.6455	11.7679	11.4694	10.2691	8.15984
FBgn0261787	bru	11.4784	10.3336	9.92508	10.3008	10.3809	10.4991	10.2448	10.4326	10.5232	9.73745	9.63414	9.99439	10.0639	11.2918	10.1987	9.96515	10.9814	11.2195
FBgn0262475	bru-2	3.53278	10.2053	10.7031	10.561	10.3037	10.2875	10.0015	10.0911	9.77669	9.77978	9.18547	9.81899	9.89485	10.2058	10.6774	10.7971	9.81319	8.49809
FBgn0264001	bru-3	2.65234	10.258	11.2172	10.9322	9.41216	8.42038	8.68172	8.85108	8.89905	9.07065	9.41525	10.3958	10.1322	9.12603	8.92231	9.17556	7.83097	6.03939
FBgn0266717	Bruce	12.2983	11.1108	11.9422	12.3443	12.0388	12.4665	12.6354	12.5486	12.4287	12.2481	12.5704	12.5194	12.4906	12.6442	13.0744	13.1091	12.325	12.4748
FBgn0036874	brv1	0	1.15048	0	0	0	0	5.40522	5.46052	5.35914	6.02037	6.31482	6.56439	6.97999	6.54767	7.24831	7.28617	0	0
FBgn0036712	brv2	0	1.15048	0	1.57466	0	0	5.40522	5.9826	5.88255	6.3117	6.85658	6.646	6.55381	5.77035	7.05982	7.3787	0	0
FBgn0040333	brv3	4.07559	2.8277	1.92248	3.308	3.67469	3.30345	7.65593	7.69738	7.59201	8.42233	8.67383	8.60894	8.40324	8.70975	9.07954	9.87006	2.09147	2.41091
FBgn0011785	BRWD3	12.8011	11.3317	12.2433	11.0439	10.7799	10.7067	11.2219	11.1639	11.312	11.6205	11.6784	10.9756	10.6542	11.2614	10.6928	10.7859	11.8469	12.2199
FBgn0004101	bs	10.0602	8.73308	8.69845	9.18666	9.23187	9.19076	8.90983	9.23554	9.12458	8.69431	9.58529	9.34646	10.0731	9.51263	8.97664	8.40034	9.22379	9.51325
FBgn0032679	bsf	10.6677	11.2625	11.3133	12.816	12.7274	12.5017	10.1429	9.85984	9.80592	9.73499	9.92182	11.3521	11.9622	10.6283	10.6102	10.7459	11.6365	11.5641
FBgn0261822	Bsg	11.5354	12.6322	13.7342	13.2926	13.2377	13.326	13.3202	13.8032	13.699	13.4339	12.6053	13.0187	13.3538	13.3873	13.2005	12.5395	12.5943	11.8086
FBgn0000227	Bsg25A	9.00514	3.25387	4.78199	0	0	0	0	0	0	1.29425	0	2.106	0	0	0	1.44527	3.81222	0
FBgn0000228	Bsg25D	12.2257	10.8994	11.0176	9.62478	9.56345	9.51767	10.1845	9.82866	10.0603	10.1106	10.0843	10.2184	9.79986	10.2028	10.3561	10.3282	10.9981	11.4124
FBgn0000529	bsh	0	4.2704	3.42863	4.07289	2.51298	0	3.74558	4.38277	5.09342	5.95431	6.47049	5.89209	5.25474	5.23009	5.40534	4.54849	3.97069	4.19159
FBgn0000229	bsk	7.9319	10.8649	9.65612	9.78705	9.92135	9.91905	9.80534	10.1958	10.0789	9.80811	9.99096	10.3672	10.3349	9.45872	9.54675	9.33802	8.3395	8.24444
FBgn0005666	bt	5.60235	9.42711	15.3729	14.6371	15.0375	16.3512	14.3651	13.5574	11.8053	10.454	10.1982	13.8637	16.3854	15.5992	15.1893	13.6918	13.7229	11.2051
FBgn0030228	BTBD9	11.5778	9.87418	10.2384	9.40028	8.68158	8.52833	9.55855	9.45147	9.53226	10.2462	10.407	10.4682	10.5145	11.1091	11.0678	11.5164	10.7712	10.9393
FBgn0263108	BtbVII	13.2681	11.6784	11.8653	11.6574	11.1222	11.2241	11.4995	11.4897	11.6518	11.8249	11.837	11.5198	11.5125	12.3693	12.0021	12.315	12.5598	12.8287
FBgn0029848	Btd	0	1.15048	7.44316	9.70734	9.14456	9.93875	9.28955	9.0353	7.91451	4.59932	3.09734	3.58695	2.2968	2.55362	4.80207	4.25497	6.42303	5.15156
FBgn0000233	btd	5.67878	7.32916	6.11631	6.67116	5.43869	6.07778	7.64105	7.43574	7.81628	7.42957	7.83131	7.7164	6.21687	6.40983	5.53975	6.32669	5.86002	4.19159
FBgn0025679	Bteb2	0	3.72234	1.92248	1.57466	2.51298	0	3.21342	0	1.25149	3.28021	2.46859	1.67956	2.78041	0	4.13359	0	2.55894	3.80263
FBgn0030501	BthD	9.86135	9.10155	8.13684	5.89166	6.01252	6.5571	6.89392	7.21565	6.18597	7.45965	6.54245	5.28566	6.09826	6.83608	4.90528	5.81097	8.12449	9.52175
FBgn0003502	Btk29A	12.0756	12.6568	11.533	10.0826	10.0819	10.564	10.5477	10.9308	11.3144	12.2828	11.9859	12.0005	10.6698	13.0545	10.2088	9.42738	10.9496	11.4607
FBgn0005592	btl	4.77791	9.84769	7.66272	8.23723	8.66494	8.78201	8.16241	8.24897	8.27758	7.94528	7.63135	8.28386	9.68795	8.01774	8.06559	7.43006	6.92704	5.83631
FBgn0014949	btn	0	5.91084	2.99582	1.9884	1.12234	2.44264	0	1.21667	2.3625	2.42156	2.0084	0.633037	2.55878	0	2.36123	0	0	2.90249
FBgn0266756	btsz	9.85106	12.272	11.7557	12.0986	12.3478	12.1644	12.1286	11.9995	12.295	12.8716	12.9327	12.7382	12.6907	12.0453	12.332	11.9237	11.7819	10.6887
FBgn0023096	btv	2.92763	7.27906	6.54063	6.41096	4.61706	5.00245	6.31501	6.7494	6.63998	6.41354	7.11439	6.91982	6.83916	5.86382	7.11469	7.47965	5.13952	2.41091
FBgn0045862	btz	12.1319	11.0306	9.58451	10.3939	10.9363	10.461	10.6272	10.0156	10.3877	10.4374	10.5607	10.5168	9.85425	10.0422	10.1705	10.271	11.1389	11.5507
FBgn0031696	Bub1	11.4211	9.91029	9.25121	9.84095	9.63354	9.60244	9.96915	9.78386	9.84435	10.0378	10.1539	10.0614	10.06	10.0735	10.164	10.6578	10.3933	10.7037
FBgn0025457	Bub3	11.1885	10.7186	10.2123	9.38114	9.48979	9.55643	10.156	10.2423	9.97974	10.2324	10.0853	9.31187	8.85733	8.55487	8.04313	8.42948	9.96098	10.4198
FBgn0263855	BubR1	11.2168	9.78623	10.5992	7.10356	7.00131	7.77071	9.52653	9.5967	9.29917	9.65017	9.31266	8.00018	7.84517	7.4423	7.65605	8.18233	9.25108	10.3642
FBgn0040491	Buffy	1.8653	6.15266	7.70674	6.93883	6.62485	7.58318	7.0597	7.87062	8.13958	9.18668	6.42044	8.12499	8.74667	9.31441	8.90995	8.95787	7.51449	6.13112
FBgn0032248	Bug22	9.30255	9.53898	7.82243	8.71926	8.53363	8.69203	9.10674	9.28844	9.16679	9.6265	9.84208	10.0569	10.431	10.4983	10.9995	11.2894	8.3647	8.77191
FBgn0259176	bun	12.8862	11.8236	13.2231	12.5617	12.0624	12.2536	12.5687	12.8671	12.9957	13.7961	12.8122	12.7919	12.7437	13.1012	12.8417	13.2029	12.5032	12.4544
FBgn0000239	bur	12.1931	10.9241	11.7897	11.7124	11.165	11.3823	11.4341	11.2222	11.1386	10.6885	10.7556	10.6966	11.8339	11.4893	11.0454	11.4058	11.7762	11.9397
FBgn0038901	Burs	0	3.42748	6.93543	7.29749	4.61706	3.83886	3.74558	2.31391	3.21493	4.68328	4.73868	5.78086	6.65533	6.47052	4.21621	3.26539	2.91143	0
FBgn0031150	bves	9.6803	10.1351	9.16265	9.39393	9.2927	9.06496	8.24344	8.96441	9.71285	10.2488	9.84683	10.1515	9.98536	9.50055	9.4326	9.59426	9.67755	9.72313
FBgn0000241	bw	5.03216	8.02023	4.81812	6.71258	6.64195	4.899	8.56835	9.32165	9.18573	7.54066	7.60918	9.32308	10.1497	8.69711	8.51643	8.63103	7.67277	6.25864
FBgn0045064	bwa	6.20349	9.87606	10.093	9.10607	8.33235	8.03752	11.1396	12.5099	12.8901	11.6347	10.1482	9.6912	9.36088	9.81917	9.83191	9.24685	9.05933	8.01082
FBgn0265598	Bx	10.5197	8.29696	9.16966	9.29288	7.70963	7.32831	8.25325	8.38375	8.51119	8.97395	9.40402	9.39684	9.45439	9.15405	8.93761	8.79672	9.21194	9.76311
FBgn0004856	Bx42	11.8154	12.0037	11.1834	10.7184	10.5804	10.5341	10.4422	10.4381	10.534	10.7754	10.7631	10.425	10.1658	10.1939	10.0919	10.0332	10.8594	11.1458
FBgn0020556	bxd	4.8458	6.08945	5.16528	4.1553	3.67469	2.93631	3.74558	2.92989	4.13507	3.16812	3.71077	3.21139	2.2968	0	1.61779	0	1.39556	0
FBgn0000244	by	7.19366	9.75194	12.9198	12.061	11.2357	11.6851	10.9307	10.2827	8.54091	9.56282	9.15136	9.84082	11.0433	12.2539	11.4747	11.6939	10.8306	9.26249
FBgn0011723	byn	6.46325	8.53856	8.76011	9.44192	8.56087	8.2626	7.91282	7.29077	7.03123	4.51017	7.2779	6.73821	7.22612	7.89024	7.69978	8.75129	7.54631	6.97985
FBgn0010292	bys	10.4175	10.3377	10.5836	11.4526	10.4468	10.0814	9.00585	8.89187	8.66879	8.68161	8.45202	8.79039	8.51935	8.91294	8.39311	8.53712	10.0885	10.4289
FBgn0011566	Bzd	9.73279	8.34376	7.78184	8.63919	8.34807	8.86671	9.08493	8.32242	8.14663	8.8225	8.8938	8.98173	10.1472	8.77136	8.42386	8.32094	9.36072	9.43441
FBgn0028525	c(2)M	7.1406	3.42748	3.76111	0	2.51298	3.30345	3.21342	1.21667	4.01699	3.48124	2.0084	3.7135	2.78041	3.72002	2.84943	4.18835	6.92704	7.9237
FBgn0000246	c(3)G	9.63545	7.78913	9.29833	4.23326	5.55161	5.09899	6.35202	6.15335	6.15834	6.23031	6.5885	7.32363	6.81429	6.23427	5.66269	5.40447	7.48196	9.18968
FBgn0040236	c11.1	11.7321	9.80897	10.191	10.4491	10.518	10.7352	11.5611	11.2436	11.3602	10.7012	10.4285	10.2695	10.6454	10.7669	10.9937	11.0986	11.4341	11.56
FBgn0040235	c12.1	10.4695	11.0834	10.2591	9.85335	9.47555	9.56068	9.45178	9.76971	9.66211	9.69003	9.58103	9.27	8.93148	9.05514	8.85943	8.77134	9.59325	9.89327
FBgn0040234	c12.2	9.87765	10.2609	11.0474	11.9922	11.8892	11.6792	9.47713	8.90985	8.93205	8.75377	9.00198	9.00202	9.94869	10.5867	10.8802	10.6601	10.794	10.1506
FBgn0004863	C15	2.65234	9.30026	7.55444	7.10356	6.06419	5.50346	6.81659	6.82716	6.953	7.99541	8.58858	7.17758	6.05645	6.50961	5.63292	5.83294	4.36254	2.41091
FBgn0032078	C1GalTA	10.4244	10.4677	9.33308	9.75437	9.28183	9.02252	9.62432	10.1603	11.5002	9.61719	9.31609	9.29172	9.21412	9.97218	9.60157	9.58296	10.3334	10.4015
FBgn0259228	C3G	11.055	11.0834	11.3585	11.6516	11.6686	11.6497	10.7536	10.7385	10.6947	10.8085	11.0644	11.737	11.0474	11.1421	11.4815	11.5028	11.5665	11.027
FBgn0021742	C901	1.8653	8.49288	3.76111	5.47671	9.67982	6.45136	1.61771	3.16102	5.45308	6.02037	4.07661	10.9164	7.88154	5.9516	3.21353	2.98049	1.78508	0
FBgn0000247	ca	11.5621	10.1034	10.3544	10.7377	10.5296	10.938	10.6005	10.2788	10.1681	10.4981	10.7619	10.8735	10.8792	11.0963	11.1377	11.2019	11.065	11.1389
FBgn0001991	Ca-alpha1D	2.65234	8.93715	11.0845	11.2763	10.6443	11.0479	9.25089	8.89588	8.53555	8.69178	8.93672	10.8598	13.0023	12.2398	12.0234	11.6345	10.715	8.15984
FBgn0264386	Ca-alpha1T	3.53278	5.80464	11.365	11.6239	10.1433	9.19076	8.41064	8.18148	8.35568	9.07649	9.80964	10.6792	11.7755	11.8761	11.3647	11.2244	10.1897	8.21329
FBgn0259822	Ca-beta	2.92763	7.90012	10.7465	10.6631	9.78941	9.59832	8.07656	8.53818	8.38279	9.11668	9.93636	10.9741	12.2315	11.7245	11.1795	10.7936	9.83268	8.14891
FBgn0025678	CaBP1	11.8509	13.3069	10.9254	11.7696	12.9875	12.8251	12.2659	12.0936	12.4019	11.4856	12.2877	11.6514	10.7847	10.8709	11.6007	11.6624	11.0584	11.5682
FBgn0263111	cac	4.77791	6.3597	10.8118	10.9964	9.28727	8.19869	9.7265	9.78278	9.44492	9.92696	9.55517	11.6085	11.6905	9.86133	10.5094	10.1015	9.03262	7.62551
FBgn0000250	cact	13.0768	11.6511	13.1963	12.0868	12.1903	12.0468	11.685	12.0631	12.8748	12.3624	11.4998	11.8741	11.9703	13.2003	11.922	11.7382	12.2699	12.3389
FBgn0031114	cactin	10.5041	9.5271	9.90212	9.25366	9.13854	9.2286	9.15989	8.86139	8.95832	9.53201	9.36321	8.87745	8.58699	8.6366	8.59187	8.96286	9.28919	9.4831
FBgn0000251	cad	12.7588	9.02084	10.2697	10.514	10.0757	10.0303	9.90833	9.19538	8.90944	8.22286	8.60548	8.22399	8.08238	9.59444	10.0685	10.7788	11.7264	12.212
FBgn0036715	Cad74A	6.32738	9.57635	8.58508	9.02346	10.624	10.5123	10.1947	10.2216	10.6886	10.3218	10.8777	11.1111	10.8366	9.42077	7.5163	5.95818	9.19598	10.321
FBgn0261053	Cad86C	3.15871	10.1607	8.39783	8.84563	9.94394	9.89908	9.70163	10.1461	10.4806	11.3904	12.231	10.955	11.0197	9.62814	9.07124	8.7014	8.71754	7.62551
FBgn0037963	Cad87A	11.4156	11.0498	11.712	10.7502	10.7168	10.7427	10.7467	10.9603	11.3594	11.4889	12.0368	11.5429	11.5983	10.5958	9.84007	9.42377	10.7475	11.0624
FBgn0038247	Cad88C	3.53278	7.80889	5.46782	5.50841	7.32098	5.57234	5.88089	6.78448	6.9848	7.36112	7.1065	9.39684	6.91129	5.6704	3.7457	5.07637	6.40926	6.70921
FBgn0038439	Cad89D	3.53278	9.5378	5.16528	3.44536	9.6314	7.51484	0	1.86718	3.59059	5.04243	7.65859	12.2557	7.963	6.13776	5.74848	5.57061	4.24337	2.41091
FBgn0022800	Cad96Ca	3.53278	9.20358	10.2098	9.379	10.3986	9.59419	9.51842	9.82129	9.35955	10.1782	9.70509	11.6412	10.1422	10.2741	8.47089	7.88392	7.29234	4.9647
FBgn0039294	Cad96Cb	1.8653	8.90996	5.79232	5.73969	7.92056	6.3763	5.53963	6.21893	7.53407	7.17789	7.9463	9.35012	8.02392	6.25742	5.04746	5.89692	3.89363	3.80263
FBgn0039709	Cad99C	3.82956	11.4594	10.596	10.9153	11.6592	11.9254	11.0871	10.8627	11.0578	11.7309	12.1339	12.6221	12.1819	11.0026	10.4466	9.19052	10.7665	10.2989
FBgn0015609	CadN	6.54721	11.2901	12.0204	11.9365	10.4444	9.04692	10.6385	10.8601	11.1426	11.7083	12.1978	12.3102	11.5241	9.84423	9.96031	10.059	9.10704	7.60965
FBgn0262018	CadN2	1.8653	3.15854	9.72672	9.81425	8.20579	7.01853	5.93067	6.51886	5.86557	7.08834	8.1558	9.53393	9.59244	8.32218	7.79693	7.97071	6.66251	4.9647
FBgn0263979	Caf1	12.606	11.5152	11.792	11.0613	11.2539	10.7759	11.2589	11.1903	11.174	11.2478	11.0486	10.085	9.52889	9.78572	9.48977	9.83102	11.3501	11.7885
FBgn0033526	Caf1-105	11.6848	8.19855	6.087	8.36394	8.21725	7.91027	8.49579	8.12444	8.11464	8.60295	8.52192	7.83251	8.08238	8.38133	8.65247	8.99489	9.80795	10.856
FBgn0030054	Caf1-180	12.6671	10.0521	9.98193	9.81108	9.82167	9.2071	9.22119	9.01144	9.08111	10.0217	9.62588	7.78286	7.00218	8.0446	7.12542	7.17013	10.813	11.9531
FBgn0017414	cag	7.5997	8.38119	5.8632	5.89166	5.81555	6.65561	7.0597	7.4135	7.31387	7.66976	7.89683	7.91714	6.95745	6.43035	6.27714	6.43121	5.83962	7.05204
FBgn0027844	CAH1	0	2.39769	9.63349	8.29744	8.65655	9.31152	8.38408	8.7855	9.22787	7.93676	6.20086	5.57955	5.82705	7.93401	8.57631	7.20425	7.14219	6.08599
FBgn0027843	CAH2	9.9661	8.11532	14.6132	13.3786	12.8733	12.1831	10.225	10.3287	10.54	11.0793	8.67649	9.00512	9.81404	11.7255	11.9304	12.0513	11.1976	10.2613
FBgn0037646	CAHbeta	7.50839	5.46942	9.33775	8.3596	8.11684	8.6125	6.81659	6.02722	5.64445	6.8906	6.40766	7.04545	6.83916	9.15096	8.21872	8.16512	7.49506	7.44065
FBgn0038478	cal1	11.9076	9.82458	9.35937	8.42335	8.34807	7.96253	9.28478	9.3614	9.35804	9.48453	9.78514	9.56154	9.44227	9.04187	9.54675	9.83238	10.7399	11.4328
FBgn0012051	CalpA	8.73672	10.2616	12.2837	11.653	11.3848	11.4179	10.1534	9.82551	9.47743	9.23616	9.61896	10.7066	10.8312	10.7919	10.3663	9.9388	9.45257	9.37466
FBgn0025866	CalpB	10.1569	10.3192	10.9186	10.0069	9.93356	10.1365	9.78519	9.80644	9.47463	8.89692	8.64142	8.88755	9.41771	10.3701	9.62444	9.5234	9.68185	9.89654
FBgn0260450	CalpC	10.085	10.358	8.54791	9.49431	10.9705	9.99941	9.7159	9.40009	9.42767	10.355	10.0783	11.8045	10.3566	10.225	8.99723	8.98511	9.27976	9.30743
FBgn0039928	Cals	7.37691	11.1848	11.5984	10.9402	10.9065	10.4902	10.1638	11.281	11.6948	10.9534	11.1359	11.9415	11.84	10.0881	10.6774	9.96515	9.04381	8.27493
FBgn0013995	Calx	12.3024	6.83085	11.6448	11.2265	10.9781	10.91	9.77841	9.22121	9.1581	10.6049	10.755	11.412	12.1676	13.9112	13.1732	13.1349	12.286	11.7815
FBgn0262166	calypso	9.1731	8.72062	7.10587	7.5845	7.78855	7.51484	8.49579	8.27387	8.31247	8.58123	8.84484	8.41769	7.90529	7.97648	8.04878	8.05725	8.21833	8.60595
FBgn0000253	Cam	12.9814	11.6849	14.2645	13.6361	14.0051	13.7766	13.1137	13.2159	13.2943	12.9629	13.0959	13.9054	14.4144	14.0009	13.9487	13.4335	13.0244	12.6628
FBgn0016126	CaMKI	9.77692	11.2542	11.0122	10.4076	10.3526	11.4225	11.6603	12.0824	12.0308	11.6031	11.2797	11.4491	11.5336	10.1666	11.3977	10.7379	10.0929	10.246
FBgn0264607	CaMKII	9.81341	10.6713	12.2226	11.3459	10.8524	10.6855	10.7605	11.0545	10.777	11.023	11.0147	11.8403	12.5038	10.9871	10.8944	9.75969	9.79079	9.57172
FBgn0259234	Camta	10.346	8.99865	10.2859	9.34867	9.02904	9.04692	9.55061	9.41695	9.62979	9.53343	9.83971	9.83474	9.90372	10.0271	10.4981	10.6823	9.88836	10.2511
FBgn0011569	can	0	3.25387	2.71842	1.57466	0	5.00245	5.257	6.34177	6.45934	6.651	6.74917	7.24199	7.24485	5.40613	7.16756	7.1174	1.39556	0
FBgn0040233	cana	11.5989	10.4726	11.2478	9.14693	9.33801	9.68251	9.95117	9.85366	9.77101	10.2693	10.6069	10.6183	10.1621	9.78373	10.77	10.5476	10.3801	11.516
FBgn0010015	CanA1	1.8653	2.8277	10.5578	9.37255	9.66316	10.1563	9.48964	9.11498	7.36914	6.95957	3.8684	6.09172	9.95865	11.6417	9.79038	9.44888	8.96831	5.72293
FBgn0030758	CanA-14F	12.1659	9.27492	10.8993	11.1891	10.5273	10.5829	10.3651	10.4875	10.8234	10.4123	10.3965	11.2836	12.6263	11.7745	11.9727	11.5383	11.9255	11.6901
FBgn0010014	CanB	3.15871	7.41417	9.88838	9.67453	8.11684	7.36759	7.61083	7.98813	8.17448	8.54522	8.61941	9.51016	10.207	9.51503	8.54868	8.61527	7.70131	5.59988
FBgn0015614	CanB2	11.027	8.07673	10.6109	10.1644	10.2193	10.2977	10.5497	10.7885	10.5414	10.3598	10.3819	11.0982	11.5796	11.7078	11.0248	10.4541	10.8441	11.0477
FBgn0027568	Cand1	11.8679	10.9004	10.0251	10.9999	11.0734	11.248	11.5914	11.4817	11.687	11.6976	11.971	11.5898	11.7727	12.0386	12.0398	12.5485	11.4949	11.4124
FBgn0033504	CAP	6.90634	10.2695	14.0103	13.6222	13.1378	13.7807	12.3322	11.5035	11.0754	10.6885	10.3997	13.0853	13.2777	13.0851	13.2889	13.319	12.1733	10.581
FBgn0263006	Ca-P60A	13.2913	12.8009	15.4873	15.941	16.2327	17.0427	14.8823	13.8095	13.7287	13.0283	12.4307	13.6993	17.0976	18.1388	17.8249	15.6358	16.6512	13.8473
FBgn0039722	Capa	0	0.687008	6.7608	7.27923	7.14019	5.18946	6.23801	6.17994	6.36582	6.50867	6.47049	7.14426	7.31744	6.75707	7.50812	8.5101	6.63909	5.88982
FBgn0037100	CapaR	1.8653	2.8277	6.54063	6.95042	6.42196	7.06706	5.40522	5.00524	4.01699	2.76766	1.32865	4.91618	6.11871	5.52536	5.88101	6.03602	4.75993	4.49764
FBgn0039680	Cap-D2	11.6585	10.4261	9.80757	7.93294	8.15903	8.7302	9.97509	9.5693	9.49686	10.4659	9.86214	7.63479	7.48439	7.75039	6.572	7.29411	9.72836	10.5501
FBgn0051989	Cap-D3	8.86494	8.00661	7.8313	7.84877	7.29958	7.30825	7.79681	7.92665	7.91451	8.20521	8.23394	8.14478	7.88154	8.08398	8.09318	8.24103	8.15782	8.63758
FBgn0031883	Caper	11.6865	12.0974	10.9341	11.8413	11.4746	11.3311	11.9455	11.7234	11.5489	11.7189	12.1992	11.9148	11.6133	11.7302	11.681	12.559	11.8257	11.6364
FBgn0259876	Cap-G	12.073	10.9559	8.64916	8.95609	9.05481	9.38993	10.6478	10.4082	10.3569	11.0316	11.0816	10.4302	10.3327	10.3298	10.4846	10.8199	10.6637	11.4772
FBgn0037831	Cap-H2	8.05172	9.13167	9.11262	8.84873	7.88509	8.15445	8.43672	8.80698	8.70027	8.77545	9.13205	9.22556	8.91695	7.96949	8.5724	8.39297	8.12027	8.01082
FBgn0042134	Capr	13.9101	12.0876	10.3273	12.0819	12.1816	12.0834	12.8788	12.7931	13.0048	13.0758	13.1688	12.2064	11.7359	11.9504	11.9377	12.056	13.3291	13.6853
FBgn0023095	caps	3.82956	11.3955	11.8715	11.2217	10.5936	11.2728	11.254	11.1948	11.6409	11.5138	11.2392	10.9164	10.8304	11.2082	11.2897	11.3282	10.4063	9.64358
FBgn0053653	Caps	4.07559	10.4394	11.1847	10.5835	9.63354	8.49323	9.40852	10.0664	10.0244	10.4015	10.6651	11.3023	11.5091	10.1758	10.5287	9.82965	8.3395	6.97985
FBgn0261458	capt	12.6366	12.0727	12.1314	12.4485	12.7537	13.0394	12.9278	12.7317	12.6544	12.4088	12.5232	13.4294	12.2297	12.6867	11.8097	11.9437	12.1456	12.2107
FBgn0000256	capu	9.84899	10.4751	9.05701	9.1164	8.87119	9.2286	10.9818	10.9071	10.6923	11.4217	11.7892	11.8476	12.05	12.5957	12.9314	13.2578	10.1416	9.90956
FBgn0000257	car	10.6898	9.80209	8.47905	9.17683	9.16836	9.33152	9.17029	9.06948	9.04196	9.24136	9.20407	8.94189	8.57963	10.0669	9.2753	9.40739	9.99134	10.1991
FBgn0004878	cas	5.24824	10.9639	9.44562	8.8206	8.22862	8.49323	7.75597	7.66009	7.16218	6.5979	5.5345	4.71907	4.61365	4.66422	1.61779	0	5.13952	3.80263
FBgn0022213	Cas	12.4495	8.94966	7.48309	9.09568	10.1582	10.5013	10.9169	10.9879	10.9015	10.8091	10.804	9.85032	9.06924	8.59176	9.2263	9.20954	10.7577	11.864
FBgn0013759	CASK	11.6819	10.0371	11.7201	12.2022	11.1464	10.9687	11.1619	11.1919	11.323	11.3118	11.576	11.5787	11.9264	12.1603	11.7161	11.8057	11.8182	11.5723
FBgn0034068	casp	11.4751	10.9191	10.3575	10.3366	10.359	10.2772	11.4587	11.9445	12.2944	11.4646	11.1301	10.921	10.803	10.7859	11.1157	11.1305	10.8486	11.2273
FBgn0000261	Cat	10.2709	11.4259	11.261	11.906	12.7456	13.9971	13.9183	13.8534	14.5653	14.2364	14.0006	14.0987	14.095	13.9691	14.562	14.4819	13.2409	12.6194
FBgn0029093	cathD	10.346	10.8315	9.37158	9.76096	10.8725	11.2572	13.2252	13.0853	13.4097	12.5779	12.6651	12.1847	11.8754	12.1031	12.205	12.5983	11.6198	11.0594
FBgn0024249	cato	1.8653	6.14023	1.26025	0	0	0	0	2.92989	2.70564	4.51017	4.01049	2.106	1.56405	1.78053	1.61779	0	0	0
FBgn0002022	Catsup	10.5919	11.5876	10.3044	10.4734	11.4918	11.4774	11.3803	11.0121	11.0507	10.3773	10.4836	10.5276	10.337	10.4451	10.946	11.1667	10.4098	10.3014
FBgn0015919	caup	4.07559	11.2912	9.76424	9.81267	9.24871	9.01635	9.71944	9.83495	9.68044	9.62783	10.1635	9.52317	8.6794	9.95988	8.34343	8.63729	7.55884	5.72293
FBgn0026257	cav	9.44614	7.92568	9.09616	4.985	4.98194	6.86227	7.51618	7.74713	7.45112	7.8024	7.59233	7.91714	7.91116	6.45058	8.09318	8.1433	7.04754	8.72115
FBgn0011571	caz	12.5037	12.2217	11.4134	12.4434	12.1434	11.7301	11.8388	11.3158	11.6876	11.8458	12.2801	11.0408	10.428	11.6167	10.7416	11.5408	11.899	12.0707
FBgn0033842	cbc	9.68956	10.3363	9.2042	9.03167	9.03876	8.47536	8.93444	8.85521	8.97227	8.89912	9.29194	9.27129	9.2236	9.83656	9.65808	9.8846	9.25494	8.95251
FBgn0020224	Cbl	12.0257	11.2891	11.5408	10.0904	9.46597	9.75096	10.5195	10.4347	10.5041	10.7292	10.9041	10.7561	10.4392	10.3977	10.5418	11.1076	10.9814	11.4629
FBgn0026144	CBP	10.752	12.7757	12.7563	11.3249	10.834	11.1216	10.5928	10.9016	10.9626	11.2426	11.0634	11.5032	9.99784	9.19359	6.86872	5.462	9.23945	9.95734
FBgn0022943	Cbp20	9.27818	9.3456	7.53286	8.28377	8.85295	8.27299	8.94659	8.63265	8.93001	8.99464	9.17796	8.93216	8.38224	8.5122	8.6927	8.82987	8.16194	8.28495
FBgn0004580	Cbp53E	0	2.8277	11.62	11.2253	9.74063	8.49323	8.04301	7.45219	6.9848	7.68512	7.52879	9.08338	10.9401	11.2827	10.6461	9.14953	8.77507	6.58493
FBgn0022942	Cbp80	11.9371	10.8631	11.0321	10.8892	10.9604	10.6933	10.8841	11.0154	10.9854	10.846	10.9972	10.3306	9.73508	9.63478	9.54675	9.46128	10.979	11.341
FBgn0086757	cbs	9.57923	7.95435	8.17913	8.74942	8.81197	8.68427	9.39971	9.33355	9.08294	9.20277	9.22427	9.51125	9.48032	8.98752	9.28011	9.44888	8.8636	9.5175
FBgn0031148	Cbs	11.7967	11.9504	11.7207	13.0768	12.6663	13.4101	9.93601	9.68522	9.73054	9.77021	11.2998	11.6176	10.2551	9.97218	9.94373	9.87139	11.6983	11.7894
FBgn0043364	cbt	9.25028	9.91029	11.3302	10.4275	10.2614	10.4813	10.4336	11.1492	9.85515	10.6276	8.55419	9.13659	9.61602	10.5496	10.1337	10.1373	9.94316	9.83989
FBgn0011241	cbx	8.15568	8.70383	8.22694	7.46841	7.47208	8.22031	8.56046	8.50439	8.36477	8.05572	8.01114	8.50559	8.69651	7.93401	8.68909	8.2895	7.58359	8.15984
FBgn0067317	Cby	0	4.59561	3.5192	1.57466	0	2.44264	5.53963	4.70917	4.01699	5.97111	5.58081	6.10332	5.66957	5.1333	6.38822	6.6818	2.09147	2.41091
FBgn0039007	CCAP	0	3.72234	4.54387	5.53943	4.47158	3.30345	4.90517	5.48205	5.40688	4.9774	5.33283	5.86508	6.50802	6.25742	5.60253	5.766	3.63417	3.26846
FBgn0039396	CCAP-R	0	4.66662	6.51884	6.9035	5.27292	3.83886	3.74558	5.11955	5.86557	4.76262	4.5653	6.73821	7.95164	6.0609	5.25712	5.31363	4.84426	3.26846
FBgn0036219	CCDC151	0	3.58243	4.36003	3.89244	2.78346	0	2.36113	1.86718	1.25149	2.76766	3.8684	3.7135	2.78041	2.55362	3.21353	3.7073	2.09147	0
FBgn0261353	Ccdc56	0	0	0	0	0	0	0	0	0	0	0	0	0	0	0	0	0	0
FBgn0038199	CCHa1	0	1.50071	7.60184	6.95042	6.34049	5.43113	5.257	5.09181	4.87321	5.45446	4.01049	4.62559	4.87647	7.12748	6.29626	6.88476	4.67037	4.74999
FBgn0050106	CCHa1-R	0	3.42748	7.75879	8.0826	6.36129	5.18946	5.17675	6.55994	5.84838	4.46344	4.6546	5.85138	6.11871	7.97648	7.05982	6.96655	6.06721	3.26846
FBgn0038147	CCHa2	0	3.96704	8.9471	9.02346	9.9055	9.75096	9.01741	8.69621	8.88648	9.98187	10.1003	9.96528	9.2236	8.4126	10.3051	8.51351	9.24334	6.82363
FBgn0033058	CCHa2-R	0	4.35883	8.02922	8.38544	7.32098	5.18946	5.97879	6.26933	6.36582	6.27158	6.78916	6.4956	6.44461	6.1625	6.61831	6.89524	4.24337	0
FBgn0038925	Cchl	11.3061	11.4169	11.588	12.5591	12.2519	12.2083	10.2836	9.90238	9.73171	10.3614	10.5352	11.6511	13.4424	12.9674	12.5084	12.3993	12.0633	11.2809
FBgn0259231	CCKLR-17D1	0	0	6.7608	7.5003	5.78508	4.53492	3.74558	4.1335	4.01699	3.95652	4.81814	5.94465	6.23572	6.75707	6.47467	6.60727	5.66513	4.35272
FBgn0030954	CCKLR-17D3	0	7.27906	8.22358	8.64276	6.18581	4.53492	7.30592	6.65778	7.26937	8.57575	9.6946	8.22664	7.95164	8.33855	6.91892	7.30201	5.73306	4.19159
FBgn0038331	Ccm3	8.72775	9.28341	8.85663	8.36394	8.95227	8.79648	8.62992	9.09241	9.28647	8.84318	8.59987	9.03117	9.0075	8.94894	9.57833	9.31478	8.7035	9.02007
FBgn0052183	Ccn	0	2.94661	8.85663	8.50025	7.10362	4.78754	5.88089	6.58004	6.56832	7.58499	8.00266	9.00047	8.61965	9.04187	8.06001	7.95076	6.55401	4.19159
FBgn0004783	Ccp84Aa	2.65234	2.5557	9.59756	6.87946	10.2642	12.1405	4.43887	2.31391	4.19068	11.9565	6.38174	6.68514	6.34394	7.30462	7.28705	0	7.14219	0
FBgn0004782	Ccp84Ab	1.8653	1.78231	10.5558	11.0593	10.7117	12.643	3.74558	2.65453	5.06395	11.5231	6.02782	6.03225	6.78898	9.32814	10.3134	4.69964	9.99941	2.41091
FBgn0004781	Ccp84Ac	4.07559	5.32323	7.84887	6.32455	12.4954	11.574	2.36113	0	0	0	0	6.984	6.61269	4.66422	5.17687	1.44527	3.63417	0
FBgn0004780	Ccp84Ad	4.2857	3.84987	11.2805	8.85491	12.1558	13.2636	5.257	1.86718	1.9114	12.2691	6.94773	7.38672	7.92865	7.40132	6.72092	2.1526	6.30895	2.41091
FBgn0004779	Ccp84Ae	3.53278	3.96704	9.22453	6.49248	10.9136	13.3945	5.09178	0	0	11.9709	5.16062	7.3676	7.57601	12.353	3.21353	2.1526	2.91143	0
FBgn0004778	Ccp84Af	0	0	4.40823	6.35974	12.1468	11.9707	4.69078	1.86718	1.9114	8.10222	2.46859	3.58695	1.56405	3.72002	3.85288	2.40813	0	0
FBgn0004777	Ccp84Ag	5.43613	5.70695	11.7352	7.94458	12.3215	14.2638	6.96731	2.92989	1.9114	13.3194	7.7526	8.11068	9.55164	11.6813	5.47411	4.04512	4.57488	0
FBgn0010531	Ccs	7.53947	7.43973	7.50542	8.03442	8.26771	8.35346	8.32946	8.51487	8.41525	8.1981	7.97259	7.32858	7.24485	7.86032	8.19345	8.31315	7.9875	8.22375
FBgn0041342	Cct1	10.9616	11.4111	11.1238	11.2682	11.276	11.8912	10.8012	10.0841	10.3907	10.1746	10.2475	10.8806	10.8519	11.6786	12.1827	12.7243	11.9137	11.5235
FBgn0035231	Cct2	4.3803	3.72234	7.11316	8.39819	7.76532	7.67999	8.87846	8.69851	8.79525	9.60782	9.98988	10.2257	10.5694	10.6014	11.1231	11.695	8.08604	6.79586
FBgn0010621	Cct5	13.7766	13.3956	12.0641	14.2154	14.0581	13.8499	12.7981	12.5921	12.637	12.5662	12.6289	12.1613	12.4835	12.4734	11.4153	11.9487	13.7239	13.6639
FBgn0015019	Cctgamma	13.1909	12.7665	11.3945	13.6627	13.4823	13.1502	12.1733	11.9726	12.0114	12.0219	12.0104	11.6171	11.7209	12.1828	11.0789	11.5803	13.2843	13.3016
FBgn0031367	c-cup	0	0	0	0.992277	0	2.93631	7.22842	7.44124	7.10544	7.97057	8.21205	8.80823	9.17314	8.85341	9.35495	9.73364	0	0
FBgn0267592	Ccy	0	0	0	0	0	0	4.90517	5.25076	5.12231	5.19323	6.18596	7.0986	7.50007	6.11259	7.31544	6.82023	0	0
FBgn0035470	Ccz1	7.30638	8.77787	8.16867	8.49235	8.36362	8.81791	8.78005	8.89187	8.95832	8.5396	8.79416	8.50121	8.60522	8.66284	8.62627	8.62475	8.28773	8.17069
FBgn0263986	cd	1.8653	2.8277	2.71842	2.79409	2.51298	3.30345	4.43887	4.18692	3.59059	6.48547	8.09329	9.86317	8.24939	7.1524	6.7067	6.47379	5.43975	4.19159
FBgn0037533	CD98hc	12.4132	12.4668	12.2061	12.6701	12.2519	12.5936	12.2346	12.5344	12.9127	11.4129	11.5563	11.8333	11.7967	11.3278	11.5048	11.3184	11.9273	12.3389
FBgn0052499	Cda4	5.43613	10.146	11.0942	11.7477	12.424	13.3037	10.3898	9.43914	9.2411	12.7129	10.3794	11.0839	11.251	10.8587	9.72663	5.57061	8.47461	2.41091
FBgn0051973	Cda5	4.07559	7.99286	11.4346	10.0466	11.4285	11.908	9.67266	9.1098	7.97514	13.5637	10.6618	13.0297	14.3411	12.3097	11.883	9.84595	10.6157	7.26952
FBgn0034197	Cda9	0	2.22022	8.87604	10.6472	11.2698	11.7015	11.519	10.4955	7.04638	3.73836	2.46859	4.59304	3.87753	3.72002	6.7067	9.09147	4.57488	5.72293
FBgn0039774	CDase	3.82956	9.33064	10.7738	10.9957	10.8806	10.5891	10.1508	9.94757	10.6631	11.7783	10.188	9.974	10.0211	10.4287	10.6159	9.98859	9.82621	7.7023
FBgn0031952	cdc14	9.71247	10.8583	10.5908	10.3266	9.86055	9.69028	10.5052	10.2007	10.1655	10.5632	10.973	11.4917	11.8168	12.1847	12.4825	12.6259	10.2586	10.1451
FBgn0025781	Cdc16	10.0726	9.07895	9.44417	7.75937	8.21725	8.36322	8.63743	8.90189	8.81308	8.34389	8.61664	8.23985	7.95733	7.35914	7.74222	7.74017	8.68361	9.55939
FBgn0032863	Cdc23	9.80277	7.54714	5.57728	7.69883	7.74963	7.84218	8.23355	8.17488	8.1002	8.79917	8.71852	8.38478	7.86347	8.57343	9.01465	9.71749	8.66923	9.14636
FBgn0012058	Cdc27	11.6281	10.8748	9.43693	9.81584	9.8841	9.99	10.3423	10.2934	10.3417	10.6042	10.8788	10.9461	10.9494	10.9252	11.1968	11.4429	10.4582	10.9722
FBgn0013435	cdc2rk	7.54969	8.39955	6.54063	7.75277	7.53752	7.36759	7.76971	7.62665	7.8811	7.65944	7.73223	7.35794	7.62689	6.60294	6.96743	6.63255	7.44192	7.76092
FBgn0011573	Cdc37	11.2248	10.7248	10.0376	10.7585	10.9458	10.9298	11.2442	11.1841	11.259	11.3225	11.185	11.0465	11.1303	10.9405	11.0503	11.1454	10.5576	11.0329
FBgn0010341	Cdc42	11.7049	12.4663	11.7682	11.5704	11.918	12.0077	12.2027	12.1745	12.488	12.3868	12.2928	11.755	11.2848	11.156	10.9922	10.8034	11.4912	11.5744
FBgn0026143	CDC45L	11.941	8.69324	7.54907	9.84406	9.76815	9.5001	9.06834	8.72358	8.37681	8.94448	8.55419	7.93673	8.79196	9.55295	8.53667	8.19511	10.4499	11.0477
FBgn0265574	Cdc5	10.8242	10.2202	10.3139	9.81267	9.74459	9.44607	9.67632	9.4691	9.56551	9.70266	10.1767	9.32803	8.71679	8.69287	9.04322	9.10508	9.89084	10.1831
FBgn0035918	Cdc6	11.7248	10.48	9.68331	8.32441	8.36362	8.62065	8.04301	7.77792	7.6277	8.32113	7.58098	6.32767	6.71028	8.40225	7.25809	6.54207	9.62637	10.4646
FBgn0265082	Cdep	6.12369	11.6633	12.4105	12.3809	11.6801	11.5624	11.6622	12.0187	12.1005	12.2973	12.1489	12.0787	12.4073	12.493	11.7832	11.7107	10.7806	9.58395
FBgn0032821	CdGAPr	11.6561	11.5271	11.2527	10.8533	11.4518	10.7557	10.8029	10.6797	10.9661	11.3196	11.5177	12.5796	11.745	10.853	11.1955	11.3502	10.792	11.111
FBgn0004876	cdi	12.0271	11.5146	11.5405	10.9845	10.7398	10.2747	11.271	11.4157	12.1704	12.4163	12.5236	12.498	11.9558	12.2318	12.4415	12.574	11.4531	11.5559
FBgn0004106	Cdk1	10.8009	10.0571	8.83696	7.43581	7.81141	8.01295	8.98244	9.57933	9.39105	9.40948	9.35324	8.71675	7.29963	7.40132	7.10389	6.94653	8.82261	10.1229
FBgn0037093	Cdk12	12.2599	11.469	11.6219	11.0607	11.0106	11.0312	11.011	10.8616	10.7984	10.7938	10.9109	10.7712	10.8769	11.2376	11.0341	10.9995	11.0507	11.7274
FBgn0004107	Cdk2	11.1646	8.78587	6.99188	8.79512	8.41924	8.46634	8.80028	8.77245	8.51119	8.98433	8.75683	7.03337	6.99113	7.68359	6.50785	6.93642	9.87464	10.2253
FBgn0016131	Cdk4	8.74118	9.20953	9.52837	9.59001	9.6314	8.85984	8.80696	8.89388	8.83287	8.81088	8.84958	8.87914	8.56106	9.05514	7.89425	7.0154	9.36251	9.10736
FBgn0013762	Cdk5	8.97514	9.08868	8.47057	8.28377	8.19424	8.40158	8.63743	8.63506	8.75201	8.71191	8.66579	8.42465	8.80779	8.6366	8.59573	8.50669	8.63413	9.06728
FBgn0027491	Cdk5alpha	3.82956	9.91486	10.8246	10.5324	8.86027	7.36759	7.96153	8.36069	8.72166	9.40794	9.44996	10.0494	10.5298	9.91691	9.68734	9.39821	8.17013	6.70921
FBgn0263237	Cdk7	10.5249	7.99286	6.7608	8.50419	8.92808	8.85294	8.65235	8.56869	8.29672	8.45853	8.372	8.21064	7.98545	8.1535	8.03177	8.4756	9.55152	9.88011
FBgn0015618	Cdk8	9.11926	7.7447	6.51884	7.22302	7.33156	7.01853	7.93738	7.91087	8.01804	7.90651	7.80717	7.67423	6.68307	6.75707	6.23813	6.89524	8.09467	8.50668
FBgn0019949	Cdk9	9.58916	9.07732	8.96131	8.58074	8.57874	8.73772	9.26065	9.21158	9.29442	9.44148	9.27444	9.23482	8.93148	8.93105	8.65987	8.81615	8.61024	8.86837
FBgn0026141	Cdlc2	0	0	0	1.57466	0	4.22847	8.46233	8.52787	8.53018	9.55726	10.0301	10.4916	11.1328	11.1083	11.5701	11.8291	0	0
FBgn0261532	cdm	11.5859	11.1238	10.8684	10.5732	10.2711	10.521	10.5031	10.3552	10.2949	10.4813	10.6931	10.5784	10.5851	10.6892	10.2163	10.4127	10.9159	11.1389
FBgn0010350	CdsA	10.2206	10.101	11.2083	10.7765	10.2475	10.0088	10.4969	10.6044	10.4237	9.64886	10.1777	11.2274	11.6956	10.6536	11.4109	11.2198	10.0755	10.2588
FBgn0000281	Cec2	0	0	1.26025	1.57466	0	0	0	0	0	0	0	0	0	0	0	1.44527	0	0
FBgn0000276	CecA1	0	0	0	0	0	4.78754	5.77586	4.91314	7.44542	9.92696	7.19102	6.53897	5.17883	5.1333	8.45821	9.0286	7.24659	8.73583
FBgn0000277	CecA2	0	0	0	0	0	4.78754	5.53963	4.78042	6.74586	9.19921	6.49488	5.98284	5.09871	3.42521	7.00277	8.20778	7.58971	8.72115
FBgn0000278	CecB	0	1.15048	1.26025	1.57466	0	0	3.21342	2.31391	2.98264	9.65797	5.43719	5.34552	4.05785	3.05426	1.61779	0.89652	4.57488	4.74999
FBgn0000279	CecC	0	2.5557	2.37466	0	1.74588	4.38981	6.52404	4.47155	6.04222	10.6597	7.18354	7.10439	5.09871	4.91774	4.29436	4.04512	5.73306	6.08599
FBgn0000280	Cec-Psi1	0	0	0	0	0	0	0	0	0	1.29425	0	0	0	0	0	0	0	0
FBgn0032409	Ced-12	10.5001	10.5857	10.2835	9.03167	8.65233	8.6043	9.43463	9.83391	10.1776	9.72883	9.69592	9.40507	9.18289	8.72644	8.6782	8.57998	9.34453	9.55939
FBgn0029092	ced-6	12.3814	11.8056	12.1585	10.0746	11.1709	11.1751	12.6415	12.5918	12.1554	12.4775	11.5263	11.9296	11.625	12.293	11.6655	11.2507	11.931	12.3639
FBgn0032876	Cen	11.8164	10.3766	11.2757	8.92706	8.74627	8.66074	9.44323	9.96296	10.2325	10.1827	9.75264	9.77341	9.36731	8.94538	9.09872	9.20954	10.3587	11.2195
FBgn0039056	CenB1A	11.662	9.89189	9.7815	9.95319	10.4468	10.0456	10.0015	10.2031	10.757	11.1119	10.6577	11.1343	10.1485	10.9198	10.1069	10.447	10.9889	11.3824
FBgn0028509	CenG1A	10.9673	11.3935	11.1765	10.4171	10.0741	9.86517	10.5134	10.7068	11.2051	10.3749	10.4935	10.697	10.5823	11.3223	11.2113	11.1742	11.1072	10.7186
FBgn0266916	Cenp-C	11.3543	8.49288	7.70674	6.61403	7.07872	7.47941	9.15989	9.26068	9.07373	9.68749	9.49145	8.51431	8.11838	7.62249	7.73523	8.00499	9.61441	10.9968
FBgn0036480	Cep135	10.0148	9.06915	9.52564	7.22302	7.42345	7.59977	9.27035	9.34534	9.24439	9.56697	9.73611	9.4782	8.9826	8.75519	9.40864	9.6166	8.38947	9.23691
FBgn0266708	Cep89	1.8653	7.05915	4.25851	1.57466	2.51298	2.44264	5.93067	5.34777	5.09342	6.36352	7.11439	6.85265	7.22612	7.33758	8.09863	8.46156	1.39556	0
FBgn0031575	Cep97	9.83862	8.30255	8.93481	8.80473	7.54663	7.64844	9.48132	9.39867	9.34584	9.92589	10.3269	10.5092	10.8109	10.6998	11.2088	11.4317	8.8148	9.21086
FBgn0034443	cer	5.03216	7.81672	6.77925	4.84303	5.13475	6.99363	10.844	12.2191	12.3387	11.0962	9.96828	10.2144	8.92858	7.5955	7.34328	6.74111	6.85772	7.00432
FBgn0037315	Cerk	10.973	9.84769	10.4424	9.82531	9.25984	10.4496	10.9979	11.7897	11.7885	11.2751	10.2925	10.164	9.67936	13.0408	10.8506	11.1155	10.6774	10.851
FBgn0027569	cert	10.3865	9.07732	10.9176	10.2145	10.1221	10.396	10.4053	11.1589	11.567	11.3573	10.2662	9.97557	10.0507	10.4947	10.2547	10.4567	9.92027	9.98833
FBgn0030657	cerv	8.02268	8.56203	6.95179	6.72612	6.53615	6.9683	7.57996	7.59242	7.57644	7.5065	7.96824	7.53548	6.96877	6.75707	7.03727	7.31767	7.00238	7.44065
FBgn0000286	Cf2	11.1395	9.85436	9.37613	9.76261	9.75052	10.5035	10.8602	10.725	10.9541	10.0839	10.2121	10.0084	10.4321	10.7978	10.8659	11.2229	10.8926	11.0594
FBgn0030121	Cfp1	10.8305	9.59922	8.60847	8.80473	8.57874	8.22031	8.82022	8.83444	8.70027	8.88145	8.87998	8.70156	8.51935	8.73883	8.45821	9.28122	9.37142	9.98833
FBgn0000289	cg	13.0989	12.6187	11.9281	11.9891	11.5536	11.3739	11.8908	11.9602	12.1093	11.9942	12.4245	11.9598	11.6598	11.8761	11.6264	11.9603	12.5331	12.4781
FBgn0039596	CG10000	0	2.5557	9.02645	8.14947	7.53752	7.28792	3.21342	2.31391	0	3.04658	0	2.81948	5.05692	7.10213	6.17756	5.62199	5.07117	3.26846
FBgn0037972	CG10005	4.77791	9.73035	5.16528	6.55453	8.96252	6.5571	8.03165	8.95096	9.91312	11.1658	10.2882	10.8164	7.99655	7.45237	4.8546	4.92093	4.24337	4.19159
FBgn0039590	CG10011	10.2142	10.6551	10.1384	10.4357	9.35626	8.90727	10.3191	10.6093	11.1792	11.2683	11.3394	11.2705	11.1042	10.2043	10.5676	10.7033	9.83397	9.35101
FBgn0038012	CG10013	8.24008	5.03197	6.54063	2.30955	3.01114	4.78754	6.15667	6.44405	6.43652	6.78054	6.89373	7.17208	7.20713	6.50961	7.50812	8.19087	6.36712	6.51853
FBgn0038000	CG10014	0	1.15048	0	2.30955	1.74588	0	8.45384	8.3636	8.34653	9.04708	9.68138	9.90024	10.2493	10.2338	10.7319	11.0647	2.55894	0
FBgn0031568	CG10019	0	3.78751	8.93481	8.90638	8.23989	7.09073	7.20838	7.92665	7.90623	8.10982	7.44991	10.5292	8.08238	8.47811	7.14665	7.19579	6.16882	3.26846
FBgn0032785	CG10026	3.15871	7.16104	6.68457	6.69891	7.18756	8.83903	10.1794	9.64641	7.68691	10.917	10.8125	10.6349	9.59974	8.62329	8.62249	8.23279	7.28482	5.83631
FBgn0037498	CG10029	0	0	1.26025	0	0	0	0	1.86718	1.9114	3.04658	0	2.106	2.55878	7.46237	9.37532	9.13191	0	0
FBgn0031563	CG10031	0	1.78231	9.32525	6.87946	7.63471	8.13181	6.9188	4.70917	3.21493	2.76766	2.46859	4.13133	8.46446	8.87228	8.25337	7.12632	6.47686	5.94142
FBgn0037493	CG10032	0	1.15048	0	1.57466	0	0	0	0	0.757392	1.29425	2.0084	0	0	0	0	0	0	0
FBgn0038028	CG10035	10.3283	8.87478	8.86313	0	1.74588	2.44264	2.36113	1.21667	4.24422	2.76766	3.09734	6.00776	3.67141	4.79654	4.04595	4.18835	7.38675	0
FBgn0038013	CG10038	9.06333	8.16522	7.87911	7.94458	8.72235	8.93369	8.85931	8.79198	8.84808	8.62965	8.59424	8.31414	7.78244	7.33758	7.93751	7.75751	7.94993	8.71375
FBgn0038014	CG10041	0	4.2704	3.11679	0.992277	2.51298	3.30345	0	1.86718	1.9114	1.66846	3.332	3.29473	0	5.83333	7.84965	7.75175	0	0
FBgn0037492	CG10050	7.74899	6.64991	5.97943	7.73278	7.07872	7.42458	5.72033	6.0705	5.72199	5.40587	6.14031	6.12626	5.82705	5.97971	5.60253	5.24973	6.82697	7.02838
FBgn0034437	CG10051	0	6.80747	11.1528	10.4724	11.1176	9.68251	10.6177	9.71393	5.6244	3.28021	4.3144	3.12293	1.56405	5.1333	6.27714	5.97804	6.69693	6.13112
FBgn0037490	CG10053	6.80767	7.15488	6.17321	6.61403	6.57228	6.91626	7.54842	7.39091	7.34484	7.63329	7.85034	8.38478	8.378	7.82975	8.76995	8.60892	6.3813	6.3758
FBgn0037482	CG10055	11.1156	9.9738	9.15914	9.87783	9.56569	9.49123	9.77159	9.77952	9.87544	10.0635	10.3184	10.2861	10.5897	10.7342	10.927	11.458	10.3506	10.6811
FBgn0034439	CG10062	0	4.44215	9.4194	10.2289	9.80278	10.6797	9.46028	9.29453	11.3442	8.54241	6.91196	7.67033	8.60159	8.1535	9.19354	8.81615	8.04654	6.48415
FBgn0035727	CG10063	2.65234	2.8277	1.26025	2.79409	3.67469	6.1244	8.15196	7.64585	7.85552	8.41928	8.93449	8.87068	8.92278	9.43607	9.7971	10.059	5.93885	5.53418
FBgn0035724	CG10064	4.46907	7.49444	4.03114	3.89244	2.51298	2.44264	9.33648	9.38873	9.33509	10.4329	10.9069	11.2772	11.6677	12.0125	12.0957	12.8088	2.91143	0
FBgn0037473	CG10068	8.63487	9.07406	7.95409	8.04527	8.7698	8.87355	8.33871	8.45625	8.67612	8.21583	8.00266	8.14197	8.52702	9.06829	8.65247	7.87865	8.43777	8.58988
FBgn0034440	CG10073	1.8653	5.46942	8.5344	11.175	11.8308	14.0982	9.94512	6.52924	3.59059	2.42156	1.70819	2.106	3.43084	4.17383	5.72045	4.83644	4.11346	0
FBgn0035722	CG10075	7.51883	7.8245	7.4943	8.25603	8.4487	8.27299	6.84283	6.61943	6.68908	6.36352	6.85658	7.78286	8.49217	7.65772	8.15208	8.11219	7.5958	7.05204
FBgn0035720	CG10077	12.9471	13.286	13.1885	13.407	12.9392	12.933	13.2697	13.1765	13.1116	13.3985	14.0084	14.0542	13.8452	13.7984	14.1615	14.4491	13.2676	12.8948
FBgn0034441	CG10081	1.8653	3.72234	7.81798	12.5117	11.8224	12.8638	9.27998	6.58999	1.9114	1.29425	0	2.106	0	0	1.61779	0	0	0
FBgn0034644	CG10082	9.37326	11.3541	12.4849	11.751	10.638	10.3526	11.3383	12.0727	12.0948	12.2304	11.9598	12.1758	11.8323	12.2296	11.8291	12.0253	11.1534	9.97292
FBgn0037517	CG10086	0	2.8277	10.0299	9.84406	9.82916	10.2167	9.58211	8.82394	8.22196	8.65326	8.74163	7.33844	7.45251	9.11972	9.35038	9.50641	8.66344	8.09297
FBgn0036369	CG10089	7.58983	5.05861	8.12967	8.75273	7.74963	6.59069	8.33871	9.13889	8.861	9.22044	9.59378	10.2204	10.855	11.1162	11.4267	11.6057	6.99317	7.47607
FBgn0037526	CG10092	8.58111	7.5282	7.14195	7.87332	8.30577	8.43894	7.44944	7.72924	7.59716	7.24159	7.4685	7.59835	7.74345	6.99602	7.33406	7.27015	7.94038	8.22375
FBgn0038032	CG10096	0	0	0	0	0	0	0	0	0	0	0	0	0	0	0	0	0	0
FBgn0038033	CG10097	0	0	0	0	0	0	0	0	0	0	0	0	0	0	0	0	0	0
FBgn0037472	CG10098	10.3104	10.3012	9.65237	9.33326	9.1081	9.01016	10.0726	10.4429	10.5626	10.7224	10.701	10.2746	9.9629	9.81527	8.68184	8.92244	9.00769	9.81935
FBgn0035715	CG10103	10.2893	9.97817	10.3552	9.75437	9.76815	9.97418	10.1664	10.2343	10.1638	10.0576	9.68536	9.76155	9.97698	9.92597	9.91	10.3166	9.66166	10.0277
FBgn0033933	CG10104	0	0	1.26025	0	0	0	6.31501	5.71809	5.68374	6.23031	7.26378	7.11589	7.14865	6.69059	7.26781	7.83576	0	0
FBgn0036367	CG10116	1.8653	5.74025	9.45998	8.09831	9.12644	8.67647	7.75597	6.87677	5.66423	7.45368	6.96529	5.22321	6.0134	8.80317	9.173	9.47881	8.63413	8.34366
FBgn0038088	CG10126	0	3.25387	7.62752	7.38548	8.7698	8.40158	10.0836	9.87314	8.92182	9.46094	9.61201	10.8581	10.8837	10.9342	10.8409	11.1465	7.37262	6.44893
FBgn0033949	CG10131	0	3.58243	7.78184	9.89442	10.7751	11.0509	9.19086	8.72132	8.7772	11.1251	8.87302	8.98173	7.42813	9.83656	8.03746	8.3593	7.26965	6.58493
FBgn0032798	CG10132	3.82956	9.66139	10.9802	11.3934	10.5238	10.5145	9.43894	9.13889	8.57527	9.49764	9.84327	10.5383	11.6568	10.6892	10.4487	10.184	9.5902	6.8776
FBgn0036366	CG10133	8.88121	7.86658	6.01099	8.42335	8.73037	8.85984	7.82341	7.65061	7.54478	7.31581	7.48076	7.69355	7.33503	7.18898	7.64117	7.93052	8.39996	9.07885
FBgn0032800	CG10137	4.5527	8.35992	7.87911	8.48041	7.68508	7.6643	6.70658	7.27852	6.94493	8.39769	8.7029	8.78859	8.63748	8.43308	8.59187	9.2448	7.86669	6.48415
FBgn0033951	CG10139	9.45704	9.2375	9.19392	8.30197	7.58251	8.06168	8.52849	8.50964	8.48641	8.77066	8.61107	8.40602	8.23072	7.99036	8.43684	8.2245	8.06862	8.30479
FBgn0036363	CG10140	0	1.78231	7.33511	7.97893	8.32708	8.94022	9.48549	10.3398	9.56814	10.3186	8.81368	8.16153	5.17883	5.83333	4.69089	5.57061	3.81222	2.41091
FBgn0035704	CG10144	10.3431	9.75194	8.8103	8.92999	8.83818	8.83903	9.27035	9.31567	9.28487	9.34328	9.3432	9.56259	9.66553	9.53411	9.82205	9.93372	9.43569	10.0306
FBgn0035702	CG10147	7.9319	7.11735	7.55444	6.75284	6.60754	6.41432	6.31501	6.66721	6.92867	6.52013	7.03347	7.29355	7.16841	6.50961	6.23813	6.41674	6.74159	7.76092
FBgn0033960	CG10151	7.46588	9.57865	7.60701	7.16453	6.83279	7.11402	8.10936	7.99938	8.1002	8.90787	8.6277	8.41536	8.14854	7.63138	7.99714	8.69841	7.15876	6.21738
FBgn0036361	CG10154	0	0	6.58324	10.0357	11.2294	11.4548	9.81863	7.24743	2.85078	1.96532	1.32865	1.07152	0	0	0	2.62514	6.30895	4.9647
FBgn0035697	CG10163	0	1.15048	2.99582	2.30955	1.74588	2.44264	0	1.57829	2.70564	1.96532	2.46859	2.70227	2.2968	3.05426	1.61779	1.44527	8.05098	9.09032
FBgn0039088	CG10164	0	0	0	0	0	2.44264	8.56046	8.82605	8.49748	9.30735	9.94744	10.5856	10.8504	10.2367	11.1955	11.1421	1.39556	0
FBgn0032801	CG10165	6.85785	8.04376	8.57982	8.67105	9.40717	9.65102	6.70658	6.39948	5.96459	6.29845	6.97399	7.00271	6.81429	7.79061	8.57631	8.42948	7.85658	8.21329
FBgn0032799	CG10166	8.38402	9.45997	8.10429	9.14693	9.99475	9.82692	9.41728	9.32165	9.29917	8.74891	8.85665	8.97701	9.07971	8.54549	9.22131	9.28919	8.7259	8.88823
FBgn0039087	CG10168	1.8653	0	6.13075	5.47671	5.65632	5.97977	4.90517	3.83198	3.21493	4.41515	4.81814	5.34552	5.89978	5.77035	5.93079	5.51733	3.63417	3.26846
FBgn0039085	CG10170	1.8653	1.78231	7.51095	6.13448	6.16229	5.87462	6.23801	5.37104	4.76747	4.08555	4.36819	5.52881	5.58388	5.77035	6.89404	7.40827	6.46359	6.29876
FBgn0036353	CG10171	9.36461	8.81547	7.29721	7.89747	9.5724	8.66074	9.56645	9.43776	9.45631	9.74235	10.2121	10.7386	10.3917	10.3298	10.6006	10.9613	8.78577	8.92073
FBgn0039084	CG10175	0	4.79895	10.0838	8.97038	10.1847	10.4496	7.64105	6.95584	6.43652	11.8967	7.08256	9.06421	12.9982	9.35254	8.76653	10.1526	7.32939	6.13112
FBgn0032682	CG10176	3.53278	8.69324	8.06348	7.41923	7.26688	7.36759	8.82681	9.31417	9.41459	9.2671	9.38784	8.84498	8.8451	8.45827	7.79693	8.07119	6.80609	6.3758
FBgn0039083	CG10177	0	0	4.85337	6.53927	3.01114	3.83886	8.59175	8.75708	8.52207	9.26199	9.78266	10.3964	10.6982	10.5068	10.8458	11.2327	1.78508	0
FBgn0032684	CG10178	0	8.44823	5.61884	3.15617	6.91951	8.93369	11.254	12.6526	11.7949	7.53502	6.3686	6.61391	7.06678	10.3675	10.039	8.86229	8.84836	7.65672
FBgn0039091	CG10182	0	1.78231	8.01761	7.84877	9.58351	9.63501	9.59374	8.8176	9.52011	10.7081	8.25194	7.79006	5.64157	5.32079	2.36123	4.83644	4.67037	6.13112
FBgn0039093	CG10183	0	0	2.71842	0	0	0	0	2.31391	2.70564	1.29425	0	1.07152	2.2968	5.1333	2.36123	1.44527	0	0
FBgn0039094	CG10184	7.53947	8.32467	9.50501	10.9561	10.8905	11.6062	7.1253	5.93656	6.07214	6.02037	6.89373	7.47424	8.24939	8.66284	9.2037	8.69241	8.68361	8.24444
FBgn0038397	CG10185	0	4.44215	6.28069	6.02914	4.87027	4.53492	4.29424	5.11955	5.06395	5.59115	6.02782	6.44176	7.25413	8.03123	8.8004	9.44532	7.01153	5.53418
FBgn0032797	CG10186	10.1652	8.38646	12.0197	12.2609	10.9535	9.59419	8.92832	8.55606	8.25167	9.18307	10.1558	10.9949	12.5462	12.9348	12.5214	12.7483	11.6209	10.0066
FBgn0032796	CG10188	11.7784	10.3957	10.0183	9.7951	9.8805	8.97243	9.5743	9.61387	9.65472	10.5791	10.3471	10.6464	10.0033	10.5496	9.75454	9.6664	10.5969	11.1486
FBgn0032793	CG10189	5.3914	8.38908	7.6173	8.45623	7.89938	8.08543	7.79681	7.37949	7.3076	7.92387	7.82171	7.64276	7.58339	7.4423	7.64863	7.74597	7.77299	7.143
FBgn0032790	CG10194	8.27744	7.5843	8.45631	8.72602	8.91758	9.38036	7.88784	7.96538	7.85552	7.08062	7.13781	8.18902	8.2724	7.90498	8.02605	7.89962	7.93559	8.3146
FBgn0032787	CG10195	7.49788	6.3051	7.34752	7.73278	7.78085	8.03752	8.51223	8.73259	8.60371	8.09073	7.73735	7.84639	7.61973	7.46237	7.46654	7.79157	7.34394	7.78935
FBgn0033969	CG10202	0	1.15048	1.92248	2.79409	0	0	7.98528	7.97301	7.85552	8.9035	9.49297	9.97557	10.6533	10.9556	11.3782	11.8244	0	0
FBgn0033970	CG10205	0	2.22022	8.17216	8.45623	11.0623	9.85484	8.16241	7.88685	7.21677	2.42156	0	0	4.72458	8.62329	9.59387	9.69367	8.37182	6.70921
FBgn0039118	CG10208	7.5799	7.10462	9.67717	9.42125	9.57685	9.34635	7.97346	8.06147	8.93613	8.46743	7.39914	7.80079	7.76956	9.34175	9.2849	9.12302	8.85346	8.12679
FBgn0033971	CG10209	9.61857	8.27156	7.68734	8.66051	7.91354	8.08543	8.47916	8.35195	8.47526	8.88145	8.89151	8.62714	8.59065	8.81102	8.39311	8.70438	9.37674	9.37935
FBgn0032685	CG10211	5.82049	9.45872	11.5844	11.9409	14.3965	13.0602	11.5331	10.6538	8.80864	11.3501	9.91053	11.9949	13.0267	10.6294	10.0947	9.61977	9.25878	7.20765
FBgn0039115	CG10214	9.36461	9.30861	8.49588	9.79991	9.39713	9.02252	7.83653	7.65061	7.39304	7.3289	7.03347	7.98772	8.09275	7.87536	7.68535	7.8083	8.59815	8.96503
FBgn0039113	CG10217	11.1762	12.5906	10.895	10.9675	10.4456	10.4678	11.1813	11.2318	11.3865	11.2645	11.8394	11.4789	11.7487	10.552	10.0974	10.3758	10.5498	10.5951
FBgn0039112	CG10219	9.89778	10.0033	10.9762	11.7407	12.0989	12.1255	10.4118	9.96965	9.54965	9.57797	9.62173	10.7785	12.2554	13.0284	12.8207	11.9374	12.0206	10.1368
FBgn0036356	CG10222	9.00514	7.7691	6.25456	6.49248	7.28876	7.06706	7.93738	7.54206	7.66254	7.46559	7.43739	7.14986	6.65533	6.88149	6.64838	6.72944	7.71817	8.43649
FBgn0035695	CG10226	1.8653	4.59561	9.54058	8.91232	9.37428	9.39944	5.77586	4.38277	4.80358	5.10465	5.09832	6.34732	8.36949	9.50055	10.2693	9.32645	8.91812	6.21738
FBgn0039108	CG10232	0	5.32323	8.28618	7.73947	8.51054	8.40158	5.40522	6.55994	6.45934	9.06088	6.25897	7.31866	7.20713	6.45058	3.95264	3.7073	2.09147	2.41091
FBgn0032783	CG10237	12.0769	7.56119	8.40378	8.83004	8.95911	10.7371	10.4571	10.5165	6.05726	12.7911	9.13787	10.6414	10.7251	13.0395	11.2633	11.1618	11.5834	11.9507
FBgn0027514	CG1024	10.4492	9.78024	9.42087	8.00694	7.6517	7.72606	8.31078	8.35195	8.45553	8.60564	8.67916	8.35111	7.95733	7.50167	7.74917	7.87336	8.60723	9.12978
FBgn0027596	CG10249	6.90634	10.4261	11.2282	10.7511	10.9509	11.4283	10.4803	9.84433	10.0491	10.2428	11.4351	11.9456	11.9961	12.6464	11.9995	12.1734	10.0788	8.74312
FBgn0039104	CG10252	0	2.5557	2.99582	0	1.74588	4.53492	10.6385	10.6166	10.5626	11.4761	11.8492	12.5862	13.2044	13.4398	13.9489	14.2346	2.55894	0
FBgn0033983	CG10253	0	10.0304	7.89611	8.36394	7.84133	7.36759	7.69966	7.8747	8.0856	8.88145	9.17041	9.33297	9.44834	9.97741	9.9528	10.1689	9.10491	6.44893
FBgn0027512	CG10254	13.3276	10.1836	9.75145	10.5382	9.95596	10.2977	10.7894	10.9001	10.9844	11.2107	11.662	11.9912	12.3614	12.1794	12.7141	12.9448	13.0809	13.5305
FBgn0033985	CG10257	0	1.15048	6.39274	6.30663	3.67469	4.78754	3.74558	2.31391	2.3625	3.28021	3.53378	6.58108	6.81429	6.89631	6.52416	7.22101	5.71077	2.41091
FBgn0032813	CG10262	4.46907	7.87411	6.84201	6.61403	6.77194	6.41432	7.48319	7.35052	7.20332	7.59044	7.76769	7.59012	7.75002	7.33758	7.26781	7.47267	5.68813	4.19159
FBgn0038394	CG10264	2.65234	3.72234	2.99582	1.57466	9.34586	8.39208	0	0	0	5.19323	5.43719	7.4009	8.64102	6.0609	3.21353	2.62514	0	0
FBgn0033990	CG10265	9.09854	8.07999	6.60408	6.13448	6.74052	6.9683	6.96731	7.62181	7.66744	7.94528	8.42054	8.29908	8.12345	7.54935	8.14155	8.4686	7.52091	8.81404
FBgn0032811	CG10268	8.33762	8.08971	6.34401	7.22302	9.49215	8.13181	7.78333	7.69738	7.56596	7.66976	7.73735	9.84082	8.54225	7.40132	7.67077	8.04319	7.58359	7.73191
FBgn0035690	CG10274	10.3074	9.62173	8.30221	8.6248	8.295	8.46634	9.00003	8.7031	8.61137	9.06675	8.94116	8.03998	8.05079	8.70555	8.25337	8.65282	9.15116	9.65907
FBgn0037395	CG10280	1.8653	2.22022	3.33198	4.1553	9.97295	8.57942	3.74558	4.55518	3.41495	0	3.21943	8.55713	8.5498	3.96469	3.04293	2.62514	3.43102	3.26846
FBgn0032681	CG10283	5.34524	10.6186	8.27972	8.01799	9.8805	8.43894	8.54456	8.74822	9.06073	10.0858	10.7333	11.722	10.103	10.0604	8.45821	8.64663	9.45928	8.40007
FBgn0037439	CG10286	8.9599	10.6864	9.6784	11.1793	10.6273	10.3354	9.33648	9.25912	9.06446	9.17222	9.11248	9.06569	8.66904	8.78337	8.35715	8.17375	9.81972	9.94475
FBgn0035688	CG10289	10.9129	10.4209	11.3326	11.542	11.213	11.1793	11.3892	11.5785	11.6459	11.294	11.3578	11.2995	11.3495	10.7689	10.8047	11.0277	11.2445	11.2946
FBgn0037432	CG10298	1.21519	3.34328	1.26025	1.57466	2.51298	3.30345	7.34316	7.50046	7.1482	8.1981	8.63869	8.9092	9.38431	9.24951	9.89597	10.1775	2.55894	2.41091
FBgn0039107	CG10300	0	7.41417	9.19907	7.36831	7.96201	8.66074	8.41939	7.12276	3.95411	2.60496	1.32865	3.12293	5.01388	5.70449	7.45807	6.55535	6.65085	5.94142
FBgn0039106	CG10301	0	4.59561	5.59821	5.65724	4.74921	2.44264	3.74558	3.16102	2.98264	1.96532	1.32865	1.67956	2.2968	3.72002	2.62588	4.04512	2.91143	0
FBgn0034654	CG10306	11.5328	12.3116	11.2966	12.2504	12.2389	11.9858	11.6931	11.4192	11.4387	11.5492	11.4244	11.1772	11.1931	11.3913	11.311	11.3906	11.6013	11.3494
FBgn0034655	CG10307	1.8653	4.17619	5.37385	5.3772	5.31618	5.63807	7.03715	7.00128	6.52571	7.6438	8.12489	9.08923	9.6828	10.2323	10.8417	11.0647	8.73421	6.41283
FBgn0038420	CG10311	2.65234	5.63794	11.6616	10.7822	9.21196	10.4858	9.85453	8.72358	8.68583	8.55361	7.86445	10.4456	10.5988	11.5142	10.2301	10.1105	9.15942	7.71718
FBgn0038423	CG10317	0	0	1.26025	0	0	0	7.41487	7.96156	7.35095	8.60833	8.90294	9.60301	10.0387	9.33087	10.2681	10.2385	0	0
FBgn0034645	CG10320	9.9756	10.9484	11.5094	12.35	12.399	12.4211	10.5052	10.181	10.0368	9.98084	10.1141	10.8239	12.4896	13.2437	12.9046	11.7291	12.2264	10.4107
FBgn0034643	CG10321	11.8159	11.2397	10.5267	10.7226	10.2983	10.4404	10.5694	10.4688	10.3424	10.5125	10.697	10.3617	10.2678	10.4171	10.4509	10.6101	10.9116	11.2582
FBgn0038454	CG10324	8.38972	8.06034	8.00591	6.84263	7.17586	7.22514	6.81659	7.44124	7.36311	7.11881	7.39914	7.11015	7.29065	5.56301	6.37029	6.70582	7.13384	7.51064
FBgn0038453	CG10326	10.7071	10.2053	10.0538	8.86719	8.5964	8.81791	9.98101	10.2719	10.1845	10.4532	10.6408	10.5075	10.2837	9.97741	10.0796	10.5649	9.65729	10.0543
FBgn0260455	CG10332	0	0	0	0	0	0	0	0	0	0	0	0	0	0	0	0	0	0
FBgn0032690	CG10333	10.1552	10.2128	9.12709	9.71755	9.72064	9.74352	9.75096	9.66064	9.6448	9.59026	9.74376	9.46589	9.39693	9.08779	9.28968	9.21792	9.46261	9.84667
FBgn0032698	CG10336	10.521	8.50019	6.38071	7.93294	7.92755	7.54941	7.54842	6.91685	7.03883	7.63329	7.2779	5.86508	5.89978	6.88149	6.09263	5.81097	8.4845	9.65135
FBgn0032805	CG10337	3.53278	6.73498	8.71531	8.04527	8.20579	9.00394	7.0819	8.39515	9.36258	6.3117	4.73868	5.90541	6.78898	9.24372	6.33375	6.26338	6.30895	6.79586
FBgn0032700	CG10338	9.54134	9.30165	8.3054	8.30197	8.27321	8.72265	8.35703	8.50176	8.59085	8.54241	8.83532	8.7868	8.50388	9.42844	8.57631	8.82714	8.75342	9.03201
FBgn0034972	CG10339	0	5.52781	7.64774	6.80483	6.20895	5.63807	4.13348	3.53516	3.10346	4.51017	5.22034	6.25669	6.37828	6.34647	5.33313	6.10986	4.96217	3.26846
FBgn0022344	CG10340	9.28431	9.97468	10.6751	11.2001	11.1907	11.0479	9.28955	9.20835	9.2411	9.05104	9.08263	9.93068	11.3436	11.0987	10.7743	9.63704	10.3686	9.46117
FBgn0032701	CG10341	9.37038	10.2508	10.4088	11.2826	9.84031	9.69801	9.01741	8.98905	8.77493	8.55082	8.47366	8.54442	8.08238	9.19359	8.72127	8.94279	10.247	9.80201
FBgn0032703	CG10343	8.92109	8.28854	7.83571	8.4724	9.08327	8.92054	8.52849	8.53303	8.54625	8.27114	8.47672	8.80468	9.0157	8.50738	8.79369	8.88086	8.22621	8.75759
FBgn0034729	CG10344	8.26509	3.34328	7.10587	7.73947	7.41353	7.01853	7.0597	7.54206	7.16912	7.45368	7.66934	8.12499	8.38224	7.709	8.34343	8.87028	7.62589	8.36271
FBgn0027562	CG10345	0	2.5557	8.51251	7.18429	7.15218	7.89691	5.53963	5.09181	4.6924	12.6772	8.29424	8.24509	8.22129	12.1503	10.471	10.5965	9.14702	7.30934
FBgn0030342	CG10347	9.71701	9.94552	8.56129	9.41289	9.41713	9.59419	9.18061	9.14228	9.14056	9.40176	9.44058	9.30686	9.31286	9.70803	9.7089	10.3617	9.42203	9.13533
FBgn0032707	CG10348	1.8653	7.83995	6.39274	6.21354	7.50049	5.70094	5.77586	5.82304	6.41334	6.64053	7.32626	10.7018	10.8257	10.8057	9.18331	8.4721	8.03761	4.19159
FBgn0030348	CG10352	0	2.22022	2.86378	1.57466	3.01114	2.44264	3.21342	2.49425	2.70564	3.73836	3.71077	6.42336	7.08769	5.89367	6.50785	6.27947	5.20477	0
FBgn0030349	CG10353	9.4759	11.4255	12.0781	12.0303	11.7611	11.838	10.9215	11.1488	10.8672	10.5075	10.7874	10.8049	10.8904	12.1437	11.0817	11.3906	10.7719	10.1533
FBgn0035453	CG10357	0	0	1.92248	0	0	0	0	0	1.9114	1.96532	0	1.67956	1.56405	4.17383	4.90528	4.92093	3.19449	2.41091
FBgn0035452	CG10359	0	4.2704	10.9591	10.3288	10.0406	11.208	10.4656	11.2636	10.9471	11.479	9.95185	8.82234	10.8381	9.90596	8.13094	7.15277	7.26965	4.9647
FBgn0036208	CG10361	1.8653	8.31917	9.35168	10.445	10.1251	11.248	8.14142	6.21893	4.65335	6.14405	6.54245	9.44324	7.45251	7.70058	8.6927	7.90999	7.50804	6.44893
FBgn0030358	CG10362	0	6.84623	8.6315	8.89143	7.26688	5.63807	6.23801	6.52924	7.06138	8.05966	8.60268	8.7868	8.80464	8.32218	8.2137	8.60254	7.25432	4.49764
FBgn0039109	CG10365	8.27744	6.23674	9.70518	9.91822	10.116	10.0991	10.9444	11.1894	10.8354	12.5727	12.3669	11.943	11.6462	11.9316	12.2844	12.6723	10.289	9.66292
FBgn0032814	CG10366	10.135	8.87853	8.21344	8.56575	8.5964	8.45727	8.97058	8.65652	8.58827	8.6867	9.05419	9.09795	9.04272	9.88568	9.31801	9.48576	9.11767	9.80549
FBgn0039116	CG10375	7.28208	8.81742	7.51646	7.242	6.97455	7.36759	7.0819	7.69277	7.33253	7.14866	7.23511	7.22615	7.08769	6.50961	6.45779	6.64502	6.40926	6.90385
FBgn0032702	CG10376	9.66863	8.66751	9.16791	8.4844	8.20579	8.62876	8.68172	8.76588	8.68583	8.29468	8.501	8.56345	8.87848	8.68008	8.82693	8.72509	9.09848	9.3025
FBgn0032699	CG10383	10.0638	8.31088	10.863	9.35957	8.92459	9.85829	8.80696	9.04437	9.76071	9.57248	9.68801	10.231	10.3705	10.6817	11.0532	11.5479	9.6689	9.4961
FBgn0034731	CG10384	0	5.67285	9.56736	9.61934	8.02203	6.16956	5.09178	5.34777	5.58344	7.14866	7.85506	8.92073	9.52698	8.44321	8.30147	8.40402	6.79554	4.74999
FBgn0033019	CG10395	7.73115	7.38814	6.56209	5.62868	5.93138	5.43113	6.31501	7.53177	7.24987	6.57611	6.63312	6.57276	6.03508	3.05426	5.72045	4.87931	5.35605	7.07533
FBgn0033020	CG10396	1.8653	3.65408	1.92248	2.79409	2.51298	4.22847	8.75263	8.78116	8.53018	9.29406	9.75264	10.3899	10.8343	10.4874	10.9995	11.2446	2.91143	3.26846
FBgn0031877	CG10399	7.23222	6.53124	6.8681	9.072	9.36658	9.69801	7.56428	7.16995	6.73655	6.4012	6.64407	7.03942	7.03485	8.44825	7.63368	7.74597	8.17421	7.68727
FBgn0038431	CG10405	3.15871	6.38097	9.29031	10.0083	9.86965	9.67861	9.68722	9.20188	8.36477	5.04243	3.8684	3.93748	3.14198	5.9516	6.02548	7.13519	6.15237	4.19159
FBgn0038395	CG10407	2.65234	6.10231	5.81037	5.3772	4.81101	6.16956	6.61819	6.28166	6.38977	6.37619	6.42044	6.92637	8.42394	10.0881	12.4251	12.5545	8.64298	10.3234
FBgn0037440	CG1041	9.01254	9.82943	9.0031	9.63019	11.0229	11.9138	10.1845	9.66653	9.79699	10.235	9.83135	10.4761	10.9601	10.0604	10.453	9.68615	9.72141	9.38867
FBgn0032689	CG10413	10.9462	11.1916	11.5452	10.052	10.3552	10.7201	11.1276	12.0083	12.386	12.231	11.3992	11.1871	10.8085	10.6003	10.8952	10.7459	10.3659	10.6032
FBgn0033021	CG10417	11.3069	11.6628	11.4119	10.0786	10.2503	10.195	10.2049	10.7689	10.8217	10.454	10.618	10.5918	10.278	9.01495	9.2753	8.85425	9.63527	10.4423
FBgn0036277	CG10418	8.88525	9.32654	6.79746	8.28377	8.97607	8.67647	8.59175	8.57622	8.54891	8.627	8.9233	8.38478	7.89939	8.05785	7.98541	8.44383	8.38947	8.43649
FBgn0039296	CG10420	9.40454	8.21048	7.46611	8.85799	9.1081	8.94672	8.12013	7.91878	8.01034	7.74495	7.68001	8.17258	8.12345	7.46237	8.18322	8.4756	8.54244	9.28264
FBgn0036848	CG10424	9.36461	8.47568	7.09118	7.66407	8.95227	9.4276	9.6281	9.76971	9.5812	9.07649	10.0332	10.6021	9.65155	8.52179	8.70706	8.99489	8.98	9.15732
FBgn0039304	CG10425	8.30181	9.15346	8.45917	8.68845	9.20623	9.48678	9.27998	9.27462	8.89487	7.97474	7.85506	9.52641	8.38646	7.89024	8.21872	8.26547	8.46466	8.99586
FBgn0036273	CG10426	8.76329	8.1311	9.58451	9.56007	8.9828	8.79648	8.62992	8.45353	8.34346	8.60295	8.75683	8.58844	9.11832	10.2236	9.66729	9.6166	8.77507	8.45436
FBgn0032724	CG10428	9.5439	9.61164	8.35543	9.0852	9.03876	9.10619	8.82022	8.57371	8.61392	8.85001	9.36982	9.05826	8.77916	8.00411	8.22372	8.20778	8.91325	9.15732
FBgn0032730	CG10431	7.86803	5.86628	6.58324	5.34244	5.08559	5.00245	6.45767	6.36514	6.53648	6.60868	6.81844	6.9965	7.21666	6.54767	7.07096	7.24579	6.24835	7.32885
FBgn0034638	CG10433	3.53278	7.59344	12.5751	11.2085	9.99475	11.2361	9.73353	8.80057	8.02952	11.0241	8.09728	8.89592	9.2165	12.7984	12.0654	13.1198	11.3716	10.9023
FBgn0037539	CG10435	10.6152	9.3777	9.27252	8.8269	8.66494	9.05296	10.0102	10.5197	10.6219	9.64363	9.3432	9.11238	9.03467	9.44366	9.31567	9.63392	9.64559	9.86683
FBgn0034636	CG10440	0	8.48553	8.47623	8.04527	6.42196	5.76119	9.35938	9.82866	9.8411	9.84161	10.4301	9.90687	9.06397	8.84961	8.78694	9.0522	5.9767	4.19159
FBgn0034494	CG10444	10.5249	9.30026	10.1049	10.0027	10.5353	10.4031	10.2884	11.3932	10.5353	8.77066	8.26618	8.21599	8.56479	9.09745	9.8417	9.31478	9.66601	10.0717
FBgn0037531	CG10445	9.2122	5.27859	3.90243	4.93921	5.75395	5.50346	6.15667	6.60969	6.30413	6.76135	6.15569	5.98284	5.39552	5.02954	5.00161	6.19716	7.65537	9.113
FBgn0033440	CG10459	0	4.52092	0	0	0	3.83886	7.81017	8.16494	7.87262	9.19027	8.75431	8.67847	7.92865	7.7422	8.22372	8.73095	3.43102	0
FBgn0032815	CG10462	9.74395	9.32928	9.52427	9.56762	8.91758	9.16869	9.23115	9.1167	8.84808	9.2292	9.29888	9.22821	8.98817	8.74703	8.76995	8.75705	9.77476	9.95106
FBgn0032819	CG10463	8.82346	8.60334	7.73537	9.68324	9.20046	9.02252	8.07656	7.76041	7.63273	7.48911	7.45614	7.43803	6.92297	7.97648	7.31544	7.78595	8.57366	8.81404
FBgn0033017	CG10465	9.80064	9.74067	9.96792	8.87024	9.08951	9.31152	9.65426	10.2454	10.1269	9.63838	9.63962	9.91101	9.70157	8.73883	9.31801	8.95286	8.60421	9.16819
FBgn0032822	CG10466	7.18058	7.87785	7.17716	6.00712	6.11407	6.33725	6.07047	6.98629	6.87027	7.00921	7.14553	7.27315	7.32626	5.92293	6.81671	6.77555	6.01359	7.16488
FBgn0035679	CG10467	8.35519	6.75141	6.40467	7.94458	8.72636	9.99	10.7327	10.1761	11.0323	10.0576	8.78677	8.41769	8.2118	10.7608	10.2969	9.90678	10.0491	8.78609
FBgn0035678	CG10469	2.65234	5.50861	2.71842	4.1553	5.62226	6.33725	6.9188	7.04533	7.76225	6.96796	6.04444	5.98284	5.46108	6.34647	6.15679	5.74297	6.93667	7.05204
FBgn0032746	CG10470	8.88121	9.40392	8.33063	9.60292	9.90727	9.64703	8.74569	9.03893	8.66143	8.28128	8.7917	9.159	9.0157	8.59176	9.01465	8.98756	8.56747	9.04387
FBgn0035670	CG10472	3.15871	4.63155	13.1302	12.4139	13.4479	12.719	13.3002	10.6774	7.75766	6.86386	4.85629	5.99535	9.31286	9.66756	13.5831	14.0471	13.4921	13.1543
FBgn0034427	CG10474	0	1.78231	4.03114	9.55629	7.28876	6.33725	0	0	0	1.29425	0	0	0	0	0	0	0	0
FBgn0034426	CG10476	0	1.15048	2.99582	5.73969	6.40202	4.78754	0	0.732964	0	0	0	0	0	0	0	0	0	0
FBgn0035661	CG10477	0	0	4.92138	5.96204	1.12234	0	2.36113	2.79877	4.80358	1.29425	0	1.67956	0	7.93401	11.0305	11.0337	10.3515	9.4961
FBgn0035656	CG10479	6.06794	11.4973	7.34133	4.84303	3.91877	3.83886	6.02536	6.0705	6.05726	7.44769	7.84561	7.87714	7.1879	7.61355	8.56059	8.99489	7.48196	6.70921
FBgn0032827	CG10481	0	1.78231	0	0	1.74588	0	2.36113	3.96024	2.98264	4.59932	4.36819	4.34191	4.49346	3.05426	3.95264	4.83644	0	0
FBgn0035649	CG10483	1.8653	6.55951	8.91827	8.90638	7.74172	7.53223	6.84283	6.81024	7.16912	7.28254	7.2779	7.97514	8.36522	9.07807	8.63755	9.12525	6.85772	4.62933
FBgn0035647	CG10486	0	0	0	0	0	3.30345	5.257	5.46052	5.03386	5.32975	5.55784	5.78086	5.64157	5.32079	5.97891	6.72944	0	0
FBgn0032748	CG10492	12.7441	10.7424	11.6088	10.7724	9.98473	9.93221	10.6552	10.5827	10.6995	11.0236	11.3058	11.1809	11.1786	11.4243	11.4694	11.9597	11.9325	12.2831
FBgn0034634	CG10494	9.25964	7.17329	6.40467	6.35974	6.34049	6.7773	7.51618	7.07397	6.86173	7.34832	7.37306	6.76768	6.78898	6.08698	6.91892	7.02498	8.19443	8.90132
FBgn0032750	CG10495	8.79798	7.6818	6.51884	7.79836	7.02757	7.1595	6.70658	6.95584	6.87027	7.07286	6.72876	6.9965	6.68307	6.85138	6.58761	6.60727	7.81015	8.50668
FBgn0034612	CG10505	2.65234	2.8277	7.36594	7.12417	7.90648	7.26729	11.0912	9.46369	6.34146	5.2494	4.47011	4.91618	4.4294	8.17189	8.11487	8.06656	7.61393	6.58493
FBgn0037060	CG10508	0	7.84378	9.20931	9.48438	7.55569	6.33725	7.46641	8.13467	8.31247	8.94661	8.85194	9.64827	8.55732	9.78572	9.25101	9.2407	7.63184	5.94142
FBgn0037059	CG10510	0	0	0	2.30955	0	0	8.42808	8.47516	8.26469	9.20986	9.7168	9.97241	10.3039	10.3064	10.7862	11.1525	2.09147	0
FBgn0037057	CG10512	5.24824	11.5732	12.2512	13.0141	12.898	13.0371	11.7358	10.2987	9.40874	10.4404	8.80395	9.01897	10.7711	10.4689	10.7572	10.5182	9.5609	8.82095
FBgn0039311	CG10513	0	0	8.17913	9.42955	9.47077	10.8933	11.3452	9.75762	7.06138	3.04658	1.32865	2.43472	5.46108	9.04187	10.9715	11.3738	9.56557	8.26484
FBgn0039312	CG10514	0	1.15048	3.42863	9.71924	9.69629	11.4307	11.2093	11.4777	11.299	4.14598	4.81814	2.43472	3.14198	8.16579	11.6567	11.6632	10.388	9.3318
FBgn0036549	CG10516	8.27744	11.0573	8.39184	8.06672	7.35249	7.11402	9.75442	10.1359	10.6856	11.8771	11.8897	11.0061	10.0306	9.95103	10.096	9.18413	9.23555	8.47201
FBgn0034583	CG10527	8.50442	4.94893	10.2932	11.0006	11.3675	11.4061	11.0551	10.6335	10.0556	9.0648	8.9188	10.0945	11.0279	10.9143	9.97373	9.95892	9.45593	8.83466
FBgn0034570	CG10543	11.736	11.6765	11.2854	11.2283	10.8488	10.4947	10.4886	10.2618	10.5407	10.4069	10.9092	11.2491	11.6254	11.4584	11.2897	11.5002	11.4354	11.3742
FBgn0039321	CG10550	3.15871	7.25045	11.1647	9.21816	9.99974	9.69028	9.53058	9.10113	6.62996	3.28021	3.332	6.42336	9.62855	12.588	11.1731	10.5442	10.2196	8.77191
FBgn0039324	CG10553	0	1.78231	7.99412	8.38544	9.0452	9.2286	2.36113	1.21667	1.25149	2.42156	0	3.7135	7.07727	8.61883	10.3378	9.72632	8.92297	6.76755
FBgn0030034	CG10555	12.1697	11.1419	10.6446	10.3166	10.3037	10.2059	10.7133	10.7683	11.0228	11.1898	11.6454	10.4232	9.19257	9.58074	9.31098	9.57157	11.2851	11.6442
FBgn0039323	CG10559	2.65234	2.8277	5.32447	5.76615	5.35818	5.87462	6.81659	5.95207	5.45308	3.81481	3.332	4.13133	4.55481	7.05005	6.94338	6.75268	6.18508	4.74999
FBgn0039325	CG10560	0	1.15048	9.56869	9.72431	10.0309	10.6699	5.53963	2.65453	2.70564	1.96532	0	2.106	5.09871	8.517	9.60157	9.42738	8.01505	6.92963
FBgn0002036	CG10561	8.47793	7.66456	7.87053	7.93877	7.96201	8.64484	8.54456	8.49648	8.38875	9.23616	9.50652	10.0784	11.0803	11.394	11.8442	11.8444	9.22379	8.52371
FBgn0039326	CG10562	0	3.72234	10.7091	8.04527	7.79621	7.7411	3.74558	2.31391	1.9114	1.29425	0	3.12293	7.81415	9.45121	9.39983	8.46156	8.61024	6.8776
FBgn0037051	CG10565	12.3598	12.5102	12.0073	13.0313	12.292	12.2497	11.1343	10.8871	10.6802	11.1853	11.0981	11.1361	11.71	11.7354	11.8017	11.9625	12.0967	12.2068
FBgn0037050	CG10566	4.63174	8.2282	8.01761	7.75277	6.55433	6.16956	7.28693	7.44124	7.18973	8.02789	8.16723	8.69774	8.41982	7.76661	8.13625	8.6559	5.64176	4.19159
FBgn0040992	CG10570	0	0	0	0	0	0	0	0	0	0	0	0	0	0	0	0	0	0
FBgn0035630	CG10576	12.8847	13.27	12.5021	13.9897	14.0423	13.9404	12.6559	12.5646	12.6246	12.0529	12.413	12.355	12.0105	12.2351	12.2295	12.408	13.3367	13.5472
FBgn0037046	CG10581	4.77791	3.58243	2.37466	4.07289	5.18229	3.83886	5.88089	5.56509	5.09342	5.95431	6.32846	6.85951	6.89952	5.83333	6.35214	6.52867	4.88465	4.74999
FBgn0037045	CG10584	8.69131	7.46983	7.4943	7.27923	7.10362	7.7411	7.46641	7.07397	7.14117	7.23465	6.97399	6.9965	7.42813	9.56691	8.27762	8.06656	8.18637	8.34366
FBgn0037044	CG10585	8.67274	9.13323	8.05594	9.13429	11.3092	9.6864	8.15196	7.65061	6.80941	8.07916	8.02795	10.7685	10.3468	9.98263	8.38867	8.57673	8.7259	8.85498
FBgn0037039	CG10587	0	0	0	0	0	0	0	0	0	0	0	0	2.2968	5.02954	8.25337	8.67731	0	0
FBgn0037037	CG10588	0	0	1.26025	0	0	0	6.15667	6.42194	5.88255	6.79948	7.18354	8.18356	8.78557	7.86032	8.75621	8.81891	0	0
FBgn0037035	CG10589	0	4.0754	2.37466	3.68615	1.74588	2.44264	8.62236	8.86754	8.62152	9.37676	9.7064	10.4643	10.8799	10.625	11.0111	11.4553	2.91143	3.80263
FBgn0035622	CG10590	11.1378	11.8405	10.4746	10.8324	11.3071	11.3123	11.0268	10.7412	10.9298	10.3875	10.6013	10.4822	10.431	10.7938	10.998	11.4281	10.7591	10.4777
FBgn0035621	CG10591	5.82049	14.1998	7.91292	5.73969	5.84539	3.83886	0	1.21667	0	0	0	4.71907	1.56405	1.78053	1.61779	2.1526	3.19449	0
FBgn0035619	CG10592	0	4.52092	8.8588	10.602	12.9617	10.9364	9.30851	7.18316	4.24422	1.96532	1.32865	0	1.56405	9.17548	11.2264	11.186	11.2771	10.822
FBgn0030832	CG10597	0	2.5557	10.2803	10.1595	8.1826	11.781	4.69078	2.31391	0	1.29425	0	2.2797	2.2968	0	1.61779	1.44527	1.39556	0
FBgn0003057	CG10598	3.53278	4.17619	13.5477	12.8808	11.5682	12.7537	4.69078	0	1.25149	1.29425	0	5.04212	5.39552	3.84754	0	0	1.39556	0
FBgn0032717	CG10600	11.5296	9.1795	10.1186	10.1891	9.71054	9.98369	10.7309	10.562	10.6941	11.2304	11.4728	11.4999	11.2854	11.3775	11.5925	11.9854	10.5946	11.0285
FBgn0032721	CG10602	11.9535	9.38562	9.98789	10.7943	12.0656	11.8614	11.3792	11.3771	11.3715	10.1691	10.5858	10.1867	10.4228	11.0963	10.9224	10.7545	11.2493	11.5977
FBgn0036286	CG10616	10.3722	10.6479	9.03799	9.83315	10.7497	10.355	10.781	10.6562	10.6765	10.5139	10.8347	11.255	11.2597	11.4459	11.7446	12.1492	9.6961	10.1285
FBgn0032726	CG10621	4.91063	12.6066	11.7797	12.3971	12.2914	13.1943	11.8542	10.4243	11.4101	12.7833	12.8851	11.9947	11.056	10.9914	10.9193	9.17985	10.3783	9.63968
FBgn0032727	CG10623	3.82956	7.86281	10.157	9.49629	9.85506	10.0273	11.9196	11.9717	11.7842	10.4268	9.36487	9.54993	9.67764	10.1651	10.5587	10.462	10.6644	10.0947
FBgn0035612	CG10625	4.46907	5.58392	14.0177	13.6431	12.5794	16.136	14.1493	14.0232	12.3113	15.1545	10.5629	11.0532	11.9639	12.0044	7.58009	6.77555	8.39297	6.1749
FBgn0032818	CG10628	9.55408	8.37855	8.2667	9.22533	9.33801	9.01016	7.54842	7.39091	7.6023	7.73515	8.30462	8.58637	9.24003	8.89091	9.00015	9.28919	9.06153	9.2726
FBgn0032817	CG10631	11.2454	7.42445	10.5511	11.2974	10.5319	10.6118	10.8793	10.6263	10.6426	11.1484	11.4562	10.9425	10.8427	10.5473	10.8635	11.0455	10.9626	11.3008
FBgn0035603	CG10635	10.1418	10.005	8.8588	10.2894	10.4517	10.1895	9.38639	9.62359	9.55363	9.38148	9.57532	9.95009	10.8038	9.80941	9.34121	9.54852	9.57485	9.83649
FBgn0036290	CG10638	9.73279	8.63467	8.30858	9.06136	10.008	10.5405	9.75442	9.59547	9.49686	9.18127	9.5796	9.19606	9.64628	9.08456	9.00597	9.13633	9.14702	9.4961
FBgn0032729	CG10639	8.38972	10.253	11.6007	11.9877	12.0552	12.4608	10.9122	10.1102	10.1819	9.90855	9.54206	10.0532	11.0306	10.3595	10.9915	10.7524	9.73528	8.84146
FBgn0036292	CG10646	9.14306	8.43811	7.09118	7.35965	7.51912	7.24637	8.04301	7.77792	7.5607	7.66461	8.09728	7.75001	7.75002	7.79853	7.73523	7.96575	8.1287	8.58988
FBgn0046302	CG10650	2.65234	9.15655	11.6869	12.075	12.3328	12.2879	12.5534	12.151	11.2569	10.4268	9.10656	8.48799	8.98817	10.8057	11.5528	11.9037	11.5406	10.6112
FBgn0032853	CG10651	1.8653	0	0	0	0	2.44264	0	2.49425	0	1.29425	2.0084	1.67956	2.2968	3.96469	7.91294	7.95076	0	0
FBgn0036294	CG10654	6.58742	9.34018	8.79904	9.79349	8.1471	7.88342	6.15667	6.50841	6.51486	7.41123	7.88304	8.11928	8.25864	7.56799	8.02032	8.07119	8.05098	7.16488
FBgn0036289	CG10657	0	3.15854	5.55604	5.4443	7.97557	7.11402	2.36113	4.07803	3.59059	6.35074	2.81695	6.40473	8.38646	5.83333	6.49136	5.34455	3.63417	1.65949
FBgn0032839	CG10659	0	2.5557	6.54063	7.70568	7.89938	7.77071	2.36113	1.86718	0	0	1.32865	0	2.2968	7.33758	9.35038	9.04045	7.96884	7.1208
FBgn0036288	CG10660	1.8653	8.1311	8.7877	8.9789	8.99949	9.74352	8.77324	8.55097	9.53226	9.06871	9.06441	9.40037	9.91838	9.72888	10.3274	10.4353	8.65471	7.51064
FBgn0036287	CG10663	3.15871	8.23113	8.78542	7.45221	6.70841	7.47941	5.97879	6.85218	6.86173	7.37381	7.87842	7.92042	8.20224	9.24082	7.49163	7.52084	6.79554	4.9647
FBgn0039329	CG10669	8.99022	8.12796	7.22504	7.779	7.60012	7.77071	8.05428	7.87062	8.2018	8.02789	8.14429	8.17258	8.39488	7.78266	7.83011	7.95076	7.81015	8.38151
FBgn0035586	CG10671	9.77692	9.14882	9.29993	10.0041	10.6422	10.5057	9.40412	8.59856	8.48918	8.32767	8.21205	9.696	10.1938	9.76366	10.3943	10.5973	10.0831	9.96046
FBgn0035588	CG10672	8.57612	7.61155	9.55404	10.7452	11.3835	11.2598	9.28955	8.70996	8.64162	8.37578	8.55128	8.96593	9.51546	9.69749	10.1535	10.0981	9.75038	9.63577
FBgn0035592	CG10674	0	0.687008	0	1.57466	0	0	0	1.57829	0.757392	1.66846	0.812159	1.90848	2.2968	1.78053	1.61779	1.44527	1.39556	1.65949
FBgn0032836	CG10680	0	0	1.62904	0	0	2.44264	0	1.86718	4.24422	9.32379	7.4685	7.87375	7.21666	10.8057	11.1391	10.7894	9.7228	9.87016
FBgn0036291	CG10681	7.33027	7.29034	7.27138	5.98476	6.16229	7.44309	7.24819	7.64585	7.54478	7.69526	7.52288	7.45625	7.3781	7.17689	7.5644	6.97645	6.49	6.44893
FBgn0036300	CG10688	8.74118	8.67398	8.24032	9.52756	10.1327	10.1078	9.60145	9.17734	8.72872	8.34389	8.13656	8.19445	8.53466	8.68008	9.37981	9.48749	9.16762	9.15732
FBgn0039147	CG10694	0	0	1.26025	1.57466	0	2.44264	7.22842	6.58004	6.66964	7.2758	7.87842	8.20526	8.39906	7.76661	8.23862	8.67427	0	0
FBgn0032754	CG10700	0	1.15048	1.26025	0	0	0	3.21342	3.36018	3.59059	4.83782	4.81814	4.52563	4.36235	4.91774	4.43899	5.62199	0	0
FBgn0032752	CG10702	10.6116	9.04603	10.5253	10.1879	9.04841	8.6125	7.48319	7.58248	7.42817	7.24159	7.53469	7.7537	8.47243	8.71812	9.27047	9.90937	9.84296	9.9791
FBgn0036377	CG10710	0	7.34007	8.8501	9.84406	9.98641	10.4265	7.16744	4.74523	3.59059	4.51017	5.97679	8.613	10.3662	9.72474	8.59187	7.4444	8.47461	3.80263
FBgn0036360	CG10713	1.8653	6.37038	7.4943	8.26996	6.29796	4.53492	7.64105	9.54649	10.7355	9.69003	8.99985	8.3016	8.06139	9.44618	7.6033	7.9356	6.78491	3.80263
FBgn0032846	CG10721	8.24638	7.41932	6.42824	7.16453	7.77311	7.91027	8.42808	8.50176	8.42107	8.54241	8.17102	8.75404	8.66208	8.20799	8.79369	9.1626	7.92594	8.03477
FBgn0036362	CG10725	0	1.15048	12.1169	13.6086	13.659	13.9357	12.7684	11.6955	10.5566	4.41515	4.13983	4.21928	2.78041	3.05426	5.93079	7.53431	6.42303	6.21738
FBgn0032843	CG10730	0	6.18929	5.59821	5.4443	5.399	5.09899	7.34316	8.10028	8.16757	8.34066	7.26378	7.0811	7.1083	8.27758	9.58223	9.65873	4.84426	4.9647
FBgn0034081	CG10731	7.55983	6.97072	6.68457	7.01805	7.19916	7.54941	7.96153	7.81657	7.61251	7.85313	8.23032	8.42926	9.03736	8.61883	8.84652	8.79392	7.34394	7.6412
FBgn0036365	CG10732	10.887	10.0571	11.0025	11.1762	10.9224	11.4155	11.4923	11.2413	11.2451	11.2521	11.7217	12.0322	12.6218	11.9811	12.5048	13.0676	10.7979	10.5101
FBgn0034082	CG10734	0	1.78231	2.37466	1.57466	1.74588	2.44264	8.33871	9.00587	8.74506	9.22395	9.77272	10.7283	10.8312	9.37916	10.6507	10.0473	1.39556	0
FBgn0034420	CG10737	9.83445	11.7366	13.2939	12.5702	12.3189	13.0064	12.239	11.5941	10.9566	11.4646	10.5374	11.8805	13.2571	13.838	13.5695	13.3692	12.6969	10.9722
FBgn0036368	CG10738	8.96754	5.95406	8.7367	8.94744	9.46116	8.43894	5.09178	5.60489	6.01167	6.50867	6.3686	8.54229	10.5038	8.3601	7.09299	6.55535	8.31015	8.28495
FBgn0037250	CG1074	10.2647	9.40002	8.55059	9.44601	9.31952	12.5322	8.71761	8.17819	7.93907	7.90213	8.19354	8.61503	10.2117	7.9268	8.46245	8.42587	9.32815	9.9479
FBgn0032845	CG10747	6.80767	7.62499	8.72961	7.70568	7.17586	7.88342	8.30135	8.22363	7.8979	7.82106	7.95951	7.95286	8.23541	8.87228	8.60726	8.68941	7.72375	7.36709
FBgn0036327	CG10748	0	0	0	0	0	4.22847	7.14652	7.36218	7.39304	7.71534	8.07319	8.18629	7.97427	7.6664	8.26312	8.75992	0	0
FBgn0036328	CG10749	0	0	0	0	0	0	7.78333	7.54206	7.0236	8.20166	8.96971	9.47931	10.044	10.3133	10.6083	11.2307	0	0
FBgn0032769	CG10750	0	3.25387	1.26025	1.57466	0	0	7.44944	8.03258	7.65267	8.64543	8.89838	9.25837	9.59061	9.32541	9.73366	10.0508	0	0
FBgn0036325	CG10752	0	0	0	0	0	0	6.23801	6.57002	5.77752	6.68194	7.44991	7.63878	7.83284	6.82062	7.88796	7.64402	0	0
FBgn0036314	CG10754	9.76602	10.097	9.31106	9.66577	9.81791	9.61474	9.15466	9.38302	9.54965	9.486	9.63139	9.26226	8.8634	8.81102	8.55266	8.81063	9.16762	9.42084
FBgn0030015	CG10761	1.8653	2.22022	0	0	0	3.83886	6.96731	6.62911	6.81826	7.34832	8.01957	8.46343	9.08752	9.65017	9.93308	10.4986	1.39556	0
FBgn0034221	CG10764	0	3.96704	2.37466	0	3.67469	6.16956	8.69618	9.563	9.35348	5.95431	6.81844	7.78646	7.75657	6.00728	6.13572	6.54207	2.09147	3.26846
FBgn0037405	CG1077	0	8.39432	7.89611	4.37757	3.01114	4.53492	3.21342	5.03467	4.83882	5.69593	6.3686	6.36671	6.32646	6.67348	6.572	7.22101	9.38204	10.2409
FBgn0029979	CG10777	12.5748	11.224	10.2334	10.9322	10.5261	10.4633	10.9535	11.223	11.6694	11.2827	11.6089	11.688	11.4058	10.8511	11.0671	11.2322	11.7926	12.3005
FBgn0029980	CG10778	9.66394	9.14572	9.01288	9.94453	9.93703	9.70569	8.1831	8.27078	8.32184	8.15095	8.08528	8.05201	8.23072	9.27525	8.57631	8.74261	9.20996	9.26249
FBgn0029656	CG10793	0	3.72234	3.96822	3.44536	1.74588	3.30345	6.9188	7.18972	7.01592	7.44168	7.77268	8.11642	8.19263	6.91099	8.06001	8.63417	1.39556	0
FBgn0034626	CG10795	9.8634	8.23406	7.20471	8.36394	8.11071	8.15445	8.61477	8.76588	8.53018	8.47629	8.35545	8.70347	8.39068	8.66284	8.13094	8.82166	8.85854	9.31234
FBgn0033821	CG10799	0	2.22022	6.93543	5.96204	6.74052	9.88222	9.99277	9.38445	9.19255	8.14356	9.0439	8.93865	8.56479	7.35914	8.92231	8.58322	7.68425	7.8446
FBgn0029660	CG10801	0	2.8277	1.92248	2.79409	2.51298	0	6.07047	6.31803	6.43652	6.80885	7.08256	7.69738	8.1535	7.5587	8.15208	8.4545	1.39556	2.41091
FBgn0029664	CG10802	9.56167	8.94966	8.56129	8.98454	9.13553	9.27065	8.35703	8.13127	8.15014	8.44356	8.55128	9.43293	10.6124	11.0205	10.1535	8.69542	9.95979	9.05562
FBgn0029666	CG10803	10.4668	8.29696	8.28618	8.59558	8.31646	8.17674	9.02889	9.54522	9.63606	9.24827	9.57675	9.59069	9.29949	8.34397	8.5205	8.51691	9.42887	10.2357
FBgn0029663	CG10804	0	4.44215	8.46203	8.71587	7.52835	6.41432	5.53963	4.70917	5.77752	6.38875	6.63312	7.86355	9.10557	8.49769	8.32493	7.87336	6.9652	5.31697
FBgn0036052	CG10809	9.89978	9.66139	8.66412	8.98454	8.39926	8.30369	9.22119	9.3614	9.43632	9.66315	9.97696	9.53608	9.36088	9.52699	9.62822	10.0414	9.20398	9.2726
FBgn0033830	CG10814	0	3.25387	3.60443	6.61403	11.123	8.85294	4.43887	3.69119	4.52944	7.30259	10.7205	8.57808	7.68977	6.6209	1.61779	1.44527	6.04956	9.98833
FBgn0034478	CG10822	0	0	0	0	0	0	6.3881	6.61943	6.58916	6.9255	7.69061	8.14478	8.34365	7.649	8.37524	8.34408	0	0
FBgn0038865	CG10824	0	4.17619	7.65774	7.66407	7.40353	8.85294	7.18805	6.0125	4.57194	3.81481	4.25853	4.65743	4.72458	7.57721	9.12302	8.81891	7.29983	7.8446
FBgn0038845	CG10827	3.15871	3.72234	12.5001	12.5046	13.0072	12.0301	11.7401	10.2351	8.15364	3.04658	2.0084	3.29473	1.56405	7.91957	10.4846	10.2619	10.757	9.98833
FBgn0038839	CG10830	2.65234	4.92016	11.2748	11.0799	9.63354	8.14317	7.72809	7.48988	7.14117	8.26434	8.23032	9.37067	10.3106	10.3077	9.38205	8.88875	8.36826	6.13112
FBgn0032972	CG10834	0	0	0	0	0	0	4.43887	5.34777	5.30977	5.61272	6.30106	7.31866	7.78244	7.50167	8.00877	8.28553	0	0
FBgn0028858	CG10839	0	0	0	0	0	0	5.53963	6.58999	6.38977	6.97631	7.05002	8.03393	8.32176	7.91957	8.56059	8.3593	0	0
FBgn0038163	CG10841	0	1.15048	1.26025	1.57466	0	4.78754	9.33648	9.56679	9.44206	10.2245	10.5808	11.14	11.6879	11.8984	12.3664	12.7917	3.43102	0
FBgn0039246	CG10845	0	1.15048	3.42863	2.79409	1.74588	0	8.00865	7.8208	7.74842	8.80855	9.16851	9.8919	10.7919	10.936	11.3601	11.652	3.97069	0
FBgn0035478	CG10853	0	0	1.26025	0	0	0	0	5.52417	3.88837	13.0351	9.42955	8.89425	4.49346	6.11259	1.02469	0	0	0
FBgn0032520	CG10859	1.8653	2.8277	2.37466	2.30955	0	3.83886	9.61293	9.83704	9.77328	10.7043	11.1671	11.6151	11.9303	11.739	12.1318	12.6055	0	3.26846
FBgn0035455	CG10862	0	1.15048	0	0	0	5.50346	8.14142	8.30138	8.15364	8.79682	9.11051	9.56049	9.98953	9.67617	10.2897	10.4839	0	2.41091
FBgn0027552	CG10863	10.3606	8.37059	11.7385	12.9579	13.0384	13.6245	10.6845	9.56048	9.332	10.4314	9.514	9.91513	10.7474	11.1382	12.0017	11.7342	11.404	10.6052
FBgn0038621	CG10864	2.65234	6.25989	6.43988	7.20379	6.57228	6.5571	4.69078	4.28817	3.10346	4.83782	5.16062	5.72186	7.23551	6.47052	6.07059	6.6818	4.99943	3.26846
FBgn0035475	CG10866	9.41016	7.09177	6.35635	7.09315	6.94729	7.20359	7.69966	7.58248	7.43969	7.6749	7.65859	8.13915	8.46845	8.79528	8.59958	8.98019	8.4845	8.28495
FBgn0031347	CG10869	0	3.05646	3.42863	3.44536	4.39293	6.16956	10.3214	10.3683	10.2242	11.1566	11.6771	12.1416	12.6528	12.6417	13.1354	13.402	3.97069	2.41091
FBgn0031395	CG10874	8.22742	8.01344	7.87911	6.67116	7.16407	6.80618	7.88784	8.31344	8.63912	8.40079	7.98556	8.23194	7.66216	8.05124	7.52443	6.84206	7.3797	7.97412
FBgn0038804	CG10877	8.28968	7.51863	9.96591	10.4973	10.6706	11.1998	8.73872	8.17158	8.56741	10.6082	8.43951	8.33889	7.29963	8.59176	8.26312	7.89962	8.64592	8.1156
FBgn0031398	CG10880	9.40173	8.4151	8.69359	6.9035	6.77194	7.24637	7.16744	7.40225	7.58684	7.44769	7.97692	7.62677	7.14865	6.21074	6.42342	5.57061	7.77836	9.00802
FBgn0038796	CG10881	0	0	0	1.57466	0	3.30345	7.22842	7.58248	7.47371	7.93676	8.53374	8.924	9.17314	9.19359	9.3366	9.58296	0	0
FBgn0038773	CG10887	2.65234	3.42748	4.25851	0	4.30976	5.50346	6.81659	7.0308	7.52869	7.48911	7.61475	7.9237	7.75657	6.72421	7.86253	8.33641	3.19449	2.41091
FBgn0038769	CG10889	9.80704	8.12481	7.30359	8.27918	7.78085	7.49723	7.81017	7.62665	7.84689	8.03989	8.36209	7.77925	7.33503	7.28222	7.22854	7.32544	8.70913	8.95251
FBgn0037911	CG10898	8.82346	8.69537	7.38413	8.41501	10.0693	9.34142	8.60714	8.73483	8.48363	7.82106	8.64142	11.14	9.87093	8.47318	9.15217	8.8326	8.42413	8.52371
FBgn0039235	CG10899	0	0.687008	1.92248	1.57466	0	0	7.22842	7.34465	6.77344	7.57404	8.09329	8.88587	9.5441	9.41048	10.0176	10.1613	2.34406	0
FBgn0037238	CG1090	2.65234	7.22714	9.55938	9.85489	8.13507	6.9683	6.3881	6.0125	6.8005	9.39244	9.63414	10.8243	10.8686	9.92957	9.61496	9.64482	8.55501	6.8776
FBgn0037543	CG10903	8.05172	8.96206	9.06267	9.57325	8.99284	9.2125	7.44944	8.05789	8.02188	7.2485	7.39914	7.75738	8.20703	7.78266	7.3974	7.53431	8.22621	8.46321
FBgn0034945	CG10904	8.74563	8.69961	7.70674	6.85501	7.33156	7.7411	7.97346	8.15156	7.98304	7.80709	8.02795	7.94643	7.83902	7.20097	7.27746	7.30986	7.44867	8.06997
FBgn0036207	CG10907	7.63849	7.90747	7.16318	6.92715	7.00131	7.28792	7.78333	8.11413	7.82948	8.10603	7.95951	7.80435	7.02404	6.54767	8.02032	8.3593	6.81657	7.24919
FBgn0038090	CG10909	0	0	0	0	0	0	6.07047	6.64829	6.64994	6.94263	7.24952	7.66251	7.53093	6.96823	7.48332	7.69889	0	0
FBgn0037470	CG1091	10.8105	10.1257	10.1927	10.2073	10.2861	10.396	10.2521	10.4075	10.4986	10.5282	10.6685	10.581	10.3028	9.84232	10.2138	10.582	9.95388	10.4535
FBgn0034289	CG10910	2.65234	1.78231	11.7877	13.0389	12.8746	13.6961	12.9642	11.4119	9.332	7.36748	2.81695	4.38057	2.78041	5.32079	10.7853	11.0301	10.9159	10.7587
FBgn0034295	CG10911	0	2.5557	12.344	11.96	11.6665	12.407	9.74053	10.2673	10.8157	5.61272	2.81695	3.44822	6.21687	13.5299	13.7385	13.7714	13.5371	12.5369
FBgn0034296	CG10912	0	1.15048	11.1665	11.0878	12.4886	11.8345	13.2868	14.5494	14.775	7.23465	4.01049	4.03766	7.24485	11.469	11.5983	12.3128	11.5059	11.1458
FBgn0034307	CG10914	7.83501	7.84761	6.62463	8.6248	8.69802	8.30369	7.41487	7.42466	7.0539	7.31581	7.44991	7.97829	8.62681	7.40132	7.37059	7.69889	8.13708	8.66853
FBgn0034308	CG10915	11.552	10.8306	9.46995	10.1355	9.4945	9.29633	10.1243	10.1966	10.3114	10.5584	10.5921	10.0629	9.75482	10.2656	10.1069	10.4008	10.7886	11.012
FBgn0034312	CG10916	6.9987	8.8252	8.04835	7.779	9.25429	9.39469	9.53461	9.63324	9.66457	9.37203	9.07658	9.24926	8.99925	9.02173	8.59958	9.13191	8.1287	7.67207
FBgn0031178	CG10918	0	1.78231	7.33511	10.1368	9.65054	6.68701	10.6158	8.89588	7.57644	1.96532	3.79173	2.106	2.2968	0	2.84943	2.98049	1.39556	0
FBgn0037514	CG10919	0	1.15048	1.26025	2.30955	0	0	7.41487	7.93057	7.6277	8.19452	8.87535	9.35012	9.69307	9.88196	9.71068	10.268	1.39556	0
FBgn0037228	CG1092	2.65234	7.00537	8.10063	6.72612	7.07872	8.82498	8.44531	7.91878	7.55011	9.03914	9.28671	8.78139	8.94872	8.40743	8.34802	7.6929	6.56647	5.94142
FBgn0029963	CG10920	0	0	0	0	0	3.83886	7.69966	8.03258	8.00259	8.55082	9.14174	9.56888	10.1196	9.93317	10.3134	10.7466	0	0
FBgn0034356	CG10924	4.46907	11.5552	9.23459	10.0124	11.0122	13.4004	13.1634	12.9829	12.6089	12.3572	11.7624	10.9107	10.1756	9.70593	9.07678	8.71033	8.30271	7.05204
FBgn0034360	CG10927	7.15405	7.39338	6.26768	7.73947	6.89118	6.91626	5.88089	6.52924	5.88255	6.17338	6.59978	6.17106	5.99138	5.56301	5.53975	5.97804	6.76342	6.73868
FBgn0034274	CG10931	0	0	1.62904	0.992277	0	4.66675	6.89392	6.50841	6.45934	6.76135	7.09059	7.2155	7.45251	6.34647	7.50812	8.12115	0	0
FBgn0029969	CG10932	10.8158	9.38298	9.97194	12.4968	12.8362	13.5765	10.7776	10.22	10.2885	9.49474	9.63962	9.72446	10.1571	10.5116	11.2998	10.6988	11.3653	11.226
FBgn0034264	CG10933	3.15871	9.22579	6.42824	5.79215	7.05337	7.18171	8.42808	8.82394	8.87379	9.05301	9.23154	8.36804	7.76308	6.88149	6.21822	4.49437	5.23632	0
FBgn0034263	CG10934	0	1.15048	0	0	0	0	8.3661	8.39515	8.36779	8.97811	9.65593	10.1445	10.495	10.267	10.7546	10.9582	1.78508	0
FBgn0034253	CG10936	7.36539	8.87478	11.0914	10.5909	11.5262	11.5698	11.0747	10.5462	10.4517	12.2657	11.071	11.9562	12.4847	10.4514	10.4541	7.27818	9.7228	8.34366
FBgn0036320	CG10943	0	0	3.60443	0	3.38073	2.44264	3.21342	4.63423	5.66423	2.76766	1.32865	0	2.2968	1.78053	4.43899	2.98049	3.19449	4.19159
FBgn0032857	CG10947	0	3.96704	9.65112	9.056	8.09837	8.03752	7.69966	9.34387	10.1428	9.27389	8.89151	9.7459	10.4433	11.6201	11.7917	11.2795	9.34633	6.85087
FBgn0036317	CG10948	9.35881	9.68937	9.30152	9.67976	8.99617	9.17977	9.68722	9.82656	9.72819	9.84503	10.4806	10.418	10.4664	10.0686	9.60923	9.84054	9.37319	9.23691
FBgn0032858	CG10949	9.09156	8.13737	6.35635	7.48444	7.12811	7.11402	7.69966	7.82922	7.70134	7.64903	7.77268	7.53976	7.25413	6.96823	7.24831	7.34851	8.03761	8.45436
FBgn0034205	CG10950	0	0	0	0	0	0	7.78333	8.02527	7.64273	8.2779	8.73397	9.29172	9.5441	9.02173	9.57442	9.87139	0	0
FBgn0034204	CG10953	6.54721	6.99851	16.6189	14.5785	13.8361	15.9244	8.66711	4.8483	4.01699	4.31343	2.46859	8.12499	10.7654	5.77035	1.61779	1.44527	0	2.41091
FBgn0030004	CG10958	4.2857	7.63387	6.64489	6.85501	6.77194	6.86227	8.8464	8.83862	9.0191	9.52918	9.82295	9.97715	10.2412	10.2541	10.6433	10.9607	6.71944	6.29876
FBgn0030010	CG10959	9.50244	7.51383	5.96339	6.87946	6.60754	6.25584	7.22842	7.12276	7.13409	7.63329	7.81688	7.76105	7.54612	7.27089	7.61095	7.97071	8.46466	9.05562
FBgn0036316	CG10960	11.7231	11.7402	12.4155	12.7092	12.3953	13.1534	12.6889	13.2421	13.9545	12.8933	12.7505	11.7956	11.3206	11.3841	12.6554	11.974	12.0268	12.2445
FBgn0030073	CG10962	6.70174	5.42915	6.61439	9.01521	10.2807	11.3286	10.8095	9.96965	10.3145	11.3533	11.3858	10.6607	10.0653	8.70975	6.99109	6.56851	7.48852	7.45847
FBgn0036310	CG10969	0	1.15048	0	0	0	0	7.67065	7.51098	7.11984	8.0984	8.501	9.22024	9.81247	9.96516	10.5257	11.074	0	0
FBgn0030078	CG10970	0	1.15048	2.99582	1.57466	0	0	0	2.31391	0.757392	0	0.812159	1.40734	1.56405	1.78053	2.03688	2.40813	0	0
FBgn0036306	CG10973	8.25888	8.23698	8.29582	8.71587	8.71832	8.58776	8.05428	8.38375	8.00647	7.96638	7.97259	8.14758	8.1732	7.87536	8.00877	7.94572	7.84639	7.94913
FBgn0037379	CG10979	11.6778	9.12538	8.65416	9.08257	8.93156	8.94672	9.65055	9.89236	9.88284	9.20986	9.44058	9.41442	9.32392	9.28091	9.29918	9.65873	10.7296	11.3777
FBgn0036305	CG10984	10.1948	10.1722	10.0698	9.32883	9.18596	9.28098	10.0946	10.3589	10.4574	10.4799	10.552	10.6792	10.4503	9.89124	9.93461	10.1797	9.19196	9.60009
FBgn0030524	CG10993	0	1.15048	1.92248	0	1.74588	3.30345	4.43887	5.43867	4.61322	5.04243	6.04444	6.22517	5.75046	5.02954	6.38822	6.75268	0	0
FBgn0030525	CG10996	0	1.15048	1.26025	0	0	2.44264	5.97879	5.9826	5.66423	6.38875	7.06638	7.6187	8.07716	7.48215	8.37074	8.56693	0	0
FBgn0263353	CG11000	4.77791	5.44943	10.5376	10.7268	9.48506	7.77071	7.10376	6.36514	5.99615	6.49711	6.42044	7.7647	12.0081	10.5044	10.0104	9.31478	8.37537	6.13112
FBgn0034455	CG11007	10.227	9.76211	8.33375	9.22055	9.38702	9.69801	8.52849	8.85521	9.11563	9.56558	9.09464	9.56469	10.0573	8.93823	8.75275	9.47532	9.34453	10.0833
FBgn0034464	CG11018	1.8653	2.22022	1.26025	0	0	0	7.10376	7.99564	7.58165	8.27452	8.78924	9.38262	9.85882	9.40531	10.0348	10.1722	0	2.41091
FBgn0031208	CG11023	1.8653	3.05646	2.99582	4.07289	0	3.83886	7.37946	7.57248	7.08358	7.73515	8.42689	8.85703	9.03197	8.28886	9.11765	9.43099	2.09147	0
FBgn0031735	CG11029	0	1.78231	6.17321	6.61403	3.38073	7.32831	7.75597	6.76705	6.8005	13.5102	9.26738	8.11068	6.68307	9.13855	7.32478	6.50149	8.30271	5.31697
FBgn0037235	CG1103	10.0566	10.2275	7.95814	7.72605	8.58318	8.95963	10.3786	11.2381	12.0039	12.6272	11.8069	11.574	10.136	9.37123	8.54868	8.21616	8.90099	9.70084
FBgn0031736	CG11030	10.2522	10.9809	10.3233	10.5835	9.68189	9.52637	9.23611	9.18228	9.332	9.28736	9.42955	9.22423	8.82657	8.93105	8.58799	9.06154	9.59629	10.0217
FBgn0031741	CG11034	4.07559	5.80464	7.82243	7.38548	7.19916	6.91626	7.72809	9.16907	7.43969	6.66139	5.90582	5.78086	4.77701	5.32079	7.23846	7.59985	7.32939	6.70921
FBgn0037544	CG11035	7.67627	7.26196	8.34927	7.94458	7.89938	8.27299	7.54842	7.45764	7.40485	7.22067	6.83764	7.02118	8.0561	8.94538	8.97071	8.4721	7.9782	7.47607
FBgn0037038	CG11037	0	0	0	0	0	0	0	2.49425	0.757392	1.66846	2.65326	1.67956	0.984346	7.89024	10.8038	11.186	0	0
FBgn0037467	CG1104	8.556	10.5609	10.25	10.5974	11.2581	11.1216	10.5356	10.2949	10.0519	9.81626	9.86682	10.2714	10.4321	10.8886	10.7433	10.8377	9.74216	9.22134
FBgn0034481	CG11041	0	2.22022	4.81812	3.68615	3.38073	0	2.36113	0	0	0	2.81695	3.82983	4.4294	2.55362	3.21353	2.62514	1.39556	0
FBgn0031831	CG11043	0	0	0	0	0	0	0	0	0	0	0	0	0	0	0	0	0	0
FBgn0034484	CG11044	0	4.2704	7.38413	6.77907	7.45283	8.24161	5.257	3.83198	2.70564	3.81481	4.5653	7.5008	9.36303	9.48102	9.20623	8.7014	8.2573	5.83631
FBgn0037465	CG1105	9.77039	9.43222	10.1285	10.4368	11.0147	10.9265	10.9729	10.569	9.8765	10.6866	10.0456	9.86998	10.3896	10.4016	9.73541	10.0308	9.62637	9.46998
FBgn0031836	CG11050	11.4797	10.9506	10.9872	10.8023	10.6056	10.8781	9.68722	8.97963	8.95029	9.66185	8.86603	9.17008	10.2388	12.6296	11.7442	11.4834	11.7806	11.3894
FBgn0040524	CG11052	0	3.96704	3.42863	0	1.74588	4.22847	6.27702	6.0705	6.38977	6.0523	6.38174	7.23145	7.66911	6.86651	7.5565	7.50724	3.81222	2.41091
FBgn0033149	CG11060	0	2.22022	3.22839	2.30955	0	0	7.61083	8.06147	7.90207	8.72187	9.35657	9.25447	9.55915	9.15713	9.81378	9.94133	0	2.41091
FBgn0030536	CG11068	0	1.15048	0	0	0	4.22847	8.09851	8.26768	8.12538	8.58123	9.20777	9.78696	10.2153	10.2741	10.7089	11.0792	2.55894	3.80263
FBgn0039244	CG11069	2.65234	10.6632	8.02536	8.77571	9.63781	8.47536	9.31789	9.30514	9.52011	8.98019	10.7455	10.808	10.3051	8.67579	8.13094	7.56089	7.46873	7.1208
FBgn0028467	CG11070	10.9228	10.0521	9.87986	10.1482	10.3184	10.2433	10.2448	10.361	10.5513	10.3518	10.2768	10.375	10.561	10.5236	10.9162	10.994	10.4666	10.8594
FBgn0034693	CG11073	3.15871	5.13573	10.317	11.0713	11.0327	11.6586	10.7793	10.7938	9.15984	11.1983	8.21572	9.38738	11.7404	12.0552	12.1268	12.3693	10.8987	9.19501
FBgn0039929	CG11076	10.6759	11.2841	10.8357	11.6107	11.203	10.8916	9.08493	9.3512	9.21284	9.21163	9.39433	9.85547	10.081	9.56691	9.46464	9.11856	10.1837	10.8694
FBgn0039930	CG11077	0	0.687008	0.76357	0	0	0	0	0	0	0	0	0.633037	0	0	0	0	0	0
FBgn0030408	CG11085	0	2.5557	1.26025	2.79409	0	2.44264	4.13348	4.47155	5.25865	5.61272	5.30552	4.59304	4.21812	2.82555	2.84943	3.5032	2.09147	0
FBgn0039241	CG11089	11.2256	9.92576	10.027	11.9852	11.179	12.1341	14.7749	14.8553	14.8469	12.9489	12.1558	12.0768	11.3062	12.2145	11.2717	10.6101	11.9149	11.5744
FBgn0046222	CG1109	11.5571	10.551	9.52837	10.365	10.0487	10.246	10.1845	10.1197	10.22	10.5353	10.6832	10.2829	10.1743	10.0897	10.2101	10.3758	10.5646	11.0014
FBgn0030528	CG11095	8.31385	6.83856	7.45468	7.77248	8.25108	8.10881	7.75597	7.53177	7.21677	7.28926	7.31945	7.24723	7.67603	8.36543	8.33883	8.0758	8.68647	8.45436
FBgn0034485	CG11099	0	1.15048	4.25851	4.84303	4.47158	7.06706	5.97879	3.96024	1.9114	1.29425	1.32865	1.07152	8.11838	8.62329	9.27289	8.24103	8.1537	5.59988
FBgn0030522	CG11103	8.97514	8.11214	8.12246	7.90939	7.47208	7.7411	8.05428	8.17158	8.52478	8.27114	8.0528	7.63878	7.66216	7.82975	7.5956	7.97566	8.1537	8.06997
FBgn0030280	CG11106	0	0	0	1.57466	0	0	7.48319	8.13806	7.80742	8.38834	8.76438	9.56993	9.96432	10.1984	10.3999	10.9176	1.39556	0
FBgn0033160	CG11107	11.3418	11.9886	10.6565	11.8355	11.2937	11.1971	10.8129	10.6971	10.558	10.8803	10.9306	10.5595	10.3338	10.4775	10.3754	10.7653	11.3136	11.1054
FBgn0037200	CG11109	2.65234	3.72234	1.92248	2.57207	3.53518	2.93631	2.36113	2.10777	2.3625	1.96532	2.25676	2.57469	1.56405	1.78053	2.84943	2.1526	3.05989	2.41091
FBgn0034535	CG11110	8.60579	6.96368	6.69432	8.19402	7.84872	8.33376	8.2236	7.8949	7.77595	8.20166	8.18232	8.73738	9.02115	9.33904	9.34351	9.75538	8.40343	8.0466
FBgn0033164	CG11112	0	1.78231	1.26025	1.57466	0	2.44264	0	2.31391	1.9114	2.42156	1.32865	1.67956	2.2968	5.70449	8.62249	8.34408	0	0
FBgn0033165	CG11113	0	0.687008	1.92248	1.9884	2.51298	2.44264	0	0	0	1.29425	0	1.07152	0	2.55362	6.19803	5.87591	0	0
FBgn0030266	CG11122	11.6638	10.9965	10.5019	11.2601	10.7828	10.7958	11.4211	10.9229	11.2767	11.6354	12.0554	11.3654	10.7458	11.197	11.3669	11.8854	11.6428	11.831
FBgn0033169	CG11123	10.0277	10.3418	9.92818	10.7243	9.68601	9.57753	8.92832	8.80057	8.73575	8.84774	8.90067	8.51865	8.57223	8.98058	8.73184	8.85425	9.87464	9.78092
FBgn0033174	CG11125	8.23376	7.31265	8.00982	6.76601	5.31618	6.45136	9.30851	9.39726	9.26072	10.0318	10.5345	10.7061	11.04	10.9405	11.4054	11.7491	7.11699	7.5774
FBgn0033178	CG11127	9.60883	9.48842	8.33998	9.379	9.33011	9.39944	9.35026	8.90786	9.09027	8.98226	9.21329	9.07898	8.98539	8.93465	9.15479	9.02383	9.47093	9.18968
FBgn0037304	CG1113	3.82956	3.05646	4.58639	3.44536	2.51298	3.30345	6.27702	6.61943	5.23239	4.68328	4.96502	5.06604	5.66957	5.1333	5.36969	5.766	4.67037	0
FBgn0037204	CG11131	3.15871	2.8277	13.5048	15.0192	11.2058	13.4404	8.24344	6.86043	4.01699	6.3117	5.94174	5.75166	2.78041	5.40613	6.27714	7.1174	0	4.19159
FBgn0030518	CG11134	9.24085	9.43476	9.89156	10.9838	10.9467	11.0778	9.33648	9.27308	9.22621	9.10911	8.96971	8.7522	8.8634	9.61027	9.48977	9.43817	9.84424	9.2726
FBgn0037199	CG11137	10.1916	10.4344	9.12349	9.43986	9.91257	9.63098	9.05156	9.14734	9.1581	9.03714	9.27267	9.64629	9.87994	9.34715	9.76143	9.85269	9.44753	10.0395
FBgn0030400	CG11138	11.2422	10.654	10.8966	10.8386	10.0374	9.82339	10.3853	10.3834	10.5447	10.7372	10.9956	10.6671	10.2632	10.1512	10.4163	10.4986	10.4063	10.3258
FBgn0033177	CG11141	10.7274	9.38166	9.51329	8.33771	7.9688	8.10881	10.22	9.99795	9.98467	10.4374	10.6865	10.433	10.167	10.3188	10.6064	11.0595	9.20398	9.7915
FBgn0033168	CG11145	1.8653	1.78231	0	1.9884	0	0	6.15667	6.70432	6.04222	7.35474	7.53469	8.19445	8.99095	8.86099	9.34351	9.83647	1.39556	0
FBgn0031734	CG11147	2.65234	6.62338	7.69707	7.89747	10.6633	10.3452	7.30592	7.62181	7.75305	10.8362	8.02377	8.43157	11.0427	10.7155	12.063	11.5554	10.2441	8.93353
FBgn0039936	CG11148	12.343	11.6136	12.0182	12.0117	11.6418	11.8921	11.5541	11.8625	11.8521	11.6017	11.7574	12.067	12.2794	11.6786	11.9502	11.1667	11.8195	12.3353
FBgn0031732	CG11149	0	2.22022	8.19981	7.10356	8.15903	7.54941	7.34316	6.09865	3.67099	3.65764	4.01049	4.80687	6.0775	6.0609	8.26797	8.30531	7.85149	5.94142
FBgn0030519	CG11151	10.1536	10.2399	12.0636	12.7456	13.3207	13.0515	12.8996	11.8175	11.0819	11.3585	10.8484	10.6942	11.3785	11.6234	12.7132	12.2366	11.9652	11.1181
FBgn0039927	CG11155	4.07559	6.55015	10.7199	9.69878	9.25984	9.41827	9.83832	10.579	10.3795	10.3087	9.76146	10.5679	10.7678	10.0288	9.94373	9.02622	7.88173	6.8776
FBgn0030511	CG11158	4.91063	8.48061	7.07634	9.51786	9.45149	9.45521	6.70658	5.99763	5.6244	6.49711	7.19102	7.18305	7.47649	7.75039	8.13625	8.4756	7.97353	6.92963
FBgn0034539	CG11159	0	2.22022	3.60443	3.15617	1.12234	0	0	2.10777	2.70564	7.17789	3.21943	6.70812	11.0177	9.14787	1.61779	0.89652	1.39556	0
FBgn0037297	CG1116	9.13968	8.97436	7.90454	8.18914	8.26219	8.38252	8.67443	8.88178	8.64411	8.41928	8.89609	8.75588	8.53085	8.48303	8.7248	8.87028	8.43777	8.66853
FBgn0030257	CG11160	3.15871	7.98593	9.1432	8.85491	8.4965	9.2071	6.31501	5.09181	4.44049	5.45446	8.48587	10.7607	10.002	10.829	10.0118	8.92756	9.60538	6.1749
FBgn0030509	CG11162	0	0	3.90243	7.93294	7.66849	7.79972	8.20349	5.7889	2.70564	7.02539	7.49896	5.04212	1.56405	2.55362	6.96743	5.71957	6.74159	4.19159
FBgn0030507	CG11164	10.8041	8.87478	9.72791	7.20379	7.10362	7.51484	7.0597	6.86043	6.68908	7.3289	6.71844	5.1355	4.36235	6.65617	4.57043	5.14824	8.41727	9.44338
FBgn0033238	CG11165	0	1.50071	1.26025	0	0	0	5.72033	5.95207	6.05726	6.86386	7.27086	7.84293	8.4074	8.33855	9.12836	9.2872	0	0
FBgn0039249	CG11168	7.21948	8.65882	10.0632	9.85026	9.75052	9.99	9.99862	9.41556	9.10301	9.21692	9.23336	9.0936	9.71675	9.29217	9.9131	10.1668	9.16147	8.62974
FBgn0034705	CG11170	7.82664	7.66889	5.59821	6.56964	7.48161	6.99363	7.91282	8.8838	8.70266	7.81642	8.21205	8.18082	6.96877	6.47052	6.78998	6.78685	6.88784	7.51064
FBgn0030499	CG11178	10.7498	9.49332	7.99016	8.84563	8.82326	8.58776	9.812	9.68637	9.67191	9.50631	9.49145	8.98487	8.35663	8.44825	8.87541	9.22209	9.85444	10.246
FBgn0034528	CG11180	9.42411	8.38646	9.92093	9.56573	8.87119	8.77472	7.36142	7.65536	7.57121	7.02539	6.88453	7.17208	6.85143	6.21074	6.67784	6.09175	8.24959	9.26249
FBgn0030035	CG11190	11.1113	10.9705	9.66978	10.2313	10.1992	10.2772	10.392	10.1033	10.2853	10.3389	10.6194	10.2396	10.1068	10.1651	10.347	10.6196	10.6924	10.7296
FBgn0033249	CG11191	1.8653	4.40109	7.07634	7.64992	6.74052	6.48747	5.77586	6.44405	6.48181	7.74495	7.87377	7.70121	7.75657	8.78337	8.22871	8.41862	6.91734	5.59988
FBgn0034507	CG11192	0	0	4.92138	4.23326	5.51494	7.7411	7.83653	6.68588	7.34484	9.15394	5.75244	5.59607	2.78041	7.20097	7.14665	6.38734	7.32939	4.9647
FBgn0034500	CG11200	7.19366	10.7321	7.95409	9.04524	11.7178	9.90577	8.41064	9.21158	9.31646	8.76586	8.63321	8.63316	9.3327	7.61355	9.43044	9.05921	9.39782	9.37935
FBgn0034488	CG11208	11.8684	10.5249	11.022	12.7196	12.5654	12.6111	11.9932	11.5108	11.335	11.4437	11.1609	10.3151	10.2212	10.703	11.0933	10.8666	12.0367	11.8657
FBgn0033259	CG11210	10.4035	10.1813	9.95175	10.0653	10.321	10.3648	10.8762	11.0728	11.5088	10.6335	9.85038	10.0099	10.431	10.6183	10.2326	10.3739	10.2862	10.1831
FBgn0033067	CG11211	0	1.15048	1.92248	0	1.74588	2.44264	0	1.21667	1.25149	0	0	3.58695	2.2968	1.78053	6.735	7.61261	4.92393	4.19159
FBgn0031855	CG11221	0	2.22022	8.63909	8.83317	8.71429	9.01016	8.72468	8.31644	6.36582	9.60648	5.79234	7.44261	7.1083	8.7633	7.76984	7.95076	6.62724	4.74999
FBgn0037195	CG11226	0	0	0	1.9884	4.02689	4.22847	6.96731	7.14318	7.0082	7.96638	8.40776	8.81883	9.43004	9.33632	9.81046	10.1548	3.81222	3.26846
FBgn0031139	CG11227	0	0	1.26025	0	0	0	5.77586	6.80171	5.94856	7.13381	7.35319	8.12783	8.5498	8.40743	9.02328	9.46656	1.39556	0
FBgn0039939	CG11231	5.52163	2.22022	2.37466	0	0	0	0	0	0	0	1.32865	1.07152	2.2968	0	0	1.44527	3.81222	4.74999
FBgn0031860	CG11236	0	6.61443	7.66272	8.58074	9.5567	9.66291	6.15667	4.38277	3.41495	3.95652	4.6546	8.07282	9.04272	8.27191	9.85143	8.71329	8.75342	8.01082
FBgn0037290	CG1124	3.15871	8.35724	10.5068	9.4066	9.2091	11.6802	6.81659	9.37729	8.53287	12.0164	7.7526	10.2494	7.95733	10.4677	9.67826	9.18199	8.87617	7.9237
FBgn0037186	CG11241	9.72605	9.38298	8.55328	10.7394	9.48268	10.8933	10.4422	9.69677	8.88648	7.85766	8.04869	8.055	7.01315	9.05844	9.47306	8.77985	9.76127	9.62398
FBgn0037120	CG11247	9.61371	10.1614	8.96936	9.17436	8.76591	8.95319	9.60529	9.95721	9.89858	9.8976	9.95844	9.98266	9.98397	9.44366	9.80213	10.1184	9.33545	9.4299
FBgn0037117	CG11248	9.85518	9.61613	9.78835	8.16944	8.32178	8.19869	8.83337	9.1304	9.02867	8.83403	9.06033	9.28026	9.2905	9.14477	9.62633	9.50299	8.61925	9.64358
FBgn0037115	CG11249	0	4.12668	5.10806	5.23285	3.20774	3.30345	7.64105	7.75157	7.75305	8.41621	9.19107	9.54674	10.1792	10.2088	10.6973	11.1661	2.09147	0
FBgn0036346	CG11251	0	1.15048	0	0	0	0	7.37946	7.69277	7.17602	8.17653	8.3654	9.21624	9.63034	10.0016	10.139	10.5063	0	0
FBgn0034442	CG11257	7.41092	6.40194	6.42824	6.62852	6.59002	7.18171	6.89392	7.17657	6.38977	6.35074	6.51886	7.19937	7.03485	6.0609	6.23813	6.51515	6.68555	7.60965
FBgn0037280	CG1126	0	5.44943	5.22032	4.93921	0	2.44264	4.13348	3.36018	3.74715	3.16812	4.36819	5.08957	3.87753	4.91774	4.57043	4.92093	3.43102	0
FBgn0036332	CG11261	8.53559	5.86628	7.06887	5.11424	6.29796	7.22514	6.8686	7.72021	7.72507	7.26902	7.0745	7.02118	6.78898	6.3679	6.55623	6.59446	6.84754	8.54054
FBgn0036329	CG11262	0	0	1.26025	0	0	0	7.98528	7.98813	8.0856	8.93595	9.56384	9.98658	10.4402	10.5946	10.9346	11.3846	1.39556	0
FBgn0036330	CG11263	7.6948	5.86628	6.56209	2.30955	1.74588	2.44264	2.36113	3.53516	4.01699	3.28021	4.13983	3.82983	2.78041	3.25162	1.61779	3.26539	6.82697	7.32885
FBgn0036334	CG11267	11.516	11.5378	11.301	12.8591	13.1508	12.9761	10.3214	10.0257	10.2192	9.94727	9.84564	11.4041	11.1559	10.8803	10.3447	10.0764	11.4702	11.6519
FBgn0034700	CG11269	0	0	0	0	0	0	4.13348	3.69119	3.59059	4.46344	4.92968	5.04212	4.8276	4.51852	5.25712	5.64701	0	0
FBgn0034706	CG11275	7.21948	8.71853	10.4496	10.4613	9.54311	9.37555	10.4949	10.9444	10.9375	9.20454	11.0705	8.43387	8.71679	10.1894	10.3412	10.1038	9.6204	8.30479
FBgn0036342	CG11279	7.51883	8.74953	7.87053	9.23484	8.61384	8.2833	6.99097	7.4135	6.91223	6.80885	6.87528	7.19395	6.8636	7.38039	7.4999	7.45152	7.74584	7.76092
FBgn0030056	CG11284	11.622	8.65664	10.6738	10.4724	10.7077	11.0388	10.4465	10.0457	9.79138	10.3357	10.0322	9.58346	9.27918	10.3847	10.0002	10.2083	10.9128	11.4761
FBgn0037516	CG11286	0	0	0	0	0	0	4.13348	4.63423	4.44049	5.32975	5.03321	6.54749	7.45251	6.50961	7.4999	7.25396	0	0
FBgn0031887	CG11289	0	2.8277	6.20084	6.09326	5.08559	5.50346	3.74558	3.53516	1.9114	0	0	0	1.56405	0	1.61779	0	3.97069	3.80263
FBgn0037279	CG1129	9.28737	10.9652	9.03031	9.41289	9.97633	10.1279	10.3307	11.3967	11.7074	11.2374	10.0549	9.77703	9.0157	9.99989	9.74587	9.85	9.50209	9.35101
FBgn0034713	CG11291	0	1.15048	0	0	0	0	6.96731	6.89294	6.92048	7.36748	7.82171	8.61908	9.06924	8.68008	9.62633	9.42377	2.74592	0
FBgn0030058	CG11294	0	1.15048	0	0	0	3.30345	7.22842	7.24743	7.42817	8.22985	8.44265	8.24509	8.20224	8.23156	8.5205	8.77702	3.19449	0
FBgn0034721	CG11298	0	0	0.76357	2.79409	0	2.44264	6.52404	6.66721	6.29146	7.53502	7.94188	8.41769	9.10043	9.44618	9.97224	10.1624	0	0
FBgn0034901	CG11300	0	1.15048	7.12042	13.0364	15.1188	15.2133	12.5974	10.2896	6.07214	3.28021	3.8684	1.67956	0	0	5.17687	4.49437	0	0
FBgn0037108	CG11306	9.82607	11.3604	9.75961	10.1756	10.6067	10.9766	10.631	10.3093	10.1612	9.8921	9.99203	10.2513	10.5154	9.95635	10.2424	10.3626	10.1847	9.99445
FBgn0037106	CG11307	9.80491	7.76101	8.37981	6.97332	7.81141	7.51484	8.2823	8.25523	7.97118	7.95376	8.32856	8.06393	7.24485	5.9516	6.67784	7.45152	8.05098	8.74312
FBgn0037070	CG11309	3.68879	2.94661	2.37466	2.57207	3.53518	4.53492	2.84932	3.7633	3.21493	5.19323	2.96394	3.29473	2.55878	3.42521	3.50401	2.62514	2.74592	2.41091
FBgn0039798	CG11313	0	3.05646	3.22839	5.81768	7.22209	9.61065	10.8618	9.53624	7.75766	5.43037	5.48667	5.26514	5.17883	5.23009	1.61779	2.1526	1.39556	0
FBgn0039816	CG11317	0	4.2704	8.96936	9.48438	7.74963	6.80618	6.81659	7.30896	7.64771	7.65944	7.84086	8.1643	7.81415	8.23739	7.8753	8.15643	7.03862	6.13112
FBgn0039818	CG11318	0	3.25387	8.90992	8.11899	8.35846	8.47536	8.63743	8.52268	8.58827	1.29425	2.81695	2.92788	0	7.33758	6.86872	6.44555	7.15876	5.31697
FBgn0031835	CG11319	0	4.40109	10.9124	11.1048	9.5724	7.91027	8.14142	8.77245	9.47743	8.8881	8.97623	9.4782	10.1208	10.4363	10.2897	10.4752	8.88615	7.32885
FBgn0031837	CG11320	0	2.6981	5.24707	5.47671	4.30976	4.38981	4.43887	4.55518	3.88837	5.10465	4.89345	4.03766	3.87753	4.59321	3.36607	4.74669	6.47686	6.41283
FBgn0031857	CG11321	3.15871	7.73234	10.1561	10.2037	10.3434	11.5698	7.75597	7.40225	8.02188	7.32237	9.41205	11.8861	13.3196	13.6606	12.7005	12.2226	11.5099	8.86837
FBgn0031856	CG11322	0	1.78231	1.62904	2.30955	0	3.30345	7.75597	7.87876	7.5607	7.9789	8.70813	8.78859	8.92858	8.89829	9.1574	9.81593	3.19449	0
FBgn0031849	CG11327	1.8653	1.78231	2.37466	2.30955	2.51298	5.00245	8.98244	9.34681	9.11204	9.53625	9.96828	10.5877	10.9394	10.4042	11.2541	11.2025	2.55894	0
FBgn0039850	CG11333	0	0	1.92248	2.30955	3.38073	3.30345	5.88089	5.62438	5.66423	6.11411	6.5885	6.9965	7.61973	7.86032	7.89425	8.49984	2.55894	0
FBgn0039849	CG11334	10.8084	9.40262	10.6083	11.7777	11.8785	11.8717	10.23	9.64998	9.66088	9.37518	9.29715	9.35376	9.92855	10.2425	10.4626	10.285	10.3114	10.7241
FBgn0039846	CG11337	9.94884	8.7227	8.2303	10.3121	9.98305	10.1165	8.50403	8.22682	8.17448	8.24029	8.32517	8.86045	8.95158	8.31668	8.71062	8.65898	9.28165	9.67059
FBgn0039840	CG11340	0	3.72234	7.35983	8.68845	8.83818	8.64484	8.37512	7.64108	5.70299	2.42156	1.32865	3.82983	2.2968	4.17383	8.51235	8.83805	7.96413	7.36709
FBgn0035537	CG11342	6.79055	5.95406	5.10806	5.47671	5.399	5.87462	5.257	5.92088	5.3832	5.1643	4.96502	4.65743	4.96951	2.55362	4.50621	3.5032	5.38449	6.70921
FBgn0035546	CG11345	2.65234	3.96704	10.3178	9.87783	8.22862	11.8751	8.83337	8.50702	8.04846	6.87283	4.25853	3.82983	3.43084	3.05426	6.23813	5.00075	4.47261	2.41091
FBgn0035550	CG11349	0	2.5557	1.26025	0	6.34049	10.6855	11.1979	9.82024	6.38977	2.42156	1.32865	2.106	0	0	1.61779	0	1.39556	0
FBgn0035552	CG11350	0	0	7.35983	13.2013	13.2337	17.9474	9.69444	7.01611	5.70299	6.25795	5.03321	3.82983	2.2968	4.79654	2.36123	2.1526	4.11346	0
FBgn0035557	CG11353	3.53278	5.25574	5.67901	6.39409	9.70241	8.49323	5.47399	3.96024	2.98264	7.05721	5.22034	7.93349	7.59804	6.50961	6.99109	6.72944	6.67407	7.1208
FBgn0030375	CG11356	0	3.58243	2.37466	1.57466	0	2.44264	0	1.21667	1.25149	1.29425	0	1.07152	1.97645	1.78053	1.02469	2.81373	1.39556	2.41091
FBgn0035558	CG11357	11.4704	10.8517	10.9434	10.4552	9.93182	9.73227	10.4969	10.9718	10.6009	10.7664	10.4583	10.1367	9.83119	10.3608	9.89283	9.85135	10.2196	10.6735
FBgn0035490	CG1136	0	4.17619	10.2746	8.97606	9.18304	9.08278	8.24344	8.0898	5.86557	6.00414	5.46214	8.31912	10.3436	10.7155	10.251	8.29347	9.46927	6.3758
FBgn0039920	CG11360	8.12868	9.07242	9.02645	9.55439	9.19757	8.85984	9.60529	10.2579	10.3922	10.0595	10.8209	10.8739	9.59427	7.8064	8.38867	8.03373	8.19844	8.43649
FBgn0034737	CG11362	0	1.15048	1.92248	0	0	2.44264	4.13348	5.75393	5.66423	5.43037	6.07711	7.0811	6.65533	4.79654	6.25777	5.57061	0	0
FBgn0037185	CG11367	9.28737	7.66456	8.16517	6.65709	7.02757	5.97977	7.76971	7.37374	8.3708	8.53113	7.86445	8.48133	7.29963	7.7422	7.61857	7.50039	7.62589	8.20276
FBgn0040923	CG11368	1.8653	1.78231	7.67754	8.36826	7.71772	7.54941	6.58749	5.09181	3.74715	1.96532	1.32865	3.44822	4.21812	7.81422	9.02901	9.46304	7.73484	7.1208
FBgn0029951	CG11369	0	1.15048	0	0	0	0	7.22842	7.53177	7.46246	8.1729	8.9478	9.24795	9.63921	8.99443	10.2424	9.75538	1.39556	0
FBgn0037454	CG1137	0	1.15048	1.92248	1.57466	1.74588	0	7.93738	8.29531	8.05222	8.84318	9.13787	9.88603	10.5431	10.1497	10.9046	10.8838	0	0
FBgn0037181	CG11370	3.15871	6.64112	13.5684	14.4051	15.4477	16.3237	12.8077	12.5266	11.8917	13.4849	11.2514	9.88687	8.51935	9.53411	3.7457	2.62514	2.09147	0
FBgn0040679	CG11373	0	0	0	0	0	2.44264	5.40522	6.24435	6.27869	7.00106	7.05002	7.81144	7.963	7.91957	9.04605	8.88086	0	0
FBgn0031214	CG11374	0	2.5557	4.74494	4.1553	3.01114	3.83886	5.40522	4.78042	4.52944	3.95652	4.25853	5.5115	5.39552	3.72002	5.33313	4.69964	2.55894	0
FBgn0031217	CG11377	10.0512	9.58439	7.62242	9.60108	10.5737	10.145	9.39084	9.38873	9.47183	9.20632	9.31609	9.00047	8.74667	8.6585	9.49391	9.76826	9.81581	10.063
FBgn0040364	CG11378	3.15871	7.11735	12.7008	11.6671	11.9774	11.419	10.1376	9.71961	11.1177	9.67729	7.7526	7.2155	7.74345	11.0009	11.3075	10.6747	10.8876	9.85342
FBgn0040362	CG11379	0	0	0	0	0	2.44264	6.23801	6.52924	6.29146	7.08834	7.4685	7.85328	8.56479	8.8071	9.30627	9.48229	0	0
FBgn0037456	CG1138	0	0	0	0	0	2.44264	6.07047	6.25689	6.41334	6.70221	7.38616	7.87714	7.92284	6.54767	7.63368	7.49351	0	0
FBgn0040359	CG11380	4.07559	7.97548	6.25456	5.27031	10.3732	9.78763	3.74558	5.95207	7.50695	9.2134	6.3686	11.5373	11.2312	8.55953	7.80363	1.44527	6.7742	4.49764
FBgn0029568	CG11381	0	1.15048	9.17315	8.20857	9.38702	9.32156	2.36113	0	1.9114	2.76766	2.0084	5.1355	4.05785	3.96469	1.61779	0	11.104	12.1558
FBgn0040367	CG11382	8.25888	8.67829	7.52741	8.14947	12.3746	10.3003	5.97879	7.43021	7.03123	9.91724	7.09857	11.6814	11.9593	6.43035	3.21353	1.44527	8.52339	8.86837
FBgn0040363	CG11384	1.8653	0	9.78835	8.5582	8.9727	7.98796	4.13348	2.10777	1.61885	1.29425	0	3.7135	3.43084	7.24796	6.58761	5.85459	5.81893	4.74999
FBgn0034959	CG11388	4.91063	8.68043	8.40378	9.21095	8.48707	7.77071	8.47916	8.54075	8.38279	8.63493	8.96536	9.50907	10.2046	9.16327	9.28968	9.55844	8.90836	8.15984
FBgn0035300	CG1139	0	0	6.28069	7.05072	6.49908	8.38252	9.93906	10.3413	8.34653	6.20212	4.5653	3.7135	5.75046	8.05124	7.86253	7.83576	7.26965	5.59988
FBgn0038732	CG11391	0	1.78231	0	0	0	0	0	0	0	0	0	2.70227	2.2968	8.2257	7.69978	7.9904	5.93885	5.46535
FBgn0034200	CG11395	2.65234	9.25056	9.23125	9.33105	10.3434	11.5592	11.3509	10.7278	10.7878	7.8024	8.78677	9.3933	8.79196	9.20555	10.9988	10.1893	9.45089	9.95734
FBgn0037022	CG11396	9.2122	7.20941	7.38413	8.17932	8.23989	8.73772	8.35703	8.9158	9.13702	8.33093	8.44578	8.30411	8.34799	8.03793	8.5205	8.6559	8.42413	9.23174
FBgn0040366	CG11398	8.78507	6.02334	4.98633	6.05083	6.29796	6.07778	7.0597	6.92473	6.93683	7.02539	6.92099	6.22517	5.9463	5.9516	6.11434	6.35733	7.63184	8.39082
FBgn0037021	CG11399	12.2595	9.20059	9.61178	9.6867	9.48268	9.06496	10.0946	10.9784	10.1044	9.4475	10.0559	9.46364	9.18289	9.34715	9.45829	9.5862	11.5042	11.9942
FBgn0034198	CG11400	0	2.5557	5.32447	3.68615	5.78508	7.88342	0	3.69119	5.98046	7.08834	5.75244	6.4956	7.70338	9.08132	10.0233	9.11408	8.42413	8.40007
FBgn0026876	CG11403	10.5808	7.48464	5.8282	5.96204	6.64195	6.25584	8.16241	7.8376	7.62266	8.60833	8.09329	6.40473	6.7237	6.50961	6.15679	6.50149	8.52977	9.79501
FBgn0037169	CG11404	0	0	1.92248	0	0	3.83886	7.78333	7.55227	7.52869	8.2472	8.48283	8.75588	8.91403	8.21392	9.01754	9.37967	1.39556	0
FBgn0034990	CG11406	0	1.50071	0	3.15617	0	3.30345	3.21342	3.7633	9.21116	8.99874	6.44568	4.94226	5.80197	6.23427	3.50401	3.7073	1.39556	0
FBgn0038733	CG11407	2.65234	5.98217	6.02652	3.68615	4.12747	4.53492	0	1.21667	1.25149	8.9635	6.44568	5.72186	7.33503	10.4502	10.1404	9.42014	8.78043	7.07533
FBgn0024366	CG11409	7.0855	9.14882	7.90873	7.76594	11.6284	10.1165	7.51618	8.39515	9.3227	8.49092	9.0041	12.385	12.0939	9.31992	8.2137	7.13519	8.33222	7.67207
FBgn0024362	CG11412	11.4983	11.4609	10.5437	11.5601	11.187	11.2201	10.7911	10.8363	10.9491	10.8026	10.5636	10.6359	11.0731	11.1812	10.7896	10.4398	11.3559	11.209
FBgn0035022	CG11413	0	0	5.57728	4.57012	0	4.53492	0	0	1.25149	6.79004	3.09734	2.106	0.984346	1.78053	5.72045	0.89652	4.67037	0
FBgn0035024	CG11414	11.0325	10.4577	10.8373	11.4516	10.8707	10.8155	10.6196	10.4201	10.4396	10.7427	10.9328	10.9308	11.198	11.3196	11.573	11.7002	11.0776	11.0997
FBgn0024364	CG11417	11.2986	10.3687	9.65487	11.1921	10.1701	10.0395	9.15989	8.79413	8.61392	8.61369	8.66041	8.38478	7.94019	8.85721	8.35259	9.03098	11.0339	11.1096
FBgn0024360	CG11418	10.0111	10.022	8.82369	10.2583	10.0179	9.94201	8.41064	8.02893	8.10744	8.52829	8.74925	9.32059	9.1385	9.30888	9.36856	9.43817	9.84296	9.84667
FBgn0037504	CG1142	8.30181	8.96383	8.31807	9.10088	8.70211	8.86671	8.72468	8.94516	8.81086	8.76345	8.71333	8.50777	8.35232	7.23635	7.42371	7.45152	8.00592	8.60595
FBgn0034251	CG11423	0	2.01782	1.26025	1.57466	2.51298	3.83886	7.48319	7.87876	7.83385	8.59755	9.1223	9.56993	9.72177	9.15096	9.74761	10.0032	2.09147	0
FBgn0037167	CG11425	0	2.22022	7.32258	10.8854	10.4334	11.0808	7.51618	8.37515	6.80941	7.6438	8.27676	8.19987	6.96877	8.57343	7.64863	7.40093	7.65537	8.63758
FBgn0037166	CG11426	2.65234	8.51229	8.78998	9.43575	8.83074	9.54363	9.21115	8.51487	7.93907	8.04783	8.32176	8.02785	8.39488	9.92235	9.56263	10.3127	8.75614	7.561
FBgn0035359	CG1143	2.65234	4.0754	10.8335	11.9647	12.2319	12.4158	11.3279	10.2438	9.51603	7.87561	6.28717	6.05633	6.30876	9.54591	9.7319	11.0085	9.08555	8.55717
FBgn0029713	CG11436	9.56419	8.9691	7.38413	8.08786	7.58251	7.51484	8.05428	8.23635	8.06715	7.97474	7.86912	7.55252	6.91129	6.47052	6.58761	7.04394	8.02412	8.71375
FBgn0037165	CG11437	0	8.5597	9.14498	9.96467	9.2927	6.86227	2.36113	3.16102	3.21493	3.8874	3.8684	4.17597	4.05785	4.79654	6.11434	5.78866	4.47261	0
FBgn0037164	CG11438	2.65234	8.38119	8.82369	9.62658	10.1358	8.75264	7.69966	8.17158	9.40874	7.90651	9.25672	10.223	8.24475	8.68008	9.0573	9.09602	7.25432	5.31697
FBgn0029715	CG11444	10.8062	11.4625	10.3413	11.0766	11.459	11.2134	10.3307	10.361	10.4033	9.9589	10.234	10.3768	10.3906	9.90046	10.3538	9.82829	10.1499	10.7907
FBgn0038737	CG11447	7.978	8.2744	7.30359	7.97893	8.19424	7.72606	7.44944	7.52141	7.58165	6.85484	6.92996	7.76105	9.05073	8.46326	7.91912	7.88917	8.16194	7.8446
FBgn0024985	CG11448	10.5028	8.569	10.495	10.7158	10.2902	10.2059	10.474	10.4875	10.381	10.363	10.7237	11.0378	11.062	11.0793	10.9841	11.2735	10.6447	10.8134
FBgn0037162	CG11449	0	4.31529	2.99582	3.15617	1.74588	0	0	0	0	2.42156	4.01049	1.67956	2.78041	3.05426	3.95264	4.04512	2.91143	2.41091
FBgn0038734	CG11453	1.8653	4.2704	10.6946	9.87783	10.0471	9.56913	8.56046	7.61695	4.97173	6.54278	4.73868	4.65743	4.49346	7.33758	7.67077	7.21265	7.17513	6.29876
FBgn0031224	CG11454	8.41787	8.90079	8.19295	8.98172	8.73037	9.09453	8.94659	8.65178	8.46965	8.82018	8.70813	8.76504	8.53085	8.38659	8.5724	8.59613	8.36826	8.15984
FBgn0031228	CG11455	9.45704	10.6944	11.5207	11.7386	11.812	12.137	10.2812	10.3391	10.0519	10.1628	10.1112	10.8932	12.2969	12.2589	12.0255	10.633	11.1518	9.97601
FBgn0037031	CG11456	8.85674	7.85902	6.91889	6.87946	7.31032	7.6324	7.67065	7.93838	7.49595	7.563	7.70636	7.89728	7.61973	7.16469	7.14665	7.38615	7.77836	8.13789
FBgn0040637	CG11458	0	0	2.71842	2.30955	0	2.44264	0	0	4.24422	5.22159	4.6546	7.17208	6.53871	12.7915	11.1258	3.5032	11.4472	3.80263
FBgn0037396	CG11459	0	4.79895	2.37466	0	0	3.83886	11.2244	11.2966	11.6366	10.0398	11.4465	10.3857	9.51353	9.03183	9.74065	10.2989	9.10917	11.3683
FBgn0035346	CG1146	9.8736	7.57048	8.67893	7.53918	7.87065	8.34365	9.46451	10.5544	11.0465	10.8814	10.6229	10.229	11.4192	10.4677	11.1231	11.5173	9.57793	9.77026
FBgn0039671	CG11470	1.8653	1.15048	9.3563	9.99855	10.8815	11.2214	11.3937	10.7976	8.80642	0	0	1.07152	1.56405	1.78053	0	1.44527	2.91143	3.26846
FBgn0034688	CG11474	9.9756	8.72894	10.764	10.4429	10.3935	10.8066	11.0196	10.9746	10.9349	9.80927	9.35657	9.7588	10.8101	11.0523	10.8385	10.5885	9.72697	9.20031
FBgn0034687	CG11475	4.5527	3.15854	3.96822	4.62899	4.54615	3.30345	7.32466	6.64829	7.00045	7.42348	7.58098	8.15875	8.87247	9.12603	9.34351	9.59265	4.47261	5.31697
FBgn0035397	CG11486	12.6173	12.1059	12.5824	11.6006	11.6295	11.4853	12.4622	11.939	11.7913	11.654	11.9617	11.6761	11.4644	12.1253	11.6692	12.0466	12.0737	12.1612
FBgn0039749	CG11498	1.8653	7.72403	4.62769	5.50841	9.2091	6.48747	4.69078	4.51397	5.74074	5.67557	7.60918	11.8366	6.83916	6.03434	4.8546	4.60065	3.43102	3.26846
FBgn0039733	CG11504	11.0379	10.9901	9.83097	9.11124	8.7698	8.78201	9.23115	8.96632	8.99977	9.46836	9.65322	9.9803	9.31508	9.02847	9.04605	9.69517	9.82751	10.1396
FBgn0035424	CG11505	12.9684	10.6479	10.9702	11.7577	11.6681	11.6851	12.2197	12.14	12.2462	11.972	12.365	12.634	12.525	12.7162	12.8426	13.2041	12.5103	12.6065
FBgn0029584	CG11509	0	1.78231	4.25851	2.79409	2.51298	3.83886	6.99097	8.87975	8.35872	6.68194	5.43719	5.93169	4.77701	4.35644	4.36848	3.88608	2.74592	0
FBgn0037156	CG11523	9.88977	8.78985	8.51802	8.67804	8.81197	9.04086	8.3661	8.23	8.50023	8.23334	8.46751	8.3919	8.57223	8.14111	8.3617	8.59613	8.9254	9.51325
FBgn0036264	CG11529	1.8653	3.84987	10.4838	7.5003	7.63471	7.44309	11.2318	13.0282	9.40874	4.51017	2.0084	4.77819	0	6.78919	7.08202	7.65022	5.43975	4.74999
FBgn0046296	CG11534	6.75568	6.5217	5.84581	5.68525	5.78508	6.68701	7.34316	7.1296	7.3387	7.54066	6.85658	6.79656	6.69674	6.60294	6.60304	6.43121	6.36712	6.67913
FBgn0035400	CG11537	10.6333	10.3316	11.5523	11.8583	11.4149	11.3931	11.3103	11.0432	10.7827	10.3598	10.3201	10.475	11.2632	12.1941	11.9823	11.9817	10.8807	10.7241
FBgn0039859	CG11539	6.71995	6.99851	6.33157	6.86729	6.89118	7.043	6.8686	6.68588	6.38977	6.43792	6.57712	6.45088	7.38656	7.27089	7.13607	7.07193	6.91734	6.70921
FBgn0039864	CG11550	0	2.8277	3.76111	3.15617	5.51494	3.83886	7.67065	7.15663	7.32012	7.19229	7.78757	9.36586	8.47243	6.1625	8.03177	7.54766	5.9579	5.59988
FBgn0086856	CG11555	8.76329	8.36793	8.43028	9.16445	8.762	8.71505	7.75597	7.75157	7.59716	7.17064	6.99124	7.66642	7.83284	7.20097	7.27746	6.77555	7.96884	8.61393
FBgn0036249	CG11560	8.76329	8.26871	7.32258	7.51598	7.28876	7.20359	7.69966	7.68815	7.75766	7.71534	8.01536	7.53976	7.04557	6.69059	7.10389	7.34851	7.63184	7.7023
FBgn0031247	CG11562	8.38402	7.39338	7.09855	8.15449	9.06118	9.11776	8.13081	8.00682	7.8641	8.24375	8.58575	9.38262	10.1472	10.1666	10.6928	10.9202	7.91136	7.85809
FBgn0039868	CG11563	9.26894	9.51031	9.2578	9.99575	8.88921	8.95963	6.96731	7.51098	7.17602	6.99285	6.87528	7.23673	7.40333	6.65617	6.61831	6.86357	8.23404	8.93353
FBgn0031159	CG11566	0	0	0	0	0	0	0	0	0	0	0	0	0	0	0	0	0	0
FBgn0036230	CG11570	0	0	1.26025	0	0	0	0	1.21667	1.25149	12.0417	14.0346	8.78859	6.37828	7.78266	2.84943	1.44527	0	0
FBgn0039882	CG11576	9.35881	8.63688	9.8958	10.4347	10.3077	9.6747	9.21115	9.34387	9.83457	8.65846	8.86369	8.92727	9.29724	10.1232	10.1351	10.2436	9.88711	9.63968
FBgn0036847	CG11577	9.49188	9.4373	8.98335	7.93294	8.65655	8.45727	8.44531	9.09416	8.93001	8.51403	8.8938	8.70727	7.95164	6.77322	7.58009	7.67476	7.74584	8.62185
FBgn0030540	CG11581	0	1.15048	3.42863	8.13938	12.6147	11.4096	0	2.65453	1.25149	1.29425	0	0	1.56405	1.78053	1.61779	0	0	0
FBgn0035524	CG11583	10.1367	10.1956	10.2956	10.9922	10.1327	9.65896	8.32015	8.65178	8.42687	8.20166	8.08126	8.25553	8.02392	7.82201	7.58009	7.83031	9.52941	10.0395
FBgn0030541	CG11584	3.53278	3.42748	7.77267	5.73969	11.802	11.11	2.36113	4.59525	4.61322	1.96532	2.0084	5.01779	8.79514	4.85841	3.04293	4.18835	1.78508	0
FBgn0030543	CG11585	0	1.15048	9.47985	10.4992	6.60754	11.6011	4.69078	1.57829	1.25149	3.65764	0	1.07152	1.56405	1.78053	2.36123	0	0	0
FBgn0035520	CG11586	9.03816	9.32654	8.19981	8.10869	8.07966	8.10881	8.52038	8.53303	8.55687	8.54241	8.64687	8.7868	8.66556	8.20799	8.74234	8.74551	8.14541	8.78609
FBgn0036221	CG11588	0	0	1.26025	0	0	0	7.18805	7.47921	7.2301	8.10603	8.46442	8.77596	8.73678	8.12231	8.80708	9.07773	1.39556	0
FBgn0030545	CG11590	9.26894	8.08648	7.03089	8.17932	8.81575	8.82498	9.85775	9.52332	9.50373	9.59162	9.72713	9.38856	9.05869	8.99443	9.50011	9.72339	8.80431	9.06146
FBgn0035488	CG11593	10.9616	9.20358	8.8739	9.0262	8.31113	8.77472	9.54263	9.83704	10.011	9.85976	10.0963	9.81193	9.38008	9.60576	9.04322	9.30499	9.74628	10.2096
FBgn0035484	CG11594	3.35784	5.56546	10.5504	10.8245	11.1979	11.7819	10.9818	9.49844	8.26469	8.97395	6.99124	7.14986	7.99101	9.84995	11.7752	10.6038	10.1385	9.07885
FBgn0023522	CG11596	11.1828	10.3452	10.1961	9.42748	9.06436	9.58171	9.46028	9.45827	9.55628	9.14657	9.12426	9.15761	9.27007	9.47855	8.84652	9.0046	10.8919	11.1985
FBgn0036212	CG11597	5.43613	6.99851	5.63918	6.49248	5.90328	5.09899	7.01424	7.82502	7.85552	8.03989	8.51299	8.43616	8.15845	7.75852	7.99714	8.69241	5.75501	5.78073
FBgn0038067	CG11598	1.8653	2.22022	1.92248	0	0	0	0	0	2.98264	3.48124	2.46859	2.70227	2.2968	8.34397	10.8262	10.7667	1.39556	0
FBgn0038068	CG11600	0	0	1.26025	1.57466	0	0	0	0	0	1.29425	1.32865	0	1.56405	5.89367	6.86872	4.83644	0	0
FBgn0031244	CG11601	8.58111	8.51469	8.24696	9.02346	9.14755	8.90727	7.68523	8.20433	8.1002	8.10982	8.02377	8.80112	8.82346	9.11339	9.5226	9.92096	8.80167	8.85498
FBgn0038069	CG11608	0	0	0	0	0	0	0	0	0	1.29425	0	0	0	5.77035	8.98256	8.93773	0	0
FBgn0037313	CG1161	10.0867	10.8701	10.0958	10.542	10.857	11.1057	11.1723	11.0799	11.1378	11.3085	11.2347	11.3576	11.2093	11.113	10.808	10.7379	10.4716	10.1004
FBgn0031232	CG11617	3.15871	4.55875	7.6173	6.85501	7.04053	7.7411	5.09178	3.53516	2.98264	2.76766	3.332	7.14986	9.93722	8.15966	8.68909	7.8466	7.72375	4.49764
FBgn0036836	CG11619	1.8653	6.05015	6.62463	5.59954	8.07337	7.28792	5.88089	6.25689	7.12698	6.99285	5.90582	6.54749	5.80197	7.43217	7.05982	6.6818	5.2672	4.49764
FBgn0038705	CG11626	0	1.15048	3.42863	1.57466	1.74588	2.44264	4.69078	3.96024	4.13507	4.14598	4.25853	5.30589	5.61301	5.56301	5.0919	5.62199	0	2.41091
FBgn0032965	CG11629	0	0	0	0	0	0	4.69078	5.1997	4.9068	5.92012	5.71141	6.73821	7.14865	7.07633	8.18322	8.16512	0	0
FBgn0032964	CG11630	0	0	1.92248	0	0	2.44264	6.3881	5.83982	5.74074	7.16335	7.26378	7.33844	7.83284	7.20097	7.6033	8.11219	1.39556	2.41091
FBgn0032968	CG11634	0	0	0	1.57466	0	0	6.23801	6.45497	6.2658	7.22067	7.65318	8.49461	8.93148	8.84961	9.17041	9.57809	0	0
FBgn0033283	CG11635	0	1.78231	1.92248	2.79409	0	4.22847	8.20349	8.03258	7.70612	8.7921	9.09863	9.5531	10.1621	10.9234	11.437	11.7879	2.09147	0
FBgn0040351	CG11638	4.8458	7.66456	8.36462	8.5582	7.55569	6.07778	6.58749	6.99381	7.23672	8.58396	9.03353	8.96434	8.86945	9.02847	8.41951	7.74597	7.57744	5.72293
FBgn0036194	CG11652	10.6945	11.4647	10.6012	9.66577	9.71054	10.5661	9.46451	9.83495	11.0299	10.3733	9.68404	9.79861	10.0333	11.2347	9.90845	9.76826	9.96451	10.1396
FBgn0030638	CG11655	9.35299	7.56119	5.89738	7.32446	8.20579	8.42038	7.7421	7.37374	7.51786	7.96219	7.20587	9.08191	9.19979	9.18758	9.62444	9.66334	9.91663	9.10736
FBgn0038109	CG11656	1.8653	5.48915	3.42863	4.93921	3.53518	5.18946	8.25325	8.72584	8.34959	9.01706	9.37475	9.71692	9.88742	9.60576	10.3343	10.4317	3.43102	4.19159
FBgn0036196	CG11658	7.85162	11.108	11.1029	9.00691	9.14456	9.49123	10.1429	10.8368	11.3764	10.4673	10.2457	11.6541	10.4463	11.5225	10.4583	10.1251	9.20598	8.30479
FBgn0038731	CG11659	0	0	7.92539	7.51598	8.26771	9.49567	2.36113	1.86718	0	0	2.0084	1.90848	0	1.78053	5.77598	5.89692	3.97069	2.41091
FBgn0029539	CG11663	0	1.78231	0	0	0	0	6.81659	6.68588	6.90393	7.56853	8.07723	8.05201	8.51935	9.4487	9.91155	10.1339	0	0
FBgn0040341	CG11664	0	1.15048	1.26025	0.992277	0	3.30345	2.36113	2.31391	1.25149	1.29425	3.09734	1.67956	0.984346	3.42521	7.14665	8.01463	0	0
FBgn0033028	CG11665	11.0649	11.2585	10.3697	10.1419	10.2122	10.1647	10.8793	11.4108	11.3965	10.8442	10.5549	10.9449	11.0758	10.0961	10.4185	10.3292	10.3298	10.8323
FBgn0040648	CG11666	0	0	0	0	0	0	3.21342	4.8483	4.44049	5.32975	6.01101	6.13759	7.06678	7.07633	7.65605	8.22865	0	0
FBgn0038113	CG11668	0	1.78231	5.16528	6.2515	6.01252	6.41432	7.98528	7.43574	7.34484	6.35074	5.22034	4.45493	4.05785	4.51852	7.93751	7.30201	6.90757	4.49764
FBgn0038114	CG11670	4.2857	7.75695	6.88523	7.41923	7.66849	8.7452	8.47077	8.03986	8.28718	8.16562	6.45814	3.77284	3.97051	3.58013	3.7457	5.34455	4.88465	4.86134
FBgn0037562	CG11671	0	1.15048	4.66784	3.98548	5.43869	6.41432	5.09178	5.48205	4.34569	5.10465	1.32865	3.37352	4.8276	5.40613	6.61831	7.34086	6.75255	7.16488
FBgn0037563	CG11672	0	2.5557	10.3147	9.81108	9.68807	10.5933	9.20104	7.6695	2.70564	0	0	2.43472	0	7.52093	9.02328	9.10055	8.69217	8.30479
FBgn0030551	CG11674	12.5732	7.73647	5.97943	2.79409	1.74588	0	0	2.31391	0	3.57213	0	4.13133	4.77701	8.03793	4.63192	4.65099	12.5279	12.4399
FBgn0030678	CG11679	8.93674	8.2457	7.89611	8.80153	9.42209	9.62693	8.52849	8.19132	7.88532	7.74495	7.81203	8.49682	8.35232	8.36543	8.55663	8.58322	8.50407	8.50668
FBgn0040551	CG11686	6.00994	8.68043	10.0202	9.61934	10.1963	10.4768	9.85131	9.76861	9.59543	9.80811	9.15327	9.50251	11.004	10.5367	8.58799	8.93773	7.86669	6.92963
FBgn0037570	CG11693	0	2.8277	1.26025	1.57466	0	0	2.36113	3.69119	5.81339	5.07387	2.81695	11.2097	5.9463	7.5955	4.80207	5.28204	4.47261	2.41091
FBgn0037571	CG11694	0	0	0.76357	0	0	0	6.81659	6.75825	6.45934	7.44168	7.87842	7.93349	7.963	8.01774	8.37074	8.89137	0	0
FBgn0030316	CG11695	8.67274	8.81156	7.65774	8.08786	7.71772	7.98796	8.00865	7.81232	7.78501	8.50829	8.64959	8.29149	7.80786	8.13487	8.47928	9.17985	8.86864	9.10171
FBgn0030314	CG11696	10.8809	9.986	8.41857	8.78868	8.68158	8.54556	8.75263	8.63985	8.54359	9.05498	9.17607	8.77596	8.39068	8.8872	8.7631	8.99732	9.81972	10.2865
FBgn0030313	CG11697	0	3.05646	0	0	0	2.44264	6.9188	6.98629	7.07622	7.53502	7.89683	8.75955	9.10557	8.61883	9.12302	9.40556	1.39556	0
FBgn0037572	CG11698	0	0	0	0	0	0	5.97879	6.04179	5.54128	6.74191	7.16085	7.20476	7.33503	7.05005	7.5565	7.75751	0	0
FBgn0030311	CG11699	0	0	0	0	0	0	0	0	0	0	0	0	0	0	0	0	0	0
FBgn0029856	CG11700	4.18447	5.69	6.02652	1.57466	4.22149	3.83886	7.71394	8.38661	8.05222	8.26434	8.50701	8.56555	8.11329	7.8064	8.39311	8.55045	3.05989	3.80263
FBgn0038690	CG11703	0	1.15048	0	0	0	0	7.98528	7.65061	7.58165	8.6765	8.90067	9.34402	9.74992	9.73714	10.0161	10.4532	1.39556	0
FBgn0031115	CG11710	9.78127	9.26064	8.64162	8.87936	8.91054	8.98511	9.46028	9.22919	9.1581	9.14472	9.29194	9.04929	9.3173	9.02847	9.15479	9.0869	9.16967	9.69709
FBgn0036170	CG11714	0	0	0	0	0	0	0	0	0	0	0	0	0	0	0	0	0	0
FBgn0264712	CG1172	11.2734	10.0604	9.55938	9.98029	9.4295	9.27065	10.6005	12.0132	12.9185	12.4408	12.138	11.8682	11.0252	10.8923	10.6655	11.0466	10.3614	10.5543
FBgn0037777	CG11722	7.55983	7.19747	7.80002	8.27918	8.84189	8.7452	7.24819	7.5162	7.31387	7.73022	8.03628	8.7411	9.45439	8.8343	9.23871	8.8992	6.95575	7.74648
FBgn0031391	CG11723	9.64263	8.80173	7.46611	7.66407	8.11071	8.03752	8.47916	8.48319	8.54091	8.1729	8.20097	8.76687	8.65859	7.89024	8.20361	8.13448	8.41727	8.92073
FBgn0036156	CG11726	0	1.78231	1.26025	2.30955	1.74588	0	6.45767	6.81024	6.54717	7.62269	7.98556	8.17808	8.5498	7.87536	8.48762	8.60892	0	0
FBgn0037592	CG11737	10.2984	8.58512	8.73906	8.86413	8.89636	9.37555	11.6483	12.3174	11.2269	10.2148	10.0122	9.76886	9.9444	9.62369	10.4929	10.2831	9.6084	10.0005
FBgn0037239	CG11739	9.49453	9.44994	12.236	12.3661	12.2163	12.8487	10.5174	10.5275	11.2043	11.4167	11.4496	11.4244	11.0593	11.3353	11.8426	11.6172	10.4666	10.1669
FBgn0040531	CG11741	0	2.5557	1.92248	3.68615	1.74588	0	4.90517	5.09181	5.1784	3.04658	3.53378	3.29473	3.14198	2.82555	5.85546	6.05483	4.99943	5.31697
FBgn0030292	CG11752	8.74563	9.22579	10.0443	10.8557	11.1892	11.0689	9.46873	9.028	9.00947	8.65846	8.33195	9.35861	11.0163	11.5793	11.495	9.75969	10.9298	9.34144
FBgn0037603	CG11753	8.63966	8.21345	8.25027	8.38544	8.49179	8.47536	8.41064	8.19784	7.8641	7.88893	8.23756	8.32161	8.1535	8.33855	8.53265	9.00218	8.37182	8.22375
FBgn0037611	CG11755	7.0855	7.509	5.59821	6.23264	6.01252	6.16956	5.33301	5.7889	5.47564	4.64191	5.4118	5.69142	6.30876	5.27615	6.00238	5.40447	5.59385	6.92963
FBgn0030290	CG11756	1.8653	5.85111	1.92248	1.57466	0	0	5.66257	6.19305	5.94856	6.60868	7.2779	7.59012	8.18295	8.27758	8.65987	8.99245	1.39556	3.26846
FBgn0037615	CG11760	0	4.66662	3.33198	2.30955	3.20774	2.44264	3.95253	6.39948	6.02703	3.65764	4.51849	7.74632	9.9096	8.93465	7.92528	5.48993	6.75255	3.80263
FBgn0037618	CG11762	0	4.52092	2.71842	1.57466	4.30976	3.83886	5.40522	5.09181	5.25865	5.43037	4.77896	4.45493	4.92374	3.72002	4.13359	4.92093	1.39556	0
FBgn0037625	CG11768	0	0	2.37466	0	0	0	0	0	0	0	0	1.40734	1.56405	0	1.02469	1.84186	0	0
FBgn0039252	CG11771	10.9909	10.6933	10.3028	10.7327	11.5233	11.2161	9.69804	9.77734	9.79363	9.65407	9.93301	10.6359	11.0738	10.532	10.8571	10.7211	10.5716	10.6427
FBgn0033527	CG11777	8.22104	7.57048	6.10173	6.47654	7.04053	6.94251	6.73488	7.18316	6.8872	7.21363	6.94773	6.7157	6.80169	6.75707	6.78998	7.29411	6.56647	7.09824
FBgn0038683	CG11779	10.4722	9.93926	10.541	11.7659	11.4668	11.0599	9.58988	9.55414	9.56024	9.97772	10.4942	11.1519	11.8512	11.8502	11.7942	11.9282	10.7317	10.7659
FBgn0039259	CG11781	8.38972	8.61685	8.16166	8.31995	8.87119	8.66862	8.10936	8.43709	8.15714	7.83489	7.85034	8.50996	8.49999	7.24796	8.27281	7.74017	7.5273	8.48945
FBgn0039264	CG11786	2.65234	6.83085	4.45487	3.89244	10.7218	8.79648	4.43887	4.18692	4.6924	6.54278	5.16062	6.12626	11.985	5.83333	2.84943	3.26539	2.09147	0
FBgn0034495	CG11788	8.6204	6.84623	4.74494	6.83014	7.45283	7.54941	6.94326	7.2348	6.8005	7.59044	6.7693	6.11484	6.36122	6.60294	6.58761	5.99762	7.262	8.01082
FBgn0039265	CG11790	9.379	9.12064	8.9307	9.56949	10.2888	10.6521	9.75442	10.1452	10.0631	10.2887	10.3728	11.0153	10.574	9.55528	9.28968	9.44532	9.14286	9.57172
FBgn0039266	CG11791	8.26509	9.67114	11.5018	10.664	10.5804	10.6991	10.23	10.7628	10.7072	10.5204	10.4552	10.4794	10.7359	11.3468	11.0234	10.7639	10.1174	8.98361
FBgn0036992	CG11796	4.18447	5.25574	10.6683	13.1408	11.7194	13.3356	6.61819	5.54478	5.49786	5.97111	5.90582	6.02005	5.55414	10.703	12.3084	9.86073	11.6741	9.11862
FBgn0030346	CG11802	10.135	8.68685	7.47746	8.02349	7.92755	7.61618	8.44531	8.29227	8.20518	8.59213	8.43322	8.40133	8.64455	9.02173	8.68909	9.32645	9.06593	9.35577
FBgn0033996	CG11807	10.2953	9.17189	8.76011	8.68152	9.17425	9.31152	9.58988	9.7532	9.52822	9.25171	9.33647	9.82601	10.1694	9.7392	9.78869	9.77537	9.20398	9.91924
FBgn0034000	CG11808	7.89232	7.5843	6.49672	6.23264	6.48018	6.91626	7.01424	7.10205	7.18973	7.12633	7.57528	6.95867	6.49243	6.03434	6.44071	6.59446	6.51595	7.30934
FBgn0036099	CG11811	10.5658	10.7618	10.9722	10.9167	10.5134	10.9117	9.5976	9.3672	9.25094	8.93381	8.78924	9.46926	9.56102	10.5683	8.33421	8.23279	9.65729	10.1991
FBgn0035299	CG11815	0	0	0	0	0	3.30345	7.10376	7.35636	7.24331	7.74495	7.93298	8.44759	8.5498	7.649	8.63004	8.36685	0	0
FBgn0030495	CG11816	0	1.78231	1.26025	1.57466	1.74588	3.30345	0	5.22546	7.74378	9.2654	7.51693	6.13759	5.99138	5.86382	6.27714	7.41557	1.39556	0
FBgn0033519	CG11825	8.77204	8.70805	7.48871	5.02938	6.16229	5.87462	3.21342	3.83198	4.29585	8.79446	7.412	7.56096	6.23572	6.78919	5.0919	5.07637	6.49	7.8446
FBgn0039616	CG11828	0	1.15048	0	0	0	0	0	1.86718	3.10346	2.42156	0	1.07152	5.32685	7.50167	9.60732	9.74817	1.39556	0
FBgn0031264	CG11835	2.65234	1.15048	1.92248	4.84303	8.53363	12.7916	11.5057	11.6186	11.6512	9.98601	12.8178	14.3895	13.8106	11.432	10.3899	9.19689	9.06153	6.8776
FBgn0039272	CG11836	8.70965	7.5843	4.36003	5.71273	9.77398	7.54941	6.70658	6.57002	6.45934	5.01028	6.14031	10.2043	7.33503	3.96469	5.00161	5.81097	7.09134	8.32435
FBgn0039627	CG11837	9.049	8.79778	8.40971	10.1164	9.03876	8.38252	7.48319	7.62665	7.06138	7.04139	6.87528	7.09279	6.93456	7.25947	6.55623	6.23065	8.83297	9.00802
FBgn0039271	CG11839	7.61922	7.42956	4.98633	6.13448	6.77194	6.91626	6.23801	6.58999	6.71775	6.60868	6.89373	6.52178	5.87594	5.4867	6.38822	5.87591	6.18508	7.32885
FBgn0039628	CG11841	0	2.5557	3.22839	1.57466	1.74588	3.30345	6.31501	4.07803	2.70564	4.31343	3.09734	4.30218	2.78041	10.3648	10.7134	11.3799	9.54366	8.65314
FBgn0039629	CG11842	1.8653	2.8277	4.7069	5.02938	5.18229	6.9683	4.90517	3.53516	3.88837	1.96532	3.8684	3.82983	3.14198	9.59672	9.61305	9.68916	8.81218	7.76092
FBgn0039630	CG11843	0	0.687008	0	0	0	1.68624	0	0	0	0.787641	0	1.07152	0	0	0	0	0.860333	1.65949
FBgn0039293	CG11851	9.99628	8.40475	5.59821	8.21818	9.19757	9.18528	9.11753	9.04256	8.91565	8.81321	9.00622	8.59256	7.66216	7.02329	7.64117	7.67476	9.00312	9.77737
FBgn0039297	CG11852	0	3.58243	13.1654	11.2866	9.24871	13.0036	10.1794	9.24659	8.72166	14.6734	14.4262	11.8054	9.93289	10.9207	10.235	8.63729	9.82621	6.44893
FBgn0039299	CG11854	0	0	7.41395	7.72605	3.01114	3.83886	12.2622	11.2511	9.6448	4.02248	3.21943	2.70227	0	0	4.95425	8.1433	2.55894	2.41091
FBgn0039303	CG11857	11.079	11.5749	10.5026	11.1119	11.8134	11.6266	11.0495	11.0042	11.0175	10.3749	10.609	10.8344	10.8466	10.8027	10.943	10.9241	10.53	11.0826
FBgn0039305	CG11858	8.16235	8.10257	7.68245	9.11124	9.31952	9.13494	8.56046	8.34315	8.1002	7.89775	8.17102	8.40133	8.20224	7.62249	7.82353	7.60625	8.41727	8.44545
FBgn0028947	CG11865	0	0	0	0	0	0	2.36113	5.92088	6.54717	0	0	0	0	0	0	1.44527	0	0
FBgn0039633	CG11873	12.4101	11.0021	11.6675	11.8229	10.9739	10.91	11.8876	11.9087	11.8977	11.6504	12.3406	11.9126	11.4161	11.8512	11.3949	11.7465	11.964	12.1962
FBgn0039635	CG11876	11.3731	11.7621	13.1848	13.8183	14.0651	14.0813	11.7305	11.1605	11.1627	11.5362	11.5162	12.2293	14.0285	14.9778	14.659	13.4368	13.9365	12.1247
FBgn0039310	CG11878	0	0	5.10806	4.37757	4.87027	6.16956	5.257	4.07803	4.01699	2.91385	0	0	2.2968	7.40132	11.0024	11.3013	9.71583	8.4184
FBgn0039637	CG11880	11.5101	10.1241	10.9176	10.1731	10.3834	10.8592	11.6144	13.2141	14.1165	13.938	12.4218	12.6366	11.5346	12.2675	11.7311	11.6585	11.3756	11.4496
FBgn0039642	CG11882	8.25264	8.14671	5.32447	5.34244	6.49908	7.40583	8.65235	9.09066	9.76872	10.3349	10.0446	9.11095	8.78557	7.69211	8.03177	8.04789	7.48196	8.21329
FBgn0033538	CG11883	9.20576	5.86628	11.0592	10.7838	9.38194	9.21789	7.87518	8.20756	8.96631	9.75695	9.1723	9.08923	9.21412	11.7568	9.93918	9.37031	9.92754	9.05562
FBgn0031253	CG11885	8.47793	7.96495	6.087	8.24195	8.39926	7.96253	8.76641	9.18064	9.13348	8.49092	8.50401	8.40133	8.46446	8.72229	8.82034	9.09602	7.99674	8.38151
FBgn0039308	CG11889	0	0	0	0	0	1.68624	0	0	0	0	0	0	0	0	0	0	0	0
FBgn0039309	CG11891	0	0	0	0	0	0	0	0	0	0	0	0	0	0	0	0	0	0
FBgn0039313	CG11892	0	0	5.51261	9.24898	8.4965	10.9526	11.7146	12.1294	12.2023	4.59932	4.5653	2.70227	3.67141	8.08398	11.7798	12.0375	10.3452	10.1506
FBgn0039316	CG11893	0	0	4.54387	2.98646	4.30976	3.59585	3.74558	3.36018	1.9114	4.20398	3.09734	3.58695	3.67141	3.84754	3.21353	2.98049	3.19449	2.41091
FBgn0039644	CG11897	13.6235	10.0865	11.2854	10.2595	9.51321	9.55218	8.59175	8.87975	10.0453	10.5493	10.0661	9.82162	10.2318	12.0899	10.9093	11.0031	13.1271	13.4664
FBgn0039645	CG11898	0	1.78231	8.34618	6.81754	7.31032	7.40583	6.70658	5.69983	6.42498	5.86725	5.86897	4.94226	4.05785	6.25742	7.84316	8.08498	7.71817	6.90385
FBgn0014427	CG11899	10.1059	5.54676	6.89372	9.80949	10.938	10.785	11.1736	12.1277	12.6057	12.2868	12.2047	11.7803	10.6922	10.514	11.0024	10.6014	11.4904	11.3871
FBgn0028647	CG11902	10.2647	8.67183	7.73537	8.11899	7.99566	8.15445	8.8721	8.9471	8.94221	8.86132	8.97839	8.87407	8.64455	8.25475	8.85943	8.94784	9.1839	9.66676
FBgn0036678	CG11905	3.15871	11.2379	9.55938	10.2372	12.553	10.9655	8.65974	9.65236	10.7066	12.4266	12.4927	10.8986	9.28824	8.44321	5.00161	5.89692	3.43102	2.41091
FBgn0034425	CG11906	10.4856	9.11906	8.37375	8.27458	8.00891	8.01295	8.33871	8.55352	8.1325	8.54802	8.68711	8.61097	8.51935	8.41775	8.30147	9.12079	9.30415	9.71203
FBgn0031249	CG11911	1.8653	2.5557	13.0924	12.3522	12.5121	11.2361	12.491	10.1645	6.36582	3.95652	2.46859	4.03766	2.2968	8.54549	11.3579	12.2897	12.2959	12.2844
FBgn0031248	CG11912	0	0	8.66908	8.81427	10.225	10.2952	14.6333	14.8838	14.3965	6.12916	5.4118	4.30218	8.79514	12.2079	8.74582	8.79112	9.75991	10.1696
FBgn0039331	CG11913	0	0	0	0	0	3.30345	8.20349	8.28616	8.26469	8.9635	9.35491	9.7459	10.1571	10.0571	10.2765	10.9976	2.09147	0
FBgn0039274	CG11920	8.97135	9.22138	9.18011	9.49034	8.56087	8.6125	7.51618	7.39659	7.04638	6.94263	6.739	7.68585	7.50007	6.34647	6.61831	6.60727	8.08604	8.45436
FBgn0031638	CG11927	9.44887	9.77422	8.43028	7.86722	8.11684	7.98796	9.22618	9.11153	9.18744	9.41102	9.68933	9.53179	9.54976	8.98058	9.71068	9.95266	8.17827	8.66086
FBgn0031620	CG11929	2.65234	2.5557	2.99582	2.79409	2.51298	5.63807	8.02019	8.80698	8.68583	9.15026	9.44371	10.0306	10.1297	9.60576	10.4021	10.3748	0	0
FBgn0039656	CG11951	1.8653	3.96704	3.60443	4.23326	4.30976	0	0	1.21667	1.61885	1.29425	5.27768	4.52563	6.34394	7.1524	5.0919	5.91763	4.41862	2.41091
FBgn0034436	CG11961	6.62654	10.1737	13.0002	11.8652	12.7307	11.908	10.587	10.1385	9.77783	9.81743	10.1249	9.55838	9.35227	9.85944	10.438	10.1978	10.1036	9.77737
FBgn0037644	CG11964	10.1964	10.3606	8.25357	10.0083	10.008	9.90243	9.65796	9.3006	9.42332	9.52776	9.87613	9.29805	8.99649	8.93465	9.0573	9.53182	10.0165	10.134
FBgn0037645	CG11966	3.53278	10.8121	4.54387	5.9155	10.4407	7.61618	2.36113	5.889	9.24439	5.10465	2.81695	11.459	8.64102	5.32079	3.21353	2.1526	1.39556	2.41091
FBgn0027503	CG11970	11.0966	10.5708	10.7001	9.97463	9.31952	9.44607	9.46028	9.72639	9.65965	9.67345	9.90144	9.92742	9.4704	9.48592	9.29444	9.49784	9.91663	10.6427
FBgn0037648	CG11975	9.63785	9.56245	9.31265	8.63919	8.63107	8.64484	9.96318	10.2399	10.2383	9.44449	9.1026	8.97543	8.94872	9.00814	9.02041	9.21792	9.06153	9.02007
FBgn0037650	CG11977	0	1.15048	1.92248	3.308	3.01114	4.22847	2.84932	3.36018	2.54424	0	0	0	1.56405	4.35644	7.22854	7.71673	2.09147	0
FBgn0037652	CG11980	10.5519	10.2334	9.9395	11.074	11.0464	10.8627	9.84807	9.95913	9.66457	9.15578	8.99772	9.68446	9.77752	9.07156	8.96474	8.65898	10.0279	10.625
FBgn0037653	CG11982	10.819	9.98079	9.0031	9.83472	9.78172	9.69028	9.76475	9.64044	9.73989	10.1508	10.6027	10.5632	11.1132	11.4128	11.6235	11.9681	10.27	10.0066
FBgn0037654	CG11983	5.47951	5.52781	4.98633	4.50875	3.38073	5.09899	7.14652	7.30896	7.13409	7.75953	8.02795	8.65303	8.77272	8.58263	9.44977	9.74672	4.36254	4.49764
FBgn0037655	CG11984	12.9651	11.5112	11.7934	11.4129	11.071	11.0793	11.8174	11.7542	11.8906	12.0521	11.8236	11.6913	12.1141	13.0172	13.0593	12.9724	12.7568	12.3383
FBgn0040534	CG11985	8.79369	9.47117	8.18605	8.50025	8.48707	8.49323	8.68172	8.64702	8.77266	8.65846	8.88691	8.98957	9.09011	7.99036	8.29198	8.27353	7.99674	8.43649
FBgn0037656	CG11986	8.60089	8.1835	7.17716	7.2514	7.14019	7.54941	7.86241	8.0031	7.88952	8.06358	8.14814	7.90061	7.76956	7.8064	8.17291	8.46509	7.75676	8.33404
FBgn0037662	CG11997	1.8653	5.56546	2.99582	2.79409	3.01114	2.44264	3.74558	2.92989	2.70564	4.90929	6.47049	12.5523	6.50802	5.56301	0	2.62514	2.34406	2.41091
FBgn0037312	CG11999	10.6042	10.9528	8.92242	10.4244	11.1731	10.794	10.1108	9.79358	9.87225	9.94621	10.0528	9.86403	9.103	9.60802	10.1244	10.5258	9.84935	10.175
FBgn0035234	CG12003	0	5.38771	4.1493	4.93921	5.31618	5.50346	5.33301	5.54478	5.60407	5.22159	5.81188	10.2244	7.44443	8.95249	7.18818	5.59653	6.40926	3.26846
FBgn0035236	CG12004	10.7934	10.1638	11.1568	10.9438	10.7566	10.8592	11.5271	12.0809	12.1041	11.338	10.9143	11.2679	11.5284	11.4102	11.0651	11.4478	10.7953	10.9023
FBgn0035464	CG12006	11.2264	11.6204	9.35014	11.1157	10.9773	10.7538	10.4465	10.5249	10.7437	10.4161	11.1145	10.6498	10.5544	9.10065	9.40424	9.47357	9.98555	10.726
FBgn0037293	CG12007	8.97514	9.17189	9.10898	8.98736	9.22337	9.11776	9.60529	9.98198	9.99251	9.29239	9.00834	8.95636	8.81721	8.97361	9.06289	9.09147	8.7259	9.13533
FBgn0035430	CG12009	4.2857	10.0287	5.71778	8.0826	13.1141	10.4219	8.12013	8.62057	10.0263	7.52936	9.95954	10.0237	12.3217	6.65617	6.19803	6.74111	2.09147	0
FBgn0035443	CG12010	8.72775	7.75288	8.07473	7.97893	7.50984	7.54941	7.48319	7.29686	7.15521	7.10366	7.16085	7.37719	6.83916	6.91099	6.86872	6.86357	7.90155	8.40007
FBgn0035257	CG12011	6.06794	15.2324	8.5877	4.07289	5.93138	1.68624	2.36113	2.65453	3.41495	4.31343	5.62567	6.86633	5.01388	5.40613	4.69089	4.54849	3.19449	0
FBgn0035444	CG12012	8.5661	7.80102	6.77006	7.26074	7.85606	8.01295	9.50204	9.57056	9.57729	9.7881	8.7029	8.69582	8.74338	8.55953	9.01176	8.85961	8.51376	8.60595
FBgn0035445	CG12014	0	4.8908	5.93076	5.9155	5.08559	4.22847	6.27702	6.60969	7.22345	7.19229	6.80875	5.89209	4.55481	6.0609	5.74848	5.95818	4.84426	3.26846
FBgn0035436	CG12016	0	0	0.76357	0.992277	1.12234	0	0	0.732964	2.3625	0.787641	0	1.40734	1.56405	0	0	1.84186	0	0
FBgn0035429	CG12017	3.53278	8.65882	5.75553	6.80483	12.0107	9.31152	5.40522	5.25076	6.58916	7.54066	6.94773	15.8704	11.3694	6.38902	6.55623	4.65099	3.63417	0
FBgn0027903	CG12018	10.035	7.99631	6.17321	8.03442	8.04793	7.85606	7.82341	7.756	7.67721	8.32441	8.41096	7.39146	7.47649	7.54935	7.34328	7.88392	8.98466	9.5047
FBgn0035273	CG12020	0	1.15048	0	0	0	0	7.86241	7.44124	7.24987	8.46447	8.94116	9.36103	9.86791	10.2684	10.5428	10.86	0	0
FBgn0035283	CG12024	10.4203	9.39741	8.8588	9.28145	8.87481	9.02252	9.82193	10.7485	10.7827	9.62119	9.67206	9.83125	10.0494	9.44113	9.77853	9.79509	9.53735	10.1229
FBgn0035285	CG12025	10.1231	10.5309	9.74912	9.92558	9.46597	9.66291	10.1162	10.5995	11.186	11.2361	10.8149	10.8305	10.8852	11.0406	10.7811	10.5885	10.4037	9.81244
FBgn0035585	CG12027	0	0	0	0	0	0	6.70658	6.92473	7.32012	7.59044	8.00266	8.34379	8.49608	7.31569	8.28242	7.9904	0	0
FBgn0035421	CG12034	10.9918	10.5445	9.64107	9.78219	9.81226	10.0576	10.1716	10.3552	10.2741	10.3046	10.466	10.1147	10.2983	10.2769	10.2657	10.6747	10.0591	10.4084
FBgn0035263	CG12035	0	2.6981	0	0.992277	0	2.44264	7.7421	7.82922	7.82509	8.89472	9.36982	9.69216	9.89485	10.0321	10.3297	10.64	2.74592	2.41091
FBgn0035179	CG12038	1.8653	8.34646	8.37375	8.66051	7.49108	6.16956	6.23801	7.24743	6.70825	8.31785	8.74925	9.39566	8.72682	7.1524	7.14665	7.65022	5.68813	3.26846
FBgn0033206	CG12042	10.2999	8.4457	9.11625	9.57137	9.56793	9.36588	9.53461	9.41556	9.51194	8.88589	8.81851	8.785	9.19016	9.37123	9.23376	9.08462	9.78413	10.0543
FBgn0032915	CG12050	10.951	10.9331	10.7121	11.6932	10.4959	10.3279	9.75442	9.57182	9.21619	9.31395	9.47776	9.58966	9.41978	9.51263	9.51854	9.97876	10.5252	10.7551
FBgn0039831	CG12054	12.0707	11.1512	10.9165	11.126	10.4309	10.3721	10.8343	10.345	10.2158	10.3308	10.5411	10.3999	10.6913	10.6239	10.632	10.9311	11.5599	11.6873
FBgn0030099	CG12056	7.83501	8.34646	6.49672	8.37258	8.56983	8.42038	8.12013	7.65061	7.62266	7.81176	8.47672	8.56135	8.1535	8.21982	8.40196	8.53041	7.96413	7.561
FBgn0030098	CG12057	0	2.01782	11.4681	11.6134	13.4926	11.799	14.6748	13.7443	11.8724	3.16812	2.46859	2.43472	0	6.69059	12.6365	12.8786	13.1257	13.1874
FBgn0040031	CG12061	0	2.01782	0	0	0	0	5.97879	5.82304	5.60407	6.20212	7.01672	7.4009	8.02392	8.00411	8.30147	8.38926	0	0
FBgn0030052	CG12065	8.90924	9.33474	12.0264	11.3907	10.9267	11.1668	10.906	10.4284	10.2424	11.2589	9.514	10.4388	11.0061	11.5081	10.881	10.8719	10.708	10.0395
FBgn0039796	CG12069	1.21519	1.15048	1.26025	0	0	2.44264	7.64105	7.56241	7.21677	8.15831	8.71073	9.32059	9.99369	10.0237	10.4573	10.7632	2.55894	0
FBgn0039808	CG12071	0	7.89274	9.62076	10.3121	8.48707	7.77071	8.44531	8.67533	8.86954	9.74479	9.65863	9.39684	8.71006	8.87976	8.78356	9.22	7.70695	6.13112
FBgn0030065	CG12075	5.60235	11.0523	11.0588	10.9153	11.9264	11.5227	10.4486	9.90038	9.8573	11.1386	10.5249	13.8744	12.0679	10.4274	9.86909	9.94133	9.44921	8.88164
FBgn0035426	CG12078	0	0	0	0	0	0	6.70658	6.94037	6.72718	7.39886	7.82171	8.05798	8.09792	7.5587	8.3617	8.53377	0	0
FBgn0037386	CG1208	0	1.78231	10.067	9.97321	10.1006	9.45065	8.24344	8.29227	8.46119	7.3354	7.12224	7.75001	8.72014	11.4057	10.6245	9.16909	9.76398	6.33779
FBgn0030053	CG12081	10.7553	10.5574	10.0679	9.1292	8.94884	9.72851	10.2884	10.1769	10.1947	11.0847	10.4668	9.49812	9.38431	12.1425	9.51446	9.71749	10.1332	9.83307
FBgn0035402	CG12082	12.101	10.5345	7.39613	9.72093	10.8293	11.1216	11.565	11.5108	11.5693	11.1442	11.3075	10.5732	10.4892	10.936	10.7346	10.7481	11.4694	11.7329
FBgn0043458	CG12084	11.3752	10.7347	10.5927	10.5429	10.2956	10.015	10.4443	10.6305	10.7203	10.6732	10.4889	10.4215	10.5308	11.063	10.8763	11.276	10.8019	10.8082
FBgn0035227	CG12090	9.87968	10.1699	10.5591	10.3053	9.75052	10.0456	10.5134	10.5171	10.6238	10.4115	10.636	10.4632	10.4361	10.5775	11.1724	11.7688	10.5308	10.4843
FBgn0035228	CG12091	11.4267	11.6354	11.7569	12.0607	11.5059	11.6909	11.3509	11.2879	11.1378	10.8629	10.9945	11.2989	12.432	12.5021	12.3222	12.572	12.1002	11.6364
FBgn0035372	CG12093	9.17969	9.21695	8.32436	9.3574	9.13854	9.61882	9.46028	9.12869	8.97029	8.58123	8.23032	8.29402	8.74667	8.81882	9.04039	9.50128	9.35175	9.36052
FBgn0030457	CG12096	5.75138	6.91347	7.77267	8.33771	9.09883	8.8108	9.93296	10.5709	10.8217	10.6783	10.8353	11.1272	10.5393	10.1121	9.44764	9.21164	8.59511	6.70921
FBgn0035232	CG12099	10.4355	11.3554	11.355	11.3166	11.5181	11.6174	11.9621	11.7655	11.5911	11.4293	11.5248	11.5852	11.8754	11.779	12.1123	12.0226	11.4439	10.9249
FBgn0035238	CG12104	9.79636	9.81191	8.78085	8.29744	7.95518	8.30369	8.95262	9.19701	9.54832	9.93019	9.53179	9.55733	9.38853	9.41821	9.6301	10.0308	8.94224	9.34623
FBgn0035241	CG12105	0	5.13573	10.2467	9.38755	8.762	9.11776	8.00865	8.03623	8.10744	10.2954	6.34196	7.49641	11.198	14.6381	11.401	9.53853	10.668	6.70921
FBgn0030100	CG12106	8.08018	7.46486	6.31902	6.92715	6.65885	5.50346	6.3881	6.45497	6.30413	6.5315	6.61098	6.646	6.47666	6.60294	5.97891	6.214	7.12544	7.78935
FBgn0033209	CG12107	10.0204	9.73861	8.57719	9.8869	10.5826	10.4078	9.1229	9.29149	9.13879	8.86132	9.14752	9.50797	9.97137	9.04187	9.37981	9.55184	9.5609	10.0247
FBgn0030050	CG12111	0	1.15048	0	2.30955	3.38073	2.44264	3.74558	4.28817	3.21493	3.04658	2.46859	4.71907	6.53871	8.05785	9.47726	9.42738	0	0
FBgn0030048	CG12112	9.30255	7.47478	8.28295	6.32455	7.66012	6.86227	7.53239	8.0933	7.95119	7.72528	6.71844	6.66961	5.87594	5.97971	6.64838	6.32669	7.02061	8.72851
FBgn0030097	CG12115	0	1.15048	4.81812	7.35093	7.66849	9.91242	12.9597	12.835	11.6954	2.42156	2.46859	2.106	0	2.55362	1.61779	2.40813	1.39556	0
FBgn0030041	CG12116	3.15871	4.02224	11.4375	12.4756	12.5228	12.767	11.7566	11.0974	10.6655	9.22745	9.91053	10.4609	10.0225	10.4068	10.5852	11.5917	10.9924	11.3204
FBgn0030101	CG12118	8.0942	7.05254	7.51646	7.46033	7.39347	8.13181	8.75953	8.58867	8.21527	8.47334	8.59141	8.89091	9.56289	10.1294	10.3262	10.3748	8.67212	7.73191
FBgn0030102	CG12119	0	2.8277	9.86266	9.4501	8.78528	9.07092	10.1376	11.8447	12.7512	8.70188	5.43719	7.69355	10.3095	12.209	10.9922	10.0403	10.8045	8.13789
FBgn0030109	CG12121	11.1869	10.9753	10.8505	10.5704	10.7308	10.7958	10.4053	10.5684	10.7019	10.4644	10.6692	10.378	10.5317	10.4171	10.7845	11.2461	10.4848	10.6906
FBgn0030039	CG12123	8.61068	7.03922	7.09118	7.97893	8.09216	8.25215	7.96153	8.13806	8.21527	8.19094	8.06507	8.45893	8.77916	9.02847	9.17041	9.55184	8.28018	8.82095
FBgn0030037	CG12125	11.3987	9.94909	8.86529	9.92704	10.1701	9.4643	8.8721	8.99468	11.1284	9.14286	9.2656	10.1325	9.87994	9.66971	9.72486	9.95141	10.794	11.2734
FBgn0033280	CG12126	0	0	0	0	0	0	5.40522	6.32995	6.01167	6.76135	6.87528	7.46077	8.0401	7.81422	8.83349	8.42948	0	0
FBgn0033473	CG12128	10.092	9.80897	9.62331	10.3244	9.23187	9.07092	8.09851	7.79952	7.81186	7.90651	7.96388	7.88724	7.79521	8.13487	7.47495	8.04319	9.98439	10.0947
FBgn0033475	CG12129	9.73054	8.12796	7.87483	7.53918	8.43895	8.5541	8.59175	8.55606	8.59601	8.82481	8.83532	8.69006	8.28603	6.6209	7.99128	7.79157	7.83097	9.5175
FBgn0037387	CG1213	0	3.42748	12.0329	10.5965	11.4674	11.2228	7.56428	10.285	11.3342	9.66573	8.34877	8.19174	8.44028	13.0474	12.9228	12.2019	12.1396	10.0746
FBgn0033469	CG12133	0	1.78231	0	2.30955	2.51298	3.83886	0	2.92989	1.9114	2.76766	2.81695	2.106	0	1.78053	2.36123	1.44527	0	0
FBgn0033471	CG12134	9.15314	10.0954	8.09327	10.1669	9.60765	8.98511	7.91282	7.8542	7.69655	7.87114	7.55802	7.53976	7.06678	7.73397	7.23846	6.90565	9.28542	9.40714
FBgn0037325	CG12147	0	0	1.26025	0	0	0	7.51618	7.76041	7.63273	8.8225	9.29888	9.47374	9.51353	9.28091	9.97817	10.1935	0	0
FBgn0029957	CG12155	11.514	10.128	8.96333	10.0425	9.13854	9.27065	9.73353	9.68522	9.91415	10.3202	10.1635	9.46139	9.21887	10.2512	9.35267	10.6259	10.5427	10.5334
FBgn0040775	CG12158	0	1.78231	1.92248	3.68615	1.74588	3.30345	2.36113	0	0	0	0	1.07152	2.78041	8.15966	9.84819	9.68766	8.24184	6.97985
FBgn0033232	CG12159	8.96754	7.48955	6.22795	7.55445	7.81141	8.32381	9.28955	9.41974	9.19595	9.15026	9.55517	9.13093	8.64102	8.94538	9.4174	9.57157	8.69501	8.89479
FBgn0037329	CG12162	10.2709	10.2098	9.64861	10.1915	10.6187	10.5849	10.0189	9.61387	9.58898	10.3882	10.7911	11.1723	11.9494	12.4544	12.8231	12.8247	10.5356	9.77382
FBgn0260462	CG12163	12.0975	12.573	12.4391	11.6962	11.8001	12.2451	14.0945	14.2573	14.1336	13.2051	12.8534	12.7585	13.1041	12.731	13.1609	13.1871	12.4828	12.1714
FBgn0033158	CG12164	4.2857	5.63794	7.85323	5.11424	11.1965	11.8554	3.74558	1.86718	2.98264	11.2182	10.4317	11.3943	13.3273	9.66539	5.33313	4.79227	4.57488	0
FBgn0037356	CG12170	9.31158	9.32928	9.51879	10.5439	10.6262	10.2486	8.56046	8.23635	7.49043	8.14356	8.21572	8.74295	9.61782	9.9861	9.9543	10.0438	9.75856	9.55526
FBgn0037354	CG12171	10.5531	8.80173	11.7379	12.1783	11.5575	12.1327	9.79194	9.29757	9.02102	9.48014	8.37857	8.21866	8.2118	10.2994	10.8999	10.783	10.8839	10.4152
FBgn0037305	CG12173	8.70051	6.95662	8.45057	9.3747	9.58129	9.69028	8.94053	8.76588	8.861	8.76345	8.53079	8.49901	8.69991	8.61435	8.80708	8.70736	8.8278	9.24206
FBgn0030510	CG12177	7.94743	7.87785	10.0763	10.8952	10.2222	9.88899	8.14142	7.0308	6.66964	9.47426	10.4166	10.3281	9.81718	9.80549	10.2741	9.78386	10.518	9.91924
FBgn0025388	CG12179	10.5442	8.87665	9.20078	7.40246	7.0145	7.47941	9.52653	9.43776	9.42332	9.89541	10.2627	10.3642	10.4901	10.2541	10.6516	11.242	9.0236	9.77382
FBgn0037377	CG1218	10.1552	8.13737	7.05379	8.04527	8.295	8.49323	8.75953	9.72752	9.04762	8.28128	8.14429	7.80435	8.02933	7.7422	7.441	7.55429	8.84836	9.66292
FBgn0028504	CG12182	6.50584	6.99161	6.17321	6.65709	6.59002	6.3763	6.94326	7.39659	7.33253	7.09602	7.27086	6.81079	6.737	6.0609	6.29626	6.55535	6.36712	6.67913
FBgn0025387	CG12184	4.18447	2.6981	3.42863	2.57207	1.12234	2.44264	7.49978	7.7866	7.6023	8.35992	8.86603	9.37067	9.54788	9.50297	9.89283	10.263	3.72594	4.35272
FBgn0031636	CG12194	6.66463	7.75695	9.47562	10.052	8.9727	8.19869	9.72298	9.28844	8.45269	8.52261	8.74163	9.27642	9.44227	9.32814	9.90845	10.4726	9.01681	7.54441
FBgn0031018	CG12200	8.59104	6.74322	6.80648	1.9884	2.51298	0	4.13348	3.83198	3.10346	2.60496	2.46859	3.0287	3.29363	3.42521	2.36123	2.62514	6.08465	7.40434
FBgn0031021	CG12203	9.78127	10.117	11.242	11.7947	11.982	11.936	10.4443	9.4905	9.50648	9.39866	9.49901	10.274	12.0427	12.8602	12.6437	11.1887	11.9775	10.3038
FBgn0031022	CG12204	9.05259	7.14248	6.11631	7.17444	6.86228	6.21334	7.69966	7.29077	7.06138	7.68002	7.76268	6.87989	6.62705	7.57721	6.42342	7.17874	8.53612	8.79313
FBgn0029662	CG12206	2.65234	8.99175	9.74326	9.69706	10.6045	10.628	9.53862	9.39442	9.4392	9.69762	9.69855	10.9737	11.1164	10.1742	9.6301	9.96266	7.19132	5.31697
FBgn0038220	CG12207	10.9287	10.6358	10.8516	10.4531	10.3935	10.5533	11.2294	11.2405	11.2152	11.5081	11.0649	11.1898	11.3316	12.148	11.849	11.9669	10.9043	11.0135
FBgn0033498	CG12209	0	1.15048	1.92248	0	0	0	6.70658	7.35636	6.93683	7.54628	8.0528	8.78139	9.26549	9.53411	9.73716	10.2395	1.39556	0
FBgn0260742	CG12213	10.1735	10.7496	9.68575	9.78543	9.612	9.65896	9.92991	10.1653	10.482	10.2271	11.0304	10.7492	10.545	9.46867	9.71068	9.5234	9.32815	9.71203
FBgn0043796	CG12219	10.5607	9.84386	8.86313	8.63919	8.12294	8.19869	8.69618	8.54842	8.6834	8.95085	9.09863	8.75772	8.45645	8.57343	8.59958	9.08233	9.40998	9.97601
FBgn0037974	CG12224	0	3.84987	7.34752	6.79201	6.25414	7.11402	7.51618	8.35487	10.0359	8.41621	8.14043	7.83947	6.56876	8.27758	7.75609	8.15643	6.95575	6.1749
FBgn0036723	CG12229	1.8653	4.48207	4.7069	5.19439	5.47732	5.00245	8.79356	9.19863	8.97029	9.84047	10.2715	10.9925	11.5303	11.7004	11.954	12.4271	4.67037	4.49764
FBgn0031026	CG12231	0	0	0	0	0	0	4.13348	4.47155	4.01699	5.04243	5.5345	6.15999	6.83916	6.85138	7.18818	7.58698	0	0
FBgn0029822	CG12236	11.1917	9.35235	8.4734	8.90936	8.4487	8.25215	8.98832	9.03893	9.14056	9.16676	9.59096	9.26872	8.90816	8.99443	8.53667	8.88086	10.288	10.7351
FBgn0031048	CG12237	11.5678	9.64719	8.83255	9.4087	9.39208	9.79845	9.92991	9.68057	9.50511	10.0674	10.1616	9.97557	10.1865	11.0874	10.1961	10.335	10.8926	11.1445
FBgn0029810	CG12239	1.8653	5.40858	10.6502	11.0445	9.77204	8.56259	8.41064	7.68815	7.06882	5.88509	6.71844	8.19987	9.65331	9.76568	10.8826	12.1596	8.91325	8.22375
FBgn0038304	CG12241	10.1768	10.0447	9.35322	9.75437	10.2036	9.80562	9.77159	9.78061	10.0244	9.83932	9.79253	10.2656	10.0862	10.022	10.4699	10.5649	9.56557	9.88999
FBgn0026148	CG12253	8.41787	7.66889	6.88523	6.32455	5.27292	5.87462	6.84283	7.33876	6.8005	7.43564	7.77268	7.67033	6.78898	5.56301	6.19803	6.29538	6.20116	7.8446
FBgn0038002	CG12256	0	0	1.26025	0	0	1.68624	1.61771	0	0	0.787641	3.94119	2.43472	2.97249	2.21825	1.02469	2.40813	0	0
FBgn0039557	CG12259	9.09854	9.19909	8.39783	8.69536	8.60515	8.13181	8.47916	8.2521	8.77493	8.38207	8.38184	8.16153	7.78884	7.75039	7.81029	7.94067	8.23404	8.72115
FBgn0035811	CG12262	7.60949	4.0754	4.74494	6.89153	7.9688	8.33376	9.08493	8.42602	7.59201	6.2442	6.30106	6.52178	7.44443	7.08929	7.75609	6.91598	7.45539	7.65672
FBgn0034346	CG12263	10.1702	10.4726	10.0017	10.4653	10.6758	10.3526	9.58988	9.92318	10.1393	9.7999	10.3064	9.99673	10.4882	9.70593	9.49184	9.43817	9.89455	9.96046
FBgn0032393	CG12264	9.66863	9.68189	9.66234	10.7268	10.846	10.8226	9.58988	9.39016	9.25746	9.309	9.42797	9.71881	10.3512	10.1712	10.5871	11.3502	10.2324	10.2253
FBgn0038057	CG12267	7.19366	7.66021	7.76343	7.98457	8.44383	8.40158	7.22842	7.40225	7.2564	6.94263	6.92996	7.40559	7.16841	6.30263	6.61831	6.72944	7.77836	7.8446
FBgn0039131	CG12268	1.8653	5.36654	10.4028	7.89747	7.97557	9.37072	6.96731	8.0031	10.6245	13.7081	10.5607	9.75697	10.2597	11.1491	11.5725	10.5973	9.04381	5.59988
FBgn0038665	CG12269	3.68879	3.84987	2.55675	3.89244	4.22149	3.30345	2.36113	3.89754	3.21493	5.27668	5.16062	6.72324	9.57958	7.87536	8.23367	7.23758	6.90757	6.13112
FBgn0037491	CG1227	9.2377	8.14981	8.48469	7.9902	8.22862	8.66074	7.44944	7.44673	7.55011	6.79948	6.92996	7.30867	7.24485	7.27089	7.31544	7.23758	7.93077	8.75037
FBgn0036571	CG12272	8.9445	8.52906	8.04073	7.76594	8.32178	8.92054	10.169	10.5047	10.725	9.20099	9.20592	8.91085	9.01843	8.1535	8.73184	8.45803	8.60118	8.93988
FBgn0038847	CG12278	0	5.74025	1.92248	0	0	0	0	0	0	2.42156	1.32865	5.56284	2.2968	3.72002	1.61779	0	0	0
FBgn0038080	CG12279	7.61922	6.73498	7.03856	7.96757	8.77369	8.66862	8.76641	8.36069	8.37381	8.30797	8.501	8.16153	8.22129	8.20799	8.35715	8.29347	7.79434	7.83099
FBgn0032620	CG12288	9.42133	9.77422	8.36156	9.69706	9.31952	8.75264	7.10376	7.22845	7.32012	7.23465	6.87528	7.35794	6.56876	5.89367	5.25712	4.83644	8.05983	9.31234
FBgn0036160	CG12289	0	1.15048	0	0	0	0	7.0597	7.46846	7.19654	8.23682	8.64415	9.59686	10.2655	10.589	10.8409	11.2644	0	0
FBgn0039419	CG12290	7.46588	7.81672	10.3834	9.47438	8.7698	9.16869	8.2823	7.79952	10.9319	9.92911	8.13656	8.23458	9.607	11.0009	9.83027	9.8594	9.21985	8.48945
FBgn0032295	CG12299	12.0627	10.7465	10.7949	9.61207	8.84189	8.59605	10.0304	9.82971	9.72584	10.448	10.59	10.1318	9.37796	9.72681	9.13899	9.20534	10.8228	11.169
FBgn0036514	CG12301	9.63785	9.31967	9.84636	10.0303	9.51089	9.4276	7.92516	8.22682	8.06343	7.69526	7.68001	7.80435	7.54612	7.17689	7.2085	7.39356	9.02586	9.74144
FBgn0036515	CG12304	10.395	10.7889	9.36548	11.316	11.3643	11.514	10.1871	10.1145	10.0196	9.77978	9.90372	9.95571	10.0587	10.1939	9.85948	10.0936	10.4683	10.5208
FBgn0032370	CG12307	0	0	0	0	0	2.44264	8.16241	8.05431	7.83821	8.64019	9.11051	9.88267	10.5346	10.5798	11.0671	11.4294	0	0
FBgn0033542	CG12309	0	3.05646	4.03114	4.985	3.38073	4.53492	9.76475	9.95143	9.81811	10.5674	10.9741	11.237	11.3189	11.1522	11.4439	11.9854	4.04384	3.26846
FBgn0035134	CG1231	0	0	2.99582	5.02938	4.12747	4.22847	3.21342	3.69119	3.67099	4.31343	3.71077	4.65743	5.75046	5.4867	4.57043	4.54849	4.47261	2.41091
FBgn0036467	CG12310	1.8653	3.05646	11.8468	14.0956	13.9098	13.8753	12.8374	11.43	8.53824	2.76766	3.71077	4.03766	1.56405	3.96469	7.22854	8.1433	3.97069	0
FBgn0036483	CG12316	11.4329	9.10954	8.17565	9.05332	8.99284	8.92054	8.89736	9.0225	9.22953	9.16311	9.50652	9.7995	8.79196	8.68008	8.82364	9.04751	10.1185	10.9845
FBgn0038590	CG12320	7.28208	7.42445	6.11631	7.18429	7.26688	7.6324	7.68523	7.51098	7.7714	7.60666	8.17856	7.28339	7.34375	6.91099	6.81671	7.6929	7.35835	8.03477
FBgn0038577	CG12321	10.5014	7.65586	7.14195	8.61755	9.92834	9.28098	10.699	10.9963	11.1324	9.77381	9.7181	9.76247	9.73343	10.3568	10.4402	10.868	9.84296	10.1173
FBgn0033557	CG12325	10.1333	10.0101	10.1177	11.0891	9.97464	9.77308	8.62236	8.51226	8.26469	8.15095	7.95512	8.05798	7.76956	8.24899	7.34328	7.51405	9.81972	9.93205
FBgn0035137	CG1233	9.87156	9.05764	9.72196	9.7494	9.64206	9.76206	10.1376	9.83286	9.78236	9.32052	9.42321	9.24534	9.3173	9.16327	9.50011	9.96266	9.6961	9.82623
FBgn0038617	CG12333	10.0368	8.08971	7.91292	8.63201	8.51519	8.76004	9.13887	9.18557	9.28806	9.3123	9.1948	9.18381	9.20936	10.0237	9.92082	9.98736	9.71302	9.8867
FBgn0033543	CG12338	6.09609	7.16104	8.85663	9.7951	9.87689	10.2695	10.2979	10.4518	11.1204	8.85906	8.81851	9.0965	9.18774	9.08779	10.3932	10.0343	9.65438	8.98361
FBgn0037489	CG1234	9.83862	10.5002	10.5809	11.0041	10.2363	10.0211	9.01741	9.16242	8.91358	8.81786	8.86135	9.01437	8.80148	8.66284	8.53667	8.86762	10.1786	10.3258
FBgn0033550	CG12341	8.70051	8.44823	8.21344	7.86109	7.91354	8.00051	8.49579	8.74377	8.89278	8.82481	8.43951	8.37763	8.79196	8.64978	8.13094	8.39666	8.2104	8.34366
FBgn0033556	CG12343	8.73672	9.54253	9.2059	7.78548	8.17675	8.32381	8.68172	8.89989	8.88648	8.67136	8.81851	9.05378	8.89932	7.98344	8.91305	8.6279	7.61992	8.57362
FBgn0033558	CG12344	1.8653	2.01782	6.64489	7.56202	5.95893	5.00245	5.40522	6.60969	5.66423	6.57611	6.34196	5.97022	6.32646	9.33632	8.52456	8.4964	7.12544	3.80263
FBgn0038558	CG12347	0	0	0	0	0	0	4.69078	5.52417	4.6924	5.45446	6.47049	6.91982	7.73685	6.99602	7.86253	8.01463	0	0
FBgn0040805	CG12355	1.8653	5.9398	8.3275	8.68499	8.7698	7.28792	5.09178	5.75393	5.84838	6.068	6.20086	7.30867	7.73685	7.58638	8.95876	8.4756	6.01359	5.94142
FBgn0037370	CG1236	10.1784	9.76515	8.57191	9.5863	10.192	10.4947	12.3466	12.2722	12.3769	12.006	11.4655	11.366	10.5988	9.68046	9.20875	9.00702	9.61591	9.88011
FBgn0038111	CG12360	11.0343	10.5696	9.89368	10.236	10.8543	10.8523	11.2997	11.2856	11.3268	11.1553	11.3682	11.6607	11.8316	11.5936	11.9719	12.2486	10.2177	10.525
FBgn0036082	CG12362	0	1.78231	0	0	0	5.00245	8.24344	8.39231	7.88952	9.00079	9.24957	9.91842	10.5317	10.2938	11.2063	11.2815	1.39556	0
FBgn0033774	CG12374	1.21519	6.25989	2.99582	0	0	0	2.36113	3.36018	1.9114	4.20398	3.53378	3.44822	0	7.5955	16.644	17.0038	16.6854	16.1333
FBgn0031987	CG12375	9.40454	7.89274	8.83696	10.0013	10.2021	10.4196	9.73704	9.4015	8.98216	8.94448	8.3687	8.67847	9.43413	9.28936	9.83518	9.99834	9.55466	9.67821
FBgn0033323	CG12376	0	0	0	0	0	0	8.52038	8.73034	8.33424	9.09959	9.53473	10.0995	10.4823	10.2043	10.6178	11.0918	1.39556	0
FBgn0030676	CG12379	1.8653	4.73431	4.66784	5.07243	4.54615	4.899	2.84932	3.26403	3.67099	2.60496	3.79173	3.29473	3.43084	3.05426	3.62991	4.65099	3.43102	4.19159
FBgn0033624	CG12384	10.1735	11.2055	10.1068	10.3907	10.8994	11.4307	12.2272	11.9671	11.7427	10.8218	10.8197	10.5679	10.4654	10.6998	11.0104	11.1564	11.0628	10.7712
FBgn0037368	CG1239	9.18298	7.02578	4.78199	7.26074	7.00131	7.1595	6.45767	6.81024	6.23968	6.68194	6.79899	6.30774	5.8517	5.77035	6.02548	6.23065	8.07735	9.2726
FBgn0033581	CG12391	11.7582	10.977	9.67594	9.77406	9.612	9.4643	9.96318	9.75541	9.98663	10.2095	10.2358	9.21891	9.01843	8.70975	8.9855	9.17985	10.1015	10.9968
FBgn0031768	CG12393	9.76602	9.47982	9.0031	9.20613	9.14755	8.68427	9.21115	9.02066	9.03628	9.28569	8.93894	8.77777	8.79196	9.3818	9.24364	9.36843	9.31158	9.00802
FBgn0030722	CG12395	1.8653	1.15048	0	0	0	0	6.23801	6.42194	5.66423	6.50867	7.03347	7.64673	8.07192	7.31569	8.0544	8.19935	1.39556	0
FBgn0030596	CG12398	0	1.78231	2.99582	3.44536	1.74588	0	5.257	4.47155	4.13507	4.08555	4.5653	4.30218	3.14198	4.35644	2.84943	0	8.43097	9.46117
FBgn0031505	CG12400	9.07751	10.6708	11.0258	11.2722	11.7596	11.876	9.86097	9.23713	9.1012	9.21516	9.02099	10.1757	11.8893	12.0449	12.001	10.5442	11.1157	9.70458
FBgn0038202	CG12402	0	9.04769	9.18703	8.00138	7.02757	5.35499	7.0597	7.57248	7.65267	8.30797	8.82814	8.86045	8.47243	7.77466	7.94358	7.86804	5.32704	4.19159
FBgn0032465	CG12404	9.92942	9.55778	8.43901	9.99436	10.5647	10.238	10.0131	10.2087	10.1152	9.66573	9.90372	9.84859	9.65331	9.76568	10.0147	10.6647	9.94793	9.81244
FBgn0039588	CG12413	8.30181	8.08323	7.89188	8.73609	8.83818	9.00394	7.34316	6.81024	7.0909	6.76135	7.30573	8.27362	8.51935	7.6664	7.37958	7.53431	7.83097	7.89781
FBgn0037797	CG12420	5.03216	3.15854	5.63918	4.30722	2.51298	0	2.36113	0.732964	2.70564	3.8874	4.07661	6.30774	3.14198	3.84754	2.62588	2.40813	2.34406	0
FBgn0039552	CG12426	0	2.22022	0	2.30955	2.51298	0	5.88089	5.7889	5.12231	6.2442	6.77927	7.02118	7.44443	7.90498	7.92528	8.51691	2.09147	0
FBgn0039543	CG12428	10.4628	9.63396	9.43838	9.53528	9.43932	9.38993	10.9906	10.0556	9.51739	9.02714	9.35324	9.11382	8.95158	9.75148	10.1509	10.4218	10.1796	10.2409
FBgn0032065	CG12438	0	0	0	0	0	0	5.77586	6.68588	6.2658	7.31581	7.68001	8.14197	8.58699	8.32218	8.52861	8.92244	0	0
FBgn0032094	CG12439	0	0	0	0	0	3.30345	4.90517	5.25076	5.25865	5.69593	6.07711	6.36671	6.15878	5.9516	6.35214	6.44555	0	0
FBgn0031201	CG12446	2.65234	1.78231	2.37466	1.57466	1.74588	0	6.3881	6.15335	6.57878	7.72528	7.62584	7.90724	8.13354	8.01774	8.73184	9.19689	1.39556	3.80263
FBgn0028857	CG12448	0	0	1.26025	1.57466	0	0	7.64105	7.8542	7.33253	8.32441	8.76438	9.64132	9.95865	9.33087	10.111	10.097	0	0
FBgn0035360	CG1246	4.2857	6.86145	11.6162	11.4129	11.2406	10.7994	9.95418	10.7771	11.0878	9.41256	7.86912	7.10439	6.75017	8.01774	10.1846	10.0116	10.0324	9.07308
FBgn0033861	CG12464	0	0	0	0	0	0	4.90517	5.82304	5.35914	6.46189	6.71844	7.56516	7.98545	7.63138	8.55266	8.38926	0	0
FBgn0040371	CG12470	0	1.50071	1.26025	0	0	3.83886	8.42808	8.87569	8.6834	9.2671	9.60922	10.3648	10.7654	10.3781	11.4757	11.2543	2.09147	0
FBgn0036809	CG12477	1.8653	4.97715	3.76111	4.07289	4.98194	7.24637	6.9188	7.07397	7.23672	7.54628	7.55802	7.74632	7.29065	7.02329	7.84965	8.4686	1.39556	0
FBgn0040871	CG12479	0	0	0	0	0	0	5.09178	5.92088	5.40688	6.14405	6.47049	7.17208	7.59073	7.07633	7.81029	7.97071	0	0
FBgn0030537	CG12480	2.65234	2.22022	13.3195	14.7195	13.8603	11.8284	5.40522	1.21667	0	3.04658	2.0084	4.13133	0	2.55362	0	0	0	0
FBgn0030542	CG12481	0	0	0	3.15617	1.74588	3.59585	6.58749	6.97115	7.4793	8.16197	5.66918	4.21928	2.78041	3.05426	0	2.1526	1.39556	0
FBgn0040688	CG12483	0	0	2.99582	2.30955	0	3.83886	0	0	0.757392	0	0	1.67956	0	7.18898	7.15714	5.07637	5.43975	3.26846
FBgn0086604	CG12484	0	5.75662	9.90527	10.3552	8.53821	7.61618	7.18805	7.36218	7.76683	8.58396	8.75431	9.60403	10.4	11.2288	9.77513	9.44532	8.94939	6.3758
FBgn0034782	CG12490	0	0	5.79232	5.59954	5.55161	4.78754	3.74558	1.86718	1.25149	2.42156	0	0	0	0	1.61779	2.98049	2.55894	0
FBgn0034900	CG12491	0	0	8.01761	8.65698	0	3.30345	0	0	0	0	0	0	1.97645	1.14911	0	0	0	0
FBgn0035571	CG12493	3.15871	3.84987	4.09143	0	3.38073	6.62351	8.41939	8.08277	8.48363	8.4345	8.8543	9.06124	8.74338	8.1535	9.06568	9.03335	5.64176	5.46535
FBgn0040385	CG12496	1.8653	7.01221	2.37466	1.57466	1.74588	3.30345	3.21342	2.65453	1.25149	3.28021	2.46859	0	0	1.78053	0	0	0.860333	0
FBgn0040356	CG12498	0	0	0	0	0	0	5.77586	6.1667	5.40688	6.48547	7.13781	7.58599	8.1285	8.20203	8.65987	9.13191	0.860333	2.90249
FBgn0038968	CG12499	11.5828	9.86194	10.5624	11.6143	10.5192	10.3984	9.46873	9.60898	9.16852	9.02914	9.01679	9.02508	8.63748	9.08779	8.52456	8.31315	11.1467	11.6769
FBgn0035171	CG12502	1.8653	6.15266	3.76111	3.44536	3.01114	5.50346	4.69078	4.02034	4.9068	5.38094	6.31482	5.72186	5.46108	5.02954	4.29436	5.95818	6.21706	6.61702
FBgn0031276	CG12506	0	1.15048	9.64485	8.26996	1.74588	5.00245	2.36113	3.53516	0	0	0	2.106	1.56405	5.83333	9.85788	9.94511	1.39556	0
FBgn0030729	CG12507	0	5.92539	4.36003	4.23326	3.53518	3.30345	3.74558	2.31391	1.9114	4.51017	6.12477	8.19174	7.07727	1.78053	2.84943	0	0	0
FBgn0031729	CG12511	0	0	0	0	0	1.68624	2.36113	3.69119	3.59059	4.76262	5.66918	5.76633	6.56876	6.50961	7.26781	7.04394	0	0
FBgn0031703	CG12512	7.90032	3.96704	9.60145	11.3612	11.2497	11.5096	6.52404	4.07803	3.74715	2.76766	2.46859	4.71907	5.99138	8.15966	9.72133	10.0579	9.57022	8.93353
FBgn0039577	CG12516	0	0	0	0	0	0	6.3881	6.42194	6.68908	7.29594	7.74245	8.67264	9.01843	8.25475	8.98845	8.97279	0	0
FBgn0032311	CG12517	0	0	0	0	0	0	0	0.732964	0	0	0	0	0	0	1.61779	1.84186	5.38449	7.05204
FBgn0036872	CG12519	0	1.15048	5.55604	3.68615	8.31113	10.7258	2.36113	0	1.61885	9.6265	5.77253	5.52881	3.55613	6.6209	1.61779	0	0	0
FBgn0036324	CG12520	4.91063	1.15048	3.60443	2.79409	0	0	2.36113	1.21667	0	1.29425	2.46859	6.6774	7.55365	6.54767	3.95264	3.5032	4.52465	5.15156
FBgn0040816	CG12521	0	0	0	0	0	0	6.07047	6.28166	5.77752	6.79948	7.05002	7.93673	8.26783	8.49769	8.88491	9.01665	1.39556	0
FBgn0036131	CG12522	0	2.22022	8.3275	11.2472	7.10362	6.07778	0	1.86718	1.9114	0.787641	0	2.2797	0.984346	1.78053	1.61779	3.26539	0	0
FBgn0036102	CG12523	4.2857	3.58243	5.51261	4.50875	9.48506	9.83395	2.36113	0	0	4.08555	2.0084	5.08957	4.05785	3.42521	0	2.40813	1.39556	0
FBgn0031064	CG12531	1.8653	7.37759	10.7715	11.0344	9.2954	8.13181	8.17279	7.92665	8.04092	7.6902	7.04177	7.98458	10.0075	10.2162	9.58418	9.63392	8.21437	6.51853
FBgn0029657	CG12535	3.95781	3.42748	3.5192	3.44536	3.20774	0	6.45767	6.55994	6.38977	7.16335	7.60358	7.81144	8.11329	8.27191	8.45821	9.05454	3.19449	0
FBgn0038157	CG12538	0	0	0	0	0	0	0	1.57829	0	1.29425	2.46859	2.106	0	1.78053	2.03688	3.88608	0	0
FBgn0030586	CG12539	0	4.35883	1.26025	3.44536	2.51298	5.18946	9.44752	9.93299	8.75201	5.50148	7.45614	5.47623	3.77815	5.70449	4.13359	2.81373	3.81222	0
FBgn0030570	CG12540	0	3.84987	3.76111	3.68615	9.39964	7.40583	0	1.86718	1.25149	2.2114	1.32865	2.43472	1.56405	0	0	0	0	0
FBgn0029930	CG12541	0	4.97715	8.49029	8.25603	6.81782	5.50346	5.40522	6.79312	6.66964	5.88509	5.88751	7.28339	8.90816	8.75925	7.14665	6.65739	6.3528	3.80263
FBgn0037178	CG12546	0	0	8.76936	7.81747	5.13475	0	0	0	0	1.66846	0	1.07152	1.97645	1.78053	2.03688	2.1526	1.39556	0
FBgn0250830	CG12547	9.76163	9.92576	9.76424	9.08257	9.27087	9.69801	9.77841	10.2548	10.1802	9.77978	9.95405	10.2303	10.0875	8.77136	9.04039	8.65898	8.75342	9.22134
FBgn0031974	CG12560	7.36539	8.48061	9.25451	8.31099	8.63107	8.51089	7.14652	7.0308	6.96899	8.1729	7.55802	7.53976	7.61973	7.83745	7.91294	6.84206	7.45539	7.8446
FBgn0039958	CG12567	10.9815	10.4394	10.3621	8.3596	8.68158	8.95963	8.98832	9.67707	9.51194	9.42786	9.30061	9.49041	9.2236	7.96949	8.68184	8.16944	8.75069	9.95106
FBgn0031190	CG12576	11.33	9.6273	12.4347	10.7158	10.2122	12.4861	11.7916	11.9154	11.7808	11.3032	10.6229	10.227	10.5058	11.5009	11.3697	11.1823	11.4157	11.1334
FBgn0037213	CG12581	7.85162	12.589	11.1726	11.6347	12.058	11.6316	11.2043	11.225	11.3831	11.7045	11.8636	11.82	12.0275	12.6665	11.2687	10.8746	10.8518	9.41172
FBgn0037215	CG12582	10.3865	9.3843	9.87236	10.4774	10.5134	10.7352	10.9818	11.1285	11.0404	10.8663	11.2365	11.1108	10.3173	10.3174	10.9491	11.0217	10.7543	10.7333
FBgn0040684	CG12589	0	1.15048	0	0	0	0	5.09178	5.60489	5.45308	6.0523	6.39476	6.95867	6.91129	7.1524	7.94963	7.93052	0	0
FBgn0037294	CG12590	0	0.687008	2.16621	3.308	1.74588	0	2.36113	2.65453	3.21493	2.42156	3.53378	3.88466	3.67141	3.05426	2.84943	3.96779	2.55894	0
FBgn0037811	CG12592	4.3803	3.05646	1.62904	2.57207	0	3.59585	5.72033	5.69983	5.23239	5.98772	6.28717	5.99535	6.36122	5.40613	6.40593	6.65739	3.43102	5.59988
FBgn0037941	CG12594	0	5.42915	9.5229	9.66753	8.36877	6.74782	6.70658	6.83555	7.43394	8.59755	8.94116	9.9143	9.73508	8.23739	7.65605	7.97071	6.84754	5.46535
FBgn0035481	CG12605	4.91063	8.08323	8.74142	8.98736	7.48161	6.91626	9.11215	9.30966	9.44206	10.5317	11.0624	11.3304	11.3392	11.0842	11.6447	11.9569	7.36551	6.03939
FBgn0035545	CG12607	3.82956	3.84987	12.5702	11.8892	11.4518	13.393	4.69078	3.53516	2.70564	2.42156	3.332	5.30589	3.67141	6.47052	3.50401	0	1.39556	2.41091
FBgn0030630	CG12608	9.37613	9.6428	9.45998	10.7218	9.89127	9.65896	8.61477	8.60594	8.39468	8.39458	8.06099	8.01869	7.6411	8.09687	8.0822	8.64663	9.35175	9.44338
FBgn0030952	CG12609	0	0	0	0	0	0	6.81659	6.94037	6.81826	7.52368	8.1558	8.70156	9.07971	8.77136	9.35038	9.70265	1.39556	0
FBgn0040996	CG12617	0	1.78231	1.26025	2.30955	0	0	7.26769	7.70656	7.41656	8.10603	8.73908	9.138	9.52698	9.18154	9.76487	9.86207	0	0
FBgn0032626	CG12620	0	0	1.26025	0	0	2.44264	7.61083	8.03986	7.79402	8.41928	8.85194	9.55099	9.85272	9.31992	9.71779	9.92608	0	0
FBgn0030224	CG12637	0	3.25387	0	1.57466	0	0	6.45767	6.39948	5.98046	7.35474	7.45614	8.00018	8.51935	8.73058	9.16001	9.33802	1.39556	0
FBgn0030202	CG12640	0	1.15048	0	0.992277	1.12234	0	0	1.21667	0	0	0	0	1.56405	0	0	0	0	0
FBgn0040942	CG12643	0	7.89644	9.08323	8.43988	7.58251	8.92054	9.33648	10.0412	11.1316	12.3578	11.722	11.5641	10.0534	9.18758	8.0544	6.47379	7.37262	5.31697
FBgn0030181	CG12645	0	0	1.26025	0	0	0	0	1.86718	0	0	1.32865	0	0.984346	1.78053	4.8546	5.14824	0	0
FBgn0035517	CG1265	8.11499	8.17439	10.6904	10.1866	9.04841	10.9924	10.2643	9.57933	8.73575	8.18375	7.98556	8.25293	8.22601	9.2174	9.8944	9.55349	9.03262	8.32435
FBgn0031080	CG12655	0	4.48207	7.85323	7.42754	6.86228	7.01853	8.43672	8.45625	10.6395	6.55398	5.27768	4.49071	6.94605	7.20097	7.68535	8.94784	6.84754	6.51853
FBgn0040929	CG12659	8.93285	8.44823	8.14041	7.03991	6.93347	7.1595	6.8686	7.35636	7.11984	7.72528	7.49896	7.27315	7.15856	8.97011	5.80296	6.65739	7.71257	7.7023
FBgn0030071	CG12661	1.8653	0	0	0	0	0	4.43887	4.8483	3.59059	5.27668	5.66918	5.66033	5.64157	5.83333	6.19803	6.38734	1.39556	2.41091
FBgn0030074	CG12662	1.8653	0	0	2.30955	0	0	0	1.86718	1.25149	0	0	2.43472	3.14198	2.55362	2.36123	2.62514	1.78508	0
FBgn0030886	CG12672	0	0.687008	5.55604	6.32455	5.13475	4.04677	3.21342	2.92989	3.41495	4.20398	3.332	4.30218	4.8276	6.92551	5.40534	5.24973	4.47261	0
FBgn0031388	CG12674	0	1.15048	1.26025	1.57466	0	4.22847	7.01424	7.18316	7.1482	7.26221	7.71676	7.70121	7.54612	7.07633	8.18322	8.35551	0	0
FBgn0031103	CG12679	0	0	0	0	0	2.44264	7.44944	7.70198	7.47371	8.38207	8.7843	9.2082	9.76784	10.6294	10.671	11.3564	0	0
FBgn0029740	CG12680	0	2.22022	1.26025	1.57466	0	2.44264	5.09178	5.25076	5.49786	6.43792	6.79899	6.97139	7.75657	7.30462	7.86253	8.14769	1.39556	0
FBgn0029730	CG12681	0	1.15048	1.26025	0	0	0	7.0597	7.59242	7.24331	7.99541	8.30807	9.17834	9.19979	8.44825	9.04039	9.38897	1.39556	0
FBgn0029729	CG12682	0	0	0	0	0	2.44264	4.43887	4.8483	5.12231	5.98772	6.07711	6.95867	7.1879	7.76661	7.64117	8.38183	0	0
FBgn0029717	CG12684	0	0	1.26025	0	0	0	7.0597	7.50046	7.2301	7.60127	8.14043	8.94834	9.31064	8.6454	9.2163	9.30696	0	0
FBgn0029707	CG12688	2.92763	1.78231	2.71842	1.57466	0	0	3.21342	2.65453	2.3625	2.76766	3.71077	2.81948	0	3.58013	2.62588	3.88608	3.63417	3.80263
FBgn0029952	CG12689	0	2.22022	0	0	0	3.30345	7.64105	7.6695	7.59201	8.35032	8.38184	9.06717	9.40528	8.93105	9.7089	9.72632	0	0
FBgn0029701	CG12691	0	0	0	0	0	0	5.88089	5.43867	5.49786	6.33785	6.67641	6.91324	7.26334	8.00411	8.47509	8.88086	0	0
FBgn0029703	CG12692	0	0	1.26025	0	1.74588	4.78754	8.68172	8.79628	8.67855	9.32869	9.7168	10.2494	10.5048	10.2741	10.6828	11.0688	0	0
FBgn0029705	CG12693	0	0	1.62904	2.79409	2.17983	4.22847	7.67065	8.0898	7.80296	8.42538	8.99558	9.63134	9.99507	9.95458	10.3675	10.6338	0	0
FBgn0030721	CG12698	1.8653	2.8277	2.99582	0	0	3.30345	7.14652	7.36797	7.34484	7.89335	8.45824	8.87068	8.92858	8.19606	9.14954	9.19052	0	0
FBgn0046294	CG12699	0	0	1.26025	1.57466	0	6.62351	11.7057	11.9931	11.7372	12.5239	13.0185	13.666	14.1256	13.8856	14.4376	14.627	2.55894	2.41091
FBgn0031070	CG12702	10.9539	9.92304	8.48187	5.86742	7.14019	7.40583	8.95864	8.64702	8.70027	9.77859	9.43271	8.11642	7.57601	8.70975	8.78356	8.87028	9.06812	9.69334
FBgn0030666	CG12708	10.2739	7.59344	4.45487	5.02938	3.91877	4.53492	7.14652	7.33285	7.36914	7.86666	7.01672	6.58108	4.8276	5.32079	3.21353	4.65099	8.06423	8.94621
FBgn0035392	CG1271	7.63849	8.03373	7.86191	8.63919	8.27321	8.64484	8.93444	8.80057	9.1737	10.2306	8.8161	9.02813	8.88745	8.56881	9.31801	9.31868	8.2573	8.19215
FBgn0036536	CG12713	9.10893	7.55652	7.18409	6.91538	6.06419	6.71774	6.3881	7.32692	7.00045	7.00106	6.92996	6.89332	6.87568	6.38902	6.95545	7.15277	6.9652	8.18146
FBgn0030443	CG12715	0	0	1.26025	1.9884	1.74588	3.83886	12.0343	10.9727	9.04007	6.29845	4.2004	2.57469	0.984346	2.21825	1.61779	1.44527	0	0
FBgn0030439	CG12716	0	0	3.8335	3.15617	0	0	2.36113	1.86718	2.54424	0	0	1.07152	2.2968	2.55362	2.84943	4.92093	7.36551	8.69883
FBgn0030420	CG12717	9.69187	7.46486	6.71363	7.22302	6.74052	7.13694	7.98528	8.0471	7.91451	7.89335	8.01957	8.02785	7.963	7.12748	7.22854	7.22101	8.27639	9.25231
FBgn0030373	CG12721	7.65751	5.89614	5.22032	2.79409	2.51298	3.30345	3.21342	2.31391	2.3625	2.76766	2.81695	3.12293	3.87753	4.26802	3.21353	2.62514	6.11891	6.13112
FBgn0030459	CG12723	3.82956	5.56546	4.98633	6.17455	12.6223	10.8781	0	1.86718	1.25149	9.97252	6.2302	6.18205	12.1543	6.43035	1.61779	1.44527	0	0
FBgn0030483	CG12725	0	1.15048	1.92248	0	1.74588	0	4.69078	5.03467	4.76747	4.83782	5.46214	5.78086	5.39552	4.66422	5.66269	5.766	1.39556	0
FBgn0029825	CG12728	7.5799	7.6471	7.03856	6.83014	6.31938	6.5571	7.0597	7.55227	7.70134	7.55187	7.46233	7.33844	7.00218	6.21074	6.94338	6.52867	5.83962	7.18642
FBgn0029816	CG12729	0	0	0	0	0	2.44264	5.77586	6.24435	5.6244	6.57611	6.82807	7.52689	7.94019	8.47318	8.90684	9.1777	0	0
FBgn0035522	CG1273	4.2857	11.8396	6.83321	7.08266	11.2385	8.62876	8.92218	10.1393	11.1549	7.83947	11.4941	11.2003	7.29963	6.30263	5.77598	2.1526	5.2672	2.41091
FBgn0029771	CG12730	4.07559	8.96735	8.11522	7.62845	7.89225	7.96253	8.33871	8.57622	8.53018	8.62965	8.33533	8.79755	9.45238	10.1419	8.6413	8.83533	8.13289	7.02838
FBgn0033184	CG12736	9.56922	9.90846	9.69063	10.3541	10.4419	10.6679	9.586	9.15574	9.08111	9.36886	9.8598	10.5726	11.2464	11.1429	11.3395	11.5126	9.79344	9.68957
FBgn0033459	CG12744	6.84132	8.75565	6.74212	7.53149	7.02757	7.11402	6.45767	7.1296	7.7985	7.3354	7.45614	7.66251	7.2816	6.69059	6.735	6.35733	8.64592	9.02007
FBgn0037341	CG12746	9.39891	8.82132	10.0404	10.2803	10.9197	10.5362	8.52849	8.50176	8.28718	7.93676	8.17102	8.64313	9.22831	9.5246	10.4065	10.7115	9.95979	9.55111
FBgn0035321	CG1275	10.4736	8.8037	11.3941	10.7724	10.6872	11.15	10.587	10.5158	10.3683	10.9246	10.5914	13.0634	12.0336	11.957	11.4663	11.2979	10.8969	10.2149
FBgn0035476	CG12766	0	2.39769	10.9243	8.44808	8.20003	8.16564	4.43887	2.65453	2.70564	4.80071	3.62499	3.77284	5.01388	7.49195	8.89748	8.47909	7.79963	3.80263
FBgn0037206	CG12768	3.53278	9.3961	7.66767	7.13437	6.65885	6.48747	8.14142	8.21722	8.6565	8.9035	9.41684	8.62714	7.29065	6.3679	6.97931	6.92624	5.88013	4.01018
FBgn0033252	CG12769	7.73115	8.75769	8.44191	7.14449	10.656	9.64703	3.21342	4.63423	5.84838	7.00921	6.2302	10.1111	12.9198	9.93497	9.20875	9.22417	8.54244	7.99869
FBgn0030055	CG12772	10.2832	8.87853	8.49867	8.8206	8.4728	8.72265	9.37295	9.23078	9.56814	9.67217	9.22973	9.19876	9.16087	9.81332	9.7231	9.78103	9.79344	9.76311
FBgn0024365	CG12773	11.7757	11.401	11.2805	11.4673	11.8447	11.7746	11.7575	11.7092	11.1962	10.0368	10.4285	9.96369	10.1694	10.412	10.5348	10.6647	11.4401	11.534
FBgn0033301	CG12780	0	0	0	0	0	2.44264	7.51618	7.40789	5.66423	6.3117	6.5885	8.23722	7.17819	5.89367	7.4999	7.7803	5.86002	5.72293
FBgn0034838	CG12782	0	1.78231	2.99582	4.07289	4.47158	5.63807	6.8686	6.92473	7.20332	7.84859	8.06913	8.25293	8.46446	8.517	8.57631	9.40372	2.55894	4.19159
FBgn0038448	CG12783	1.8653	0.687008	0	1.57466	0	0	5.47399	5.96741	5.91593	6.21629	6.69758	7.35794	8.08757	7.96246	8.56453	8.97031	0	0
FBgn0038356	CG12784	0	0	0	0	0	0	5.88089	6.09865	5.74074	6.50867	7.17601	7.70121	8.23541	8.35474	8.29198	8.94784	0	0
FBgn0031041	CG12788	0	0	0	0	0	0	0	0	0	0	0	0	0	0	0	0	0	0
FBgn0031535	CG12795	11.4697	8.8483	8.26015	8.41501	8.71832	8.45727	10.1269	10.7922	11.1804	9.67345	9.22427	9.35376	9.23301	10.1712	9.69636	9.78668	9.88089	10.4973
FBgn0029909	CG12796	1.8653	1.78231	3.42863	4.1553	3.01114	2.44264	3.74558	2.92989	2.98264	3.04658	3.09734	3.58695	3.67141	3.05426	3.50401	3.26539	2.55894	1.65949
FBgn0037779	CG12811	8.12185	8.34105	8.53168	8.59188	9.45634	10.1674	9.65796	8.90786	8.77947	9.98808	9.3314	10.1702	9.295	9.34985	8.6927	8.4686	8.85346	8.89479
FBgn0037796	CG12814	0	9.63286	11.0034	10.3377	10.1597	10.9735	10.3898	10.4347	9.95286	10.6538	10.6672	11.0953	12.191	11.3979	10.4741	9.99591	9.59629	6.8776
FBgn0037798	CG12817	0	5.6555	6.31902	5.93896	5.18229	3.59585	5.60241	6.71345	6.29146	6.99285	7.43108	8.83805	7.92284	7.11486	7.40622	8.13448	3.43102	0
FBgn0037809	CG12818	7.51883	7.12997	7.191	5.76615	6.89118	6.25584	7.01424	6.70432	7.11984	7.2758	7.03347	7.27315	7.06678	5.70449	6.80341	6.52867	5.73306	6.8776
FBgn0033229	CG12822	9.12951	9.0822	8.37375	9.08783	8.57429	8.69974	8.72468	8.68	8.44699	8.95085	9.1948	8.988	8.74338	10.6667	9.27047	9.63548	9.15736	8.84824
FBgn0033222	CG12824	0	0	3.42863	4.37757	4.74921	7.24637	10.5174	10.2112	10.0999	8.33093	5.71141	5.01779	4.92374	6.88149	7.8753	8.13005	7.50804	7.32885
FBgn0033221	CG12825	1.21519	5.38771	9.01288	10.0627	9.94394	10.8137	10.1216	9.43086	8.41816	7.19229	6.65493	6.87989	7.3781	8.33855	9.50628	9.42558	8.68361	8.44545
FBgn0033207	CG12826	1.8653	1.78231	10.1049	9.59186	7.9823	8.57942	9.05156	9.33058	8.97227	4.51017	1.32865	3.44822	5.46108	6.99602	4.13359	4.43814	4.11346	2.41091
FBgn0033145	CG12828	0	1.15048	0	0	0	0	0	0	0	1.29425	0	0	0	6.21074	8.04878	8.01463	0	0
FBgn0033141	CG12831	0	0.687008	0	1.57466	0	2.44264	6.52404	7.50573	7.36311	8.0158	8.30117	9.11238	9.5441	9.45372	9.79374	10.1893	0	0
FBgn0033140	CG12836	0	0	2.99582	3.68615	1.74588	0	0	1.21667	1.9114	0	2.46859	4.45493	4.4294	3.42521	4.50621	3.88608	2.09147	0
FBgn0040666	CG12848	6.39692	9.23896	9.74208	10.1854	10.1818	10.018	8.24344	8.0471	7.90207	7.68002	7.86912	8.86045	10.2022	9.37388	8.78356	8.65282	8.41727	7.24919
FBgn0035068	CG12849	0	0	0	1.57466	2.51298	0	0	0	0	0	0.812159	0	0.984346	0	1.61779	0	0	0
FBgn0035086	CG12851	3.15871	5.80464	9.18703	8.95609	7.39347	6.45136	7.37946	7.8208	8.0856	8.88145	9.20592	9.14924	8.8634	8.35474	8.77677	9.11856	6.60324	4.9647
FBgn0040747	CG12853	0	2.5557	0	0	0	2.44264	7.41487	7.82502	7.5607	8.48509	8.79416	9.43408	9.92129	9.66539	10.9162	10.4523	2.09147	0
FBgn0033963	CG12857	0	2.5557	2.99582	0	1.74588	4.53492	7.98528	8.48052	8.19161	8.80387	9.31266	9.45007	9.37158	9.21149	9.47726	10.2619	2.09147	0
FBgn0033958	CG12858	0	4.97715	11.2244	11.3366	9.83102	8.57942	7.32466	6.79312	6.19958	8.39458	8.08528	9.48598	11.2253	11.1614	10.6064	10.3804	9.27026	7.16488
FBgn0033961	CG12859	9.14643	10.1805	10.573	11.4744	11.4267	11.526	9.35938	8.94903	8.75893	8.65326	8.78924	9.81811	11.4594	12.1261	11.8507	10.4813	11.2175	9.59607
FBgn0033954	CG12860	0	1.15048	1.26025	0	1.74588	2.44264	10.2349	10.3919	10.3463	11.204	11.7041	12.4256	13.0692	13.2794	14.0458	14.2704	2.55894	0
FBgn0033953	CG12861	0	0	1.26025	0	0	3.30345	10.5655	10.7711	10.6692	11.4137	11.8335	12.5826	13.2252	13.0545	13.9235	13.995	3.19449	0
FBgn0033950	CG12862	0	0	0	0	0	0	0	0	0	0	0	0.633037	0	0	0	0	0	0
FBgn0033948	CG12863	7.9319	7.46486	6.49672	7.22302	6.20895	6.80618	7.26769	7.66009	6.953	7.50072	7.51097	6.984	6.71028	6.54767	6.58761	6.72944	7.66699	8.06997
FBgn0033955	CG12866	0	1.15048	2.71842	1.57466	0	0	6.23801	6.61943	6.59947	6.97631	7.46233	7.73517	7.94593	7.60455	8.23367	8.42948	0	0
FBgn0033945	CG12868	6.06794	7.95789	7.60701	5.59954	6.53615	7.47941	7.67065	7.99189	8.63912	7.48911	6.81844	6.984	6.95745	5.77035	7.415	7.23758	6.01359	5.15156
FBgn0033943	CG12869	1.8653	7.22126	7.27138	6.92715	7.41353	6.9683	3.74558	4.38277	3.59059	5.47816	6.5885	7.0811	6.64126	6.82062	5.80296	7.00576	3.43102	2.41091
FBgn0037506	CG1287	0	0	1.92248	1.57466	0	2.44264	8.16241	7.93448	7.75766	8.64543	9.15327	9.79056	10.4554	10.5473	11.2139	11.4213	1.39556	0
FBgn0039544	CG12877	11.1596	9.60375	10.4286	8.58818	8.37901	8.85294	8.99419	8.73034	8.77947	8.95508	9.13399	8.81177	8.59431	9.00814	8.90995	9.48402	10.4414	10.7149
FBgn0250845	CG1288	0	0	0	0	0	2.44264	9.33648	9.34974	9.38957	10.2262	10.7159	11.1647	11.6759	11.9406	12.3843	12.858	0	0
FBgn0046258	CG12880	1.21519	9.74273	7.21152	7.26074	6.23172	5.76119	9.60529	10.3919	10.6035	9.75089	11.4907	12.2642	10.1284	8.48303	7.30604	6.41674	7.13384	6.55211
FBgn0039538	CG12883	9.27511	6.40194	6.14504	7.41923	7.78085	9.12923	7.75597	7.20921	7.75305	7.04139	7.05002	7.268	6.737	8.19606	7.43238	7.62526	8.33222	8.98361
FBgn0039523	CG12885	3.82956	9.47241	6.77925	6.0722	4.02689	4.22847	2.36113	2.92989	2.98264	3.95652	5.62567	4.41823	5.09871	5.63548	5.53975	5.85459	4.71585	3.26846
FBgn0033523	CG12895	7.86803	8.17439	8.55328	8.27458	8.83074	8.78926	7.37946	7.42466	7.70134	7.47739	7.73735	8.15038	8.57223	7.63138	8.32958	8.1389	7.7676	8.1156
FBgn0033521	CG12896	5.43613	9.09673	6.64489	4.23326	6.3818	7.11402	4.90517	3.96024	5.20565	8.35992	7.71157	8.10492	6.65533	9.47609	8.63004	7.28617	7.15876	6.13112
FBgn0033516	CG12898	0	0	0	0	0	0	0	0	0	0	0	0	0	0	0	0	0	0
FBgn0033512	CG12902	0	0	0	0	0	0	0	0	0	0	0	0	0	0	0	0	0	0
FBgn0250840	CG12907	0	0	0	2.30955	1.74588	3.83886	8.2236	8.36938	8.48363	9.13915	9.51698	10.3306	10.7226	10.2684	11.3028	10.9544	0	0
FBgn0033507	CG12909	8.9445	9.4091	8.92034	10.3019	9.15054	8.846	7.76971	7.64108	7.17602	7.40506	7.22056	7.02118	6.8636	7.17689	6.45779	6.60727	9.08121	9.5344
FBgn0035401	CG1291	8.80652	9.6883	8.2667	9.39605	9.33801	9.73227	9.6281	9.3006	9.22621	8.79446	8.64959	8.09914	8.34365	8.66284	9.31801	9.28321	9.19598	9.05562
FBgn0033502	CG12910	1.8653	9.47859	9.65737	9.36391	9.49686	9.15191	9.05718	8.27078	6.91223	7.18511	7.02512	6.87313	8.82967	8.67579	8.12025	8.30137	7.9211	6.29876
FBgn0033501	CG12911	2.65234	9.30722	10.4366	10.3585	10.1597	9.78763	6.15667	6.60969	6.62996	7.12633	7.9463	7.63479	9.67246	6.65617	4.95425	6.40211	4.30418	3.26846
FBgn0033497	CG12912	0	0	0	0	0	0	0	0	0	0	0	0	0	0	0	0	0	0
FBgn0033500	CG12913	1.8653	5.36654	7.54369	7.94458	6.46104	4.53492	5.257	5.17347	4.97173	6.27158	6.2302	7.65464	8.46446	7.58638	7.04859	7.26208	5.56928	4.35272
FBgn0033499	CG12914	0	1.15048	1.26025	0.992277	2.51298	2.44264	5.88089	6.04179	5.20565	6.27158	6.6221	7.14426	7.86347	7.22465	8.14155	8.5702	0	0
FBgn0033490	CG12917	0	2.22022	2.71842	1.57466	1.74588	3.83886	3.74558	4.63423	4.24422	4.83782	5.58081	5.70672	6.41183	6.25742	7.02586	7.62526	1.39556	0
FBgn0033481	CG12920	1.8653	5.54676	4.25851	2.57207	9.70241	7.79972	2.84932	1.21667	1.61885	1.66846	4.5653	3.12293	3.67141	3.05426	2.36123	3.5032	2.34406	0
FBgn0033461	CG12923	0	0	0	0	0	0	6.76263	7.02347	6.52571	7.4715	7.72709	8.54442	9.19739	8.94538	9.29444	9.6166	0.860333	0
FBgn0033437	CG12926	0	6.43282	10.8903	10.1138	10.0211	9.70186	10.4422	9.89938	9.91518	9.11101	7.56379	8.28641	8.51935	8.87976	8.82034	8.66205	7.8206	6.44893
FBgn0033429	CG12929	5.3914	7.27906	5.81037	6.62852	6.98799	7.11402	6.4233	6.53955	6.78252	6.27158	6.80875	6.84575	6.71028	6.45058	6.63343	6.47379	5.93885	6.03939
FBgn0033541	CG12934	4.07559	4.2704	13.0792	13.7998	13.8885	14.2552	14.0489	13.8059	12.5923	5.98772	4.13983	4.21928	3.67141	3.42521	6.91892	7.95076	5.49296	6.82363
FBgn0033547	CG12935	7.94743	7.54714	8.16867	8.85491	9.32483	9.11199	6.99097	7.12276	6.64994	6.55398	6.91196	7.92697	8.98817	7.63138	7.19837	7.04394	7.46873	7.80337
FBgn0033569	CG12942	10.7342	8.5597	6.13075	7.56202	7.32098	7.92351	8.56046	8.73931	8.78851	9.47573	9.25672	8.53802	7.54612	7.23635	7.1779	7.22932	9.28542	9.95106
FBgn0037755	CG12945	10.1948	8.25437	8.27972	8.78868	8.57874	8.8108	9.26551	9.40291	9.15635	8.24375	8.3687	8.54016	8.5155	9.69325	8.65617	8.4545	9.08338	9.99445
FBgn0037753	CG12947	0	4.66662	3.76111	4.57012	4.68465	5.63807	2.84932	5.41647	4.52944	6.08353	4.01049	7.13863	8.87848	6.75707	2.84943	1.84186	3.43102	0
FBgn0037739	CG12948	9.84278	10.9678	7.09855	7.23254	7.87065	8.56259	8.60714	9.18393	9.45631	10.3349	10.2943	10.0988	8.56479	7.79061	7.83665	7.86804	8.63413	9.44785
FBgn0037736	CG12950	1.8653	6.18929	9.60792	9.77243	8.43895	6.5571	7.59548	7.92665	8.20855	8.92306	9.56672	9.6233	9.37583	8.56881	8.59958	9.02144	6.67407	4.86134
FBgn0037677	CG12951	0	0	1.26025	2.98646	2.51298	4.53492	9.81863	11.8018	11.8058	1.29425	2.25676	2.106	2.2968	2.82555	1.61779	0	0.860333	0
FBgn0034031	CG12963	0	4.66662	10.0976	10.4592	9.90373	10.1193	11.0579	11.3248	11.1204	8.30466	8.34207	8.65303	9.04004	9.9457	10.5547	10.8673	9.19196	8.47201
FBgn0034022	CG12964	5.03216	7.54243	8.28618	7.89747	13.2642	11.8819	7.67065	7.53177	8.40647	10.6655	9.24239	13.4984	12.7845	8.77136	5.66269	5.51733	5.2672	0
FBgn0034047	CG12970	0	0	0	0	0	0	0	0	0	0	0	1.90848	0	1.78053	0	3.79946	3.19449	0
FBgn0037078	CG12971	0	1.15048	7.05379	5.81768	9.56569	11.7101	4.29424	2.79877	2.98264	4.08555	2.81695	2.57469	1.56405	3.72002	3.85288	5.18287	3.97069	0
FBgn0037065	CG12974	2.65234	7.19747	11.7791	11.664	11.3911	10.861	11.8789	12.1991	11.5046	8.36311	6.44568	7.31866	6.85143	8.98058	9.75454	9.79929	9.63231	9.01405
FBgn0037061	CG12975	7.30638	7.74879	7.2908	8.52759	8.39423	7.85606	6.84283	7.05255	6.66964	6.46189	6.44568	6.97139	7.07727	6.52877	7.01436	6.84206	7.23883	7.59362
FBgn0037040	CG12983	0	0	0	0	0	0	9.30379	9.29909	8.98805	9.70266	10.2231	10.9753	11.3603	10.7638	11.4557	11.6991	1.39556	0
FBgn0037042	CG12984	2.65234	1.78231	1.26025	0.992277	0	0	4.90517	4.67219	4.65335	5.01028	5.38596	5.20178	4.4294	3.72002	4.80207	5.78866	1.78508	2.41091
FBgn0030881	CG12985	0	2.22022	1.92248	2.30955	3.91877	0	5.77586	5.92088	5.54128	6.11411	6.54245	6.60577	6.25433	7.05005	6.78998	7.96077	3.97069	2.41091
FBgn0030868	CG12986	1.8653	3.96704	1.26025	0	0	0	0	0	0	0	2.46859	0	0	0	2.36123	1.44527	0	0
FBgn0035501	CG1299	1.8653	7.76101	9.93334	9.63379	9.07384	11.2201	11.3509	11.7802	10.5041	12.4111	10.4038	9.76612	7.88154	12.1347	10.5155	10.5542	9.97624	8.28495
FBgn0030859	CG12990	1.8653	3.84987	4.36003	3.44536	3.38073	3.59585	3.21342	3.83198	3.21493	4.9774	4.13983	4.88962	4.4294	8.99443	11.5617	11.0277	4.36254	3.80263
FBgn0030847	CG12991	5.67878	8.27156	10.1987	9.85181	9.4945	9.05897	9.90522	10.5014	11.5969	11.3282	10.1491	10.0945	10.7433	10.6361	10.0768	10.0461	9.00998	8.19215
FBgn0030846	CG12992	0	1.15048	3.5192	2.30955	3.67469	4.78754	8.00865	7.92272	7.92274	8.58669	8.82574	9.44438	9.8203	9.49812	10.2238	10.3156	2.55894	0
FBgn0040877	CG12994	0	1.78231	5.10806	5.02938	4.61706	0	4.13348	2.79877	1.25149	4.31343	4.5653	7.08696	7.89939	7.20097	5.53975	6.05483	5.13952	4.19159
FBgn0030826	CG12995	0	0	0	1.57466	0	4.53492	0	0	2.3625	6.5979	0	5.1355	8.26783	7.07633	4.13359	4.31865	3.19449	2.41091
FBgn0030829	CG12998	0	0	6.05707	0	0	3.83886	0	0	4.34569	15.0167	10.5167	10.8874	13.513	14.5466	11.9667	1.44527	11.1825	2.41091
FBgn0030807	CG13000	6.80767	2.39769	3.22839	0	0	1.68624	1.61771	1.21667	1.9114	1.96532	2.96394	0.633037	1.97645	2.55362	2.36123	0	0	0
FBgn0030806	CG13001	9.19278	10.2202	8.20664	8.3897	7.6517	6.80618	8.20349	8.51226	8.63912	8.81321	9.51847	8.52729	7.84517	7.33758	7.43238	7.20425	7.9211	8.32435
FBgn0030804	CG13002	0	0	1.26025	0	2.51298	0	0	0	0	3.28021	0.812159	0	0	4.97472	3.21353	4.04512	2.74592	0
FBgn0030798	CG13003	2.65234	6.43282	8.33063	6.32455	9.40717	8.01295	9.39528	7.8208	7.4568	7.9789	8.47672	10.3318	12.0629	10.8858	9.98996	9.63548	9.27407	7.16488
FBgn0030797	CG13004	8.96754	7.37229	8.7367	7.93294	7.82645	9.08867	8.80696	9.53881	10.3728	10.1304	9.38946	9.62531	9.25628	9.81137	9.96031	10.0092	8.55501	9.07885
FBgn0030794	CG13005	9.71701	6.9352	5.63918	5.96204	6.29796	6.1244	6.55611	6.65778	6.56832	6.38875	6.75927	6.20377	6.23572	6.21074	6.735	6.72944	8.61625	9.54695
FBgn0030780	CG13008	0	1.15048	3.22839	4.50875	3.91877	0	8.44531	8.56112	8.51936	9.33194	9.87613	10.3798	10.9169	11.0646	11.4955	11.8064	2.74592	0
FBgn0030770	CG13010	0	3.25387	2.37466	0	0	3.30345	6.07047	6.83555	6.70825	7.68512	7.85034	8.19445	8.60884	9.57615	9.78192	10.286	3.19449	2.90249
FBgn0030769	CG13012	0	3.96704	6.95989	6.81754	6.77194	6.80618	7.81017	9.39442	9.55628	10.4457	9.03976	8.62513	7.34375	9.78173	7.97358	8.73679	7.58971	5.83631
FBgn0030759	CG13014	8.29576	8.00318	6.34401	8.76918	8.89279	8.62065	7.96153	7.74713	7.14117	7.42957	7.39266	6.87313	6.89952	7.02329	7.36155	8.24103	8.4713	8.50668
FBgn0033899	CG13016	9.14979	7.96847	6.6348	7.95612	7.87788	7.89691	7.96153	7.95002	7.97118	7.83489	7.74753	7.70882	7.4363	7.28222	6.90653	7.47965	8.31754	8.92073
FBgn0040751	CG13018	6.09609	7.29034	6.56209	6.69891	7.71772	7.40583	6.4233	5.7889	6.48181	6.68194	7.09857	6.95867	7.53854	6.7075	7.50812	6.32669	6.15237	6.21738
FBgn0029669	CG13021	0	0	0	0	1.74588	0	6.15667	5.03467	5.6244	5.69593	6.739	6.88662	7.03485	6.54767	6.90653	7.36368	0	0
FBgn0036679	CG13022	0	2.22022	4.66784	2.30955	0	0	1.61771	2.49425	2.3625	4.20398	4.25853	7.87036	10.3544	6.34647	4.95425	5.74297	2.55894	0
FBgn0036677	CG13023	0	8.3759	2.99582	0	3.91877	4.22847	7.69966	8.10722	8.72166	12.4595	17.7841	16.6507	10.9784	9.16327	7.01436	5.28204	4.57488	0
FBgn0036665	CG13024	0	6.28267	8.14397	7.75937	8.26771	9.61065	6.07047	8.41207	7.21677	9.34166	7.37306	6.73821	9.53271	10.3174	8.14682	6.44555	6.83729	3.80263
FBgn0036660	CG13025	10.7048	8.65446	6.47425	7.26074	6.42196	6.68701	7.57996	7.8949	7.64273	8.40079	8.33195	7.69355	7.59073	7.35914	6.99109	7.52084	9.17984	10.1723
FBgn0036656	CG13026	0	0	0	0	0	0	2.36113	4.33624	9.25257	3.65764	2.81695	3.29473	5.17883	8.35474	9.89126	3.12996	9.08771	0
FBgn0036676	CG13028	0	2.94661	4.36003	4.37757	5.98598	6.41432	5.97879	6.81873	7.24331	2.76766	4.51849	6.31774	9.12592	4.35644	2.36123	0	2.91143	0
FBgn0036670	CG13029	4.2857	6.45305	3.42863	2.30955	1.74588	0	5.53963	6.38813	6.73655	6.6717	7.44366	7.69738	7.68977	7.31569	7.77666	8.13005	3.43102	4.9647
FBgn0036655	CG13031	0	0	0	0	0	0	0	0	0	0	0	0	0	0	0	0	0	0
FBgn0036652	CG13032	0	1.15048	1.92248	0	0	3.30345	8.82681	8.89388	8.83506	9.60244	10.0742	10.5564	10.8844	10.3105	11.3297	11.315	1.39556	0
FBgn0036638	CG13033	3.82956	5.56546	11.5955	11.2103	9.25429	10.8865	4.90517	5.14676	2.98264	1.96532	2.81695	5.22321	3.43084	3.05426	3.7457	4.18835	1.39556	2.41091
FBgn0040795	CG13038	0	0	6.17321	6.32455	7.10362	6.80618	4.69078	2.92989	1.25149	4.08555	4.77896	5.30589	7.36103	4.66422	5.47411	0	4.99943	0
FBgn0036609	CG13039	0	0	0	0	0	1.68624	3.74558	4.23843	2.85078	4.14598	4.42005	5.47623	5.69704	5.4867	5.44014	6.18012	0	0
FBgn0031141	CG1304	2.65234	2.5557	12.2644	11.8039	11.8915	11.7159	7.14652	5.14676	2.98264	0	0	2.106	3.87753	10.1357	9.69276	9.52171	9.81581	8.77191
FBgn0036608	CG13040	0	1.78231	3.90243	6.05083	10.3986	12.5884	5.66257	4.59525	2.98264	5.22159	5.06613	5.36493	5.89978	6.69059	6.13572	6.82023	1.39556	0
FBgn0036605	CG13041	1.8653	1.50071	9.28064	3.57077	6.01252	8.66862	5.66257	5.50326	3.88837	7.91955	2.96394	5.24433	6.94605	3.96469	4.13359	3.26539	2.55894	0
FBgn0036602	CG13042	0	1.15048	6.14504	3.44536	5.84539	7.77071	3.21342	1.21667	1.9114	6.94263	3.43641	10.6744	15.5867	10.5485	6.11434	3.26539	4.47261	0
FBgn0036600	CG13043	4.2857	7.10462	12.9728	11.7878	9.1325	13.2502	8.14142	7.42466	6.83581	9.98291	4.6546	6.04434	6.39515	10.4527	9.51854	2.98049	9.4013	0
FBgn0036599	CG13044	0	0	0.76357	0.992277	0	1.68624	0	0	0	1.29425	0	0	0	0	0	0	0	0
FBgn0036596	CG13045	0	1.15048	2.71842	0	8.54277	8.03752	5.77586	5.43867	5.56252	7.03341	5.79234	4.71907	5.9463	4.91774	4.13359	5.21669	0	0
FBgn0036595	CG13046	2.65234	5.08478	7.29721	4.50875	8.06705	9.36102	6.58749	6.23169	4.97173	12.0247	9.85745	7.40559	7.70338	7.50167	4.57043	2.1526	4.36254	2.41091
FBgn0036594	CG13047	4.46907	4.17619	8.66164	8.11385	12.1606	13.6767	3.74558	1.21667	1.9114	11.1119	5.48667	7.40559	10.1743	9.02847	0	0	2.55894	0
FBgn0036593	CG13048	3.15871	4.0754	5.10806	3.44536	10.0244	9.75837	3.21342	0	0	4.08555	3.09734	6.02005	11.0081	6.38902	2.36123	0	1.39556	0
FBgn0036592	CG13049	4.91063	4.97715	7.01541	6.35974	12.7118	12.3892	3.74558	2.65453	2.3625	8.53678	5.94174	6.48676	9.09011	7.68359	3.7457	4.69964	2.91143	0
FBgn0036591	CG13050	0	4.35883	1.26025	0	1.74588	0	0	2.31391	0	4.20398	6.27313	9.39802	12.7821	8.73058	0	1.44527	0	0
FBgn0040799	CG13051	3.15871	3.58243	10.0076	5.41114	10.1934	13.3681	4.69078	4.38277	2.70564	12.7057	8.95661	7.90393	8.72014	12.6351	3.50401	3.7073	3.19449	0
FBgn0040801	CG13053	0	0	2.37466	1.57466	0	0	5.257	5.60489	5.77752	9.96625	13.8733	10.1318	7.75657	7.33758	7.34328	7.34086	0	0
FBgn0036584	CG13054	0	0	4.36003	4.93921	2.51298	0	3.21342	0	0	4.20398	6.1709	6.11484	5.58388	8.15966	3.36607	4.18835	0.860333	0
FBgn0036583	CG13055	1.8653	0	6.58324	6.85501	5.58736	0	3.21342	4.47155	5.09342	4.83782	5.66918	9.21223	8.943	6.6209	2.84943	4.92093	2.55894	2.41091
FBgn0040794	CG13056	0	0	6.18709	5.11424	0	3.30345	2.36113	1.21667	1.25149	8.0319	11.2612	8.21599	9.96007	7.50167	6.19803	5.40447	5.49296	2.41091
FBgn0036610	CG13058	0	1.15048	5.37385	2.79409	6.84761	7.49723	2.36113	0	0	2.42156	2.25676	3.51925	5.69704	3.72002	4.29436	0.89652	2.91143	0
FBgn0036607	CG13059	4.46907	5.80464	12.5688	10.5188	9.39208	12.7008	4.69078	1.21667	1.25149	8.26434	4.81814	5.99535	8.39068	7.05005	4.13359	4.18835	3.19449	0
FBgn0036606	CG13060	4.46907	4.12668	11.9935	7.48444	7.92755	11.4797	8.12013	7.8376	5.54128	10.7718	4.96502	6.9965	7.29065	6.03434	3.21353	2.81373	1.78508	0
FBgn0036603	CG13062	0	0	1.26025	2.30955	0	2.44264	0	0	0	5.47816	2.81695	9.62732	14.0258	10.0977	7.16756	2.1526	6.9652	0
FBgn0036601	CG13063	3.53278	6.29393	11.1453	7.64992	8.68982	12.0856	6.8686	6.58999	6.70825	10.2862	5.90582	6.4956	7.33503	7.99036	7.32478	5.93805	5.49296	0
FBgn0040796	CG13064	1.8653	10.5812	1.92248	0	1.74588	2.44264	4.90517	6.3535	4.52944	10.0556	11.0557	8.13915	5.39552	6.1625	3.21353	0	3.63417	0
FBgn0036590	CG13065	0	3.05646	1.26025	0	0	2.44264	0	3.69119	1.9114	7.51225	10.1973	9.96766	15.7967	14.3443	8.5205	3.26539	7.81015	0
FBgn0040797	CG13066	1.8653	2.22022	9.75961	4.62899	9.28999	12.5701	3.21342	1.21667	0	10.3381	5.58081	6.03225	5.39552	9.22623	0	0	0	2.41091
FBgn0036589	CG13067	1.8653	3.05646	12.3757	11.5858	9.74854	14.8131	8.37512	7.8376	5.54128	14.3108	13.3221	11.1083	10.3769	16.0508	10.5001	8.28154	10.686	6.92963
FBgn0036588	CG13068	0	2.8277	9.19392	4.23326	8.1826	12.8839	3.21342	0	0	12.4434	8.80395	7.29861	6.47666	14.0999	4.8546	3.7073	4.67037	2.41091
FBgn0040798	CG13069	3.53278	2.94661	9.36701	6.05083	9.63354	12.8211	4.90517	3.53516	2.3625	11.9339	6.09317	7.0986	7.74345	10.6602	3.95264	2.1526	2.55894	0
FBgn0026566	CG1307	11.2532	10.6079	9.57398	10.4814	10.5848	10.4078	9.83506	9.7432	9.64604	9.88547	9.94965	9.71975	9.68452	10.2236	9.87069	10.1373	10.5092	10.9456
FBgn0036586	CG13070	0	0	0	0	0	0	0	0	0	1.29425	6.42044	1.67956	0	0	0	0	0	0
FBgn0036585	CG13071	0	0	0	0	0	0	0	2.31391	1.9114	5.73579	9.48386	8.59872	14.4574	10.5116	6.23813	4.65099	5.54429	3.26846
FBgn0036577	CG13073	0	1.15048	0.76357	3.98548	4.30976	4.22847	3.21342	5.00524	5.00313	4.46344	5.30552	5.66033	5.13933	4.79654	4.29436	4.11851	3.05989	2.90249
FBgn0036567	CG13074	0	4.59561	3.22839	2.98646	0	0	2.84932	3.89754	4.01699	4.25974	4.73868	5.15794	4.05785	4.51852	4.95425	5.31363	1.78508	0
FBgn0036563	CG13075	0	2.22022	13.0343	11.6107	9.95766	12.9202	9.61674	9.89537	8.97227	7.86217	5.27768	5.11272	5.89978	10.2103	7.25809	6.47379	6.68555	3.26846
FBgn0032810	CG13077	0	3.42748	8.75546	6.83014	7.43331	7.82816	4.43887	3.69119	2.70564	5.35557	5.62567	5.75166	6.56876	6.69059	8.06559	8.00499	7.29983	7.16488
FBgn0032809	CG13078	0	2.01782	3.6849	0	0	0	2.36113	1.21667	0	1.96532	2.0084	2.70227	0	0	2.62588	2.81373	4.41862	2.41091
FBgn0032804	CG13081	0	1.78231	1.26025	0	0	0	2.36113	2.92989	5.49786	3.28021	8.61107	10.726	5.17883	4.35644	2.36123	0	1.39556	0
FBgn0032803	CG13082	3.53278	11.0452	7.92124	8.51983	10.2193	9.62693	7.96153	9.39016	11.0624	9.74845	10.377	12.7606	7.53093	11.3736	9.76143	6.12775	9.02134	4.49764
FBgn0032789	CG13083	0	3.78751	0	0	2.51298	0	0	2.31391	1.25149	1.29425	2.0084	2.43472	1.56405	1.14911	2.84943	0	10.2767	11.5856
FBgn0032788	CG13084	0	2.5557	0	0	0	0	0	0	0	0	1.32865	1.07152	0	1.78053	1.61779	4.65099	10.7051	11.8889
FBgn0032780	CG13085	3.35784	4.22406	3.8335	4.84303	4.87027	4.66675	5.09178	5.7889	5.66423	5.30346	4.96502	4.96788	5.64157	4.26802	4.21621	4.87931	3.97069	4.01018
FBgn0032770	CG13086	1.8653	3.25387	5.93076	7.86109	7.41353	8.08543	6.8686	7.65536	8.34653	7.94528	8.02377	7.58185	7.24485	7.99036	8.51643	8.08498	7.19132	6.64841
FBgn0032047	CG13088	8.12868	7.37229	6.28069	7.20379	7.00131	6.74782	8.49579	8.65888	8.44984	8.9635	9.20037	9.99439	10.5077	10.2868	10.7828	11.1416	6.9652	7.20765
FBgn0035519	CG1309	10.2877	9.74683	9.27089	9.96324	10.5376	10.3599	10.2349	10.0275	10.0742	9.79047	10.0467	10.5768	10.7309	10.2555	10.8834	11.1149	9.87338	10.0036
FBgn0032054	CG13090	9.69418	8.67398	8.34927	9.20613	9.37172	9.31655	8.65235	8.56365	8.73808	8.58123	8.7314	8.70156	8.53846	9.17548	9.1574	9.50641	9.35175	9.37935
FBgn0032055	CG13091	3.82956	2.8277	0	0	0	0	3.21342	1.86718	1.9114	3.28021	3.43641	4.45493	3.55613	4.17383	12.5939	12.0679	8.04208	5.46535
FBgn0032050	CG13096	11.7686	11.735	11.6353	12.6168	11.695	11.5074	10.6044	10.5385	10.372	10.4107	10.2394	9.91018	9.39063	9.97741	9.37307	9.65411	11.4092	11.4641
FBgn0032051	CG13097	10.6249	10.0744	10.6319	10.8214	9.92659	9.6864	8.78005	8.74822	8.55687	8.44956	8.44265	8.42465	8.20224	8.25475	7.8753	8.05258	10.0712	10.5749
FBgn0032084	CG13101	9.22501	7.94009	9.32995	7.97893	8.09216	8.6125	6.52404	7.46846	5.09342	7.84859	6.81844	7.60652	9.16579	9.3579	8.04313	7.76895	7.57127	7.67207
FBgn0032088	CG13102	0	2.94661	9.14498	9.78543	10.4864	9.85138	7.88784	6.75825	7.51241	6.86386	3.332	3.44822	6.11871	6.83608	7.69258	7.40093	7.26965	6.8776
FBgn0032100	CG13108	0	4.63155	7.12042	6.77907	4.30976	3.59585	4.43887	5.6626	5.77752	6.60868	6.69758	7.16101	7.38656	6.13776	4.80207	4.92093	2.91143	0
FBgn0035523	CG1311	10.4327	10.5748	10.2681	10.3661	10.8625	10.4031	10.5417	10.5449	10.4524	10.2803	10.3997	11.1222	9.64098	9.76568	9.48769	9.73218	9.59932	9.9791
FBgn0032111	CG13110	0	0	0	0	0	0	6.31501	7.22206	6.74586	7.40506	7.8023	8.53159	8.9601	8.60986	8.99723	9.26918	0	0
[truncated: 15,560 more rows]
